# Supplementary material for: A Proteomics Approach to Profiling the Temporal Translational Response to Stress and Growth
Source: iScience. 2018 Nov 5;9:367–81. doi: 10.1016/j.isci.2018.11.004 (PMC6249402; doi:10.1016/j.isci.2018.11.004)
Supplement: Table S1. Aha Time Course, Related to Figure 1 [file mmc2.xlsx]

## Sheet: MCF10a Time Course (Figure 1)
Protein	Peptide Sequence	Intensity						Normalized to 15 min Aha						Log2 Transformed
		Met 120	Aha 15	Aha 30	Aha 60	Aha 120	CHX 120	Met 120	Aha 15	Aha 30	Aha 60	Aha 120	CHX 120	Met 120	Aha 15	Aha 30	Aha 60	Aha 120	CHX 120
10 kDa heat shock protein, mitochondrial OS=Homo sapiens GN=HSPE1 PE=1 SV=2 - [CH10_HUMAN]	GGEIQPVSVK	210800	576400	958400	1575000	3951000	243500	0.365718	1	1.66273	2.73248	6.85461	0.42245	-1.4512	0	0.733558	1.45021	2.77708	-1.24315
10 kDa heat shock protein, mitochondrial OS=Homo sapiens GN=HSPE1 PE=1 SV=2 - [CH10_HUMAN]	GKGGEIQPVSVK	183500	486900	1078100	1451300	5334000	120670	0.376874	1	2.21421	2.98069	10.955	0.247833	-1.40785	-1.60171e-16	1.14679	1.57565	3.45352	-2.01256
10 kDa heat shock protein, mitochondrial OS=Homo sapiens GN=HSPE1 PE=1 SV=2 - [CH10_HUMAN]	KFLPLFDR	56640	173000	314600	486400	1313000	55750	0.327399	1	1.8185	2.81156	7.5896	0.322254	-1.61088	0	0.862747	1.49137	2.92402	-1.63373
10 kDa heat shock protein, mitochondrial OS=Homo sapiens GN=HSPE1 PE=1 SV=2 - [CH10_HUMAN]	SAAETVTK	516000	4949800	9909000	17972000	50422000	546500	0.104247	1	2.0019	3.63085	10.1867	0.110409	-3.26193	0	1.00137	1.86031	3.34861	-3.17908
10 kDa heat shock protein, mitochondrial OS=Homo sapiens GN=HSPE1 PE=1 SV=2 - [CH10_HUMAN]	VGDKVLLPEYGGTK	212700	797300	2068000	2402000	9927000	198900	0.266775	1	2.59375	3.01267	12.4508	0.249467	-1.9063	0	1.37504	1.59104	3.63816	-2.00308
10 kDa heat shock protein, mitochondrial OS=Homo sapiens GN=HSPE1 PE=1 SV=2 - [CH10_HUMAN]	VLLPEYGGTK	181000	497200	856500	1273600	3430000	140780	0.364039	1	1.72265	2.56154	6.89863	0.283146	-1.45784	0	0.784627	1.35701	2.78631	-1.82038
10 kDa heat shock protein, mitochondrial OS=Homo sapiens GN=HSPE1 PE=1 SV=2 - [CH10_HUMAN]	VLQATVVAVGSGSK	56070	256900	474300	735200	2395000	46710	0.218256	1	1.84624	2.86181	9.32269	0.181822	-2.19591	0	0.884593	1.51693	3.22075	-2.4594
116 kDa U5 small nuclear ribonucleoprotein component OS=Homo sapiens GN=EFTUD2 PE=1 SV=1 - [U5S1_HUMAN]	AFIPAIDSFGFETDLR	26420	58120	100160	153860	337600	21919	0.454577	1	1.72333	2.64728	5.80867	0.377134	-1.1374	0	0.7852	1.40451	2.53821	-1.40685
116 kDa U5 small nuclear ribonucleoprotein component OS=Homo sapiens GN=EFTUD2 PE=1 SV=1 - [U5S1_HUMAN]	EGPLCDELIR	76250	173400	278700	499800	1076000	67610	0.439735	1	1.60727	2.88235	6.20531	0.389908	-1.18529	0	0.684609	1.52725	2.6335	-1.3588
116 kDa U5 small nuclear ribonucleoprotein component OS=Homo sapiens GN=EFTUD2 PE=1 SV=1 - [U5S1_HUMAN]	ILAQVVGDVDTSLPR	310020	549200	991000	1388800	2851900	387960	0.564494	1	1.80444	2.52877	5.19283	0.706409	-0.82497	0	0.851553	1.33844	2.37652	-0.501424
116 kDa U5 small nuclear ribonucleoprotein component OS=Homo sapiens GN=EFTUD2 PE=1 SV=1 - [U5S1_HUMAN]	ILDAVVAQEPLHR	130200	182900	275300	428000	667900	89370	0.711864	1	1.50519	2.34008	3.65172	0.488628	-0.490326	0	0.58995	1.22656	1.86858	-1.03319
116 kDa U5 small nuclear ribonucleoprotein component OS=Homo sapiens GN=EFTUD2 PE=1 SV=1 - [U5S1_HUMAN]	LGEFFQTK	261000	670100	1337000	1864000	4218000	257700	0.389494	1	1.99522	2.78167	6.29458	0.384569	-1.36033	0	0.996551	1.47595	2.65411	-1.37868
116 kDa U5 small nuclear ribonucleoprotein component OS=Homo sapiens GN=EFTUD2 PE=1 SV=1 - [U5S1_HUMAN]	STPVTVVLPDTK	68330	187600	352600	520900	1197000	68560	0.364232	1	1.87953	2.77665	6.3806	0.365458	-1.45707	0	0.910373	1.47335	2.67369	-1.45222
116 kDa U5 small nuclear ribonucleoprotein component OS=Homo sapiens GN=EFTUD2 PE=1 SV=1 - [U5S1_HUMAN]	TATITEPR	571400	1010000	1475000	1922000	4369000	400700	0.565743	1	1.4604	1.90297	4.32574	0.396733	-0.821782	0	0.54636	0.928253	2.11295	-1.33376
14-3-3 protein beta/alpha OS=Homo sapiens GN=YWHAB PE=1 SV=3 - [1433B_HUMAN]	TAFDEAIAELDTLNEESYKDSTLIMQLLR	11860	31810	46010	93650	183600	12290	0.372839	1	1.4464	2.94404	5.77177	0.386356	-1.42338	0	0.532467	1.5578	2.52901	-1.372
14-3-3 protein beta/alpha OS=Homo sapiens GN=YWHAB PE=1 SV=3 - [1433B_HUMAN]	VISSIEQKTER	102000	209300	350500	537400	1313000	84060	0.487339	1	1.67463	2.56761	6.27329	0.401624	-1.037	-1.60171e-16	0.743842	1.36042	2.64922	-1.31608
14-3-3 protein epsilon OS=Homo sapiens GN=YWHAE PE=1 SV=1 - [1433E_HUMAN]	EAAENSLVAYK	103000	680200	1299000	2194000	6283000	88030	0.151426	1	1.90973	3.22552	9.23699	0.129418	-2.72331	-1.60171e-16	0.933371	1.68953	3.20742	-2.94989
14-3-3 protein eta OS=Homo sapiens GN=YWHAH PE=1 SV=4 - [1433F_HUMAN]	AVTELNEPLSNEDR	85560	166100	259100	411800	970000	63290	0.515111	1	1.5599	2.47923	5.83986	0.381036	-0.957044	0	0.641457	1.30989	2.54593	-1.392
14-3-3 protein gamma OS=Homo sapiens GN=YWHAG PE=1 SV=2 - [1433G_HUMAN]	ATVVESSEK	655500	1906000	3231800	5678000	13801000	661000	0.343914	1	1.69559	2.97901	7.24082	0.3468	-1.53988	0	0.76179	1.57483	2.85615	-1.52783
14-3-3 protein gamma OS=Homo sapiens GN=YWHAG PE=1 SV=2 - [1433G_HUMAN]	NVTELNEPLSNEER	110060	392700	698000	1167800	2922200	96500	0.280265	1	1.77744	2.97377	7.4413	0.245735	-1.83514	0	0.829799	1.57229	2.89556	-2.02483
14-3-3 protein gamma OS=Homo sapiens GN=YWHAG PE=1 SV=2 - [1433G_HUMAN]	TSADGNEK	129800	877000	2181000	2915000	10700000	91230	0.148005	1	2.48689	3.32383	12.2007	0.104025	-2.75629	-1.60171e-16	1.31434	1.73285	3.60889	-3.265
14-3-3 protein gamma OS=Homo sapiens GN=YWHAG PE=1 SV=2 - [1433G_HUMAN]	YLAEVATGEK	85450	310100	546100	921200	2467000	72990	0.275556	1	1.76104	2.97065	7.9555	0.235376	-1.85958	0	0.816432	1.57078	2.99195	-2.08696
14-3-3 protein gamma OS=Homo sapiens GN=YWHAG PE=1 SV=2 - [1433G_HUMAN]	YLAEVATGEKR	236980	586800	1110000	1781500	4695000	181440	0.403851	1	1.89162	3.03596	8.00102	0.309202	-1.3081	0	0.919619	1.60215	3.00018	-1.69338
14-3-3 protein sigma OS=Homo sapiens GN=SFN PE=1 SV=1 - [1433S_HUMAN]	EAGDAESR	143600	674200	1147000	2023000	4827000	149700	0.212993	1	1.70128	3.00059	7.1596	0.222041	-2.23112	0	0.766617	1.58525	2.83988	-2.1711
14-3-3 protein sigma OS=Homo sapiens GN=SFN PE=1 SV=1 - [1433S_HUMAN]	IIDSAR	942900	3119000	5209000	11428000	22517000	1231900	0.302308	1	1.67009	3.66399	7.2193	0.394966	-1.72591	0	0.739923	1.87342	2.85186	-1.3402
14-3-3 protein sigma OS=Homo sapiens GN=SFN PE=1 SV=1 - [1433S_HUMAN]	NVVGGQR	432200	1348800	3066400	4850000	12391000	425500	0.320433	1	2.27343	3.59579	9.18668	0.315466	-1.64191	0	1.18487	1.84631	3.19954	-1.66445
14-3-3 protein sigma OS=Homo sapiens GN=SFN PE=1 SV=1 - [1433S_HUMAN]	SNEEGSEEKGPEVR	48102	713200	1439100	3012800	7556000	77790	0.0674453	1	2.01781	4.22434	10.5945	0.109072	-3.89014	-1.60171e-16	1.01279	2.07873	3.40524	-3.19665
14-3-3 protein theta OS=Homo sapiens GN=YWHAQ PE=1 SV=1 - [1433T_HUMAN]	AVTEQGAELSNEER	156600	397700	625300	897600	2405000	94030	0.393764	1	1.57229	2.25698	6.04727	0.236434	-1.3446	-1.60171e-16	0.652868	1.17439	2.59628	-2.08049
14-3-3 protein theta OS=Homo sapiens GN=YWHAQ PE=1 SV=1 - [1433T_HUMAN]	TELIQK	855100	2932700	6934000	8635000	29309000	697400	0.291574	1	2.36437	2.94439	9.99386	0.237801	-1.77806	0	1.24146	1.55797	3.32104	-2.07217
14-3-3 protein theta OS=Homo sapiens GN=YWHAQ PE=1 SV=1 - [1433T_HUMAN]|14-3-3 protein gamma OS=Homo sapiens GN=YWHAG PE=1 SV=2 - [1433G_HUMAN]|14-3-3 protein beta/alpha OS=Homo sapiens GN=YWHAB PE=1 SV=3 - [1433B_HUMAN]|14-3-3 protein eta OS=Homo sapiens GN=YWHAH PE=1 SV=4 - [1433F_HUMAN]|14-3-3 protein sigma OS=Homo sapiens GN=SFN PE=1 SV=1 - [1433S_HUMAN]	VISSIEQK	1721840	13334200	24238200	48767100	123374000	1616480	0.12913	1	1.81775	3.65729	9.25245	0.121228	-2.95311	-1.60171e-16	0.862151	1.87078	3.20984	-3.0442
14-3-3 protein zeta/delta OS=Homo sapiens GN=YWHAZ PE=1 SV=1 - [1433Z_HUMAN]	FLIPNASQAESK	350800	1049100	1969200	2772000	8864000	356300	0.334382	1	1.87704	2.64226	8.44915	0.339624	-1.58043	0	0.908457	1.40178	3.07881	-1.55799
14-3-3 protein zeta/delta OS=Homo sapiens GN=YWHAZ PE=1 SV=1 - [1433Z_HUMAN]	GIVDQSQQAYQEAFEISK	48510	102200	169100	192000	559600	37260	0.474658	1	1.6546	1.87867	5.47554	0.364579	-1.07504	0	0.726481	0.909711	2.453	-1.4557
14-3-3 protein zeta/delta OS=Homo sapiens GN=YWHAZ PE=1 SV=1 - [1433Z_HUMAN]	GIVDQSQQAYQEAFEISKK	69410	111600	191700	238200	604400	46180	0.621953	1	1.71774	2.13441	5.41577	0.413799	-0.685122	0	0.780513	1.09384	2.43717	-1.273
14-3-3 protein zeta/delta OS=Homo sapiens GN=YWHAZ PE=1 SV=1 - [1433Z_HUMAN]	SVTEQGAELSNEER	753400	1851900	3422400	5471400	14772000	591230	0.406825	1	1.84805	2.95448	7.97667	0.319256	-1.29752	0	0.886002	1.5629	2.99579	-1.64721
14-3-3 protein zeta/delta OS=Homo sapiens GN=YWHAZ PE=1 SV=1 - [1433Z_HUMAN]	VVSSIEQK	713200	4251500	8773000	15521000	41311000	598700	0.167753	1	2.06351	3.65071	9.71681	0.140821	-2.57559	0	1.0451	1.86818	3.28048	-2.82807
14-3-3 protein zeta/delta OS=Homo sapiens GN=YWHAZ PE=1 SV=1 - [1433Z_HUMAN]	VVSSIEQKTEGAEK	275410	1662260	3624000	6174600	20779700	247770	0.165684	1	2.18016	3.71458	12.5009	0.149056	-2.59349	0	1.12444	1.8932	3.64396	-2.74607
14-3-3 protein zeta/delta OS=Homo sapiens GN=YWHAZ PE=1 SV=1 - [1433Z_HUMAN]	YLAEVAAGDDKK	611670	2610000	4985900	8205800	23818000	470480	0.234356	1	1.91031	3.14398	9.12567	0.180261	-2.09322	0	0.933804	1.65259	3.18993	-2.47184
14-3-3 protein zeta/delta OS=Homo sapiens GN=YWHAZ PE=1 SV=1 - [1433Z_HUMAN]|14-3-3 protein sigma OS=Homo sapiens GN=SFN PE=1 SV=1 - [1433S_HUMAN]|14-3-3 protein theta OS=Homo sapiens GN=YWHAQ PE=1 SV=1 - [1433T_HUMAN]|14-3-3 protein beta/alpha OS=Homo sapiens GN=YWHAB PE=1 SV=3 - [1433B_HUMAN]	AKLAEQAER	120800	197000	337900	416700	1105000	65100	0.613198	1	1.71523	2.11523	5.60914	0.330457	-0.705575	0	0.778401	1.08081	2.48778	-1.59747
14-3-3 protein zeta/delta OS=Homo sapiens GN=YWHAZ PE=1 SV=1 - [1433Z_HUMAN]|14-3-3 protein sigma OS=Homo sapiens GN=SFN PE=1 SV=1 - [1433S_HUMAN]|14-3-3 protein theta OS=Homo sapiens GN=YWHAQ PE=1 SV=1 - [1433T_HUMAN]|14-3-3 protein gamma OS=Homo sapiens GN=YWHAG PE=1 SV=2 - [1433G_HUMAN]|14-3-3 protein beta/alpha OS=Homo sapiens GN=YWHAB PE=1 SV=3 - [1433B_HUMAN]|14-3-3 protein eta OS=Homo sapi…	LAEQAER	677200	3078000	5969000	10370000	27890000	338100	0.220013	1	1.93925	3.36907	9.06108	0.109844	-2.18434	0	0.955496	1.75235	3.17968	-3.18647
14-3-3 protein zeta/delta OS=Homo sapiens GN=YWHAZ PE=1 SV=1 - [1433Z_HUMAN]|14-3-3 protein sigma OS=Homo sapiens GN=SFN PE=1 SV=1 - [1433S_HUMAN]|14-3-3 protein theta OS=Homo sapiens GN=YWHAQ PE=1 SV=1 - [1433T_HUMAN]|14-3-3 protein gamma OS=Homo sapiens GN=YWHAG PE=1 SV=2 - [1433G_HUMAN]|14-3-3 protein beta/alpha OS=Homo sapiens GN=YWHAB PE=1 SV=3 - [1433B_HUMAN]|14-3-3 protein eta OS=Homo sapi…	NLLSVAYK	1435300	7101100	16839300	26266900	75417000	1412900	0.202124	1	2.37136	3.69899	10.6205	0.198969	-2.30669	0	1.24572	1.88713	3.40878	-2.32938
15 kDa interferon-responsive protein OS=Homo sapiens GN=IFRG15 PE=2 SV=1 - [IFG15_HUMAN]	VAGFNPALQLILTR	116860	271450	453400	894600	1867900	93550	0.430503	1	1.67029	3.29563	6.88119	0.344631	-1.21591	0	0.740098	1.72056	2.78266	-1.53688
182 kDa tankyrase-1-binding protein OS=Homo sapiens GN=TNKS1BP1 PE=1 SV=4 - [TB182_HUMAN]	AAEPQEQEFGK	54120	263200	476400	910800	2105000	50740	0.205623	1	1.81003	3.46049	7.99772	0.192781	-2.28193	0	0.856014	1.79097	2.99959	-2.37496
182 kDa tankyrase-1-binding protein OS=Homo sapiens GN=TNKS1BP1 PE=1 SV=4 - [TB182_HUMAN]	DSLGTYSSR	143000	331500	545300	830900	1654000	119700	0.431373	1	1.64495	2.50649	4.98944	0.361086	-1.21299	0	0.718041	1.32567	2.31888	-1.46959
182 kDa tankyrase-1-binding protein OS=Homo sapiens GN=TNKS1BP1 PE=1 SV=4 - [TB182_HUMAN]	DVSLGTYGSR	290600	540700	808600	1041000	1939000	207500	0.537451	1	1.49547	1.92528	3.58609	0.383762	-0.895794	0	0.580598	0.94507	1.84241	-1.38172
182 kDa tankyrase-1-binding protein OS=Homo sapiens GN=TNKS1BP1 PE=1 SV=4 - [TB182_HUMAN]	VNLFPGLSPSALK	120450	325100	641300	884000	2288800	102290	0.370501	1	1.97262	2.71916	7.0403	0.314642	-1.43245	0	0.980116	1.44316	2.81564	-1.66822
182 kDa tankyrase-1-binding protein OS=Homo sapiens GN=TNKS1BP1 PE=1 SV=4 - [TB182_HUMAN]	VSAPGVLTAQDR	75930	152200	258600	377400	867200	54930	0.498883	1	1.69908	2.47963	5.69777	0.360907	-1.00323	0	0.764754	1.31013	2.5104	-1.4703
182 kDa tankyrase-1-binding protein OS=Homo sapiens GN=TNKS1BP1 PE=1 SV=4 - [TB182_HUMAN]	VSGAGFSPSSK	76460	153200	276900	406300	887600	60830	0.499086	1	1.80744	2.65209	5.79373	0.397063	-1.00264	0	0.853949	1.40713	2.53449	-1.33256
2',3'-cyclic-nucleotide 3'-phosphodiesterase OS=Homo sapiens GN=CNP PE=1 SV=2 - [CN37_HUMAN]	AIFTGYYGK	151600	242000	411700	584900	1260000	118500	0.626446	1	1.70124	2.41694	5.20661	0.489669	-0.674737	0	0.766586	1.27318	2.38034	-1.03012
2',3'-cyclic-nucleotide 3'-phosphodiesterase OS=Homo sapiens GN=CNP PE=1 SV=2 - [CN37_HUMAN]	GAFSEEYK	113700	252000	390300	624800	1344000	93410	0.45119	1	1.54881	2.47937	5.33333	0.370675	-1.14819	0	0.63116	1.30997	2.41504	-1.43177
2',3'-cyclic-nucleotide 3'-phosphodiesterase OS=Homo sapiens GN=CNP PE=1 SV=2 - [CN37_HUMAN]|YLP motif-containing protein 1 OS=Homo sapiens GN=YLPM1 PE=1 SV=3 - [YLPM1_HUMAN]	GLPGSGK	2017400	4427400	8105000	12322000	31250000	1319700	0.455662	1	1.83065	2.78312	7.05832	0.298076	-1.13396	0	0.872352	1.4767	2.81932	-1.74625
2',5'-phosphodiesterase 12 OS=Homo sapiens GN=PDE12 PE=1 SV=2 - [PDE12_HUMAN]	IATNALK	435400	1227000	2391000	3627000	9577000	400100	0.354849	1	1.94866	2.95599	7.80522	0.32608	-1.49472	0	0.962479	1.56364	2.96444	-1.6167
2',5'-phosphodiesterase 12 OS=Homo sapiens GN=PDE12 PE=1 SV=2 - [PDE12_HUMAN]	VYTPSNADIGLR	253220	441200	728000	1079700	2108400	276730	0.573935	1	1.65005	2.44719	4.77879	0.627221	-0.801041	0	0.722506	1.29113	2.25664	-0.672954
2'-deoxynucleoside 5'-phosphate N-hydrolase 1 OS=Homo sapiens GN=DNPH1 PE=1 SV=1 - [DNPH1_HUMAN]	GEEAAGGDR	7726	17110	26080	43980	87770	7170	0.451549	1	1.52425	2.57043	5.12975	0.419053	-1.14705	0	0.608104	1.36201	2.35889	-1.25479
2,4-dienoyl-CoA reductase, mitochondrial OS=Homo sapiens GN=DECR1 PE=1 SV=1 - [DECR_HUMAN]	FFSPLQK	119600	392800	874900	990700	2941000	93950	0.304481	1	2.22734	2.52215	7.48727	0.23918	-1.71558	-1.60171e-16	1.15532	1.33465	2.90444	-2.06383
2,4-dienoyl-CoA reductase, mitochondrial OS=Homo sapiens GN=DECR1 PE=1 SV=1 - [DECR_HUMAN]	VAFITGGGTGLGK	61890	224800	430800	580400	1676000	50130	0.275311	1	1.91637	2.58185	7.45552	0.222998	-1.86086	0	0.938376	1.36841	2.89831	-2.1649
2,4-dienoyl-CoA reductase, mitochondrial OS=Homo sapiens GN=DECR1 PE=1 SV=1 - [DECR_HUMAN]	VTKEQWDTIEELIR	31170	101100	161400	267800	645500	24370	0.308309	1	1.59644	2.64886	6.38477	0.241048	-1.69755	0	0.674858	1.40537	2.67463	-2.0526
2-oxoglutarate dehydrogenase, mitochondrial OS=Homo sapiens GN=OGDH PE=1 SV=3 - [ODO1_HUMAN]	FGLEGCEVLIPALK	17960	54020	104600	162000	398100	25080	0.332469	1	1.93632	2.99889	7.36949	0.464272	-1.58871	0	0.953317	1.58443	2.88157	-1.10696
2-oxoglutarate dehydrogenase, mitochondrial OS=Homo sapiens GN=OGDH PE=1 SV=3 - [ODO1_HUMAN]	KPLIIFTPK	132800	470500	982900	1177000	3426000	161700	0.282253	1	2.08905	2.50159	7.28162	0.343677	-1.82494	0	1.06285	1.32285	2.86426	-1.54088
2-oxoglutarate dehydrogenase, mitochondrial OS=Homo sapiens GN=OGDH PE=1 SV=3 - [ODO1_HUMAN]	SSPYPTDVAR	83150	210100	363700	575900	1115000	83460	0.395764	1	1.73108	2.74108	5.307	0.397239	-1.33729	0	0.791673	1.45474	2.4079	-1.33192
2-oxoglutarate dehydrogenase, mitochondrial OS=Homo sapiens GN=OGDH PE=1 SV=3 - [ODO1_HUMAN]	VIPEDGPAAQNPENVKR	32950	93110	151700	235400	544700	27820	0.353883	1	1.62926	2.52819	5.85007	0.298786	-1.49866	0	0.704213	1.33811	2.54845	-1.74281
26S protease regulatory subunit 10B OS=Homo sapiens GN=PSMC6 PE=1 SV=1 - [PRS10_HUMAN]	LSDGFNGADLR	206460	452500	682600	990600	2151000	168710	0.456265	1	1.50851	2.18917	4.75359	0.37284	-1.13206	0	0.593123	1.13038	2.24902	-1.42337
26S protease regulatory subunit 4 OS=Homo sapiens GN=PSMC1 PE=1 SV=1 - [PRS4_HUMAN]	AVANQTSATFLR	131800	343300	621400	997400	2605000	122300	0.383921	1	1.81008	2.90533	7.58812	0.356248	-1.38112	0	0.856052	1.5387	2.92374	-1.48905
26S protease regulatory subunit 4 OS=Homo sapiens GN=PSMC1 PE=1 SV=1 - [PRS4_HUMAN]	IETLDPALIRPGR	775900	874600	1209000	2350000	5615000	156400	0.887148	1	1.38235	2.68694	6.42008	0.178825	-0.172753	0	0.467119	1.42597	2.68259	-2.48338
26S protease regulatory subunit 4 OS=Homo sapiens GN=PSMC1 PE=1 SV=1 - [PRS4_HUMAN]	KQEGTPEGLYL	182370	367600	637700	873800	2260700	158780	0.49611	1	1.73477	2.37704	6.14989	0.431937	-1.01127	0	0.794741	1.24917	2.62056	-1.21111
26S protease regulatory subunit 4 OS=Homo sapiens GN=PSMC1 PE=1 SV=1 - [PRS4_HUMAN]	VVGSELIQK	204360	650900	1254600	2058600	6119000	180680	0.313965	1	1.92749	3.1627	9.40083	0.277585	-1.67132	0	0.94672	1.66116	3.23279	-1.849
26S protease regulatory subunit 4 OS=Homo sapiens GN=PSMC1 PE=1 SV=1 - [PRS4_HUMAN]	YLGDGPK	109100	293000	527300	785200	2456000	79310	0.372355	1	1.79966	2.67986	8.38225	0.270683	-1.42525	0	0.847723	1.42216	3.06734	-1.88533
26S protease regulatory subunit 4 OS=Homo sapiens GN=PSMC1 PE=1 SV=1 - [PRS4_HUMAN]|26S protease regulatory subunit 8 OS=Homo sapiens GN=PSMC5 PE=1 SV=1 - [PRS8_HUMAN]|Spermatogenesis-associated protein 5 OS=Homo sapiens GN=SPATA5 PE=1 SV=3 - [SPAT5_HUMAN]	GVILYGPPGTGK	136030	591800	1046600	1565800	4750000	135300	0.229858	1	1.7685	2.64583	8.02636	0.228625	-2.12118	-1.60171e-16	0.822529	1.40372	3.00475	-2.12895
26S protease regulatory subunit 6A OS=Homo sapiens GN=PSMC3 PE=1 SV=3 - [PRS6A_HUMAN]	APSIIFIDELDAIGTK	53360	103160	153300	240570	516900	34738	0.517255	1	1.48604	2.33201	5.01066	0.336739	-0.951053	0	0.571474	1.22157	2.325	-1.5703
26S protease regulatory subunit 6A OS=Homo sapiens GN=PSMC3 PE=1 SV=3 - [PRS6A_HUMAN]	DAFALAK	502900	3334900	6711000	12050000	31693000	440200	0.150799	1	2.01235	3.6133	9.50343	0.131998	-2.7293	0	1.00888	1.85332	3.24845	-2.92141
26S protease regulatory subunit 6A OS=Homo sapiens GN=PSMC3 PE=1 SV=3 - [PRS6A_HUMAN]	EKAPSIIFIDELDAIGTK	24174	71320	139100	211700	677500	26730	0.338951	1	1.95036	2.96831	9.49944	0.37479	-1.56085	0	0.963744	1.56964	3.24784	-1.41585
26S protease regulatory subunit 6A OS=Homo sapiens GN=PSMC3 PE=1 SV=3 - [PRS6A_HUMAN]	LLDSEIK	281900	592000	994900	1494000	3346000	256100	0.476182	1	1.68057	2.52365	5.65203	0.432601	-1.07041	0	0.748954	1.33551	2.49877	-1.20889
26S protease regulatory subunit 6A OS=Homo sapiens GN=PSMC3 PE=1 SV=3 - [PRS6A_HUMAN]	QTYFLPVIGLVDAEK	36050	75480	135330	211160	453680	27664	0.47761	1	1.79293	2.79756	6.0106	0.366508	-1.0661	0	0.842315	1.48417	2.58751	-1.44808
26S protease regulatory subunit 6A OS=Homo sapiens GN=PSMC3 PE=1 SV=3 - [PRS6A_HUMAN]	VIAATNRVDILDPALLR	139700	87290	161900	289100	711400	23870	1.60041	1	1.85474	3.31195	8.14985	0.273456	0.678444	-1.60171e-16	0.891215	1.72768	3.02677	-1.87062
26S protease regulatory subunit 6B OS=Homo sapiens GN=PSMC4 PE=1 SV=2 - [PRS6B_HUMAN]	ADTLDPALLRPGR	339200	727000	1250700	2023200	4026000	278700	0.466575	1	1.72036	2.78294	5.53783	0.383356	-1.09982	0	0.782709	1.47661	2.46932	-1.38324
26S protease regulatory subunit 6B OS=Homo sapiens GN=PSMC4 PE=1 SV=2 - [PRS6B_HUMAN]	ENAPAIIFIDEIDAIATK	20127	217750	399400	548200	1855200	32073	0.0924317	1	1.83421	2.51757	8.51986	0.147293	-3.43547	0	0.875162	1.33203	3.09083	-2.76324
26S protease regulatory subunit 6B OS=Homo sapiens GN=PSMC4 PE=1 SV=2 - [PRS6B_HUMAN]	LIFSTITSK	147310	543700	1106100	1657600	4241000	159920	0.27094	1	2.03439	3.04874	7.80026	0.294133	-1.88396	0	1.0246	1.60821	2.96352	-1.76546
26S protease regulatory subunit 6B OS=Homo sapiens GN=PSMC4 PE=1 SV=2 - [PRS6B_HUMAN]	VVGSEFVQK	391860	821400	1741100	2690100	6470000	416480	0.477064	1	2.11967	3.27502	7.8768	0.507037	-1.06775	0	1.08384	1.7115	2.97761	-0.979838
26S protease regulatory subunit 7 OS=Homo sapiens GN=PSMC2 PE=1 SV=3 - [PRS7_HUMAN]	ALDEGDIALLK	175140	506200	968500	1412500	4248000	194660	0.34599	1	1.91328	2.7904	8.39194	0.384552	-1.5312	0	0.936045	1.48047	3.069	-1.37875
26S protease regulatory subunit 7 OS=Homo sapiens GN=PSMC2 PE=1 SV=3 - [PRS7_HUMAN]	FDDGAGGDNEVQR	9487	27670	50370	78610	180000	9301	0.342862	1	1.82038	2.84098	6.50524	0.33614	-1.5443	0	0.864242	1.50639	2.7016	-1.57286
26S protease regulatory subunit 7 OS=Homo sapiens GN=PSMC2 PE=1 SV=3 - [PRS7_HUMAN]	FVNLGIEPPK	80590	194500	319800	483000	1075000	71580	0.414344	1	1.64422	2.48329	5.52699	0.368021	-1.2711	0	0.7174	1.31225	2.46649	-1.44214
26S protease regulatory subunit 7 OS=Homo sapiens GN=PSMC2 PE=1 SV=3 - [PRS7_HUMAN]	GVLLFGPPGTGK	83230	152400	262200	340200	860800	55060	0.546129	1	1.72047	2.23228	5.64829	0.361286	-0.872687	0	0.782805	1.15852	2.49782	-1.46879
26S protease regulatory subunit 7 OS=Homo sapiens GN=PSMC2 PE=1 SV=3 - [PRS7_HUMAN]	IINADSEDPKYIINVK	75680	334100	770700	980500	4151000	70600	0.226519	1	2.30679	2.93475	12.4244	0.211314	-2.1423	0	1.20589	1.55324	3.63511	-2.24254
26S protease regulatory subunit 7 OS=Homo sapiens GN=PSMC2 PE=1 SV=3 - [PRS7_HUMAN]	KIEFSLPDLEGR	207070	542700	963200	1597400	3513000	207070	0.381555	1	1.77483	2.94343	6.47319	0.381555	-1.39004	0	0.82768	1.5575	2.69448	-1.39004
26S protease regulatory subunit 7 OS=Homo sapiens GN=PSMC2 PE=1 SV=3 - [PRS7_HUMAN]	QVEDDIQQLLK	31870	70610	106530	161640	393200	26600	0.451352	1	1.50871	2.28919	5.56862	0.376717	-1.14767	0	0.593315	1.19484	2.47732	-1.40845
26S protease regulatory subunit 7 OS=Homo sapiens GN=PSMC2 PE=1 SV=3 - [PRS7_HUMAN]	VIGSELVQK	108600	541100	1050000	1912000	5409000	81890	0.200702	1	1.94049	3.53354	9.9963	0.15134	-2.31687	0	0.956422	1.82112	3.32139	-2.72414
26S protease regulatory subunit 8 OS=Homo sapiens GN=PSMC5 PE=1 SV=1 - [PRS8_HUMAN]	IDILDSALLRPGR	342300	812800	1141800	1925200	3531000	407900	0.421137	1	1.40477	2.3686	4.34424	0.501845	-1.24764	0	0.490338	1.24404	2.1191	-0.994685
26S protease regulatory subunit 8 OS=Homo sapiens GN=PSMC5 PE=1 SV=1 - [PRS8_HUMAN]	IEELQLIVNDK	83880	221500	349300	582100	1244500	71810	0.378691	1	1.57698	2.62799	5.61851	0.324199	-1.40091	0	0.65716	1.39396	2.49019	-1.62505
26S protease regulatory subunit 8 OS=Homo sapiens GN=PSMC5 PE=1 SV=1 - [PRS8_HUMAN]	VSGSELVQK	358200	898900	1727600	2678000	7116000	232170	0.398487	1	1.9219	2.9792	7.91634	0.258282	-1.3274	0	0.942537	1.57492	2.98483	-1.95298
26S proteasome non-ATPase regulatory subunit 1 OS=Homo sapiens GN=PSMD1 PE=1 SV=2 - [PSMD1_HUMAN]	AAVESLGFILFR	78960	285290	509620	1018200	2015000	58100	0.276771	1	1.78632	3.569	7.06299	0.203652	-1.85324	0	0.836993	1.83552	2.82028	-2.29582
26S proteasome non-ATPase regulatory subunit 1 OS=Homo sapiens GN=PSMD1 PE=1 SV=2 - [PSMD1_HUMAN]	QDVYDLLK	289380	954800	1878800	3127200	7571000	253470	0.303079	1	1.96774	3.27524	7.92941	0.265469	-1.72223	0	0.976541	1.7116	2.98721	-1.91338
26S proteasome non-ATPase regulatory subunit 1 OS=Homo sapiens GN=PSMD1 PE=1 SV=2 - [PSMD1_HUMAN]	QFAALVASK	98230	190300	390800	568500	1424000	71490	0.516185	1	2.0536	2.98739	7.48292	0.37567	-0.95404	0	1.03815	1.57888	2.9036	-1.41246
26S proteasome non-ATPase regulatory subunit 11 OS=Homo sapiens GN=PSMD11 PE=1 SV=3 - [PSD11_HUMAN]	LYDNLLEQNLIR	117470	470630	831700	1564900	3998400	109230	0.249602	1	1.76721	3.32512	8.49585	0.232093	-2.0023	0	0.82147	1.73341	3.08676	-2.10722
26S proteasome non-ATPase regulatory subunit 11 OS=Homo sapiens GN=PSMD11 PE=1 SV=3 - [PSD11_HUMAN]	SLADFEK	475300	1253000	1751000	3470000	7480000	334400	0.37933	1	1.39745	2.76935	5.96967	0.266879	-1.39848	0	0.482793	1.46955	2.57765	-1.90574
26S proteasome non-ATPase regulatory subunit 11 OS=Homo sapiens GN=PSMD11 PE=1 SV=3 - [PSD11_HUMAN]	VIEPFSR	291900	1129000	2193000	4656000	10230000	230700	0.258547	1	1.94243	4.124	9.06112	0.20434	-1.9515	0	0.95786	2.04405	3.17969	-2.29096
26S proteasome non-ATPase regulatory subunit 11 OS=Homo sapiens GN=PSMD11 PE=1 SV=3 - [PSD11_HUMAN]	VVDSLYNK	264280	873700	1418000	2157700	6762800	216150	0.302484	1	1.62298	2.46961	7.74041	0.247396	-1.72507	-1.60171e-16	0.698648	1.30428	2.95241	-2.01511
26S proteasome non-ATPase regulatory subunit 12 OS=Homo sapiens GN=PSMD12 PE=1 SV=3 - [PSD12_HUMAN]	GSLESPATDVFGSTEEGEKR	246000	521600	802800	1345800	3111000	240600	0.471626	1	1.53911	2.58014	5.96434	0.461273	-1.08429	0	0.622097	1.36745	2.57636	-1.11631
26S proteasome non-ATPase regulatory subunit 12 OS=Homo sapiens GN=PSMD12 PE=1 SV=3 - [PSD12_HUMAN]	ILVAVVK	420600	1325600	2562000	3886000	10196000	274500	0.31729	1	1.93271	2.9315	7.69161	0.207076	-1.65612	0	0.950625	1.55164	2.94329	-2.27177
26S proteasome non-ATPase regulatory subunit 13 OS=Homo sapiens GN=PSMD13 PE=1 SV=2 - [PSD13_HUMAN]	QLTFEEIAK	157630	469700	907300	1567500	3820000	130930	0.335597	1	1.93166	3.33724	8.13285	0.278752	-1.5752	0	0.94984	1.73865	3.02376	-1.84294
26S proteasome non-ATPase regulatory subunit 13 OS=Homo sapiens GN=PSMD13 PE=1 SV=2 - [PSD13_HUMAN]	VLDLQQIK	100600	486500	834000	1301000	3401000	98820	0.206783	1	1.71429	2.6742	6.99075	0.203124	-2.27381	-1.60171e-16	0.777608	1.41911	2.80545	-2.29956
26S proteasome non-ATPase regulatory subunit 14 OS=Homo sapiens GN=PSMD14 PE=1 SV=1 - [PSDE_HUMAN]	AVAVVVDPIQSVK	243810	1593000	3008500	5218800	12480700	260010	0.153051	1	1.88858	3.27608	7.83471	0.16322	-2.70792	0	0.917298	1.71197	2.96988	-2.61511
26S proteasome non-ATPase regulatory subunit 14 OS=Homo sapiens GN=PSMD14 PE=1 SV=1 - [PSDE_HUMAN]	GKVVIDAFR	126400	360100	609600	743100	1811000	126000	0.351014	1	1.69286	2.06359	5.02916	0.349903	-1.5104	-1.60171e-16	0.759465	1.04516	2.33032	-1.51497
26S proteasome non-ATPase regulatory subunit 2 OS=Homo sapiens GN=PSMD2 PE=1 SV=3 - [PSMD2_HUMAN]	AVPLALALISVSNPR	73360	327030	514400	1147300	2142600	74380	0.224322	1	1.57294	3.50824	6.55169	0.227441	-2.15636	0	0.653468	1.81075	2.71187	-2.13644
26S proteasome non-ATPase regulatory subunit 2 OS=Homo sapiens GN=PSMD2 PE=1 SV=3 - [PSMD2_HUMAN]	EPLLTLVK	31710	78610	135400	175000	410400	24120	0.403384	1	1.72243	2.22618	5.22071	0.306831	-1.30977	0	0.784443	1.15457	2.38425	-1.70448
26S proteasome non-ATPase regulatory subunit 2 OS=Homo sapiens GN=PSMD2 PE=1 SV=3 - [PSMD2_HUMAN]	FGGSGSQVDSAR	192490	600300	1227500	2121700	4039000	166000	0.320656	1	2.04481	3.5344	6.7283	0.276528	-1.6409	0	1.03197	1.82147	2.75024	-1.8545
26S proteasome non-ATPase regulatory subunit 2 OS=Homo sapiens GN=PSMD2 PE=1 SV=3 - [PSMD2_HUMAN]	VGQAVDVVGQAGKPK	141900	513200	1172000	1652000	4792000	113200	0.2765	1	2.28371	3.21902	9.33749	0.220577	-1.85465	-1.60171e-16	1.19138	1.68662	3.22303	-2.18065
26S proteasome non-ATPase regulatory subunit 3 OS=Homo sapiens GN=PSMD3 PE=1 SV=2 - [PSMD3_HUMAN]	AIQLEYSEAR	620600	854500	1325800	1952700	4816000	255800	0.726273	1	1.55155	2.2852	5.63604	0.299356	-0.461417	0	0.633711	1.19232	2.49468	-1.74006
26S proteasome non-ATPase regulatory subunit 3 OS=Homo sapiens GN=PSMD3 PE=1 SV=2 - [PSMD3_HUMAN]	ALDLVAAK	981700	2160000	3695000	5579000	14566000	677900	0.454491	1	1.71065	2.58287	6.74352	0.313843	-1.13768	0	0.774543	1.36898	2.7535	-1.67189
26S proteasome non-ATPase regulatory subunit 3 OS=Homo sapiens GN=PSMD3 PE=1 SV=2 - [PSMD3_HUMAN]	ISLADIAQK	189870	891000	1665400	2837700	7928500	146510	0.213098	1	1.86914	3.18485	8.89843	0.164433	-2.23041	-1.60171e-16	0.902371	1.67122	3.15355	-2.60443
26S proteasome non-ATPase regulatory subunit 3 OS=Homo sapiens GN=PSMD3 PE=1 SV=2 - [PSMD3_HUMAN]	ISLADIAQKLQLDSPEDAEFIVAK	17210	41900	79860	113600	357400	15030	0.41074	1	1.90597	2.71122	8.52983	0.358711	-1.2837	0	0.930523	1.43894	3.09252	-1.47911
26S proteasome non-ATPase regulatory subunit 3 OS=Homo sapiens GN=PSMD3 PE=1 SV=2 - [PSMD3_HUMAN]	LQLDSPEDAEFIVAK	22430	86610	189900	272200	864000	38020	0.258977	1	2.19259	3.14282	9.97575	0.438979	-1.9491	0	1.13263	1.65206	3.31843	-1.18778
26S proteasome non-ATPase regulatory subunit 4 OS=Homo sapiens GN=PSMD4 PE=1 SV=1 - [PSMD4_HUMAN]	AAAASAAEAGIATTGTEDSDDALLK	101110	256360	466400	759300	1717100	101170	0.394406	1	1.81932	2.96185	6.698	0.39464	-1.34225	0	0.863397	1.5665	2.74373	-1.34139
26S proteasome non-ATPase regulatory subunit 4 OS=Homo sapiens GN=PSMD4 PE=1 SV=1 - [PSMD4_HUMAN]	IIAFVGSPVEDNEKDLVK	56930	209470	394200	649000	1917800	54270	0.271781	1	1.88189	3.0983	9.15549	0.259082	-1.87948	0	0.912184	1.63147	3.19464	-1.94852
26S proteasome non-ATPase regulatory subunit 4 OS=Homo sapiens GN=PSMD4 PE=1 SV=1 - [PSMD4_HUMAN]	QRQEEEAR	58160	221200	378400	847300	1676000	97380	0.262929	1	1.71067	3.83047	7.57685	0.440235	-1.92725	0	0.774561	1.93752	2.9216	-1.18365
26S proteasome non-ATPase regulatory subunit 4 OS=Homo sapiens GN=PSMD4 PE=1 SV=1 - [PSMD4_HUMAN]	VNVDIINFGEEEVNTEK	56640	124260	227700	338300	894200	62520	0.455818	1	1.83245	2.72252	7.1962	0.503139	-1.13347	0	0.873772	1.44494	2.84724	-0.990972
26S proteasome non-ATPase regulatory subunit 5 OS=Homo sapiens GN=PSMD5 PE=1 SV=3 - [PSMD5_HUMAN]	IVENSDAVTEILNNAELLK	30530	71820	125000	193400	421900	32240	0.425091	1	1.74046	2.69284	5.87441	0.4489	-1.23416	0	0.799471	1.42913	2.55444	-1.15553
26S proteasome non-ATPase regulatory subunit 6 OS=Homo sapiens GN=PSMD6 PE=1 SV=1 - [PSMD6_HUMAN]	IGDKEGALTAFR	107500	204500	357200	575500	1319000	71850	0.525672	1	1.7467	2.81418	6.44988	0.351345	-0.927764	-1.60171e-16	0.804631	1.49272	2.68927	-1.50904
26S proteasome non-ATPase regulatory subunit 8 OS=Homo sapiens GN=PSMD8 PE=1 SV=2 - [PSMD8_HUMAN]	ILFFNTPK	88060	347410	571700	951300	2000500	103760	0.253476	1	1.64561	2.73826	5.75833	0.298667	-1.98008	0	0.718619	1.45326	2.52565	-1.74339
26S proteasome non-ATPase regulatory subunit 8 OS=Homo sapiens GN=PSMD8 PE=1 SV=2 - [PSMD8_HUMAN]	QQLILAR	525600	1199000	2334000	3303000	7888000	428600	0.438365	1	1.94662	2.7548	6.57882	0.357465	-1.18979	0	0.960973	1.46195	2.71783	-1.48413
26S proteasome non-ATPase regulatory subunit 8 OS=Homo sapiens GN=PSMD8 PE=1 SV=2 - [PSMD8_HUMAN]	QVIEYAR	2561100	4067000	7030000	8534000	17397000	1428800	0.629727	1	1.72855	2.09835	4.2776	0.351315	-0.667201	0	0.78956	1.06926	2.0968	-1.50916
26S proteasome non-ATPase regulatory subunit 9 OS=Homo sapiens GN=PSMD9 PE=1 SV=3 - [PSMD9_HUMAN]	KLGQSESQGPPR	578000	1040000	1854000	2573000	6931000	395900	0.555769	1	1.78269	2.47404	6.66442	0.380673	-0.847442	0	0.834058	1.30687	2.73648	-1.39338
26S proteasome non-ATPase regulatory subunit 9 OS=Homo sapiens GN=PSMD9 PE=1 SV=3 - [PSMD9_HUMAN]	SDVDLYQVR	251800	641600	976700	1784200	4062000	197470	0.392456	1	1.52229	2.78086	6.33105	0.307777	-1.3494	0	0.606241	1.47553	2.66244	-1.70004
28 kDa heat- and acid-stable phosphoprotein OS=Homo sapiens GN=PDAP1 PE=1 SV=1 - [HAP28_HUMAN]	KGVEGLIDIENPNR	242250	1153000	2155200	4634900	11833000	160340	0.210104	1	1.86921	4.01986	10.2628	0.139063	-2.25082	0	0.902429	2.00715	3.35935	-2.84619
28 kDa heat- and acid-stable phosphoprotein OS=Homo sapiens GN=PDAP1 PE=1 SV=1 - [HAP28_HUMAN]	QYTSPEEIDAQLQAEKQK	56750	130400	201300	300700	712900	88780	0.435199	1	1.54371	2.30598	5.46702	0.680828	-1.20025	0	0.626403	1.20538	2.45076	-0.554637
28S ribosomal protein S14, mitochondrial OS=Homo sapiens GN=MRPS14 PE=1 SV=1 - [RT14_HUMAN]	ILQDVADEEIAALPR	37180	63190	93530	137200	295200	26890	0.588384	1	1.48014	2.17123	4.67163	0.425542	-0.765169	-1.60171e-16	0.565733	1.11851	2.22392	-1.23263
28S ribosomal protein S15, mitochondrial OS=Homo sapiens GN=MRPS15 PE=1 SV=1 - [RT15_HUMAN]	IIALSVK	451100	1194500	2108400	3114900	6743000	361300	0.377648	1	1.76509	2.6077	5.64504	0.30247	-1.40489	0	0.819742	1.38278	2.49698	-1.72514
28S ribosomal protein S15, mitochondrial OS=Homo sapiens GN=MRPS15 PE=1 SV=1 - [RT15_HUMAN]	IVANPEDTR	291200	623900	962400	1455000	3012000	253800	0.466741	1	1.54255	2.3321	4.8277	0.406796	-1.0993	0	0.625322	1.22163	2.27134	-1.29762
28S ribosomal protein S2, mitochondrial OS=Homo sapiens GN=MRPS2 PE=1 SV=1 - [RT02_HUMAN]	LFQTAITR	343700	768400	1126000	1834000	3264000	206000	0.447293	1	1.46538	2.38678	4.24779	0.26809	-1.16071	-1.60171e-16	0.551277	1.25506	2.08671	-1.89921
28S ribosomal protein S2, mitochondrial OS=Homo sapiens GN=MRPS2 PE=1 SV=1 - [RT02_HUMAN]	LLFGPTVR	638200	1685300	2889000	5400000	10119000	459000	0.378686	1	1.71423	3.20418	6.00427	0.272355	-1.40092	-1.60171e-16	0.777565	1.67995	2.58599	-1.87644
28S ribosomal protein S2, mitochondrial OS=Homo sapiens GN=MRPS2 PE=1 SV=1 - [RT02_HUMAN]	SLFDAR	220300	1217000	2143000	4185000	9895000	226500	0.181019	1	1.76089	3.43878	8.13065	0.186113	-2.46579	0	0.816303	1.7819	3.02337	-2.42575
28S ribosomal protein S22, mitochondrial OS=Homo sapiens GN=MRPS22 PE=1 SV=1 - [RT22_HUMAN]	QAVEAAK	318300	1866100	3497000	5482000	11972000	295800	0.17057	1	1.87396	2.93768	6.41552	0.158512	-2.55157	0	0.906091	1.55468	2.68157	-2.65733
28S ribosomal protein S26, mitochondrial OS=Homo sapiens GN=MRPS26 PE=1 SV=1 - [RT26_HUMAN]	KAEEVQAWAQR	234100	580300	985000	1430000	2722000	195000	0.403412	1	1.6974	2.46424	4.69068	0.336033	-1.30967	-1.60171e-16	0.763325	1.30114	2.2298	-1.57332
28S ribosomal protein S26, mitochondrial OS=Homo sapiens GN=MRPS26 PE=1 SV=1 - [RT26_HUMAN]	VEAALDSR	563300	1184000	1767000	3313000	6018000	350900	0.47576	1	1.4924	2.79814	5.08277	0.296368	-1.07169	0	0.577633	1.48447	2.34562	-1.75454
28S ribosomal protein S27, mitochondrial OS=Homo sapiens GN=MRPS27 PE=1 SV=3 - [RT27_HUMAN]	EALDVLGAVLK	53200	102600	127300	144400	270500	52820	0.518519	1	1.24074	1.40741	2.63645	0.514815	-0.947533	0	0.311202	0.49304	1.3986	-0.957875
28S ribosomal protein S27, mitochondrial OS=Homo sapiens GN=MRPS27 PE=1 SV=3 - [RT27_HUMAN]	VELQQGLR	440100	846000	1326000	1916000	3720000	372600	0.520213	1	1.56738	2.26478	4.39716	0.440426	-0.942826	0	0.648351	1.17937	2.13657	-1.18303
28S ribosomal protein S28, mitochondrial OS=Homo sapiens GN=MRPS28 PE=1 SV=1 - [RT28_HUMAN]	LLDLELTSR	209300	437100	708100	1172000	2149000	135500	0.478838	1	1.62	2.68131	4.9165	0.309998	-1.06239	0	0.69599	1.42294	2.29763	-1.68967
28S ribosomal protein S34, mitochondrial OS=Homo sapiens GN=MRPS34 PE=1 SV=2 - [RT34_HUMAN]	AWGILTFK	40150	94460	131700	187600	475100	36120	0.425048	1	1.39424	1.98603	5.02964	0.382384	-1.2343	-1.60171e-16	0.47948	0.989884	2.33046	-1.38691
28S ribosomal protein S34, mitochondrial OS=Homo sapiens GN=MRPS34 PE=1 SV=2 - [RT34_HUMAN]	LIAELAR	134200	959500	1829000	3961000	7982000	142300	0.139865	1	1.9062	4.12819	8.31892	0.148306	-2.8379	0	0.9307	2.04551	3.0564	-2.75335
28S ribosomal protein S34, mitochondrial OS=Homo sapiens GN=MRPS34 PE=1 SV=2 - [RT34_HUMAN]	LLQLLGR	182480	786200	1493200	2910500	5426000	215040	0.232104	1	1.89926	3.70198	6.90155	0.273518	-2.10716	0	0.925439	1.8883	2.78692	-1.87029
28S ribosomal protein S34, mitochondrial OS=Homo sapiens GN=MRPS34 PE=1 SV=2 - [RT34_HUMAN]	LPLFGLGR	118000	314100	554700	1008000	1918000	107300	0.375677	1	1.766	3.20917	6.10634	0.341611	-1.41244	0	0.820484	1.6822	2.61031	-1.54957
28S ribosomal protein S35, mitochondrial OS=Homo sapiens GN=MRPS35 PE=1 SV=1 - [RT35_HUMAN]	EGNLELLK	144600	532300	984000	1336000	3325000	137200	0.271651	1	1.84858	2.50986	6.24648	0.257749	-1.88017	0	0.886419	1.32761	2.64304	-1.95596
28S ribosomal protein S35, mitochondrial OS=Homo sapiens GN=MRPS35 PE=1 SV=1 - [RT35_HUMAN]	TTDVLTIK	208960	582400	1153400	1595400	3852000	193750	0.358791	1	1.98043	2.73935	6.61401	0.332675	-1.47878	0	0.985811	1.45384	2.72553	-1.58781
28S ribosomal protein S5, mitochondrial OS=Homo sapiens GN=MRPS5 PE=1 SV=2 - [RT05_HUMAN]	GAAGFSIGK	438700	1049000	1861000	2625000	7379000	471200	0.418208	1	1.77407	2.50238	7.03432	0.44919	-1.25771	0	0.827063	1.3233	2.81441	-1.1546
28S ribosomal protein S5, mitochondrial OS=Homo sapiens GN=MRPS5 PE=1 SV=2 - [RT05_HUMAN]	GALAETGAGAK	36020	89260	141700	211500	574900	37420	0.40354	1	1.5875	2.36948	6.44073	0.419225	-1.30922	0	0.666754	1.24457	2.68723	-1.2542
28S ribosomal protein S6, mitochondrial OS=Homo sapiens GN=MRPS6 PE=1 SV=3 - [RT06_HUMAN]	DLENLGER	457840	1323400	2117000	3887200	9519000	392740	0.345957	1	1.59967	2.93728	7.19284	0.296766	-1.53133	0	0.677772	1.55448	2.84656	-1.7526
28S ribosomal protein S7, mitochondrial OS=Homo sapiens GN=MRPS7 PE=1 SV=2 - [RT07_HUMAN]	FYQVPVPLPDR	127600	180200	313400	419600	772900	88560	0.708102	1	1.73918	2.32852	4.28912	0.491454	-0.497971	0	0.798406	1.21942	2.10068	-1.02487
28S ribosomal protein S9, mitochondrial OS=Homo sapiens GN=MRPS9 PE=1 SV=2 - [RT09_HUMAN]	AEAIVYK	298700	589000	962700	1153000	3317000	235700	0.507131	1	1.63447	1.95756	5.63158	0.40017	-0.97957	0	0.708819	0.969053	2.49354	-1.32132
28S ribosomal protein S9, mitochondrial OS=Homo sapiens GN=MRPS9 PE=1 SV=2 - [RT09_HUMAN]	QAGLLTTDPR	226700	543800	988400	1603100	3873000	200880	0.416881	1	1.81758	2.94796	7.1221	0.369401	-1.26229	0	0.862019	1.55972	2.8323	-1.43674
28S ribosomal protein S9, mitochondrial OS=Homo sapiens GN=MRPS9 PE=1 SV=2 - [RT09_HUMAN]	SAQAGAIR	223500	561100	1006000	1964000	4391000	174500	0.398325	1	1.79291	3.50027	7.8257	0.310996	-1.32798	0	0.8423	1.80747	2.96822	-1.68503
3'(2'),5'-bisphosphate nucleotidase 1 OS=Homo sapiens GN=BPNT1 PE=1 SV=1 - [BPNT1_HUMAN]	IIQLIEGK	199140	425000	682000	852300	2394500	172820	0.468565	1	1.60471	2.00541	5.63412	0.406635	-1.09368	-1.60171e-16	0.682309	1.0039	2.49419	-1.29819
3-hydroxyacyl-CoA dehydrogenase type-2 OS=Homo sapiens GN=HSD17B10 PE=1 SV=3 - [HCD2_HUMAN]	GLVAVITGGASGLGLATAER	146310	304470	520230	809400	1872100	119860	0.48054	1	1.70864	2.65839	6.14872	0.393668	-1.05727	0	0.77285	1.41055	2.62029	-1.34495
3-hydroxyacyl-CoA dehydrogenase type-2 OS=Homo sapiens GN=HSD17B10 PE=1 SV=3 - [HCD2_HUMAN]	LVGQGASAVLLDLPNSGGEAQAK	144700	294200	563300	868900	2008000	119490	0.491842	1	1.91468	2.95343	6.82529	0.406152	-1.02373	0	0.937106	1.56239	2.77089	-1.29991
3-hydroxyisobutyrate dehydrogenase, mitochondrial OS=Homo sapiens GN=HIBADH PE=1 SV=2 - [3HIDH_HUMAN]	DLGLAQDSATSTK	134700	264400	511700	697100	1646000	128300	0.509455	1	1.93533	2.63654	6.22542	0.48525	-0.972972	0	0.952576	1.39864	2.63817	-1.0432
3-ketoacyl-CoA thiolase, mitochondrial OS=Homo sapiens GN=ACAA2 PE=1 SV=2 - [THIM_HUMAN]	AALSAGK	403700	1424000	2899000	3947000	10810000	246300	0.283497	1	2.03581	2.77177	7.59129	0.172963	-1.81859	0	1.02561	1.47081	2.92435	-2.53146
3-ketoacyl-CoA thiolase, mitochondrial OS=Homo sapiens GN=ACAA2 PE=1 SV=2 - [THIM_HUMAN]	DGTVTAGNASGVADGAGAVIIASEDAVK	21810	52050	98110	157500	368600	18130	0.41902	1	1.88492	3.02594	7.08165	0.348319	-1.25491	0	0.914502	1.59738	2.82409	-1.52152
3-ketoacyl-CoA thiolase, mitochondrial OS=Homo sapiens GN=ACAA2 PE=1 SV=2 - [THIM_HUMAN]	ETPALTINR	229600	506700	812100	1308000	2625000	187700	0.453128	1	1.60272	2.58141	5.18058	0.370436	-1.14201	0	0.680526	1.36816	2.37311	-1.4327
3-ketoacyl-CoA thiolase, mitochondrial OS=Homo sapiens GN=ACAA2 PE=1 SV=2 - [THIM_HUMAN]	GVFVVAAK	427700	1565500	2774900	4271000	9883000	388100	0.273203	1	1.77253	2.7282	6.313	0.247908	-1.87195	0	0.825812	1.44795	2.65833	-2.01212
3-ketoacyl-CoA thiolase, peroxisomal OS=Homo sapiens GN=ACAA1 PE=1 SV=2 - [THIK_HUMAN]	QVITLLNELK	63240	103600	170700	226000	476000	43830	0.610425	1	1.64768	2.18147	4.59459	0.423069	-0.712115	0	0.720439	1.1253	2.19994	-1.24103
3-mercaptopyruvate sulfurtransferase OS=Homo sapiens GN=MPST PE=1 SV=3 - [THTM_HUMAN]	AGQPLQLLDASWYLPK	8977	17810	37390	53860	129600	11960	0.504043	1	2.09938	3.02414	7.27681	0.671533	-0.988382	0	1.06996	1.59653	2.86331	-0.57447
3-mercaptopyruvate sulfurtransferase OS=Homo sapiens GN=MPST PE=1 SV=3 - [THTM_HUMAN]	ALVSAQWVAEALR	77270	186000	294900	539600	1173000	88070	0.41543	1	1.58548	2.90108	6.30645	0.473495	-1.26732	-1.60171e-16	0.664923	1.53659	2.65683	-1.07858
3-mercaptopyruvate sulfurtransferase OS=Homo sapiens GN=MPST PE=1 SV=3 - [THTM_HUMAN]	AQLDPAFIK	117190	366000	626000	1161400	2878000	105040	0.320191	1	1.71038	3.17322	7.86339	0.286995	-1.64299	0	0.774319	1.66595	2.97515	-1.8009
39S ribosomal protein L1, mitochondrial OS=Homo sapiens GN=MRPL1 PE=1 SV=2 - [RM01_HUMAN]	VAVFTENASEVK	75410	161100	266200	380100	917700	65500	0.468094	1	1.65239	2.3594	5.69646	0.40658	-1.09513	0	0.724554	1.23842	2.51007	-1.29839
39S ribosomal protein L11, mitochondrial OS=Homo sapiens GN=MRPL11 PE=1 SV=1 - [RM11_HUMAN]	AIFLAAQK	334400	411400	602200	749200	1390000	205700	0.812834	1	1.46378	1.8211	3.37871	0.5	-0.298967	0	0.549701	0.864809	1.75647	-1
39S ribosomal protein L13, mitochondrial OS=Homo sapiens GN=MRPL13 PE=1 SV=1 - [RM13_HUMAN]	APQQWATFAR	131900	257900	418400	660600	1153000	93160	0.511439	1	1.62233	2.56146	4.47073	0.361225	-0.967367	0	0.698071	1.35697	2.16051	-1.46903
39S ribosomal protein L13, mitochondrial OS=Homo sapiens GN=MRPL13 PE=1 SV=1 - [RM13_HUMAN]	RLDEYTQEEIDAFPR	129530	298400	485800	779500	1418000	114610	0.434082	1	1.62802	2.61227	4.75201	0.384082	-1.20396	0	0.703115	1.3853	2.24854	-1.38051
39S ribosomal protein L14, mitochondrial OS=Homo sapiens GN=MRPL14 PE=1 SV=1 - [RM14_HUMAN]	FDSNNVVLIEDNGNPVGTR	31540	65410	89100	125600	244400	26360	0.482189	1	1.36218	1.9202	3.73643	0.402996	-1.05233	0	0.445914	0.941253	1.90166	-1.31116
39S ribosomal protein L14, mitochondrial OS=Homo sapiens GN=MRPL14 PE=1 SV=1 - [RM14_HUMAN]	VGDQILLAIK	45440	123600	179500	192100	574400	45260	0.367638	1	1.45227	1.55421	4.64725	0.366181	-1.44364	-1.60171e-16	0.538305	0.636179	2.21638	-1.44937
39S ribosomal protein L15, mitochondrial OS=Homo sapiens GN=MRPL15 PE=1 SV=1 - [RM15_HUMAN]	DYGVQLVEEGADTFTAK	43310	78130	104300	140800	297400	30200	0.554333	1	1.33495	1.80212	3.80648	0.386535	-0.851176	0	0.416791	0.849699	1.92846	-1.37133
39S ribosomal protein L17, mitochondrial OS=Homo sapiens GN=MRPL17 PE=1 SV=1 - [RM17_HUMAN]	LFQVLAPR	241490	1304200	2511800	3706000	7368000	254810	0.185163	1	1.92593	2.84159	5.64944	0.195376	-2.43313	0	0.945556	1.5067	2.49811	-2.35567
39S ribosomal protein L17, mitochondrial OS=Homo sapiens GN=MRPL17 PE=1 SV=1 - [RM17_HUMAN]	NLLTGLVR	136900	394500	762400	1161000	1969000	115800	0.347022	1	1.93257	2.94297	4.99113	0.293536	-1.5269	0	0.950523	1.55727	2.31937	-1.76839
39S ribosomal protein L19, mitochondrial OS=Homo sapiens GN=MRPL19 PE=1 SV=2 - [RM19_HUMAN]	FLSPEFIPR	184850	768000	1282500	2454900	3839300	156570	0.24069	1	1.66992	3.19648	4.99909	0.203867	-2.05475	0	0.739781	1.67649	2.32167	-2.2943
39S ribosomal protein L19, mitochondrial OS=Homo sapiens GN=MRPL19 PE=1 SV=2 - [RM19_HUMAN]	RLDDSLLYLR	92010	156300	259900	353200	695600	83850	0.588676	1	1.66283	2.25976	4.45042	0.536468	-0.764455	0	0.733639	1.17617	2.15394	-0.898435
39S ribosomal protein L19, mitochondrial OS=Homo sapiens GN=MRPL19 PE=1 SV=2 - [RM19_HUMAN]	VQEIQVVK	357700	691200	997500	1346000	2278000	288300	0.517506	1	1.44314	1.94734	3.29572	0.417101	-0.950353	0	0.529214	0.961503	1.72059	-1.26153
39S ribosomal protein L19, mitochondrial OS=Homo sapiens GN=MRPL19 PE=1 SV=2 - [RM19_HUMAN]	VTTADPYASGK	149700	293300	476800	747700	1277000	124200	0.510399	1	1.62564	2.54927	4.3539	0.423457	-0.970303	0	0.701007	1.35008	2.12231	-1.23971
39S ribosomal protein L2, mitochondrial OS=Homo sapiens GN=MRPL2 PE=1 SV=2 - [RM02_HUMAN]	SADIALVAGGSR	177200	412300	594400	1112000	1784000	143700	0.429784	1	1.44167	2.69707	4.32695	0.348533	-1.21832	-1.60171e-16	0.52774	1.43139	2.11335	-1.52063
39S ribosomal protein L20, mitochondrial OS=Homo sapiens GN=MRPL20 PE=1 SV=1 - [RM20_HUMAN]	SLAALASR	127300	233000	385900	569600	1336000	106100	0.546352	1	1.65622	2.44464	5.73391	0.455365	-0.872098	0	0.727897	1.28962	2.51952	-1.13491
39S ribosomal protein L20, mitochondrial OS=Homo sapiens GN=MRPL20 PE=1 SV=1 - [RM20_HUMAN]	VLADLAIYEPK	75620	124700	226700	287600	702000	41900	0.606415	1	1.81796	2.30634	5.62951	0.336006	-0.721622	0	0.862323	1.2056	2.49301	-1.57344
39S ribosomal protein L21, mitochondrial OS=Homo sapiens GN=MRPL21 PE=1 SV=2 - [RM21_HUMAN]	IVTTPQTVLR	150300	377100	634000	947600	2248000	117700	0.398568	1	1.68125	2.51286	5.96128	0.312119	-1.3271	0	0.749536	1.32933	2.57562	-1.67983
39S ribosomal protein L22, mitochondrial OS=Homo sapiens GN=MRPL22 PE=1 SV=1 - [RM22_HUMAN]	IVYPPQLPGEPR	52930	132800	258200	371000	913900	51650	0.398569	1	1.94428	2.79367	6.88178	0.388931	-1.3271	0	0.959234	1.48216	2.78278	-1.36241
39S ribosomal protein L22, mitochondrial OS=Homo sapiens GN=MRPL22 PE=1 SV=1 - [RM22_HUMAN]	SNLYIAESTSGR	100200	299900	499900	1018000	1910000	64200	0.334111	1	1.66689	3.39446	6.36879	0.214071	-1.5816	0	0.737158	1.76318	2.67102	-2.22384
39S ribosomal protein L23, mitochondrial OS=Homo sapiens GN=MRPL23 PE=1 SV=1 - [RM23_HUMAN]	QSSDPR	59150	374700	676900	1271000	2063500	102490	0.15786	1	1.80651	3.39205	5.50707	0.273525	-2.66329	0	0.853207	1.76216	2.46129	-1.87025
39S ribosomal protein L23, mitochondrial OS=Homo sapiens GN=MRPL23 PE=1 SV=1 - [RM23_HUMAN]	TNFFIQLVRPGVAQPEDTVQFR	19560	48280	78190	138100	243400	16860	0.405137	1	1.61951	2.8604	5.04143	0.349213	-1.30352	0	0.695558	1.51622	2.33383	-1.51782
39S ribosomal protein L24, mitochondrial OS=Homo sapiens GN=MRPL24 PE=1 SV=1 - [RM24_HUMAN]	ADGIVPETWIDGPKDTSVEDALER	14820	67820	130900	223100	507100	13730	0.21852	1	1.93011	3.28959	7.47715	0.202448	-2.19417	0	0.948682	1.71791	2.90249	-2.30438
39S ribosomal protein L28, mitochondrial OS=Homo sapiens GN=MRPL28 PE=1 SV=4 - [RM28_HUMAN]	ERVEDVPIPIYFPPESQR	82770	132720	197180	301300	694000	56550	0.623644	1	1.48568	2.27019	5.22905	0.426085	-0.681206	0	0.571127	1.18281	2.38655	-1.23079
39S ribosomal protein L3, mitochondrial OS=Homo sapiens GN=MRPL3 PE=1 SV=1 - [RM03_HUMAN]	ATSILEFYR	102200	506500	1012000	1313000	3015000	89550	0.201777	1	1.99803	2.5923	5.95262	0.176802	-2.30917	0	0.998575	1.37423	2.57352	-2.4998
39S ribosomal protein L3, mitochondrial OS=Homo sapiens GN=MRPL3 PE=1 SV=1 - [RM03_HUMAN]	VGLIALK	936300	2900200	5064000	6027000	11668000	774700	0.32284	1	1.74609	2.07813	4.02317	0.26712	-1.63111	0	0.804125	1.05529	2.00833	-1.90444
39S ribosomal protein L37, mitochondrial OS=Homo sapiens GN=MRPL37 PE=1 SV=2 - [RM37_HUMAN]	ESLLLQVR	224800	426300	745800	1296000	2604000	150800	0.527328	1	1.74947	3.04011	6.10837	0.353741	-0.923227	-1.60171e-16	0.80692	1.60412	2.61079	-1.49923
39S ribosomal protein L37, mitochondrial OS=Homo sapiens GN=MRPL37 PE=1 SV=2 - [RM37_HUMAN]	VLEQPVVVQSVGTDGR	99870	154200	192800	260200	446400	90150	0.647665	1	1.25032	1.68742	2.89494	0.58463	-0.626679	0	0.322302	0.754818	1.53353	-0.774403
39S ribosomal protein L39, mitochondrial OS=Homo sapiens GN=MRPL39 PE=1 SV=3 - [RM39_HUMAN]	IGDFIDVSEGPLIPR	92460	252290	437360	822300	1502400	74300	0.366483	1	1.73356	3.25934	5.95505	0.294502	-1.44818	-1.60171e-16	0.793738	1.70458	2.57411	-1.76365
39S ribosomal protein L4, mitochondrial OS=Homo sapiens GN=MRPL4 PE=1 SV=1 - [RM04_HUMAN]	ATENPEQVASEGLPEPVLR	13881	59060	101360	185940	455200	12200	0.235032	1	1.71622	3.14832	7.70742	0.20657	-2.08907	0	0.779235	1.65458	2.94625	-2.2753
39S ribosomal protein L4, mitochondrial OS=Homo sapiens GN=MRPL4 PE=1 SV=1 - [RM04_HUMAN]	VGLADLHPDVFATAPR	115700	291900	508500	720300	1477000	79990	0.396369	1	1.74203	2.46763	5.05995	0.274032	-1.33509	0	0.800774	1.30312	2.33912	-1.86758
39S ribosomal protein L40, mitochondrial OS=Homo sapiens GN=MRPL40 PE=1 SV=1 - [RM40_HUMAN]	ATQELIPIEDFITPLK	57113	168510	284540	370830	907400	47784	0.338929	1	1.68856	2.20064	5.38484	0.283568	-1.56094	-1.60171e-16	0.755797	1.13792	2.4289	-1.81823
39S ribosomal protein L44, mitochondrial OS=Homo sapiens GN=MRPL44 PE=1 SV=1 - [RM44_HUMAN]	LIAEGPGETVLVAEEEAAR	28240	48690	90190	130400	255800	21240	0.579996	1	1.85233	2.67817	5.25365	0.436229	-0.785885	0	0.889342	1.42125	2.39332	-1.19684
39S ribosomal protein L45, mitochondrial OS=Homo sapiens GN=MRPL45 PE=1 SV=2 - [RM45_HUMAN]	FTPPIYQPK	103400	181200	265900	434000	986800	69120	0.57064	1	1.46744	2.39514	5.44592	0.381457	-0.809347	0	0.553301	1.26011	2.44517	-1.39041
39S ribosomal protein L49, mitochondrial OS=Homo sapiens GN=MRPL49 PE=1 SV=1 - [RM49_HUMAN]	FVESVDEYQFVER	88450	170310	258540	496200	951200	71110	0.519347	1	1.51806	2.91351	5.58511	0.417533	-0.945229	0	0.602224	1.54276	2.48159	-1.26004
39S ribosomal protein L49, mitochondrial OS=Homo sapiens GN=MRPL49 PE=1 SV=1 - [RM49_HUMAN]	TPVTQVNEVTGTLR	88470	195100	319900	516800	1196000	72890	0.45346	1	1.63967	2.6489	6.13019	0.373603	-1.14095	0	0.713407	1.40539	2.61593	-1.42042
4-trimethylaminobutyraldehyde dehydrogenase OS=Homo sapiens GN=ALDH9A1 PE=1 SV=3 - [AL9A1_HUMAN]	ANDTTFGLAAGVFTR	373300	723200	1102200	1873700	3632900	290860	0.516178	1	1.52406	2.59085	5.02337	0.402185	-0.954059	0	0.607919	1.37342	2.32866	-1.31407
4-trimethylaminobutyraldehyde dehydrogenase OS=Homo sapiens GN=ALDH9A1 PE=1 SV=3 - [AL9A1_HUMAN]	ILLEAAR	330440	1368800	2335700	4703500	9051000	325240	0.241409	1	1.70639	3.43622	6.61236	0.23761	-2.05045	0	0.770943	1.78082	2.72517	-2.07334
4-trimethylaminobutyraldehyde dehydrogenase OS=Homo sapiens GN=ALDH9A1 PE=1 SV=3 - [AL9A1_HUMAN]	VEPADASGTEK	73580	337700	617600	1210000	2596000	65460	0.217886	1	1.82884	3.58306	7.6873	0.193841	-2.19836	0	0.870931	1.84119	2.94248	-2.36706
40S ribosomal protein S10 OS=Homo sapiens GN=RPS10 PE=1 SV=1 - [RS10_HUMAN]	AEAGAGSATEFQFR	207159	896143	1509980	2681030	5699200	194236	0.231167	1	1.68498	2.99174	6.3597	0.216747	-2.11299	0	0.752729	1.58099	2.66896	-2.20592
40S ribosomal protein S10 OS=Homo sapiens GN=RPS10 PE=1 SV=1 - [RS10_HUMAN]	GEADRDTYRR	13190	81620	139400	324700	588500	17110	0.161603	1	1.70791	3.97819	7.21024	0.20963	-2.62948	0	0.772236	1.99211	2.85005	-2.25408
40S ribosomal protein S10 OS=Homo sapiens GN=RPS10 PE=1 SV=1 - [RS10_HUMAN]	GLEGERPAR	1981100	8820000	16812000	31100000	70640000	2073000	0.224615	1	1.90612	3.52608	8.00907	0.235034	-2.15448	0	0.930641	1.81806	3.00163	-2.08906
40S ribosomal protein S10 OS=Homo sapiens GN=RPS10 PE=1 SV=1 - [RS10_HUMAN]	IAIYELLFK	85720	623400	1157490	1542100	4843500	103570	0.137504	1	1.85674	2.47369	7.76949	0.166137	-2.86245	0	0.89277	1.30667	2.95782	-2.58955
40S ribosomal protein S10 OS=Homo sapiens GN=RPS10 PE=1 SV=1 - [RS10_HUMAN]	KAEAGAGSATEFQFR	187000	454200	880000	1229000	3205000	133100	0.411713	1	1.93747	2.70586	7.05636	0.293043	-1.28029	0	0.954176	1.43609	2.81892	-1.77082
40S ribosomal protein S10 OS=Homo sapiens GN=RPS10 PE=1 SV=1 - [RS10_HUMAN]	SAVPPGADK	382900	1568500	2672000	4077000	9823000	479300	0.244119	1	1.70354	2.5993	6.26267	0.305579	-2.03435	0	0.768534	1.37812	2.64678	-1.71038
40S ribosomal protein S10 OS=Homo sapiens GN=RPS10 PE=1 SV=1 - [RS10_HUMAN]	SAVPPGADKK	75140	204300	417200	552600	1490000	65640	0.367792	1	2.04209	2.70485	7.2932	0.321292	-1.44304	0	1.03005	1.43555	2.86655	-1.63804
40S ribosomal protein S10 OS=Homo sapiens GN=RPS10 PE=1 SV=1 - [RS10_HUMAN]	SAVPPGADKKAEAGAGSATEFQFR	23790	119300	268300	462200	1237000	18720	0.199413	1	2.24895	3.87427	10.3688	0.156915	-2.32617	0	1.16925	1.95392	3.37418	-2.67194
40S ribosomal protein S11 OS=Homo sapiens GN=RPS11 PE=1 SV=3 - [RS11_HUMAN]	AYQKQPTIFQNK	148360	836100	1916200	2124400	5637100	122430	0.177443	1	2.29183	2.54084	6.74214	0.14643	-2.49457	0	1.1965	1.34531	2.75321	-2.77172
40S ribosomal protein S11 OS=Homo sapiens GN=RPS11 PE=1 SV=3 - [RS11_HUMAN]	EAIEGTYIDK	233300	825100	1634300	1640500	4583000	189980	0.282754	1	1.98073	1.98824	5.55448	0.230251	-1.82238	0	0.986032	0.991495	2.47365	-2.11872
40S ribosomal protein S11 OS=Homo sapiens GN=RPS11 PE=1 SV=3 - [RS11_HUMAN]	NIGLGFK	273100	2258000	5418000	5176000	14457000	249100	0.120948	1	2.39947	2.29229	6.40257	0.110319	-3.04754	0	1.26271	1.19679	2.67865	-3.18025
40S ribosomal protein S11 OS=Homo sapiens GN=RPS11 PE=1 SV=3 - [RS11_HUMAN]	QPTIFQNK	661100	1744400	3341800	3583900	8962000	522000	0.378984	1	1.91573	2.05452	5.13758	0.299243	-1.39979	-1.60171e-16	0.937894	1.0388	2.36109	-1.74061
40S ribosomal protein S11 OS=Homo sapiens GN=RPS11 PE=1 SV=3 - [RS11_HUMAN]	VLLGETGK	240340	876600	1473600	1964900	3847000	203450	0.274173	1	1.68104	2.2415	4.38855	0.23209	-1.86684	0	0.749354	1.16447	2.13374	-2.10724
40S ribosomal protein S11 OS=Homo sapiens GN=RPS11 PE=1 SV=3 - [RS11_HUMAN]	VLLGETGKEK	159700	615600	1139000	1383000	2909000	130100	0.259422	1	1.85023	2.24659	4.72547	0.211339	-1.94663	0	0.887703	1.16774	2.24046	-2.24237
40S ribosomal protein S12 OS=Homo sapiens GN=RPS12 PE=1 SV=3 - [RS12_HUMAN]	DVIEEYFK	114400	580600	1122000	1768000	5043000	87420	0.197038	1	1.93248	3.04513	8.68584	0.150568	-2.34346	0	0.950456	1.6065	3.11867	-2.73151
40S ribosomal protein S12 OS=Homo sapiens GN=RPS12 PE=1 SV=3 - [RS12_HUMAN]	ESQAKDVIEEYFK	49010	243000	476100	726400	2350000	45880	0.201687	1	1.95926	2.9893	9.67078	0.188807	-2.30981	0	0.970308	1.57981	3.27363	-2.40502
40S ribosomal protein S13 OS=Homo sapiens GN=RPS13 PE=1 SV=2 - [RS13_HUMAN]	GLSQSALPYR	183700	445700	721000	1160000	2523000	158200	0.412161	1	1.61768	2.60265	5.66076	0.354947	-1.27872	-1.60171e-16	0.693926	1.37998	2.501	-1.49432
40S ribosomal protein S13 OS=Homo sapiens GN=RPS13 PE=1 SV=2 - [RS13_HUMAN]	GLSQSALPYRR	186300	579200	948400	1645000	4184000	144300	0.321651	1	1.63743	2.84012	7.22376	0.249137	-1.63643	0	0.711434	1.50595	2.85275	-2.00499
40S ribosomal protein S13 OS=Homo sapiens GN=RPS13 PE=1 SV=2 - [RS13_HUMAN]	GLTPSQIGVILR	76340	277100	457600	829800	1765000	67890	0.275496	1	1.65139	2.99459	6.36954	0.245002	-1.8599	0	0.72368	1.58236	2.67119	-2.02914
40S ribosomal protein S13 OS=Homo sapiens GN=RPS13 PE=1 SV=2 - [RS13_HUMAN]	LILIESR	316100	3256000	4735000	12510000	22540000	313100	0.0970823	1	1.45424	3.84214	6.9226	0.0961609	-3.36465	0	0.540264	1.94191	2.79131	-3.37841
40S ribosomal protein S13 OS=Homo sapiens GN=RPS13 PE=1 SV=2 - [RS13_HUMAN]	LTSDDVKEQIYK	195400	283000	468400	519000	1408000	114500	0.690459	1	1.65512	1.83392	4.97527	0.404594	-0.534372	0	0.726939	0.874932	2.31477	-1.30545
40S ribosomal protein S13 OS=Homo sapiens GN=RPS13 PE=1 SV=2 - [RS13_HUMAN]	SVPTWLK	477500	2122300	3960200	7356000	17833000	455400	0.224992	1	1.86599	3.46605	8.40268	0.214579	-2.15206	0	0.899945	1.79329	3.07085	-2.22042
40S ribosomal protein S13 OS=Homo sapiens GN=RPS13 PE=1 SV=2 - [RS13_HUMAN]	VLPPNWK	194800	461500	714800	1168000	2343000	173400	0.422102	1	1.54886	2.53088	5.07692	0.375731	-1.24434	0	0.631209	1.33964	2.34395	-1.41223
40S ribosomal protein S14 OS=Homo sapiens GN=RPS14 PE=1 SV=3 - [RS14_HUMAN]	CKELGITALHIK	291300	546300	803600	971100	2546000	298000	0.533224	1	1.47099	1.77759	4.66044	0.545488	-0.907188	0	0.556784	0.829926	2.22047	-0.874381
40S ribosomal protein S14 OS=Homo sapiens GN=RPS14 PE=1 SV=3 - [RS14_HUMAN]	IEDVTPIPSDSTR	272990	856570	1381270	2643600	5356500	207180	0.318701	1	1.61256	3.08626	6.25343	0.241872	-1.64972	0	0.689352	1.62586	2.64465	-2.04769
40S ribosomal protein S14 OS=Homo sapiens GN=RPS14 PE=1 SV=3 - [RS14_HUMAN]	IGRIEDVTPIPSDSTR	535100	1056100	1762600	2789200	7125600	369930	0.506676	1	1.66897	2.64104	6.74709	0.350279	-0.980866	-1.60171e-16	0.738959	1.4011	2.75427	-1.51342
40S ribosomal protein S14 OS=Homo sapiens GN=RPS14 PE=1 SV=3 - [RS14_HUMAN]	TKTPGPGAQSALR	994890	2953000	5523400	11115000	25576000	741190	0.336908	1	1.87044	3.76397	8.66102	0.250996	-1.56957	0	0.903375	1.91225	3.11454	-1.99427
40S ribosomal protein S14 OS=Homo sapiens GN=RPS14 PE=1 SV=3 - [RS14_HUMAN]	TPGPGAQSALR	2442800	5809200	10479000	17523000	39146000	1848300	0.420505	1	1.80386	3.01642	6.73862	0.318168	-1.2498	0	0.85109	1.59284	2.75245	-1.65214
40S ribosomal protein S15a OS=Homo sapiens GN=RPS15A PE=1 SV=2 - [RS15A_HUMAN]	FDVQLKDLEK	24280	100200	175100	224100	490400	30910	0.242315	1	1.7475	2.23653	4.89421	0.308483	-2.04504	0	0.805297	1.16126	2.29108	-1.69674
40S ribosomal protein S15a OS=Homo sapiens GN=RPS15A PE=1 SV=2 - [RS15A_HUMAN]	IVVNLTGR	693780	5087900	8664000	13151000	27436000	752000	0.136359	1	1.70286	2.58476	5.3924	0.147802	-2.87452	0	0.767963	1.37003	2.43093	-2.75827
40S ribosomal protein S15a OS=Homo sapiens GN=RPS15A PE=1 SV=2 - [RS15A_HUMAN]	SINNAEK	291800	1759000	3342000	4206000	10440000	271500	0.16589	1	1.89994	2.39113	5.93519	0.154349	-2.5917	0	0.925956	1.25769	2.56929	-2.69573
40S ribosomal protein S15a OS=Homo sapiens GN=RPS15A PE=1 SV=2 - [RS15A_HUMAN]	WQNNLLPSR	158260	475700	875100	1169000	2790000	128340	0.332689	1	1.8396	2.45743	5.86504	0.269792	-1.58776	0	0.879396	1.29715	2.55214	-1.89008
40S ribosomal protein S16 OS=Homo sapiens GN=RPS16 PE=1 SV=2 - [RS16_HUMAN]	ALVAYYQK	397800	970700	1577900	1948700	4187000	242420	0.409807	1	1.62553	2.00752	4.31338	0.249737	-1.28698	0	0.700908	1.00541	2.10882	-2.00152
40S ribosomal protein S16 OS=Homo sapiens GN=RPS16 PE=1 SV=2 - [RS16_HUMAN]	EIKDILIQYDR	97250	381500	691000	945400	2039000	71880	0.254915	1	1.81127	2.47811	5.34469	0.188414	-1.97191	0	0.857003	1.30924	2.41811	-2.40802
40S ribosomal protein S16 OS=Homo sapiens GN=RPS16 PE=1 SV=2 - [RS16_HUMAN]	FAGVDIR	710600	2192000	4020000	7305000	10882000	459200	0.324179	1	1.83394	3.33257	4.96442	0.209489	-1.62514	0	0.874948	1.73664	2.31162	-2.25505
40S ribosomal protein S16 OS=Homo sapiens GN=RPS16 PE=1 SV=2 - [RS16_HUMAN]	GPLQSVQVFGR	160070	1207300	2163200	3844100	6573000	142090	0.132585	1	1.79177	3.18405	5.44438	0.117692	-2.91501	0	0.841383	1.67086	2.44477	-3.08691
40S ribosomal protein S16 OS=Homo sapiens GN=RPS16 PE=1 SV=2 - [RS16_HUMAN]	LLEPVLLLGK	261728	1991390	3694810	4848700	11096000	210351	0.13143	1	1.85539	2.43483	5.57199	0.10563	-2.92764	-1.60171e-16	0.891724	1.28382	2.47819	-3.24291
40S ribosomal protein S16 OS=Homo sapiens GN=RPS16 PE=1 SV=2 - [RS16_HUMAN]	LLEPVLLLGKER	220830	852600	1733800	2123700	5093000	152000	0.259008	1	2.03354	2.49085	5.97349	0.178278	-1.94893	-1.60171e-16	1.024	1.31664	2.57857	-2.4878
40S ribosomal protein S16 OS=Homo sapiens GN=RPS16 PE=1 SV=2 - [RS16_HUMAN]	TLLVADPR	391900	1864900	3082000	5895000	8982000	428300	0.210145	1	1.65264	3.16103	4.81634	0.229664	-2.25054	0	0.724769	1.66039	2.26794	-2.1224
40S ribosomal protein S17-like OS=Homo sapiens GN=RPS17L PE=1 SV=1 - [RS17L_HUMAN]	LQEEERER	91870	745500	1378000	2437000	5817000	113000	0.123233	1	1.84842	3.26895	7.80282	0.151576	-3.02054	0	0.886296	1.70883	2.964	-2.72189
40S ribosomal protein S17-like OS=Homo sapiens GN=RPS17L PE=1 SV=1 - [RS17L_HUMAN]	VCEEIAIIPSK	58200	259300	449100	1037100	2351000	62770	0.22445	1	1.73197	3.99961	9.06672	0.242075	-2.15553	0	0.792415	1.99986	3.18058	-2.04648
40S ribosomal protein S18 OS=Homo sapiens GN=RPS18 PE=1 SV=3 - [RS18_HUMAN]	AGELTEDEVER	580620	1900000	3179200	5671500	8546000	500620	0.305589	1	1.67326	2.985	4.49789	0.263484	-1.71033	-1.60171e-16	0.742664	1.57773	2.16925	-1.92421
40S ribosomal protein S18 OS=Homo sapiens GN=RPS18 PE=1 SV=3 - [RS18_HUMAN]	IAFAITAIK	159850	753300	1395700	1666900	4274000	135850	0.2122	1	1.85278	2.2128	5.6737	0.18034	-2.23651	0	0.889692	1.14587	2.50429	-2.47121
40S ribosomal protein S18 OS=Homo sapiens GN=RPS18 PE=1 SV=3 - [RS18_HUMAN]	IPDWFLNR	288200	1452000	2246000	3595000	6452000	234500	0.198485	1	1.54683	2.4759	4.44353	0.161501	-2.3329	0	0.629316	1.30795	2.1517	-2.63038
40S ribosomal protein S18 OS=Homo sapiens GN=RPS18 PE=1 SV=3 - [RS18_HUMAN]	KIAFAITAIK	241700	480200	886900	1075000	2330000	175800	0.503332	1	1.84694	2.23865	4.85214	0.366097	-0.990418	0	0.885136	1.16263	2.27862	-1.4497
40S ribosomal protein S18 OS=Homo sapiens GN=RPS18 PE=1 SV=3 - [RS18_HUMAN]	RAGELTEDEVER	40310	118100	169800	291300	530000	33430	0.341321	1	1.43776	2.46655	4.48772	0.283065	-1.5508	0	0.523827	1.3025	2.16598	-1.82079
40S ribosomal protein S18 OS=Homo sapiens GN=RPS18 PE=1 SV=3 - [RS18_HUMAN]	VLNTNIDGR	435100	1463200	2442000	4072000	6966000	363300	0.297362	1	1.66894	2.78294	4.7608	0.248291	-1.74971	0	0.738936	1.47661	2.2512	-2.00989
40S ribosomal protein S19 OS=Homo sapiens GN=RPS19 PE=1 SV=2 - [RS19_HUMAN]	ALAAFLK	611030	5485500	9824000	22317000	32344000	537490	0.11139	1	1.7909	4.06836	5.89627	0.0979838	-3.16631	-1.60171e-16	0.840687	2.02445	2.5598	-3.35131
40S ribosomal protein S19 OS=Homo sapiens GN=RPS19 PE=1 SV=2 - [RS19_HUMAN]	DVNQQEFVR	750270	3515600	6030300	10230000	18402800	641800	0.213412	1	1.7153	2.90989	5.23461	0.182558	-2.22829	0	0.778459	1.54096	2.38808	-2.45358
40S ribosomal protein S19 OS=Homo sapiens GN=RPS19 PE=1 SV=2 - [RS19_HUMAN]	IAGQVAAANK	393700	1422000	2878300	4145400	8056000	205470	0.276864	1	2.02412	2.91519	5.66526	0.144494	-1.85275	0	1.0173	1.54359	2.50214	-2.79092
40S ribosomal protein S19 OS=Homo sapiens GN=RPS19 PE=1 SV=2 - [RS19_HUMAN]	LKVPEWVDTVK	270660	1549500	3710000	3772400	12251700	306560	0.174676	1	2.39432	2.43459	7.90687	0.197844	-2.51725	0	1.25962	1.28368	2.98311	-2.33756
40S ribosomal protein S19 OS=Homo sapiens GN=RPS19 PE=1 SV=2 - [RS19_HUMAN]	VLQALEGLK	127640	953000	1861600	3143900	6741400	369420	0.133935	1	1.95341	3.29895	7.07387	0.387639	-2.9004	0	0.965995	1.72201	2.8225	-1.36721
40S ribosomal protein S19 OS=Homo sapiens GN=RPS19 PE=1 SV=2 - [RS19_HUMAN]	VPEWVDTVK	146200	595200	1085000	1575100	3680000	98340	0.245632	1	1.82292	2.64634	6.1828	0.165222	-2.02543	0	0.866249	1.404	2.62826	-2.59752
40S ribosomal protein S2 OS=Homo sapiens GN=RPS2 PE=1 SV=2 - [RS2_HUMAN]	ATFDAISK	3193200	24027000	50103800	71121900	231885000	3453000	0.1329	1	2.08531	2.96008	9.65102	0.143713	-2.91158	0	1.06026	1.56564	3.27068	-2.79873
40S ribosomal protein S2 OS=Homo sapiens GN=RPS2 PE=1 SV=2 - [RS2_HUMAN]	ETVFTK	1318000	7497000	15360000	21550000	66180000	1275000	0.175804	1	2.04882	2.87448	8.82753	0.170068	-2.50796	0	1.03479	1.5233	3.14201	-2.55582
40S ribosomal protein S2 OS=Homo sapiens GN=RPS2 PE=1 SV=2 - [RS2_HUMAN]	GAIILAK	4383500	20013000	40299000	61835000	162310000	5326200	0.219033	1	2.01364	3.08974	8.11023	0.266137	-2.19078	0	1.00981	1.62749	3.01974	-1.90976
40S ribosomal protein S2 OS=Homo sapiens GN=RPS2 PE=1 SV=2 - [RS2_HUMAN]	GGFGSGIR	1130600	12205700	25730000	57790000	110230000	2598200	0.0926289	1	2.10803	4.73467	9.03103	0.212868	-3.43239	0	1.0759	2.24326	3.17489	-2.23197
40S ribosomal protein S2 OS=Homo sapiens GN=RPS2 PE=1 SV=2 - [RS2_HUMAN]	GTGIVSAPVPK	2088030	15042300	34076100	56491400	146139000	2725740	0.138811	1	2.26535	3.7555	9.7152	0.181205	-2.84881	0	1.17974	1.90901	3.28024	-2.46431
40S ribosomal protein S2 OS=Homo sapiens GN=RPS2 PE=1 SV=2 - [RS2_HUMAN]	LSIVPVR	138400	665400	1311000	1889000	4972000	157400	0.207995	1	1.97024	2.83889	7.4722	0.236549	-2.26538	0	0.978374	1.50533	2.90153	-2.07979
40S ribosomal protein S2 OS=Homo sapiens GN=RPS2 PE=1 SV=2 - [RS2_HUMAN]	SPYQEFTDHLVK	253900	425200	809500	1040000	2554000	185600	0.597131	1	1.90381	2.44591	6.00659	0.4365	-0.743881	0	0.928889	1.29037	2.58655	-1.19594
40S ribosomal protein S2 OS=Homo sapiens GN=RPS2 PE=1 SV=2 - [RS2_HUMAN]	TYSYLTPDLWK	142950	373600	788000	966700	2734700	128050	0.382628	1	2.10921	2.58753	7.31986	0.342746	-1.38598	0	1.0767	1.37157	2.87182	-1.54479
40S ribosomal protein S2 OS=Homo sapiens GN=RPS2 PE=1 SV=2 - [RS2_HUMAN]	TYSYLTPDLWKETVFTK	84130	305900	719900	860400	3052000	105000	0.275025	1	2.35338	2.81268	9.97712	0.343249	-1.86237	0	1.23474	1.49195	3.31862	-1.54267
40S ribosomal protein S21 OS=Homo sapiens GN=RPS21 PE=1 SV=1 - [RS21_HUMAN]	ADGIVSK	769930	13917300	27228800	44138000	149575000	1091970	0.0553218	1	1.95647	3.17145	10.7474	0.0784613	-4.17601	0	0.968254	1.66514	3.42592	-3.67187
40S ribosomal protein S21 OS=Homo sapiens GN=RPS21 PE=1 SV=1 - [RS21_HUMAN]	MGESDDSILR	180400	398100	739400	1148000	2459000	125900	0.453152	1	1.85732	2.8837	6.17684	0.316252	-1.14193	0	0.893224	1.52792	2.62687	-1.66085
40S ribosomal protein S23 OS=Homo sapiens GN=RPS23 PE=1 SV=3 - [RS23_HUMAN]	VANVSLLALYK	132700	120300	205900	279400	849300	34760	1.10308	1	1.71155	2.32253	7.05985	0.288944	0.141532	0	0.775307	1.2157	2.81964	-1.79114
40S ribosomal protein S24 OS=Homo sapiens GN=RPS24 PE=1 SV=1 - [RS24_HUMAN]	ANVGAGK	872480	41167100	85918000	121677000	360234000	2580250	0.0211936	1	2.08705	2.95569	8.75053	0.0626775	-5.56023	0	1.06147	1.56349	3.12937	-3.99591
40S ribosomal protein S24 OS=Homo sapiens GN=RPS24 PE=1 SV=1 - [RS24_HUMAN]	TTPDVIFVFGFR	723000	2097640	3648900	5060500	10182300	858040	0.344673	1	1.73953	2.41247	4.85417	0.40905	-1.5367	0	0.798695	1.27051	2.27922	-1.28965
40S ribosomal protein S25 OS=Homo sapiens GN=RPS25 PE=1 SV=1 - [RS25_HUMAN]	AALQELLSK	450420	2123980	3717800	8081800	20409400	542150	0.212064	1	1.75039	3.80503	9.60904	0.255252	-2.23743	0	0.807679	1.92791	3.26439	-1.97001
40S ribosomal protein S25 OS=Homo sapiens GN=RPS25 PE=1 SV=1 - [RS25_HUMAN]	LITPAVVSER	1328700	5392000	10097800	19252500	53516000	909030	0.246421	1	1.87274	3.57057	9.92507	0.168589	-2.02081	0	0.905149	1.83615	3.31108	-2.56842
40S ribosomal protein S25 OS=Homo sapiens GN=RPS25 PE=1 SV=1 - [RS25_HUMAN]	NTKGGDAPAAGEDA	92999	242790	484890	912510	2384400	75459	0.383043	1	1.99716	3.75843	9.82083	0.310799	-1.38442	0	0.997948	1.91013	3.29585	-1.68594
40S ribosomal protein S26 OS=Homo sapiens GN=RPS26 PE=1 SV=3 - [RS26_HUMAN]	DISEASVFDAYVLPK	236720	720310	1156000	1850200	3787700	185860	0.328636	1	1.60486	2.56862	5.25843	0.258028	-1.60544	0	0.682452	1.36099	2.39463	-1.9544
40S ribosomal protein S26 OS=Homo sapiens GN=RPS26 PE=1 SV=3 - [RS26_HUMAN]	NIVEAAAVR	1269800	3717000	6475000	10487000	18749000	1061800	0.34162	1	1.742	2.82136	5.04412	0.28566	-1.54954	0	0.800742	1.49639	2.3346	-1.80763
40S ribosomal protein S28 OS=Homo sapiens GN=RPS28 PE=1 SV=1 - [RS28_HUMAN]	EGDVLTLLESER	587720	2379340	4161300	8085100	21367500	481920	0.24701	1	1.74893	3.39804	8.98043	0.202544	-2.01736	0	0.806473	1.7647	3.16678	-2.3037
40S ribosomal protein S28 OS=Homo sapiens GN=RPS28 PE=1 SV=1 - [RS28_HUMAN]	EGDVLTLLESEREAR	502210	1577100	2709400	5592900	14779900	444200	0.318439	1	1.71796	3.54632	9.37157	0.281656	-1.65091	0	0.780699	1.82632	3.22829	-1.82799
40S ribosomal protein S28 OS=Homo sapiens GN=RPS28 PE=1 SV=1 - [RS28_HUMAN]	GPVREGDVLTLLESER	108450	435200	793400	1390600	4074000	119300	0.249196	1	1.82307	3.19531	9.36121	0.274127	-2.00465	-1.60171e-16	0.86637	1.67596	3.2267	-1.86708
40S ribosomal protein S28 OS=Homo sapiens GN=RPS28 PE=1 SV=1 - [RS28_HUMAN]	VEFMDDTSR	17670	55180	86190	160700	382400	16510	0.320225	1	1.56198	2.91229	6.93005	0.299203	-1.64284	0	0.643375	1.54215	2.79287	-1.74081
40S ribosomal protein S3 OS=Homo sapiens GN=RPS3 PE=1 SV=2 - [RS3_HUMAN]	AELNEFLTR	458500	1678600	2523000	3511000	6864000	527400	0.273144	1	1.50304	2.09162	4.08912	0.31419	-1.87226	0	0.587882	1.06462	2.03179	-1.67029
40S ribosomal protein S3 OS=Homo sapiens GN=RPS3 PE=1 SV=2 - [RS3_HUMAN]	ELAEDGYSGVEVR	184800	310100	544600	702600	1412000	185700	0.595937	1	1.75621	2.26572	4.55337	0.598839	-0.746769	0	0.812463	1.17997	2.18693	-0.73976
40S ribosomal protein S3 OS=Homo sapiens GN=RPS3 PE=1 SV=2 - [RS3_HUMAN]	ELTAVVQK	406600	1289000	1781000	2334000	5730000	524800	0.315438	1	1.38169	1.81071	4.44531	0.407137	-1.66457	0	0.466435	0.856552	2.15228	-1.29641
40S ribosomal protein S3 OS=Homo sapiens GN=RPS3 PE=1 SV=2 - [RS3_HUMAN]	FGFPEGSVELYAEK	309160	1570500	2820500	4270700	8880300	338710	0.196855	1	1.79592	2.71933	5.65444	0.21567	-2.3448	0	0.844727	1.44325	2.49938	-2.2131
40S ribosomal protein S3 OS=Homo sapiens GN=RPS3 PE=1 SV=2 - [RS3_HUMAN]	KFVADGIFK	141000	864200	1572000	2130000	4892000	133700	0.163157	1	1.81902	2.46471	5.66073	0.15471	-2.61567	0	0.863164	1.30142	2.50099	-2.69237
40S ribosomal protein S3 OS=Homo sapiens GN=RPS3 PE=1 SV=2 - [RS3_HUMAN]	LLGGLAVR	491800	1340000	2224000	2684000	4729000	555700	0.367015	1	1.6597	2.00299	3.5291	0.414701	-1.44609	0	0.730924	1.00215	1.8193	-1.26985
40S ribosomal protein S3 OS=Homo sapiens GN=RPS3 PE=1 SV=2 - [RS3_HUMAN]	QGVLGIK	689600	8980000	18359000	23888000	48470000	1011200	0.0767929	1	2.04443	2.66013	5.39755	0.112606	-3.70288	0	1.0317	1.4115	2.4323	-3.15065
40S ribosomal protein S3 OS=Homo sapiens GN=RPS3 PE=1 SV=2 - [RS3_HUMAN]	TEIIILATR	295100	1069900	2019800	3530000	5587000	247100	0.27582	1	1.88784	3.29937	5.22198	0.230956	-1.8582	0	0.916736	1.72219	2.3846	-2.11431
40S ribosomal protein S3 OS=Homo sapiens GN=RPS3 PE=1 SV=2 - [RS3_HUMAN]	TQNVLGEK	324000	2584100	6239000	9199000	18957000	371900	0.125382	1	2.41438	3.55985	7.33602	0.143919	-2.9956	0	1.27165	1.83182	2.875	-2.79668
40S ribosomal protein S30 OS=Homo sapiens GN=FAU PE=1 SV=1 - [RS30_HUMAN]	FVNVVPTFGK	834630	2961000	5311400	10434300	18375000	579240	0.281874	1	1.79379	3.52391	6.20567	0.195623	-1.82688	0	0.843008	1.81718	2.63359	-2.35385
40S ribosomal protein S3a OS=Homo sapiens GN=RPS3A PE=1 SV=2 - [RS3A_HUMAN]	ATGDETGAK	176230	1143500	1911600	2932100	7871000	205380	0.154115	1	1.67171	2.56415	6.88325	0.179606	-2.69792	0	0.741324	1.35848	2.78309	-2.47709
40S ribosomal protein S3a OS=Homo sapiens GN=RPS3A PE=1 SV=2 - [RS3A_HUMAN]	ATGDETGAKVER	378930	3781300	8266000	13863000	39009000	382860	0.100212	1	2.18602	3.6662	10.3163	0.101251	-3.31888	0	1.12831	1.87429	3.36685	-3.30399
40S ribosomal protein S3a OS=Homo sapiens GN=RPS3A PE=1 SV=2 - [RS3A_HUMAN]	EVQTNDLK	152200	441700	777900	1180000	2710000	172100	0.344578	1	1.76115	2.6715	6.13539	0.389631	-1.5371	-1.60171e-16	0.816518	1.41765	2.61715	-1.35982
40S ribosomal protein S3a OS=Homo sapiens GN=RPS3A PE=1 SV=2 - [RS3A_HUMAN]	FKLITEDVQGK	232250	898400	2056600	2263900	8021000	249230	0.258515	1	2.28918	2.51992	8.92809	0.277415	-1.95168	0	1.19483	1.33338	3.15835	-1.84988
40S ribosomal protein S3a OS=Homo sapiens GN=RPS3A PE=1 SV=2 - [RS3A_HUMAN]	IASDGLK	1441200	20658750	46304500	64389100	197030600	2085150	0.0697622	1	2.2414	3.1168	9.53739	0.100933	-3.84141	0	1.1644	1.64006	3.25359	-3.30853
40S ribosomal protein S3a OS=Homo sapiens GN=RPS3A PE=1 SV=2 - [RS3A_HUMAN]	LIPDSIGK	205100	557300	958300	1251000	3591000	154300	0.368024	1	1.71954	2.24475	6.44357	0.276871	-1.44213	0	0.782023	1.16656	2.68786	-1.85272
40S ribosomal protein S3a OS=Homo sapiens GN=RPS3A PE=1 SV=2 - [RS3A_HUMAN]	LIPDSIGKDIEK	146970	782600	1629800	2057500	6830000	115420	0.187797	1	2.08255	2.62906	8.72732	0.147483	-2.41275	-1.60171e-16	1.05835	1.39455	3.12554	-2.76138
40S ribosomal protein S3a OS=Homo sapiens GN=RPS3A PE=1 SV=2 - [RS3A_HUMAN]	LITEDVQGK	422334	1701970	3114400	4271500	11949300	393003	0.248144	1	1.82988	2.50974	7.02086	0.230911	-2.01075	-1.60171e-16	0.871749	1.32754	2.81165	-2.11459
40S ribosomal protein S3a OS=Homo sapiens GN=RPS3A PE=1 SV=2 - [RS3A_HUMAN]	TTDGYLLR	902300	3998500	7998000	12428000	27221000	994500	0.22566	1	2.00025	3.10817	6.8078	0.248718	-2.14778	-1.60171e-16	1.00018	1.63606	2.76719	-2.00742
40S ribosomal protein S3a OS=Homo sapiens GN=RPS3A PE=1 SV=2 - [RS3A_HUMAN]	VERADGYEPPVQESV	82380	123200	205500	240700	440100	44700	0.668669	1	1.66802	1.95373	3.57224	0.362825	-0.580636	0	0.738136	0.966234	1.83683	-1.46266
40S ribosomal protein S3a OS=Homo sapiens GN=RPS3A PE=1 SV=2 - [RS3A_HUMAN]	VFEVSLADLQNDEVAFR	134500	259500	439800	670800	1438000	87510	0.518304	1	1.6948	2.58497	5.54143	0.337225	-0.948128	-1.60171e-16	0.761113	1.37015	2.47026	-1.56821
40S ribosomal protein S3a OS=Homo sapiens GN=RPS3A PE=1 SV=2 - [RS3A_HUMAN]	VFEVSLADLQNDEVAFRK	224268	492460	835080	1185580	2588900	223759	0.455403	1	1.69573	2.40746	5.25708	0.45437	-1.13478	0	0.761908	1.26751	2.39426	-1.13806
40S ribosomal protein S3a OS=Homo sapiens GN=RPS3A PE=1 SV=2 - [RS3A_HUMAN]	VVDPFSK	869800	3671100	6325700	8017600	23140000	704640	0.236932	1	1.72311	2.18398	6.30329	0.191942	-2.07746	0	0.785013	1.12696	2.6561	-2.38125
40S ribosomal protein S4, X isoform OS=Homo sapiens GN=RPS4X PE=1 SV=2 - [RS4X_HUMAN]	DANGNSFATR	200300	411300	623000	892300	1867000	191000	0.486992	1	1.51471	2.16946	4.53927	0.464381	-1.03803	0	0.599041	1.11734	2.18246	-1.10662
40S ribosomal protein S4, X isoform OS=Homo sapiens GN=RPS4X PE=1 SV=2 - [RS4X_HUMAN]	GNKPWISLPR	186540	844800	1600800	2201900	6377000	207130	0.22081	1	1.89489	2.60642	7.54853	0.245182	-2.17912	0	0.922111	1.38207	2.9162	-2.02807
40S ribosomal protein S4, X isoform OS=Homo sapiens GN=RPS4X PE=1 SV=2 - [RS4X_HUMAN]	IGVITNR	1965700	15680000	31919000	71713000	133340000	2054700	0.125364	1	2.03565	4.57353	8.50383	0.13104	-2.99581	-1.60171e-16	1.02549	2.19331	3.08811	-2.93193
40S ribosomal protein S4, X isoform OS=Homo sapiens GN=RPS4X PE=1 SV=2 - [RS4X_HUMAN]	ITPEEAK	449600	2354500	4157700	6083900	14931000	565300	0.190953	1	1.76585	2.58395	6.34147	0.240093	-2.38871	0	0.820365	1.36958	2.66482	-2.05833
40S ribosomal protein S4, X isoform OS=Homo sapiens GN=RPS4X PE=1 SV=2 - [RS4X_HUMAN]	KIFVGTK	103800	258200	561100	684200	2040000	65380	0.402014	1	2.17312	2.64988	7.90085	0.253215	-1.31468	0	1.11977	1.40593	2.98201	-1.98157
40S ribosomal protein S4, X isoform OS=Homo sapiens GN=RPS4X PE=1 SV=2 - [RS4X_HUMAN]	LKYALTGDEVK	170200	545500	986300	1470000	3607000	165200	0.312007	1	1.80807	2.69478	6.61228	0.302841	-1.68035	0	0.854447	1.43017	2.72515	-1.72337
40S ribosomal protein S4, X isoform OS=Homo sapiens GN=RPS4X PE=1 SV=2 - [RS4X_HUMAN]	LSNIFVIGK	1137770	5434000	11352100	20325600	47351900	1054280	0.20938	1	2.08909	3.74045	8.714	0.194015	-2.25581	0	1.06287	1.90321	3.12334	-2.36576
40S ribosomal protein S4, X isoform OS=Homo sapiens GN=RPS4X PE=1 SV=2 - [RS4X_HUMAN]	LTIAEER	9961400	22533000	44078800	83118000	162692000	3887800	0.442081	1	1.95619	3.68872	7.22017	0.172538	-1.17762	0	0.968046	1.88312	2.85203	-2.53501
40S ribosomal protein S4, X isoform OS=Homo sapiens GN=RPS4X PE=1 SV=2 - [RS4X_HUMAN]	YALTGDEVK	179800	405100	729100	1052000	2472000	155800	0.443841	1	1.7998	2.59689	6.1022	0.384596	-1.17189	0	0.847839	1.37678	2.60933	-1.37858
40S ribosomal protein S4, X isoform OS=Homo sapiens GN=RPS4X PE=1 SV=2 - [RS4X_HUMAN]	YPDPLIK	341500	1153900	1902700	3065100	6781000	293500	0.295953	1	1.64893	2.6563	5.87659	0.254355	-1.75656	0	0.72153	1.40942	2.55498	-1.97509
40S ribosomal protein S5 OS=Homo sapiens GN=RPS5 PE=1 SV=4 - [RS5_HUMAN]	GSSNSYAIK	612180	2441220	4990780	6434340	19271800	360320	0.250768	1	2.04438	2.63571	7.89433	0.147598	-1.99557	0	1.03166	1.39819	2.98082	-2.76025
40S ribosomal protein S5 OS=Homo sapiens GN=RPS5 PE=1 SV=4 - [RS5_HUMAN]	QAVDVSPLR	569100	2534000	4512000	8869000	17177000	551700	0.224586	1	1.78058	3.5	6.77861	0.217719	-2.15466	0	0.832351	1.80735	2.76099	-2.19946
40S ribosomal protein S5 OS=Homo sapiens GN=RPS5 PE=1 SV=4 - [RS5_HUMAN]	QAVDVSPLRR	940400	3744400	6423400	12821000	25225000	961300	0.251148	1	1.71547	3.42405	6.73673	0.25673	-1.99339	0	0.778603	1.7757	2.75205	-1.96168
40S ribosomal protein S5 OS=Homo sapiens GN=RPS5 PE=1 SV=4 - [RS5_HUMAN]	TIAECLADELINAAK	43588	364540	852090	1343500	4046300	50829	0.11957	1	2.33744	3.68547	11.0997	0.139433	-3.06407	0	1.22493	1.88185	3.47245	-2.84235
40S ribosomal protein S5 OS=Homo sapiens GN=RPS5 PE=1 SV=4 - [RS5_HUMAN]	YLPHSAGR	168000	363800	647400	874600	1832000	204900	0.461792	1	1.77955	2.40407	5.03573	0.563222	-1.11468	0	0.831512	1.26548	2.3322	-0.828226
40S ribosomal protein S6 OS=Homo sapiens GN=RPS6 PE=1 SV=1 - [RS6_HUMAN]	DIPGLTDTTVPR	247960	454300	680500	941100	2027700	239800	0.545807	1	1.49791	2.07154	4.46335	0.527845	-0.873538	0	0.58295	1.0507	2.15813	-0.921814
40S ribosomal protein S6 OS=Homo sapiens GN=RPS6 PE=1 SV=1 - [RS6_HUMAN]	GEKDIPGLTDTTVPR	152900	363500	528800	1054000	1799000	132500	0.420633	1	1.45475	2.89959	4.94911	0.364512	-1.24937	0	0.540767	1.53585	2.30717	-1.45596
40S ribosomal protein S6 OS=Homo sapiens GN=RPS6 PE=1 SV=1 - [RS6_HUMAN]	KGEKDIPGLTDTTVPR	6206	32710	78500	100600	449500	9031	0.189728	1	2.39988	3.07551	13.742	0.276093	-2.398	-1.60171e-16	1.26296	1.62083	3.78052	-1.85677
40S ribosomal protein S6 OS=Homo sapiens GN=RPS6 PE=1 SV=1 - [RS6_HUMAN]	LFNLSKEDDVR	710060	922400	1375000	2011600	5968000	321600	0.769796	1	1.49068	2.18083	6.47008	0.348656	-0.377452	0	0.575967	1.12488	2.69378	-1.52013
40S ribosomal protein S6 OS=Homo sapiens GN=RPS6 PE=1 SV=1 - [RS6_HUMAN]	LIEVDDER	2120700	12326400	24602000	45319000	131117000	1993100	0.172045	1	1.99588	3.67658	10.6371	0.161694	-2.53914	0	0.997024	1.87836	3.41103	-2.62867
40S ribosomal protein S6 OS=Homo sapiens GN=RPS6 PE=1 SV=1 - [RS6_HUMAN]	NKEEAAEYAK	180350	1112700	2590700	3700400	15006000	152360	0.162083	1	2.3283	3.3256	13.4861	0.136928	-2.62519	0	1.21928	1.73362	3.7534	-2.86851
40S ribosomal protein S6 OS=Homo sapiens GN=RPS6 PE=1 SV=1 - [RS6_HUMAN]	QEQIAK	670500	2812000	5386000	9199000	27620000	481100	0.238442	1	1.91536	3.27134	9.82219	0.171088	-2.06829	0	0.937618	1.70988	3.29604	-2.54719
40S ribosomal protein S7 OS=Homo sapiens GN=RPS7 PE=1 SV=1 - [RS7_HUMAN]	AIIIFVPVPQLK	79780	332800	606900	1015200	2733400	124090	0.239724	1	1.82362	3.05048	8.21334	0.372867	-2.06056	0	0.866803	1.60904	3.03797	-1.42327
40S ribosomal protein S7 OS=Homo sapiens GN=RPS7 PE=1 SV=1 - [RS7_HUMAN]	ELNITAAK	1518000	9019900	17765000	28787000	86891000	1179800	0.168295	1	1.96953	3.1915	9.63326	0.1308	-2.57094	0	0.977854	1.67423	3.26802	-2.93457
40S ribosomal protein S7 OS=Homo sapiens GN=RPS7 PE=1 SV=1 - [RS7_HUMAN]	LTGKDVNFEFPEFQL	171190	459800	928200	1586400	4470000	122950	0.372314	1	2.0187	3.4502	9.72162	0.267399	-1.42541	-1.60171e-16	1.01343	1.78668	3.2812	-1.90293
40S ribosomal protein S8 OS=Homo sapiens GN=RPS8 PE=1 SV=2 - [RS8_HUMAN]	ADGYVLEGK	182800	288100	389200	693200	1413000	150400	0.634502	1	1.35092	2.40611	4.90455	0.522041	-0.656304	0	0.433942	1.2667	2.29412	-0.937765
40S ribosomal protein S8 OS=Homo sapiens GN=RPS8 PE=1 SV=2 - [RS8_HUMAN]	IIDVVYNASNNELVR	367380	909600	1104600	2361000	4821000	151080	0.403892	1	1.21438	2.59565	5.30013	0.166095	-1.30796	0	0.28022	1.37609	2.40603	-2.58992
40S ribosomal protein S8 OS=Homo sapiens GN=RPS8 PE=1 SV=2 - [RS8_HUMAN]	ISSLLEEQFQQGK	366040	722430	1445200	2259500	6885000	242240	0.506679	1	2.00047	3.12764	9.53034	0.335313	-0.980856	0	1.00034	1.64507	3.25253	-1.57642
40S ribosomal protein S9 OS=Homo sapiens GN=RPS9 PE=1 SV=3 - [RS9_HUMAN]	KGQGGAGAGDDEEED	49860	90290	184600	318700	747800	24000	0.552221	1	2.04452	3.52974	8.2822	0.26581	-0.856683	0	1.03176	1.81956	3.05001	-1.91153
40S ribosomal protein S9 OS=Homo sapiens GN=RPS9 PE=1 SV=3 - [RS9_HUMAN]	KQVVNIPSFIVR	281900	1595000	3096000	4479000	10680000	226700	0.17674	1	1.94107	2.80815	6.69592	0.142132	-2.5003	0	0.956849	1.48962	2.74328	-2.8147
40S ribosomal protein S9 OS=Homo sapiens GN=RPS9 PE=1 SV=3 - [RS9_HUMAN]	LFEGNALLR	1144700	5311100	8875000	17603000	33406000	1222300	0.21553	1	1.67103	3.31438	6.28985	0.230141	-2.21404	0	0.740736	1.72874	2.65302	-2.11941
40S ribosomal protein S9 OS=Homo sapiens GN=RPS9 PE=1 SV=3 - [RS9_HUMAN]	LIGEYGLR	1084900	2714700	4856400	7393100	15879000	831900	0.399639	1	1.78893	2.72336	5.84927	0.306443	-1.32323	0	0.839094	1.44539	2.54826	-1.70631
40S ribosomal protein S9 OS=Homo sapiens GN=RPS9 PE=1 SV=3 - [RS9_HUMAN]	QVVNIPSFIVR	71940	165300	262600	416100	907800	55490	0.435209	1	1.58863	2.51724	5.49183	0.335693	-1.20022	-1.60171e-16	0.66778	1.33184	2.45729	-1.57479
40S ribosomal protein SA OS=Homo sapiens GN=RPSA PE=1 SV=4 - [RSSA_HUMAN]	AIVAIENPADVSVISSR	509660	2495700	4577800	8450000	18601500	504590	0.204215	1	1.83427	3.38582	7.45342	0.202184	-2.29184	0	0.87521	1.75951	2.8979	-2.30626
40S ribosomal protein SA OS=Homo sapiens GN=RPSA PE=1 SV=4 - [RSSA_HUMAN]	FAAATGATPIAGR	813150	2720900	6034600	8279900	19931700	725070	0.298853	1	2.21787	3.04307	7.32541	0.266482	-1.74249	0	1.14917	1.60553	2.87291	-1.90789
40S ribosomal protein SA OS=Homo sapiens GN=RPSA PE=1 SV=4 - [RSSA_HUMAN]	FTPGTFTNQIQAAFREPR	69230	221300	416300	794500	1268000	92460	0.312833	1	1.88116	3.59015	5.72978	0.417804	-1.67653	0	0.91162	1.84404	2.51848	-1.2591
40S ribosomal protein SA OS=Homo sapiens GN=RPSA PE=1 SV=4 - [RSSA_HUMAN]	LLVVTDPR	2006180	8066910	14252440	29105200	49948000	1869210	0.248692	1	1.76678	3.60797	6.19171	0.231713	-2.00757	0	0.821121	1.85119	2.63034	-2.10959
45 kDa calcium-binding protein OS=Homo sapiens GN=SDF4 PE=1 SV=1 - [CAB45_HUMAN]	YSEFFTGSK	175500	354000	562400	697300	1770000	138800	0.495763	1	1.5887	1.96977	5	0.39209	-1.01228	0	0.667847	0.97803	2.32193	-1.35074
4F2 cell-surface antigen heavy chain OS=Homo sapiens GN=SLC3A2 PE=1 SV=3 - [4F2_HUMAN]	ADLLLSTQPGREEGSPLELER	65270	142900	268600	435400	1060000	60280	0.456753	1	1.87964	3.04689	7.41777	0.421833	-1.13051	0	0.910453	1.60734	2.89099	-1.24525
4F2 cell-surface antigen heavy chain OS=Homo sapiens GN=SLC3A2 PE=1 SV=3 - [4F2_HUMAN]	GQSEDPGSLLSLFR	67078	588170	1036510	2037770	5020700	67751	0.114045	1	1.76226	3.46459	8.53614	0.115189	-3.13232	0	0.817429	1.79269	3.09358	-3.11792
4F2 cell-surface antigen heavy chain OS=Homo sapiens GN=SLC3A2 PE=1 SV=3 - [4F2_HUMAN]	IKVAEDEAEAAAAAK	117130	694890	1692200	2328300	9041600	109570	0.168559	1	2.43521	3.3506	13.0116	0.15768	-2.56867	0	1.28404	1.74442	3.70172	-2.66493
4F2 cell-surface antigen heavy chain OS=Homo sapiens GN=SLC3A2 PE=1 SV=3 - [4F2_HUMAN]	LLTSFLPAQLLR	41100	127440	261470	550460	1149450	43600	0.322505	1	2.05171	4.31937	9.01954	0.342122	-1.63261	0	1.03683	2.11082	3.17305	-1.54742
5'-3' exoribonuclease 2 OS=Homo sapiens GN=XRN2 PE=1 SV=1 - [XRN2_HUMAN]	AALEEVYPDLTPEETRR	114800	200560	371500	570200	1227100	95980	0.572397	1	1.85231	2.84304	6.11837	0.47856	-0.804911	-1.60171e-16	0.889328	1.50743	2.61315	-1.06323
5'-3' exoribonuclease 2 OS=Homo sapiens GN=XRN2 PE=1 SV=1 - [XRN2_HUMAN]	GVGAEPLLPWNR	183360	400800	649000	1100100	2109100	143530	0.457485	1	1.61926	2.74476	5.26223	0.358109	-1.1282	0	0.695336	1.45668	2.39567	-1.48153
5'-3' exoribonuclease 2 OS=Homo sapiens GN=XRN2 PE=1 SV=1 - [XRN2_HUMAN]	NSPGSQVASNPR	21671	113490	244980	440900	863000	29676	0.190951	1	2.1586	3.88492	7.60419	0.261486	-2.38873	-1.60171e-16	1.1101	1.95789	2.9268	-1.9352
5'-AMP-activated protein kinase catalytic subunit alpha-1 OS=Homo sapiens GN=PRKAA1 PE=1 SV=4 - [AAPK1_HUMAN]	SIDDEITEAK	251860	625700	1176400	2036100	4599000	172510	0.402525	1	1.88013	3.25412	7.35017	0.275707	-1.31285	0	0.910836	1.70227	2.87778	-1.85879
5'-AMP-activated protein kinase catalytic subunit alpha-1 OS=Homo sapiens GN=PRKAA1 PE=1 SV=4 - [AAPK1_HUMAN]	SLDVVGK	399500	1861000	3296000	5909000	13940000	563500	0.21467	1	1.77109	3.17517	7.4906	0.302794	-2.21981	-1.60171e-16	0.824638	1.66684	2.90508	-1.72359
5'-AMP-activated protein kinase catalytic subunit alpha-1 OS=Homo sapiens GN=PRKAA1 PE=1 SV=4 - [AAPK1_HUMAN]	VPFLVAETPR	74010	177800	215500	296200	595900	86680	0.416254	1	1.21204	1.66592	3.35152	0.487514	-1.26446	0	0.277433	0.736316	1.74481	-1.03648
5'-nucleotidase OS=Homo sapiens GN=NT5E PE=1 SV=1 - [5NTD_HUMAN]	VLPVGDEVVGIVGYTSK	33170	96960	166820	241800	665300	29040	0.3421	1	1.7205	2.49381	6.86159	0.299505	-1.54751	0	0.782831	1.31835	2.77854	-1.73935
5'-nucleotidase domain-containing protein 1 OS=Homo sapiens GN=NT5DC1 PE=1 SV=1 - [NT5D1_HUMAN]	GLALDLEDGNFLK	75140	301700	562700	923000	2623000	59990	0.249055	1	1.8651	3.05933	8.69407	0.19884	-2.00546	0	0.899251	1.61322	3.12003	-2.33032
5'-nucleotidase domain-containing protein 1 OS=Homo sapiens GN=NT5DC1 PE=1 SV=1 - [NT5D1_HUMAN]	SQRPEESEPLEK	120200	300100	556000	960600	2164000	102900	0.400533	1	1.85272	3.20093	7.21093	0.342886	-1.32001	0	0.889642	1.67849	2.85019	-1.5442
5'-nucleotidase domain-containing protein 2 OS=Homo sapiens GN=NT5DC2 PE=1 SV=1 - [NT5D2_HUMAN]	ALFNAQFGSIFR	18630	48210	90750	130700	311700	20740	0.386434	1	1.88239	2.71106	6.46546	0.430201	-1.3717	0	0.912565	1.43885	2.69275	-1.21692
5-aminolevulinate synthase, nonspecific, mitochondrial OS=Homo sapiens GN=ALAS1 PE=1 SV=2 - [HEM1_HUMAN]	EVAETSAGPSVVSVK	37780	96120	185100	229400	585900	25850	0.39305	1	1.92572	2.3866	6.09551	0.268935	-1.34721	0	0.945396	1.25496	2.60775	-1.89467
5-aminolevulinate synthase, nonspecific, mitochondrial OS=Homo sapiens GN=ALAS1 PE=1 SV=2 - [HEM1_HUMAN]	SYFSGLSK	71370	147900	270900	324300	826000	66150	0.482556	1	1.83164	2.1927	5.58485	0.447262	-1.05123	0	0.873138	1.13271	2.48152	-1.16081
6-phosphofructokinase type C OS=Homo sapiens GN=PFKP PE=1 SV=2 - [K6PP_HUMAN]	EWSGLLEELAR	46080	218200	335700	610500	1438000	48540	0.211182	1	1.5385	2.79789	6.59028	0.222456	-2.24344	0	0.621521	1.48434	2.72034	-2.16841
6-phosphofructokinase type C OS=Homo sapiens GN=PFKP PE=1 SV=2 - [K6PP_HUMAN]	GITNLCVIGGDGSLTGANLFR	10390	20980	36410	52380	99080	13930	0.495234	1	1.73546	2.49666	4.72259	0.663966	-1.01382	-1.60171e-16	0.79532	1.32	2.23958	-0.590819
6-phosphofructokinase type C OS=Homo sapiens GN=PFKP PE=1 SV=2 - [K6PP_HUMAN]	IKELVVTQLGYDTR	34110	103500	181100	264800	677200	29870	0.329565	1	1.74976	2.55845	6.543	0.288599	-1.60136	0	0.807156	1.35527	2.70995	-1.79286
6-phosphofructokinase type C OS=Homo sapiens GN=PFKP PE=1 SV=2 - [K6PP_HUMAN]	IKQSASGTK	47140	194300	371900	569600	1517000	45400	0.242615	1	1.91405	2.93155	7.80751	0.233659	-2.04326	0	0.936629	1.55166	2.96486	-2.09752
6-phosphofructokinase type C OS=Homo sapiens GN=PFKP PE=1 SV=2 - [K6PP_HUMAN]	LAIKLPDDQIPK	205700	332800	543600	681700	1494000	151200	0.618089	1	1.63341	2.04838	4.48918	0.454327	-0.694114	0	0.70789	1.03448	2.16645	-1.1382
6-phosphofructokinase type C OS=Homo sapiens GN=PFKP PE=1 SV=2 - [K6PP_HUMAN]	NVIFQPVAELK	213710	571100	1109400	2031500	4044000	174620	0.374208	1	1.94257	3.55717	7.08107	0.305761	-1.41809	0	0.957964	1.83073	2.82397	-1.70952
6-phosphofructokinase type C OS=Homo sapiens GN=PFKP PE=1 SV=2 - [K6PP_HUMAN]	SFAGNLNTYK	140900	360900	595700	918900	2126000	143400	0.390413	1	1.6506	2.54613	5.89083	0.39734	-1.35693	0	0.722987	1.34831	2.55847	-1.33155
6-phosphofructokinase, muscle type OS=Homo sapiens GN=PFKM PE=1 SV=2 - [K6PF_HUMAN]	GQIEEAGWSYVGGWTGQGGSK	91410	215900	264500	427700	777900	169000	0.42339	1	1.2251	1.98101	3.60306	0.78277	-1.23994	0	0.292904	0.986236	1.84922	-0.35334
6-phosphofructokinase, muscle type OS=Homo sapiens GN=PFKM PE=1 SV=2 - [K6PF_HUMAN]	IGLIQGNR	845200	2791000	5449000	10162000	19793000	807700	0.302831	1	1.95235	3.64099	7.09172	0.289394	-1.72342	0	0.965209	1.86433	2.82614	-1.78889
6-phosphofructokinase, muscle type OS=Homo sapiens GN=PFKM PE=1 SV=2 - [K6PF_HUMAN]	ITDEEATK	36192	179960	340730	468940	1310800	36930	0.201111	1	1.89337	2.6058	7.28384	0.205212	-2.31393	0	0.920953	1.38173	2.8647	-2.28481
6-phosphofructokinase, muscle type OS=Homo sapiens GN=PFKM PE=1 SV=2 - [K6PF_HUMAN]	SEWSDLLSDLQK	30420	182100	345800	629000	1411000	33030	0.167051	1	1.89896	3.45415	7.74849	0.181384	-2.58164	0	0.925207	1.78833	2.95392	-2.46288
6-phosphofructokinase, muscle type OS=Homo sapiens GN=PFKM PE=1 SV=2 - [K6PF_HUMAN]	VGIFTGAR	1578600	4417000	7142000	10992000	24460000	1319600	0.357392	1	1.61693	2.48857	5.5377	0.298755	-1.48442	0	0.693261	1.31532	2.46929	-1.74297
6-phosphofructokinase, muscle type OS=Homo sapiens GN=PFKM PE=1 SV=2 - [K6PF_HUMAN]|6-phosphofructokinase type C OS=Homo sapiens GN=PFKP PE=1 SV=2 - [K6PP_HUMAN]	GGTPSAFDR	2365400	8835000	15606000	31758000	61542000	2195200	0.267731	1	1.76638	3.59457	6.9657	0.248466	-1.90115	0	0.820799	1.84582	2.80027	-2.00888
6-phosphogluconate dehydrogenase, decarboxylating OS=Homo sapiens GN=PGD PE=1 SV=3 - [6PGD_HUMAN]	AGQAVDDFIEK	687300	2594400	5214700	7526200	25410000	633500	0.264917	1	2.00998	2.90094	9.79417	0.24418	-1.91639	0	1.00718	1.53652	3.29192	-2.03398
6-phosphogluconate dehydrogenase, decarboxylating OS=Homo sapiens GN=PGD PE=1 SV=3 - [6PGD_HUMAN]	AIYASK	670500	1668000	2915000	4001000	11170000	443100	0.401978	1	1.7476	2.39868	6.69664	0.265647	-1.31481	0	0.805377	1.26224	2.74344	-1.91242
6-phosphogluconate dehydrogenase, decarboxylating OS=Homo sapiens GN=PGD PE=1 SV=3 - [6PGD_HUMAN]	GILFVGSGVSGGEEGAR	677900	1806300	3268000	5203100	13963000	534360	0.375298	1	1.80922	2.88053	7.73017	0.295831	-1.41389	0	0.85537	1.52633	2.9505	-1.75715
6-phosphogluconate dehydrogenase, decarboxylating OS=Homo sapiens GN=PGD PE=1 SV=3 - [6PGD_HUMAN]	IILLVK	495800	3427600	6515000	14312000	38649000	543500	0.144649	1	1.90075	4.17552	11.2758	0.158566	-2.78937	-1.60171e-16	0.926566	2.06195	3.49516	-2.65685
6-phosphogluconate dehydrogenase, decarboxylating OS=Homo sapiens GN=PGD PE=1 SV=3 - [6PGD_HUMAN]	TVSKVDDFLANEAK	242250	1385400	3053200	4975300	16422700	302220	0.174859	1	2.20384	3.59124	11.8541	0.218146	-2.51573	0	1.14002	1.84448	3.56732	-2.19663
6-phosphogluconate dehydrogenase, decarboxylating OS=Homo sapiens GN=PGD PE=1 SV=3 - [6PGD_HUMAN]	VDDFLANEAK	203900	323800	526100	673100	1784000	182400	0.62971	1	1.62477	2.07875	5.50957	0.563311	-0.667241	-1.60171e-16	0.700234	1.05572	2.46194	-0.827997
60 kDa SS-A/Ro ribonucleoprotein OS=Homo sapiens GN=TROVE2 PE=1 SV=2 - [RO60_HUMAN]	ALDAAFYK	138400	504800	1105000	1517000	4597000	110200	0.274168	1	2.18899	3.00515	9.10658	0.218304	-1.86687	0	1.13026	1.58744	3.18691	-2.19559
60 kDa SS-A/Ro ribonucleoprotein OS=Homo sapiens GN=TROVE2 PE=1 SV=2 - [RO60_HUMAN]	ALSVETEK	164700	469500	875100	1193000	3665000	152100	0.350799	1	1.8639	2.541	7.80618	0.323962	-1.51128	0	0.898323	1.3454	2.96462	-1.62611
60 kDa SS-A/Ro ribonucleoprotein OS=Homo sapiens GN=TROVE2 PE=1 SV=2 - [RO60_HUMAN]	LGLENAEALIR	160660	592100	1231300	1957700	5474400	120810	0.271339	1	2.07955	3.30637	9.24574	0.204036	-1.88183	0	1.05627	1.72525	3.20879	-2.2931
60 kDa heat shock protein, mitochondrial OS=Homo sapiens GN=HSPD1 PE=1 SV=2 - [CH60_HUMAN]	APGFGDNR	411800	5118000	10500000	18940000	53080000	1031000	0.0804611	1	2.05158	3.70066	10.3712	0.201446	-3.63556	0	1.03674	1.88778	3.37452	-2.31154
60 kDa heat shock protein, mitochondrial OS=Homo sapiens GN=HSPD1 PE=1 SV=2 - [CH60_HUMAN]	DGVTVAK	2060500	10835000	21497000	30311000	102095000	2098700	0.190171	1	1.98403	2.79751	9.4227	0.193696	-2.39463	0	0.988436	1.48414	3.23614	-2.36813
60 kDa heat shock protein, mitochondrial OS=Homo sapiens GN=HSPD1 PE=1 SV=2 - [CH60_HUMAN]	FGADAR	3811200	19218000	41672000	74784000	201140000	2954000	0.198314	1	2.16838	3.89135	10.4662	0.15371	-2.33414	0	1.11662	1.96027	3.38767	-2.70172
60 kDa heat shock protein, mitochondrial OS=Homo sapiens GN=HSPD1 PE=1 SV=2 - [CH60_HUMAN]	GANPVEIR	2482200	12902000	23714000	43386000	112462000	1796500	0.192389	1	1.83801	3.36273	8.71663	0.139242	-2.3779	-1.60171e-16	0.878144	1.74963	3.12377	-2.84433
60 kDa heat shock protein, mitochondrial OS=Homo sapiens GN=HSPD1 PE=1 SV=2 - [CH60_HUMAN]	GANPVEIRR	1119100	3069600	5163800	8322500	20488000	949000	0.364575	1	1.68224	2.71127	6.67449	0.309161	-1.45571	0	0.750382	1.43897	2.73866	-1.69357
60 kDa heat shock protein, mitochondrial OS=Homo sapiens GN=HSPD1 PE=1 SV=2 - [CH60_HUMAN]	GIIDPTK	1447400	16392340	32905200	49320000	172116800	1607130	0.0882973	1	2.00735	3.00872	10.4998	0.0980415	-3.50149	0	1.00529	1.58915	3.39229	-3.35046
60 kDa heat shock protein, mitochondrial OS=Homo sapiens GN=HSPD1 PE=1 SV=2 - [CH60_HUMAN]	GVITVK	464500	1278000	2304000	2869000	9031000	319500	0.363459	1	1.80282	2.24491	7.06651	0.25	-1.46014	0	0.850253	1.16666	2.821	-2
60 kDa heat shock protein, mitochondrial OS=Homo sapiens GN=HSPD1 PE=1 SV=2 - [CH60_HUMAN]	GYISPYFINTSK	3169730	7762000	13466300	19896700	53079000	2746160	0.408365	1	1.7349	2.56335	6.83831	0.353795	-1.29207	0	0.794853	1.35803	2.77364	-1.49901
60 kDa heat shock protein, mitochondrial OS=Homo sapiens GN=HSPD1 PE=1 SV=2 - [CH60_HUMAN]	IQEIIEQLDVTTSEYEKEK	102485	265390	434130	745600	1837900	76950	0.386168	1	1.63582	2.80945	6.92528	0.289951	-1.3727	0	0.710013	1.49029	2.79187	-1.78612
60 kDa heat shock protein, mitochondrial OS=Homo sapiens GN=HSPD1 PE=1 SV=2 - [CH60_HUMAN]	IQEIIEQLDVTTSEYEKEKLNER	33967	117550	141380	253610	684400	61779	0.288958	1	1.20272	2.15746	5.8222	0.525555	-1.79107	0	0.266304	1.10934	2.54157	-0.928086
60 kDa heat shock protein, mitochondrial OS=Homo sapiens GN=HSPD1 PE=1 SV=2 - [CH60_HUMAN]	LKVGLQVVAVK	157100	460000	859500	1322000	3960000	106000	0.341522	1	1.86848	2.87391	8.6087	0.230435	-1.54995	-1.60171e-16	0.901864	1.52302	3.10579	-2.11757
60 kDa heat shock protein, mitochondrial OS=Homo sapiens GN=HSPD1 PE=1 SV=2 - [CH60_HUMAN]	LSDGVAVLK	756030	6583200	14399000	21496800	73413300	693930	0.114842	1	2.18723	3.2654	11.1516	0.105409	-3.12227	0	1.12911	1.70726	3.47918	-3.24593
60 kDa heat shock protein, mitochondrial OS=Homo sapiens GN=HSPD1 PE=1 SV=2 - [CH60_HUMAN]	LVQDVANNTNEEAGDGTTTATVLAR	723680	1765930	2971800	4722600	11502900	524420	0.409801	1	1.68285	2.67428	6.51379	0.296965	-1.287	-1.60171e-16	0.750909	1.41915	2.7035	-1.75163
60 kDa heat shock protein, mitochondrial OS=Homo sapiens GN=HSPD1 PE=1 SV=2 - [CH60_HUMAN]	NAGVEGSLIVEK	775600	1676500	3639000	4326000	13637000	656400	0.46263	1	2.17059	2.58038	8.13421	0.39153	-1.11207	0	1.11809	1.36758	3.024	-1.35281
60 kDa heat shock protein, mitochondrial OS=Homo sapiens GN=HSPD1 PE=1 SV=2 - [CH60_HUMAN]	SIAKEGFEK	197840	670500	1563200	2219100	7876900	172320	0.295063	1	2.33139	3.30962	11.7478	0.257002	-1.7609	0	1.22119	1.72667	3.55432	-1.96015
60 kDa heat shock protein, mitochondrial OS=Homo sapiens GN=HSPD1 PE=1 SV=2 - [CH60_HUMAN]	TVIIEQSWGSPK	823940	4625100	9126800	17146900	41932000	1008360	0.178145	1	1.97332	3.70736	9.06618	0.218019	-2.48887	0	0.980625	1.89039	3.1805	-2.19747
60 kDa heat shock protein, mitochondrial OS=Homo sapiens GN=HSPD1 PE=1 SV=2 - [CH60_HUMAN]	VGEVIVTK	271200	665400	1227000	1589000	4304000	151600	0.407574	1	1.844	2.38804	6.46829	0.227833	-1.29486	0	0.882841	1.25583	2.69338	-2.13395
60 kDa heat shock protein, mitochondrial OS=Homo sapiens GN=HSPD1 PE=1 SV=2 - [CH60_HUMAN]	VGGTSDVEVNEK	401700	1365410	2794580	3464900	11780600	340440	0.294197	1	2.0467	2.53763	8.62788	0.249332	-1.76514	0	1.0333	1.34348	3.10901	-2.00386
60 kDa heat shock protein, mitochondrial OS=Homo sapiens GN=HSPD1 PE=1 SV=2 - [CH60_HUMAN]	VGLQVVAVK	3068700	7669200	15157600	18247000	60011000	2254600	0.400133	1	1.97643	2.37926	7.82494	0.293981	-1.32145	0	0.982893	1.25051	2.96808	-1.7662
60 kDa heat shock protein, mitochondrial OS=Homo sapiens GN=HSPD1 PE=1 SV=2 - [CH60_HUMAN]	VTDALNATR	6214000	16312700	26372000	44097000	97130000	8298600	0.38093	1	1.61665	2.70323	5.95426	0.50872	-1.3924	0	0.693011	1.43468	2.57392	-0.975056
60S acidic ribosomal protein P0 OS=Homo sapiens GN=RPLP0 PE=1 SV=1 - [RLA0_HUMAN]	AFLADPSAFVAAAPVAAATTAAPAAAAAPAK	38180	96430	149900	224200	577100	40040	0.395935	1	1.5545	2.325	5.98465	0.415223	-1.33666	0	0.636446	1.21723	2.58127	-1.26804
60S acidic ribosomal protein P0 OS=Homo sapiens GN=RPLP0 PE=1 SV=1 - [RLA0_HUMAN]	AGAIAPCEVTVPAQNTGLGPEK	139350	363100	678800	1232600	3415000	127250	0.383779	1	1.86946	3.39466	9.40512	0.350454	-1.38165	0	0.90262	1.76327	3.23345	-1.5127
60S acidic ribosomal protein P0 OS=Homo sapiens GN=RPLP0 PE=1 SV=1 - [RLA0_HUMAN]	GHLENNPALEK	104500	207000	408700	593200	1547000	77680	0.504831	1	1.9744	2.8657	7.47343	0.375266	-0.986128	0	0.981411	1.51889	2.90177	-1.41402
60S acidic ribosomal protein P0 OS=Homo sapiens GN=RPLP0 PE=1 SV=1 - [RLA0_HUMAN]	GTIEILSDVQLIK	164820	541570	999100	1853100	5120100	167130	0.304337	1	1.84482	3.42172	9.45418	0.308603	-1.71626	0	0.883481	1.77472	3.24095	-1.69618
60S acidic ribosomal protein P0 OS=Homo sapiens GN=RPLP0 PE=1 SV=1 - [RLA0_HUMAN]	IIQLLDDYPK	384540	1211000	2288500	3141000	11012600	386700	0.317539	1	1.88976	2.59372	9.09381	0.319323	-1.65499	0	0.918203	1.37503	3.18488	-1.64691
60S acidic ribosomal protein P0 OS=Homo sapiens GN=RPLP0 PE=1 SV=1 - [RLA0_HUMAN]	SNYFLK	514800	2050100	4933000	6615000	25225000	493600	0.25111	1	2.40622	3.22667	12.3043	0.240769	-1.99361	0	1.26677	1.69005	3.62109	-2.05428
60S acidic ribosomal protein P0 OS=Homo sapiens GN=RPLP0 PE=1 SV=1 - [RLA0_HUMAN]	TSFFQALGITTK	395890	1750050	4743000	7189600	25309000	427530	0.226216	1	2.71021	4.10823	14.4619	0.244296	-2.14422	0	1.4384	2.03852	3.85418	-2.0333
60S acidic ribosomal protein P0 OS=Homo sapiens GN=RPLP0 PE=1 SV=1 - [RLA0_HUMAN]	VLALSVETDYTFPLAEKVK	82130	158000	287000	410100	1362000	71930	0.51981	1	1.81646	2.59557	8.62025	0.455253	-0.943943	0	0.861126	1.37605	3.10773	-1.13526
60S acidic ribosomal protein P1 OS=Homo sapiens GN=RPLP1 PE=1 SV=1 - [RLA1_HUMAN]	AAGVNVEPFWPGLFAK	38580	66320	107090	151510	414330	34220	0.581725	1	1.61475	2.28453	6.24744	0.515983	-0.781591	0	0.691308	1.1919	2.64326	-0.954604
60S acidic ribosomal protein P2 OS=Homo sapiens GN=RPLP2 PE=1 SV=1 - [RLA2_HUMAN]	ILDSVGIEADDDRLNK	220100	252800	454000	802000	1925000	95110	0.870649	1	1.79589	3.17247	7.61472	0.376226	-0.199837	0	0.844696	1.66561	2.92879	-1.41033
60S acidic ribosomal protein P2 OS=Homo sapiens GN=RPLP2 PE=1 SV=1 - [RLA2_HUMAN]	NIEDVIAQGIGK	493700	1307700	2289700	3491500	9941700	377050	0.377533	1	1.75094	2.66995	7.60243	0.288331	-1.40533	0	0.808127	1.41682	2.92646	-1.7942
60S ribosomal export protein NMD3 OS=Homo sapiens GN=NMD3 PE=1 SV=1 - [NMD3_HUMAN]	DSAIPVESDTDDEGAPR	29540	73800	111800	246000	513100	31050	0.400271	1	1.51491	3.33333	6.95257	0.420732	-1.32095	0	0.599227	1.73697	2.79755	-1.24903
60S ribosomal protein L10 OS=Homo sapiens GN=RPL10 PE=1 SV=4 - [RL10_HUMAN]	FNADEFEDMVAEKR	91120	220300	416500	528700	1543000	82630	0.413618	1	1.8906	2.39991	7.00409	0.375079	-1.27363	0	0.918847	1.26298	2.8082	-1.41473
60S ribosomal protein L10 OS=Homo sapiens GN=RPL10 PE=1 SV=4 - [RL10_HUMAN]	GAFGKPQGTVAR	154000	538500	935300	1439600	3941000	129050	0.28598	1	1.73686	2.67335	7.31848	0.239647	-1.80602	0	0.796483	1.41865	2.87154	-2.06102
60S ribosomal protein L10 OS=Homo sapiens GN=RPL10 PE=1 SV=4 - [RL10_HUMAN]	GVPDAK	790100	11210000	21570000	42560000	104700000	1364000	0.0704817	1	1.92417	3.79661	9.33988	0.121677	-3.82661	0	0.94424	1.92471	3.2234	-3.03887
60S ribosomal protein L10 OS=Homo sapiens GN=RPL10 PE=1 SV=4 - [RL10_HUMAN]	LIPDGCGVK	160700	625100	1188000	2197000	6466000	115700	0.257079	1	1.9005	3.51464	10.3439	0.18509	-1.95972	0	0.926376	1.81338	3.37071	-2.4337
60S ribosomal protein L10a OS=Homo sapiens GN=RPL10A PE=1 SV=2 - [RL10A_HUMAN]	DTLYEAVR	388660	1873300	3114400	6758500	11870900	345280	0.207473	1	1.66252	3.6078	6.33689	0.184316	-2.269	0	0.733372	1.85112	2.66378	-2.43974
60S ribosomal protein L10a OS=Homo sapiens GN=RPL10A PE=1 SV=2 - [RL10A_HUMAN]	EVLHGNQR	599700	1170000	1906000	2683000	5092000	498300	0.512564	1	1.62906	2.29316	4.35214	0.425897	-0.964196	0	0.70404	1.19734	2.12172	-1.23142
60S ribosomal protein L10a OS=Homo sapiens GN=RPL10A PE=1 SV=2 - [RL10A_HUMAN]	ILGPGLNK	899940	6797900	13174200	23155600	55340100	1023280	0.132385	1	1.93798	3.40629	8.14076	0.150529	-2.91719	0	0.954554	1.7682	3.02516	-2.73189
60S ribosomal protein L10a OS=Homo sapiens GN=RPL10A PE=1 SV=2 - [RL10A_HUMAN]	KYDAFLASESLIK	22240	50550	78140	83430	269500	15950	0.43996	1	1.5458	1.65045	5.33136	0.315529	-1.18455	0	0.62835	0.722855	2.4145	-1.66415
60S ribosomal protein L10a OS=Homo sapiens GN=RPL10A PE=1 SV=2 - [RL10A_HUMAN]	VSRDTLYEAVR	164900	266300	399900	618700	1262000	101000	0.619226	1	1.50169	2.32332	4.73902	0.379271	-0.691461	0	0.586587	1.21619	2.24459	-1.3987
60S ribosomal protein L10a OS=Homo sapiens GN=RPL10A PE=1 SV=2 - [RL10A_HUMAN]	YDAFLASESLIK	87650	354200	550400	1034100	2050600	73380	0.247459	1	1.55392	2.91954	5.78938	0.207171	-2.01474	0	0.635916	1.54574	2.53341	-2.27111
60S ribosomal protein L11 OS=Homo sapiens GN=RPL11 PE=1 SV=2 - [RL11_HUMAN]	AEEILEK	939800	6650000	12772000	20163000	57190000	824300	0.141323	1	1.9206	3.03203	8.6	0.123955	-2.82293	0	0.941558	1.60028	3.10434	-3.01211
60S ribosomal protein L11 OS=Homo sapiens GN=RPL11 PE=1 SV=2 - [RL11_HUMAN]	VLEQLTGQTPVFSK	107190	590400	1154500	1762200	5293000	127050	0.181555	1	1.95545	2.98476	8.96511	0.215193	-2.46152	0	0.967504	1.57761	3.16432	-2.2163
60S ribosomal protein L12 OS=Homo sapiens GN=RPL12 PE=1 SV=1 - [RL12_HUMAN]	IGPLGLSPK	684650	2524900	5375700	8038000	24609000	433200	0.271159	1	2.12907	3.18349	9.74652	0.171571	-1.88279	0	1.09023	1.67061	3.28489	-2.54312
60S ribosomal protein L12 OS=Homo sapiens GN=RPL12 PE=1 SV=1 - [RL12_HUMAN]	KVGDDIAK	338590	4161500	10670700	16199300	62638000	577340	0.0813625	1	2.56415	3.89266	15.0518	0.138734	-3.61949	0	1.35848	1.96076	3.91186	-2.84961
60S ribosomal protein L12 OS=Homo sapiens GN=RPL12 PE=1 SV=1 - [RL12_HUMAN]	QAQIEVVPSASALIIK	160010	1085180	2456260	4581200	12769300	180480	0.14745	1	2.26346	4.2216	11.767	0.166313	-2.7617	0	1.17853	2.07779	3.55667	-2.58802
60S ribosomal protein L12 OS=Homo sapiens GN=RPL12 PE=1 SV=1 - [RL12_HUMAN]	VGDDIAK	319300	1902000	3689000	10290000	15890000	342800	0.167876	1	1.93954	5.41009	8.35436	0.180231	-2.57453	0	0.955713	2.43565	3.06253	-2.47208
60S ribosomal protein L13 OS=Homo sapiens GN=RPL13 PE=1 SV=4 - [RL13_HUMAN]	AFASLR	1608300	10083000	19229000	31890000	80280000	1262400	0.159506	1	1.90707	3.16275	7.96192	0.125201	-2.64832	0	0.931359	1.66118	2.99312	-2.99768
60S ribosomal protein L13 OS=Homo sapiens GN=RPL13 PE=1 SV=4 - [RL13_HUMAN]	AKEAAEQDVEK	1041100	6257120	11908700	18419200	49482300	501580	0.166386	1	1.90322	2.94372	7.90816	0.0801615	-2.58739	0	0.928445	1.55764	2.98334	-3.64095
60S ribosomal protein L13 OS=Homo sapiens GN=RPL13 PE=1 SV=4 - [RL13_HUMAN]	GFSLEELR	11765500	27024100	40419600	80964000	130547000	7565200	0.435371	1	1.49569	2.99599	4.83076	0.279943	-1.19968	0	0.580808	1.58303	2.27225	-1.8368
60S ribosomal protein L13 OS=Homo sapiens GN=RPL13 PE=1 SV=4 - [RL13_HUMAN]	KGDSSAEELK	43250	164200	310000	433300	1230000	27670	0.263398	1	1.88794	2.63886	7.49086	0.168514	-1.92468	0	0.916814	1.39991	2.90513	-2.56906
60S ribosomal protein L13 OS=Homo sapiens GN=RPL13 PE=1 SV=4 - [RL13_HUMAN]	NKSTESLQANVQR	613360	1531070	3361200	5699800	12707000	412170	0.400609	1	2.19533	3.72276	8.29942	0.269204	-1.31973	-1.60171e-16	1.13444	1.89637	3.05301	-1.89323
60S ribosomal protein L13 OS=Homo sapiens GN=RPL13 PE=1 SV=4 - [RL13_HUMAN]	STESLQANVQR	2048360	5135500	9186200	15706600	32176000	1070130	0.398863	1	1.78876	3.05844	6.26541	0.208379	-1.32604	-1.60171e-16	0.838963	1.61279	2.64741	-2.26272
60S ribosomal protein L13 OS=Homo sapiens GN=RPL13 PE=1 SV=4 - [RL13_HUMAN]	TIGISVDPR	1613070	4773000	8422400	16419800	29564300	1472230	0.337957	1	1.76459	3.44014	6.19407	0.30845	-1.56509	0	0.819335	1.78247	2.63089	-1.69689
60S ribosomal protein L13 OS=Homo sapiens GN=RPL13 PE=1 SV=4 - [RL13_HUMAN]	VATWFNQPAR	913600	3460100	5168200	10617000	17204000	1354800	0.264039	1	1.49366	3.06841	4.97211	0.391549	-1.92118	0	0.578848	1.61749	2.31386	-1.35273
60S ribosomal protein L13 OS=Homo sapiens GN=RPL13 PE=1 SV=4 - [RL13_HUMAN]	VITEEEK	972100	3826000	6464000	9858000	24210000	644600	0.254077	1	1.68949	2.57658	6.32776	0.168479	-1.97666	0	0.75659	1.36546	2.66169	-2.56936
60S ribosomal protein L13 OS=Homo sapiens GN=RPL13 PE=1 SV=4 - [RL13_HUMAN]	VITEEEKNFK	285300	1597400	3355000	5221000	14172000	183420	0.178603	1	2.10029	3.26844	8.87192	0.114824	-2.48517	0	1.07059	1.7086	3.14925	-3.1225
60S ribosomal protein L13a OS=Homo sapiens GN=RPL13A PE=1 SV=2 - [RL13A_HUMAN]	GQAALDR	780400	3696000	5141000	14930000	23220000	870800	0.211147	1	1.39096	4.0395	6.28247	0.235606	-2.24368	-1.60171e-16	0.476084	2.01418	2.65133	-2.08555
60S ribosomal protein L13a OS=Homo sapiens GN=RPL13A PE=1 SV=2 - [RL13A_HUMAN]	GQAALDRLK	102600	224300	382600	663000	1279000	93250	0.457423	1	1.70575	2.95586	5.70218	0.415738	-1.1284	0	0.770407	1.56358	2.51151	-1.26625
60S ribosomal protein L13a OS=Homo sapiens GN=RPL13A PE=1 SV=2 - [RL13A_HUMAN]	KIDKYTEVLK	34930	83560	161400	192500	722800	23520	0.418023	1	1.93155	2.30373	8.65007	0.281474	-1.25835	-1.60171e-16	0.949756	1.20397	3.11271	-1.82892
60S ribosomal protein L13a OS=Homo sapiens GN=RPL13A PE=1 SV=2 - [RL13A_HUMAN]	KQAEKNVEK	10980	27260	61460	78240	269400	7875	0.402788	1	2.25459	2.87014	9.88261	0.288885	-1.31191	0	1.17286	1.52112	3.30489	-1.79143
60S ribosomal protein L13a OS=Homo sapiens GN=RPL13A PE=1 SV=2 - [RL13A_HUMAN]	LAAIVAK	2535670	12559120	28536000	50106200	118202300	1557420	0.201899	1	2.27213	3.98963	9.41167	0.124007	-2.3083	0	1.18405	1.99625	3.23445	-3.01151
60S ribosomal protein L13a OS=Homo sapiens GN=RPL13A PE=1 SV=2 - [RL13A_HUMAN]	VFDGIPPPYDKK	168030	406700	777300	1042300	3126000	106980	0.413155	1	1.91124	2.56282	7.68626	0.263044	-1.27525	0	0.934507	1.35773	2.94228	-1.92662
60S ribosomal protein L13a OS=Homo sapiens GN=RPL13A PE=1 SV=2 - [RL13A_HUMAN]	YQAVTATLEEK	117100	242900	379300	466700	1203000	110300	0.482091	1	1.56155	1.92137	4.95266	0.454096	-1.05262	-1.60171e-16	0.642977	0.942133	2.3082	-1.13893
60S ribosomal protein L13a OS=Homo sapiens GN=RPL13A PE=1 SV=2 - [RL13A_HUMAN]	YQAVTATLEEKR	79930	202300	369600	485500	1280000	64750	0.395106	1	1.82699	2.3999	6.32724	0.320069	-1.33969	0	0.869468	1.26297	2.66158	-1.64354
60S ribosomal protein L14 OS=Homo sapiens GN=RPL14 PE=1 SV=4 - [RL14_HUMAN]	AALLKASPK	227700	480900	842000	1118400	3436000	221280	0.473487	1	1.75088	2.32564	7.14494	0.460137	-1.0786	0	0.808083	1.21763	2.83692	-1.11986
60S ribosomal protein L14 OS=Homo sapiens GN=RPL14 PE=1 SV=4 - [RL14_HUMAN]	IIKNEVK	117700	964100	2106000	2355000	8177000	164500	0.122083	1	2.18442	2.44269	8.48149	0.170625	-3.03407	-1.60171e-16	1.12725	1.28847	3.08432	-2.5511
60S ribosomal protein L14 OS=Homo sapiens GN=RPL14 PE=1 SV=4 - [RL14_HUMAN]	LVAIVDVIDQNR	1175660	9894210	19003090	28830400	74741500	1429770	0.118823	1	1.92063	2.91387	7.55406	0.144506	-3.07311	0	0.941578	1.54293	2.91725	-2.7908
60S ribosomal protein L14 OS=Homo sapiens GN=RPL14 PE=1 SV=4 - [RL14_HUMAN]	VAYVSFGPHAGK	109100	215300	389500	517500	1311000	91670	0.506735	1	1.8091	2.40362	6.08918	0.425778	-0.980697	0	0.855275	1.26521	2.60625	-1.23183
60S ribosomal protein L15 OS=Homo sapiens GN=RPL15 PE=1 SV=2 - [RL15_HUMAN]	SLQSVAEER	20597870	13446600	24466300	57703000	94688200	3182260	1.53183	1	1.81952	4.29127	7.04179	0.236659	0.615254	0	0.863555	2.1014	2.81594	-2.07912
60S ribosomal protein L15 OS=Homo sapiens GN=RPL15 PE=1 SV=2 - [RL15_HUMAN]	VLNSYWVGEDSTYK	448500	385900	634700	1093600	2378000	122140	1.16222	1	1.64473	2.83389	6.16222	0.316507	0.216881	-1.60171e-16	0.717848	1.50279	2.62345	-1.65969
60S ribosomal protein L15 OS=Homo sapiens GN=RPL15 PE=1 SV=2 - [RL15_HUMAN]	YIQELWR	931200	1174500	1736400	3286200	6358000	222850	0.792848	1	1.47842	2.79796	5.41337	0.18974	-0.334884	0	0.564053	1.48437	2.43653	-2.3979
60S ribosomal protein L17 OS=Homo sapiens GN=RPL17 PE=1 SV=3 - [RL17_HUMAN]	NAESNAELK	291690	1121900	2551000	2996300	8518000	222670	0.259996	1	2.27382	2.67074	7.59248	0.198476	-1.94344	-1.60171e-16	1.18512	1.41724	2.92457	-2.33296
60S ribosomal protein L17 OS=Homo sapiens GN=RPL17 PE=1 SV=3 - [RL17_HUMAN]	QWGWTQGR	354600	1050000	1957000	2727000	6484000	263200	0.337714	1	1.86381	2.59714	6.17524	0.250667	-1.56612	0	0.898254	1.37693	2.62649	-1.99616
60S ribosomal protein L17 OS=Homo sapiens GN=RPL17 PE=1 SV=3 - [RL17_HUMAN]	YSLDPENPTK	1394620	5655900	10780100	17964500	43411000	1113950	0.246578	1	1.90599	3.17624	7.67535	0.196954	-2.01988	0	0.930542	1.66732	2.94023	-2.34407
60S ribosomal protein L17 OS=Homo sapiens GN=RPL17 PE=1 SV=3 - [RL17_HUMAN]|Talin-2 OS=Homo sapiens GN=TLN2 PE=1 SV=4 - [TLN2_HUMAN]	ETAQAIK	2532800	12751000	24629000	35615000	93950000	2584800	0.198635	1	1.93153	2.79311	7.36805	0.202714	-2.33181	0	0.949748	1.48187	2.88128	-2.30249
60S ribosomal protein L18 OS=Homo sapiens GN=RPL18 PE=1 SV=2 - [RL18_HUMAN]	ILTFDQLALDSPK	932195	3902030	8617390	11429150	36525130	310698	0.2389	1	2.20844	2.92903	9.36055	0.0796247	-2.06552	0	1.14303	1.55042	3.22659	-3.65064
60S ribosomal protein L18 OS=Homo sapiens GN=RPL18 PE=1 SV=2 - [RL18_HUMAN]	SQDIYLR	1758500	2969000	4727000	6434000	11716000	797100	0.592287	1	1.59212	2.16706	3.94611	0.268474	-0.755632	0	0.670948	1.11574	1.98043	-1.89714
60S ribosomal protein L18 OS=Homo sapiens GN=RPL18 PE=1 SV=2 - [RL18_HUMAN]	TAVVVGTITDDVR	881090	2138600	3673500	5344800	11251800	872380	0.411994	1	1.71771	2.49921	5.26129	0.407921	-1.27931	0	0.780489	1.32147	2.39542	-1.29364
60S ribosomal protein L18 OS=Homo sapiens GN=RPL18 PE=1 SV=2 - [RL18_HUMAN]	TNSTFNQVVLK	399820	868300	1725700	2346200	5514000	304210	0.460463	1	1.98745	2.70206	6.35034	0.350351	-1.11884	0	0.990916	1.43406	2.66683	-1.51313
60S ribosomal protein L18 OS=Homo sapiens GN=RPL18 PE=1 SV=2 - [RL18_HUMAN]	VQEVPK	243800	699900	1256000	1955000	4567000	107300	0.348335	1	1.79454	2.79326	6.52522	0.153308	-1.52145	0	0.843616	1.48195	2.70603	-2.7055
60S ribosomal protein L18a OS=Homo sapiens GN=RPL18A PE=1 SV=2 - [RL18A_HUMAN]	IFAPNHVVAK	219600	785700	1321000	2137000	4979000	232000	0.279496	1	1.6813	2.71987	6.33702	0.295278	-1.8391	0	0.74958	1.44354	2.66381	-1.75985
60S ribosomal protein L18a OS=Homo sapiens GN=RPL18A PE=1 SV=2 - [RL18A_HUMAN]	VEEIAASK	737300	1932300	3822200	5860800	15881000	454460	0.381566	1	1.97806	3.03307	8.2187	0.235191	-1.39	-1.60171e-16	0.984084	1.60078	3.03891	-2.08809
60S ribosomal protein L18a OS=Homo sapiens GN=RPL18A PE=1 SV=2 - [RL18A_HUMAN]	VKNFGIWLR	238050	647700	1242600	2340800	5244000	172700	0.367531	1	1.91848	3.61402	8.09634	0.266636	-1.44406	0	0.939964	1.8536	3.01727	-1.90706
60S ribosomal protein L19 OS=Homo sapiens GN=RPL19 PE=1 SV=1 - [RL19_HUMAN]	KKVWLDPNETNEIANANSR	165230	313600	648200	853200	2756000	136840	0.526881	1	2.06696	2.72066	8.78827	0.436352	-0.92445	0	1.04751	1.44396	3.13558	-1.19644
60S ribosomal protein L19 OS=Homo sapiens GN=RPL19 PE=1 SV=1 - [RL19_HUMAN]	KLLADQAEAR	436600	1505000	2938000	5025000	12580000	368500	0.2901	1	1.95216	3.33887	8.3588	0.24485	-1.78538	0	0.965071	1.73936	3.0633	-2.03003
60S ribosomal protein L19 OS=Homo sapiens GN=RPL19 PE=1 SV=1 - [RL19_HUMAN]	KVWLDPNETNEIANANSR	260990	859200	1680500	2667000	7499100	183430	0.303759	1	1.95589	3.10405	8.728	0.213489	-1.719	0	0.967825	1.63415	3.12565	-2.22776
60S ribosomal protein L19 OS=Homo sapiens GN=RPL19 PE=1 SV=1 - [RL19_HUMAN]	LASSVLR	5213200	20692000	41418000	98191000	172470000	5993700	0.251943	1	2.00164	4.74536	8.33511	0.289663	-1.98883	-1.60171e-16	1.00118	2.24652	3.0592	-1.78755
60S ribosomal protein L19 OS=Homo sapiens GN=RPL19 PE=1 SV=1 - [RL19_HUMAN]	LIKDGLIIR	199280	357400	635800	940900	2266000	126090	0.557583	1	1.77896	2.63262	6.34024	0.352798	-0.842743	0	0.831033	1.3965	2.66454	-1.50309
60S ribosomal protein L19 OS=Homo sapiens GN=RPL19 PE=1 SV=1 - [RL19_HUMAN]	LLADQAEAR	2269900	11102100	18145600	40307700	78524000	2013700	0.204457	1	1.63443	3.63064	7.0729	0.18138	-2.29013	0	0.708787	1.86022	2.8223	-2.46291
60S ribosomal protein L19 OS=Homo sapiens GN=RPL19 PE=1 SV=1 - [RL19_HUMAN]	LLADQAEARR	445200	954700	1819800	2974000	6461000	406000	0.466324	1	1.90615	3.11511	6.76757	0.425264	-1.10059	0	0.930661	1.63929	2.75864	-1.23357
60S ribosomal protein L19 OS=Homo sapiens GN=RPL19 PE=1 SV=1 - [RL19_HUMAN]	RLASSVLR	203500	547500	961800	1569000	3981000	119000	0.371689	1	1.75671	2.86575	7.27123	0.217352	-1.42783	0	0.812878	1.51891	2.8622	-2.2019
60S ribosomal protein L19 OS=Homo sapiens GN=RPL19 PE=1 SV=1 - [RL19_HUMAN]	TLSKEEETKK	55910	264810	690800	955600	3200000	40000	0.211133	1	2.60866	3.60863	12.0841	0.151052	-2.24378	0	1.38331	1.85145	3.59504	-2.72689
60S ribosomal protein L19 OS=Homo sapiens GN=RPL19 PE=1 SV=1 - [RL19_HUMAN]	VWLDPNETNEIANANSR	612680	1167470	1921230	3333600	6250500	482770	0.524793	1	1.64564	2.85541	5.35388	0.413518	-0.93018	0	0.718645	1.5137	2.42059	-1.27398
60S ribosomal protein L21 OS=Homo sapiens GN=RPL21 PE=1 SV=2 - [RL21_HUMAN]	GTWVQLK	504700	1751000	2947000	4328000	9916000	360700	0.288235	1	1.68304	2.47173	5.66305	0.205997	-1.79468	-1.60171e-16	0.751068	1.30552	2.50158	-2.27931
60S ribosomal protein L21 OS=Homo sapiens GN=RPL21 PE=1 SV=2 - [RL21_HUMAN]	RQPAPPR	143100	504500	927800	1933000	3895000	121900	0.283647	1	1.83905	3.83152	7.72052	0.241625	-1.81783	0	0.87896	1.93792	2.9487	-2.04916
60S ribosomal protein L21 OS=Homo sapiens GN=RPL21 PE=1 SV=2 - [RL21_HUMAN]	VYNVTQHAVGIVVNK	43420	79480	128600	196800	414100	38790	0.546301	1	1.61802	2.47609	5.21012	0.488047	-0.872232	0	0.694227	1.30807	2.38132	-1.03491
60S ribosomal protein L22 OS=Homo sapiens GN=RPL22 PE=1 SV=2 - [RL22_HUMAN]	AGNLGGGVVTIER	906650	2913300	4807600	8113500	23614000	902160	0.311211	1	1.65022	2.78499	8.10558	0.309669	-1.68404	0	0.722663	1.47767	3.01892	-1.6912
60S ribosomal protein L22 OS=Homo sapiens GN=RPL22 PE=1 SV=2 - [RL22_HUMAN]	ITVTSEVPFSK	216330	463600	884900	1320000	3900000	176000	0.466631	1	1.90876	2.84728	8.41242	0.379638	-1.09965	0	0.932634	1.50959	3.07252	-1.39731
60S ribosomal protein L22 OS=Homo sapiens GN=RPL22 PE=1 SV=2 - [RL22_HUMAN]	VVANSKESYELR	354350	1202400	2505700	4974100	15344000	281620	0.294702	1	2.08392	4.13681	12.7611	0.234215	-1.76267	0	1.0593	2.04852	3.67369	-2.0941
60S ribosomal protein L23 OS=Homo sapiens GN=RPL23 PE=1 SV=1 - [RL23_HUMAN]	GSAITGPVAK	1383000	4730000	9621900	13330600	41482000	995280	0.292389	1	2.03423	2.81831	8.76998	0.210419	-1.77404	0	1.02448	1.49483	3.13257	-2.24867
60S ribosomal protein L23a OS=Homo sapiens GN=RPL23A PE=1 SV=1 - [RL23A_HUMAN]	EAPAPPKAEAK	266000	520800	1027700	1447700	5194000	155490	0.510753	1	1.97331	2.77976	9.97312	0.29856	-0.969303	0	0.980618	1.47496	3.31804	-1.74391
60S ribosomal protein L23a OS=Homo sapiens GN=RPL23A PE=1 SV=1 - [RL23A_HUMAN]	KLYDIDVAK	844700	2411100	5603000	7220000	31109000	453900	0.350338	1	2.32384	2.99448	12.9024	0.188254	-1.51318	0	1.21651	1.58231	3.68957	-2.40925
60S ribosomal protein L23a OS=Homo sapiens GN=RPL23A PE=1 SV=1 - [RL23A_HUMAN]	LAPDYDALDVANK	3621730	10177400	18032500	37869800	100074000	1941520	0.35586	1	1.77182	3.72097	9.83296	0.190768	-1.49062	0	0.82523	1.89568	3.29763	-2.39011
60S ribosomal protein L23a OS=Homo sapiens GN=RPL23A PE=1 SV=1 - [RL23A_HUMAN]	LAPDYDALDVANKIGII	354130	419420	627610	839610	1525700	261185	0.844333	1	1.49638	2.00184	3.63764	0.622729	-0.244117	0	0.581473	1.00132	1.863	-0.683324
60S ribosomal protein L23a OS=Homo sapiens GN=RPL23A PE=1 SV=1 - [RL23A_HUMAN]	LYDIDVAK	657900	2320300	4456600	9397800	26310000	289730	0.283541	1	1.9207	4.05025	11.3391	0.124867	-1.81837	0	0.941632	2.01801	3.50323	-3.00153
60S ribosomal protein L23a OS=Homo sapiens GN=RPL23A PE=1 SV=1 - [RL23A_HUMAN]	VNTLIRPDGEK	50840	118000	238600	349000	1017000	38690	0.430847	1	2.02203	2.95763	8.61864	0.327881	-1.21475	0	1.01581	1.56444	3.10746	-1.60875
60S ribosomal protein L24 OS=Homo sapiens GN=RPL24 PE=1 SV=1 - [RL24_HUMAN]	AITGASLADIMAK	273070	634600	978000	1630400	3782100	224680	0.430303	1	1.54113	2.56918	5.95982	0.35405	-1.21658	0	0.623987	1.36131	2.57527	-1.49798
60S ribosomal protein L24 OS=Homo sapiens GN=RPL24 PE=1 SV=1 - [RL24_HUMAN]	GQSEEIQK	338800	1711000	3185100	5590000	16749000	248800	0.198013	1	1.86154	3.2671	9.78901	0.145412	-2.33633	-1.60171e-16	0.896499	1.70801	3.29116	-2.78178
60S ribosomal protein L24 OS=Homo sapiens GN=RPL24 PE=1 SV=1 - [RL24_HUMAN]	KGQSEEIQK	822900	5809000	13950000	17510000	73550000	651900	0.141659	1	2.40145	3.01429	12.6614	0.112222	-2.8195	0	1.2639	1.59182	3.66236	-3.15557
60S ribosomal protein L24 OS=Homo sapiens GN=RPL24 PE=1 SV=1 - [RL24_HUMAN]	QINWTVLYR	244350	554920	962900	1886300	3371900	234230	0.440334	1	1.73521	3.39923	6.07637	0.422097	-1.18333	0	0.795106	1.76521	2.60321	-1.24435
60S ribosomal protein L24 OS=Homo sapiens GN=RPL24 PE=1 SV=1 - [RL24_HUMAN]	RNQKPEVR	15350	45850	91150	128100	336900	20230	0.334787	1	1.988	2.79389	7.34787	0.441221	-1.57868	0	0.991321	1.48228	2.87733	-1.18043
60S ribosomal protein L24 OS=Homo sapiens GN=RPL24 PE=1 SV=1 - [RL24_HUMAN]	VFQFLNAK	493250	2908770	6340200	9286100	28326900	472960	0.169573	1	2.17968	3.19245	9.73845	0.162598	-2.56002	0	1.12412	1.67466	3.28369	-2.62062
60S ribosomal protein L26 OS=Homo sapiens GN=RPL26 PE=1 SV=1 - [RL26_HUMAN]	DDEVQVVR	94830	216810	332900	609300	1192600	74950	0.437388	1	1.53545	2.81029	5.50067	0.345694	-1.19302	-1.60171e-16	0.618658	1.49072	2.45961	-1.53243
60S ribosomal protein L26 OS=Homo sapiens GN=RPL26 PE=1 SV=1 - [RL26_HUMAN]	FNPFVTSDR	283100	665900	1039000	1479000	3294000	294000	0.425139	1	1.56029	2.22105	4.94669	0.441508	-1.23399	-1.60171e-16	0.641818	1.15124	2.30646	-1.17949
60S ribosomal protein L27 OS=Homo sapiens GN=RPL27 PE=1 SV=2 - [RL27_HUMAN]	VVLVLAGR	1837510	8373500	15058700	23923800	53396000	1348680	0.219443	1	1.79838	2.85708	6.37678	0.161065	-2.18808	0	0.846695	1.51454	2.67283	-2.63428
60S ribosomal protein L27a OS=Homo sapiens GN=RPL27A PE=1 SV=2 - [RL27A_HUMAN]	GHVSHGHGR	17780	17410	26540	81390	82830	9139	1.02125	1	1.52441	4.6749	4.75761	0.524928	0.0303391	0	0.608252	2.22494	2.25024	-0.929808
60S ribosomal protein L27a OS=Homo sapiens GN=RPL27A PE=1 SV=2 - [RL27A_HUMAN]	NKTGAAPIIDVVR	3715100	2980400	6171400	8190800	22906900	1468040	1.24651	1	2.07066	2.74822	7.68585	0.492565	0.317895	0	1.05009	1.4585	2.9422	-1.02161
60S ribosomal protein L27a OS=Homo sapiens GN=RPL27A PE=1 SV=2 - [RL27A_HUMAN]	QPVIVK	18798000	7122000	15802000	21415000	81020000	1181600	2.63943	1	2.21876	3.00688	11.376	0.165908	1.40022	0	1.14975	1.58827	3.50792	-2.59154
60S ribosomal protein L27a OS=Homo sapiens GN=RPL27A PE=1 SV=2 - [RL27A_HUMAN]	TGAAPIIDVVR	2989800	2306300	4910400	8770600	19172000	900000	1.29636	1	2.12912	3.80289	8.31288	0.390235	0.374469	0	1.09026	1.9271	3.05535	-1.35758
60S ribosomal protein L28 OS=Homo sapiens GN=RPL28 PE=1 SV=3 - [RL28_HUMAN]	ATLSSIR	433800	850700	1737000	2726000	5226000	333800	0.509933	1	2.04185	3.20442	6.14318	0.392383	-0.97162	-1.60171e-16	1.02988	1.68006	2.61898	-1.34967
60S ribosomal protein L28 OS=Homo sapiens GN=RPL28 PE=1 SV=3 - [RL28_HUMAN]	GVVVVIK	555500	1856000	3264000	4535000	11520000	633800	0.2993	1	1.75862	2.44343	6.2069	0.341487	-1.74034	0	0.814444	1.28891	2.63387	-1.5501
60S ribosomal protein L28 OS=Homo sapiens GN=RPL28 PE=1 SV=3 - [RL28_HUMAN]	KTVGVEPAADGK	1206600	2464000	4402000	5621000	13762000	586500	0.489692	1	1.78653	2.28125	5.58523	0.238028	-1.03005	0	0.837157	1.18982	2.48162	-2.0708
60S ribosomal protein L28 OS=Homo sapiens GN=RPL28 PE=1 SV=3 - [RL28_HUMAN]	KTVGVEPAADGKGVVVVIK	82880	281500	595700	685900	2347000	76600	0.294423	1	2.11616	2.43659	8.33748	0.272114	-1.76404	0	1.08145	1.28486	3.05961	-1.87772
60S ribosomal protein L28 OS=Homo sapiens GN=RPL28 PE=1 SV=3 - [RL28_HUMAN]	NKQTYSTEPNNLK	852440	1915500	3997300	5767000	13719000	583330	0.445022	1	2.08682	3.0107	7.1621	0.304531	-1.16805	0	1.0613	1.5901	2.84038	-1.71534
60S ribosomal protein L28 OS=Homo sapiens GN=RPL28 PE=1 SV=3 - [RL28_HUMAN]	QTYSTEPNNLK	119850	336400	547100	790400	1955100	108230	0.356272	1	1.62634	2.34958	5.81183	0.32173	-1.48895	0	0.701627	1.23241	2.53899	-1.63608
60S ribosomal protein L28 OS=Homo sapiens GN=RPL28 PE=1 SV=3 - [RL28_HUMAN]	TVGVEPAADGK	307800	1183600	2278700	3153000	7698000	320300	0.260054	1	1.92523	2.66391	6.50389	0.270615	-1.94312	-1.60171e-16	0.945029	1.41354	2.7013	-1.88569
60S ribosomal protein L29 OS=Homo sapiens GN=RPL29 PE=1 SV=2 - [RL29_HUMAN]	AQAAAPASVPAQAPK	4272880	7582300	13518700	23744700	68792700	2554030	0.563533	1	1.78293	3.1316	9.0728	0.336841	-0.827427	0	0.834249	1.6469	3.18155	-1.56986
60S ribosomal protein L29 OS=Homo sapiens GN=RPL29 PE=1 SV=2 - [RL29_HUMAN]	RTQAPTK	1561380	3149200	6916800	13467400	39048000	375880	0.495802	1	2.19637	4.27645	12.3993	0.119357	-1.01216	0	1.13512	2.09641	3.63219	-3.06664
60S ribosomal protein L29 OS=Homo sapiens GN=RPL29 PE=1 SV=2 - [RL29_HUMAN]	YESLKGVDPK	61320	102600	210300	343700	853300	31080	0.597661	1	2.04971	3.3499	8.31676	0.302924	-0.742601	0	1.03542	1.74412	3.05602	-1.72297
60S ribosomal protein L3 OS=Homo sapiens GN=RPL3 PE=1 SV=2 - [RL3_HUMAN]	ALEKIDLK	324200	634800	1176700	1722700	5380000	205790	0.510712	1	1.85365	2.71377	8.47511	0.324181	-0.969418	0	0.890373	1.4403	3.08323	-1.62513
60S ribosomal protein L3 OS=Homo sapiens GN=RPL3 PE=1 SV=2 - [RL3_HUMAN]	FIDTTSK	744280	2091090	4071200	6290400	24036700	481530	0.355929	1	1.94693	3.00819	11.4948	0.230277	-1.49034	0	0.961199	1.5889	3.52291	-2.11856
60S ribosomal protein L3 OS=Homo sapiens GN=RPL3 PE=1 SV=2 - [RL3_HUMAN]	FQTMEEK	197800	304000	615500	843800	2227000	122200	0.650658	1	2.02467	2.77566	7.32566	0.401974	-0.620029	0	1.01769	1.47283	2.87296	-1.31483
60S ribosomal protein L3 OS=Homo sapiens GN=RPL3 PE=1 SV=2 - [RL3_HUMAN]	HGSLGFLPR	1400170	2431900	4519400	7507600	17534000	918150	0.575751	1	1.85838	3.08713	7.21	0.377544	-0.796482	0	0.894047	1.62627	2.85	-1.40528
60S ribosomal protein L3 OS=Homo sapiens GN=RPL3 PE=1 SV=2 - [RL3_HUMAN]	IGQGYLIK	493500	1351100	2967200	3677200	15308000	470200	0.365258	1	2.19614	2.72163	11.33	0.348013	-1.45301	0	1.13497	1.44447	3.50208	-1.52279
60S ribosomal protein L3 OS=Homo sapiens GN=RPL3 PE=1 SV=2 - [RL3_HUMAN]	IGQGYLIKDGK	231400	538300	1185000	1273900	5942000	194430	0.429872	1	2.20137	2.36652	11.0385	0.361193	-1.21802	0	1.1384	1.24277	3.46447	-1.46916
60S ribosomal protein L3 OS=Homo sapiens GN=RPL3 PE=1 SV=2 - [RL3_HUMAN]	KSLLVQTK	153700	560000	1378000	2019000	8225000	136700	0.274464	1	2.46071	3.60536	14.6875	0.244107	-1.86531	0	1.29908	1.85014	3.87652	-2.03441
60S ribosomal protein L3 OS=Homo sapiens GN=RPL3 PE=1 SV=2 - [RL3_HUMAN]	NNASTDYDLSDK	130330	338100	733100	960700	3334000	107600	0.385478	1	2.16829	2.84147	9.86099	0.318249	-1.37528	0	1.11656	1.50664	3.30173	-1.65177
60S ribosomal protein L3 OS=Homo sapiens GN=RPL3 PE=1 SV=2 - [RL3_HUMAN]	SLLVQTK	1890000	6351400	13572000	19069000	78802000	1382200	0.297572	1	2.13685	3.00233	12.407	0.217621	-1.74869	-1.60171e-16	1.09549	1.58608	3.63309	-2.20011
60S ribosomal protein L3 OS=Homo sapiens GN=RPL3 PE=1 SV=2 - [RL3_HUMAN]	VAFSVAR	3326320	16698800	36531000	89756200	215760000	2662570	0.199195	1	2.18764	5.37501	12.9207	0.159447	-2.32775	0	1.12938	2.42627	3.69161	-2.64885
60S ribosomal protein L30 OS=Homo sapiens GN=RPL30 PE=1 SV=2 - [RL30_HUMAN]	SLESINSR	2546800	8859000	15278000	27942000	74079000	2548600	0.287482	1	1.72457	3.15408	8.362	0.287685	-1.79846	0	0.78624	1.65722	3.06385	-1.79744
60S ribosomal protein L30 OS=Homo sapiens GN=RPL30 PE=1 SV=2 - [RL30_HUMAN]	SMPEQTGEK	22080	83940	136730	300700	769000	24510	0.263045	1	1.6289	3.58232	9.16131	0.291994	-1.92662	0	0.703899	1.84089	3.19555	-1.77599
60S ribosomal protein L31 OS=Homo sapiens GN=RPL31 PE=1 SV=1 - [RL31_HUMAN]	EYTINIHK	589000	1843400	3377000	5437000	13280000	437800	0.319518	1	1.83194	2.94944	7.20408	0.237496	-1.64603	0	0.873373	1.56044	2.84881	-2.07403
60S ribosomal protein L31 OS=Homo sapiens GN=RPL31 PE=1 SV=1 - [RL31_HUMAN]	IHGVGFK	115100	423900	992400	2133000	4237000	91340	0.271526	1	2.34112	5.03185	9.99528	0.215475	-1.88084	0	1.2272	2.33109	3.32125	-2.21441
60S ribosomal protein L31 OS=Homo sapiens GN=RPL31 PE=1 SV=1 - [RL31_HUMAN]	LYTLVTYVPVTTFK	24690	84750	152800	224440	657300	22340	0.291327	1	1.80295	2.64826	7.75575	0.263599	-1.77929	0	0.850359	1.40504	2.95527	-1.92358
60S ribosomal protein L31 OS=Homo sapiens GN=RPL31 PE=1 SV=1 - [RL31_HUMAN]	NEDEDSPNKLYTLVTYVPVTTFK	9375	22060	37800	51360	145900	9518	0.424977	1	1.71351	2.3282	6.61378	0.43146	-1.23454	0	0.776953	1.21921	2.72548	-1.2127
60S ribosomal protein L31 OS=Homo sapiens GN=RPL31 PE=1 SV=1 - [RL31_HUMAN]	SAINEVVTR	4342752	18528531	31775130	72733860	142163800	2764227	0.234382	1	1.71493	3.92551	7.6727	0.149188	-2.09307	0	0.77815	1.97288	2.93973	-2.7448
60S ribosomal protein L32 OS=Homo sapiens GN=RPL32 PE=1 SV=2 - [RL32_HUMAN]	AAQLAIR	3310900	11970000	17053000	41648000	74164000	3945300	0.2766	1	1.42464	3.47937	6.19582	0.329599	-1.85413	0	0.510602	1.79882	2.6313	-1.60122
60S ribosomal protein L34 OS=Homo sapiens GN=RPL34 PE=1 SV=3 - [RL34_HUMAN]	AFLIEEQK	1973440	8574000	13906300	24591100	54612200	1444540	0.230166	1	1.62192	2.8681	6.36951	0.168479	-2.11926	0	0.697698	1.5201	2.67118	-2.56936
60S ribosomal protein L34 OS=Homo sapiens GN=RPL34 PE=1 SV=3 - [RL34_HUMAN]	AFLIEEQKIVVK	69740	255200	436100	643500	1831000	82830	0.273276	1	1.70886	2.52155	7.17476	0.324569	-1.87157	0	0.773031	1.33431	2.84293	-1.6234
60S ribosomal protein L34 OS=Homo sapiens GN=RPL34 PE=1 SV=3 - [RL34_HUMAN]	AQAQSQK	403700	2137100	3995500	6704000	17721000	277400	0.188901	1	1.86959	3.13696	8.29208	0.129802	-2.4043	0	0.902722	1.64937	3.05173	-2.94561
60S ribosomal protein L34 OS=Homo sapiens GN=RPL34 PE=1 SV=3 - [RL34_HUMAN]	IVYLYTK	1091700	5670600	9586400	19277100	41896000	960500	0.192519	1	1.69054	3.39948	7.38828	0.169382	-2.37692	0	0.757488	1.76531	2.88524	-2.56164
60S ribosomal protein L34 OS=Homo sapiens GN=RPL34 PE=1 SV=3 - [RL34_HUMAN]	LSYNTASNK	1205150	4593400	8333400	15970700	34689000	1048010	0.262366	1	1.81421	3.47688	7.55192	0.228156	-1.93035	0	0.859343	1.79779	2.91684	-2.13191
60S ribosomal protein L34 OS=Homo sapiens GN=RPL34 PE=1 SV=3 - [RL34_HUMAN]	RLSYNTASNK	105600	400500	759000	1418000	3044000	61370	0.26367	1	1.89513	3.54057	7.6005	0.153233	-1.92319	0	0.922298	1.82398	2.92609	-2.7062
60S ribosomal protein L35 OS=Homo sapiens GN=RPL35 PE=1 SV=2 - [RL35_HUMAN]	QLDDLKVELSQLR	60300	694000	1265000	1733000	5192000	26780	0.0868876	1	1.82277	2.49712	7.48127	0.0385879	-3.52471	-1.60171e-16	0.86613	1.32026	2.90328	-4.69571
60S ribosomal protein L35 OS=Homo sapiens GN=RPL35 PE=1 SV=2 - [RL35_HUMAN]	VLTVINQTQKENLR	117560	662770	1266900	2258700	4878300	138910	0.177377	1	1.91152	3.40797	7.36047	0.20959	-2.49511	0	0.934722	1.76891	2.8798	-2.25436
60S ribosomal protein L35 OS=Homo sapiens GN=RPL35 PE=1 SV=2 - [RL35_HUMAN]	VTGGAASK	123500	800000	1743000	2258000	7092000	77970	0.154375	1	2.17875	2.8225	8.865	0.0974625	-2.69549	0	1.1235	1.49697	3.14812	-3.35901
60S ribosomal protein L35a OS=Homo sapiens GN=RPL35A PE=1 SV=2 - [RL35A_HUMAN]	AIFAGYK	459100	1921000	3971000	4122000	12050000	271300	0.23899	1	2.06715	2.14576	6.27277	0.141229	-2.06498	0	1.04764	1.10149	2.6491	-2.8239
60S ribosomal protein L37 OS=Homo sapiens GN=RPL37 PE=1 SV=2 - [RL37_HUMAN]	GTSSFGK	1606000	2048000	3458000	6775000	20460000	402700	0.78418	1	1.68848	3.30811	9.99023	0.196631	-0.350744	0	0.755722	1.72601	3.32052	-2.34644
60S ribosomal protein L37 OS=Homo sapiens GN=RPL37 PE=1 SV=2 - [RL37_HUMAN]	RAAVAASSSS	758800	987700	1714000	3540000	7930000	252100	0.768249	1	1.73534	3.58408	8.02875	0.255239	-0.380353	0	0.795222	1.8416	3.00518	-1.97008
60S ribosomal protein L4 OS=Homo sapiens GN=RPL4 PE=1 SV=5 - [RL4_HUMAN]	AAAAAAALQAK	1292400	6785400	12358000	20616000	81713000	992600	0.190468	1	1.82126	3.03829	12.0425	0.146285	-2.39238	0	0.86494	1.60326	3.59006	-2.77315
60S ribosomal protein L4 OS=Homo sapiens GN=RPL4 PE=1 SV=5 - [RL4_HUMAN]	AAVGVK	6389100	28260000	58586000	120184000	389850000	4456400	0.226083	1	2.07311	4.2528	13.7951	0.157693	-2.14508	-1.60171e-16	1.05179	2.08841	3.78609	-2.66481
60S ribosomal protein L4 OS=Homo sapiens GN=RPL4 PE=1 SV=5 - [RL4_HUMAN]	EAVLLLK	3558200	15739000	31622000	46025000	190190000	3009000	0.226075	1	2.00915	2.92426	12.084	0.191181	-2.14512	0	1.00658	1.54807	3.59503	-2.38699
60S ribosomal protein L4 OS=Homo sapiens GN=RPL4 PE=1 SV=5 - [RL4_HUMAN]	ILKSPEIQR	418100	1903600	3922000	8003000	26680000	462700	0.219636	1	2.06031	4.20414	14.0155	0.243066	-2.18681	0	1.04286	2.07181	3.80896	-2.04058
60S ribosomal protein L4 OS=Homo sapiens GN=RPL4 PE=1 SV=5 - [RL4_HUMAN]	KLDELYGTWR	354300	922100	1664000	3025000	9013000	160100	0.384232	1	1.80458	3.28056	9.77443	0.173625	-1.37995	0	0.85166	1.71394	3.28901	-2.52595
60S ribosomal protein L4 OS=Homo sapiens GN=RPL4 PE=1 SV=5 - [RL4_HUMAN]	LAPGGHVGR	856800	1931400	3544000	4974000	14808000	1116800	0.443616	1	1.83494	2.57533	7.66698	0.578233	-1.17262	-1.60171e-16	0.875732	1.36476	2.93866	-0.790276
60S ribosomal protein L4 OS=Homo sapiens GN=RPL4 PE=1 SV=5 - [RL4_HUMAN]	NIPGITLLNVSK	887730	3757980	8723500	14210800	47544400	752080	0.236225	1	2.32133	3.7815	12.6516	0.200129	-2.08176	0	1.21495	1.91896	3.66125	-2.321
60S ribosomal protein L4 OS=Homo sapiens GN=RPL4 PE=1 SV=5 - [RL4_HUMAN]	NVTLPAVFK	1326630	5384100	12990200	19736200	72883000	1143890	0.246398	1	2.4127	3.66565	13.5367	0.212457	-2.02094	0	1.27065	1.87407	3.75881	-2.23476
60S ribosomal protein L4 OS=Homo sapiens GN=RPL4 PE=1 SV=5 - [RL4_HUMAN]	SDEKAAVAGK	54370	185420	457170	606290	2867600	33876	0.293226	1	2.46559	3.26982	15.4654	0.182699	-1.76991	0	1.30193	1.70921	3.95098	-2.45246
60S ribosomal protein L4 OS=Homo sapiens GN=RPL4 PE=1 SV=5 - [RL4_HUMAN]	SPEIQR	1351000	8759000	15010000	29710000	88300000	923800	0.154241	1	1.71367	3.39194	10.0811	0.105469	-2.69674	0	0.777086	1.76211	3.33358	-3.24511
60S ribosomal protein L4 OS=Homo sapiens GN=RPL4 PE=1 SV=5 - [RL4_HUMAN]	TKEAVLLLK	259000	930000	2199000	2686000	11977000	251400	0.278495	1	2.36452	2.88817	12.8785	0.270323	-1.84428	0	1.24154	1.53016	3.68689	-1.88725
60S ribosomal protein L5 OS=Homo sapiens GN=RPL5 PE=1 SV=3 - [RL5_HUMAN]	DIICQIAYAR	28770	56830	89370	151600	329800	21390	0.506247	1	1.57258	2.66761	5.80327	0.376386	-0.982087	0	0.653138	1.41555	2.53687	-1.40972
60S ribosomal protein L5 OS=Homo sapiens GN=RPL5 PE=1 SV=3 - [RL5_HUMAN]	ENPVYEK	749100	2376000	4192000	6433000	21460000	575400	0.315278	1	1.76431	2.70749	9.03199	0.242172	-1.6653	0	0.819104	1.43696	3.17504	-2.0459
60S ribosomal protein L5 OS=Homo sapiens GN=RPL5 PE=1 SV=3 - [RL5_HUMAN]	FPGYDSESK	208890	634100	1048200	2170700	4678000	199610	0.329428	1	1.65305	3.42328	7.37739	0.314793	-1.60197	0	0.725132	1.77538	2.88311	-1.66753
60S ribosomal protein L5 OS=Homo sapiens GN=RPL5 PE=1 SV=3 - [RL5_HUMAN]	LVIQDK	1402400	6571000	12771000	20881000	64770000	1322400	0.213423	1	1.94354	3.17775	9.85695	0.201248	-2.22822	0	0.958687	1.66801	3.30114	-2.31295
60S ribosomal protein L5 OS=Homo sapiens GN=RPL5 PE=1 SV=3 - [RL5_HUMAN]	QFSQYIK	471400	1657000	3451000	4389000	15530000	584300	0.28449	1	2.08268	2.64876	9.37236	0.352625	-1.81355	0	1.05844	1.40532	3.22841	-1.50379
60S ribosomal protein L5 OS=Homo sapiens GN=RPL5 PE=1 SV=3 - [RL5_HUMAN]	RFPGYDSESK	535170	1212400	2445500	3482300	11315000	373240	0.441414	1	2.01707	2.87224	9.33273	0.307852	-1.1798	0	1.01226	1.52217	3.2223	-1.69969
60S ribosomal protein L5 OS=Homo sapiens GN=RPL5 PE=1 SV=3 - [RL5_HUMAN]	VFGALK	984900	5257000	12394000	16654000	65430000	945700	0.18735	1	2.35762	3.16797	12.4463	0.179893	-2.41619	0	1.23733	1.66356	3.63764	-2.47479
60S ribosomal protein L6 OS=Homo sapiens GN=RPL6 PE=1 SV=3 - [RL6_HUMAN]	AIPQLQGYLR	659760	2046300	3605700	7067600	19602000	269800	0.322416	1	1.76206	3.45384	9.57924	0.131848	-1.633	0	0.817262	1.7882	3.25991	-2.92306
60S ribosomal protein L6 OS=Homo sapiens GN=RPL6 PE=1 SV=3 - [RL6_HUMAN]	ASITPGTILIILTGR	86330	302000	535000	1213700	2469500	43300	0.285861	1	1.77152	4.01887	8.17715	0.143377	-1.80661	0	0.82499	2.00679	3.0316	-2.80211
60S ribosomal protein L6 OS=Homo sapiens GN=RPL6 PE=1 SV=3 - [RL6_HUMAN]	AVDSQILPK	3045210	8445900	17369300	31486700	109089000	1281290	0.360555	1	2.05654	3.72805	12.9162	0.151706	-1.47171	0	1.04022	1.89842	3.69111	-2.72065
60S ribosomal protein L6 OS=Homo sapiens GN=RPL6 PE=1 SV=3 - [RL6_HUMAN]	FVIATSTK	1083280	3562300	7142100	12052800	42775000	534850	0.304096	1	2.00491	3.38343	12.0077	0.150142	-1.7174	-1.60171e-16	1.00354	1.75849	3.58589	-2.7356
60S ribosomal protein L6 OS=Homo sapiens GN=RPL6 PE=1 SV=3 - [RL6_HUMAN]	IDISNVK	331740	1078200	2017200	3622700	11989000	165660	0.307679	1	1.8709	3.35995	11.1195	0.153645	-1.7005	0	0.903729	1.74844	3.47501	-2.70233
60S ribosomal protein L6 OS=Homo sapiens GN=RPL6 PE=1 SV=3 - [RL6_HUMAN]	YYPTEDVPR	1401260	5118740	9271300	24193400	52669500	658120	0.273751	1	1.81125	4.72644	10.2895	0.128571	-1.86906	0	0.856983	2.24075	3.36311	-2.95937
60S ribosomal protein L7 OS=Homo sapiens GN=RPL7 PE=1 SV=1 - [RL7_HUMAN]	AGNFYVPAEPK	573370	1835500	3285600	4983200	15027000	370610	0.312378	1	1.79003	2.7149	8.18687	0.201912	-1.67863	0	0.839984	1.4409	3.03331	-2.3082
60S ribosomal protein L7 OS=Homo sapiens GN=RPL7 PE=1 SV=1 - [RL7_HUMAN]	EANNFLWPFK	193090	395820	697510	947190	2542700	171350	0.487823	1	1.76219	2.39298	6.42388	0.432899	-1.03557	0	0.817369	1.25881	2.68344	-1.2079
60S ribosomal protein L7 OS=Homo sapiens GN=RPL7 PE=1 SV=1 - [RL7_HUMAN]	EVPAVPETLK	1090460	2609200	4422000	6735400	17608100	855400	0.417929	1	1.69477	2.5814	6.74847	0.32784	-1.25867	0	0.761091	1.36816	2.75456	-1.60894
60S ribosomal protein L7 OS=Homo sapiens GN=RPL7 PE=1 SV=1 - [RL7_HUMAN]	EVPAVPETLKK	77980	179200	329200	462300	1329000	61520	0.435156	1	1.83705	2.5798	7.41629	0.343304	-1.20039	0	0.877394	1.36726	2.8907	-1.54244
60S ribosomal protein L7 OS=Homo sapiens GN=RPL7 PE=1 SV=1 - [RL7_HUMAN]	FKEANNFLWPFK	183780	541960	1197950	1663700	5701400	120541	0.339103	1	2.2104	3.06978	10.52	0.222417	-1.56021	0	1.14431	1.61814	3.39506	-2.16866
60S ribosomal protein L7 OS=Homo sapiens GN=RPL7 PE=1 SV=1 - [RL7_HUMAN]	IALTDNALIAR	1590426	9659833	18267270	43483290	89843060	1528365	0.164643	1	1.89105	4.50145	9.30068	0.158219	-2.60259	0	0.919191	2.17039	3.21734	-2.66001
60S ribosomal protein L7 OS=Homo sapiens GN=RPL7 PE=1 SV=1 - [RL7_HUMAN]	IVEPYIAWGYPNLK	134078	457620	816960	1488400	3572500	124346	0.29299	1	1.78524	3.25248	7.8067	0.271723	-1.77108	0	0.836115	1.70154	2.96471	-1.87979
60S ribosomal protein L7 OS=Homo sapiens GN=RPL7 PE=1 SV=1 - [RL7_HUMAN]	KAGNFYVPAEPK	925300	4441200	8922700	13201000	41715000	816590	0.208345	1	2.00907	2.97239	9.39273	0.183867	-2.26296	0	1.00653	1.57163	3.23154	-2.44327
60S ribosomal protein L7 OS=Homo sapiens GN=RPL7 PE=1 SV=1 - [RL7_HUMAN]	KVLQLLR	168200	1175000	2276000	4174000	11900000	144300	0.143149	1	1.93702	3.55234	10.1277	0.122809	-2.80441	0	0.95384	1.82877	3.34023	-3.02552
60S ribosomal protein L7 OS=Homo sapiens GN=RPL7 PE=1 SV=1 - [RL7_HUMAN]	NFAELK	347200	2114000	4517000	6157000	19240000	324200	0.164238	1	2.13671	2.91249	9.10123	0.153359	-2.60614	0	1.09539	1.54225	3.18606	-2.70502
60S ribosomal protein L7 OS=Homo sapiens GN=RPL7 PE=1 SV=1 - [RL7_HUMAN]	QIFNGTFVK	1260100	3037900	4245200	5680500	11969000	1716800	0.414793	1	1.39741	1.86988	3.93989	0.565127	-1.26954	0	0.482758	0.902944	1.97816	-0.823352
60S ribosomal protein L7 OS=Homo sapiens GN=RPL7 PE=1 SV=1 - [RL7_HUMAN]	RIALTDNALIAR	92890	171000	217700	379000	669800	100900	0.543216	1	1.2731	2.21637	3.91696	0.590058	-0.880401	0	0.348345	1.1482	1.96973	-0.76107
60S ribosomal protein L7 OS=Homo sapiens GN=RPL7 PE=1 SV=1 - [RL7_HUMAN]	SVNELIYK	418880	2702800	5667400	7759100	27901000	404670	0.15498	1	2.09686	2.87076	10.323	0.149723	-2.68985	0	1.06823	1.52143	3.36779	-2.73964
60S ribosomal protein L7 OS=Homo sapiens GN=RPL7 PE=1 SV=1 - [RL7_HUMAN]	SVNELIYKR	240800	788200	1590000	2156000	7231000	208300	0.305506	1	2.01725	2.73535	9.17407	0.264273	-1.71073	0	1.01239	1.45172	3.19756	-1.9199
60S ribosomal protein L7-like 1 OS=Homo sapiens GN=RPL7L1 PE=1 SV=1 - [RL7L_HUMAN]	IDGVSLLVQR	208030	623560	1291600	2351000	6045300	239400	0.333617	1	2.07133	3.77029	9.69482	0.383925	-1.58374	0	1.05056	1.91467	3.27721	-1.38111
60S ribosomal protein L7-like 1 OS=Homo sapiens GN=RPL7L1 PE=1 SV=1 - [RL7L_HUMAN]	IVEPYVTWGFPNLK	17630	41320	59020	78270	218500	15300	0.42667	1	1.42836	1.89424	5.288	0.370281	-1.22881	0	0.514364	0.921619	2.40272	-1.43331
60S ribosomal protein L7-like 1 OS=Homo sapiens GN=RPL7L1 PE=1 SV=1 - [RL7L_HUMAN]	KIPLVPENLLK	96310	562200	1191400	2038800	7245000	143160	0.171309	1	2.11917	3.62647	12.8869	0.254642	-2.54533	0	1.0835	1.85856	3.68783	-1.97346
60S ribosomal protein L7a OS=Homo sapiens GN=RPL7A PE=1 SV=2 - [RL7A_HUMAN]	AAGKGDVPTK	67590	199700	393000	520400	1689000	58740	0.338458	1	1.96795	2.60591	8.45769	0.294141	-1.56295	-1.60171e-16	0.976695	1.38179	3.08026	-1.76542
60S ribosomal protein L7a OS=Homo sapiens GN=RPL7A PE=1 SV=2 - [RL7A_HUMAN]	AGVNTVTTLVENK	1871300	7495500	13743400	27434600	66780000	1351800	0.249656	1	1.83355	3.66014	8.90935	0.180348	-2.00198	-1.60171e-16	0.874642	1.8719	3.15532	-2.47114
60S ribosomal protein L7a OS=Homo sapiens GN=RPL7A PE=1 SV=2 - [RL7A_HUMAN]	AGVNTVTTLVENKK	342900	1383800	2453700	3432300	10231000	314910	0.247796	1	1.77316	2.48034	7.39341	0.227569	-2.01278	0	0.826323	1.31054	2.88624	-2.13562
60S ribosomal protein L7a OS=Homo sapiens GN=RPL7A PE=1 SV=2 - [RL7A_HUMAN]	HWGGNVLGPK	198700	400300	741800	1029000	2543000	159500	0.496378	1	1.85311	2.57057	6.35274	0.398451	-1.01049	-1.60171e-16	0.889949	1.36209	2.66738	-1.32753
60S ribosomal protein L7a OS=Homo sapiens GN=RPL7A PE=1 SV=2 - [RL7A_HUMAN]	KVAPAPAVVK	1075800	3294400	7033300	9705300	32177000	891100	0.326554	1	2.13493	2.946	9.76718	0.270489	-1.61461	-1.60171e-16	1.09419	1.55876	3.28794	-1.88636
60S ribosomal protein L7a OS=Homo sapiens GN=RPL7A PE=1 SV=2 - [RL7A_HUMAN]	KVVNPLFEK	1332200	10493000	25155000	32528100	136352000	1217700	0.126961	1	2.39731	3.09998	12.9946	0.116049	-2.97754	0	1.26142	1.63226	3.69984	-3.1072
60S ribosomal protein L7a OS=Homo sapiens GN=RPL7A PE=1 SV=2 - [RL7A_HUMAN]	LKVPPAINQFTQALDR	546020	3101870	6271120	12532000	29838200	440320	0.176029	1	2.02172	4.04014	9.61942	0.141953	-2.50611	0	1.01558	2.01441	3.26595	-2.81651
60S ribosomal protein L7a OS=Homo sapiens GN=RPL7A PE=1 SV=2 - [RL7A_HUMAN]	NFGIGQDIQPK	1302940	4501300	10102100	14929800	43192000	892390	0.289459	1	2.24426	3.31678	9.59545	0.198252	-1.78857	0	1.16624	1.72978	3.26235	-2.3346
60S ribosomal protein L7a OS=Homo sapiens GN=RPL7A PE=1 SV=2 - [RL7A_HUMAN]	QTATQLLK	714900	1367000	2898200	3725000	9244000	530300	0.52297	1	2.12012	2.72495	6.76225	0.38793	-0.9352	0	1.08414	1.44623	2.7575	-1.36613
60S ribosomal protein L7a OS=Homo sapiens GN=RPL7A PE=1 SV=2 - [RL7A_HUMAN]	VAPAPAVVK	3138500	11384200	23425500	36279700	109478800	2166280	0.275689	1	2.05772	3.18685	9.61673	0.190288	-1.85889	0	1.04105	1.67213	3.26555	-2.39374
60S ribosomal protein L7a OS=Homo sapiens GN=RPL7A PE=1 SV=2 - [RL7A_HUMAN]	VPPAINQFTQALDR	152430	293650	454000	709500	1587200	109880	0.519087	1	1.54606	2.41614	5.40507	0.374187	-0.945951	0	0.628595	1.27271	2.43431	-1.41817
60S ribosomal protein L7a OS=Homo sapiens GN=RPL7A PE=1 SV=2 - [RL7A_HUMAN]	VVNPLFEK	654850	2839100	4809700	10159000	22057000	579650	0.230654	1	1.69409	3.57825	7.76901	0.204167	-2.1162	0	0.760513	1.83925	2.95773	-2.29218
60S ribosomal protein L8 OS=Homo sapiens GN=RPL8 PE=1 SV=2 - [RL8_HUMAN]	ASGNYATVISHNPETK	200730	319100	530200	856300	1656700	157760	0.62905	1	1.66155	2.68348	5.19179	0.49439	-0.668752	0	0.732528	1.42411	2.37623	-1.01628
60S ribosomal protein L8 OS=Homo sapiens GN=RPL8 PE=1 SV=2 - [RL8_HUMAN]	AVDFAER	3290300	11995700	19544200	43722000	71954000	1604600	0.27429	1	1.62927	3.64481	5.99832	0.133765	-1.86623	0	0.704223	1.86584	2.58456	-2.90223
60S ribosomal protein L8 OS=Homo sapiens GN=RPL8 PE=1 SV=2 - [RL8_HUMAN]	AVVGVVAGGGR	8780300	26646700	46546300	102619000	168877000	4291800	0.329508	1	1.74679	3.8511	6.33763	0.161063	-1.60161	0	0.80471	1.94527	2.66394	-2.6343
60S ribosomal protein L8 OS=Homo sapiens GN=RPL8 PE=1 SV=2 - [RL8_HUMAN]	DAPAGR	9957800	21307800	31397300	79074000	124953000	2022400	0.467331	1	1.47351	3.71104	5.86419	0.0949136	-1.09748	0	0.559259	1.89182	2.55193	-3.39724
60S ribosomal protein L8 OS=Homo sapiens GN=RPL8 PE=1 SV=2 - [RL8_HUMAN]	GAGSVFR	305300	651600	1042500	1709500	3690000	211000	0.468539	1	1.59991	2.62354	5.66298	0.323818	-1.09376	-1.60171e-16	0.677989	1.39152	2.50156	-1.62674
60S ribosomal protein L8 OS=Homo sapiens GN=RPL8 PE=1 SV=2 - [RL8_HUMAN]	VGLIAAR	514300	1029600	2076500	2959100	6402000	254110	0.499514	1	2.0168	2.87403	6.21795	0.246805	-1.0014	0	1.01207	1.52307	2.63644	-2.01856
60S ribosomal protein L9 OS=Homo sapiens GN=RPL9 PE=1 SV=1 - [RL9_HUMAN]	FLDGIYVSEK	433540	3893900	8043200	12845800	36270000	473970	0.111338	1	2.06559	3.29895	9.31457	0.121721	-3.16698	-1.60171e-16	1.04655	1.72201	3.21949	-3.03835
60S ribosomal protein L9 OS=Homo sapiens GN=RPL9 PE=1 SV=1 - [RL9_HUMAN]	GVTLGFR	434500	6034000	11434000	18468000	48440000	598400	0.0720086	1	1.89493	3.06066	8.02784	0.0991714	-3.79569	0	0.922144	1.61384	3.00501	-3.33393
60S ribosomal protein L9 OS=Homo sapiens GN=RPL9 PE=1 SV=1 - [RL9_HUMAN]	KFLDGIYVSEK	211390	1453600	2988300	4211200	14467000	238090	0.145425	1	2.05579	2.89708	9.95253	0.163793	-2.78165	0	1.03969	1.5346	3.31506	-2.61005
60S ribosomal protein L9 OS=Homo sapiens GN=RPL9 PE=1 SV=1 - [RL9_HUMAN]	TILSNQTVDIPENVDITLK	18820	104500	233700	275300	879400	17330	0.180096	1	2.23636	2.63445	8.41531	0.165837	-2.47316	0	1.16115	1.3975	3.07302	-2.59216
7,8-dihydro-8-oxoguanine triphosphatase OS=Homo sapiens GN=NUDT1 PE=1 SV=3 - [8ODP_HUMAN]	VQEGETIEDGARR	135000	365600	572500	1009000	2594000	118200	0.369256	1	1.56592	2.75985	7.09519	0.323304	-1.43731	0	0.64701	1.46459	2.82684	-1.62904
7-dehydrocholesterol reductase OS=Homo sapiens GN=DHCR7 PE=1 SV=1 - [DHCR7_HUMAN]	SQPNIPK	107100	171700	344400	416700	1233000	50750	0.623762	1	2.00582	2.42691	7.18113	0.295574	-0.680932	0	1.0042	1.27912	2.84421	-1.75841
7-methylguanosine phosphate-specific 5'-nucleotidase OS=Homo sapiens GN=NT5C3B PE=1 SV=4 - [5NT3B_HUMAN]	VQEIVGALR	118900	255900	393700	573700	1048000	84750	0.464635	1	1.53849	2.24189	4.09535	0.331184	-1.10583	0	0.621517	1.16472	2.03399	-1.59429
72 kDa type IV collagenase OS=Homo sapiens GN=MMP2 PE=1 SV=2 - [MMP2_HUMAN]	AFQVWSDVTPLR	127900	389200	612800	945700	1497000	113400	0.328623	1	1.57451	2.42986	3.84635	0.291367	-1.6055	0	0.654905	1.28087	1.94349	-1.77909
72 kDa type IV collagenase OS=Homo sapiens GN=MMP2 PE=1 SV=2 - [MMP2_HUMAN]	IIGYTPDLDPETVDDAFAR	81950	219080	355210	511800	746200	94230	0.374064	1	1.62137	2.33613	3.40606	0.430117	-1.41864	0	0.697214	1.22412	1.7681	-1.2172
78 kDa glucose-regulated protein OS=Homo sapiens GN=HSPA5 PE=1 SV=2 - [GRP78_HUMAN]	AKFEELNMDLFR	135800	427400	706100	1125000	2373000	107700	0.317735	1	1.65208	2.63219	5.55218	0.251989	-1.6541	0	0.724286	1.39627	2.47305	-1.98857
78 kDa glucose-regulated protein OS=Homo sapiens GN=HSPA5 PE=1 SV=2 - [GRP78_HUMAN]	ELEEIVQPIISK	302630	677700	1123500	1834800	4043000	214000	0.446555	1	1.65781	2.70739	5.96577	0.315774	-1.16309	0	0.729281	1.4369	2.57671	-1.66304
78 kDa glucose-regulated protein OS=Homo sapiens GN=HSPA5 PE=1 SV=2 - [GRP78_HUMAN]	IDTRNELESYAYSLK	30850	121500	244500	372400	870600	28660	0.253909	1	2.01235	3.06502	7.16543	0.235885	-1.97761	0	1.00888	1.6159	2.84105	-2.08385
78 kDa glucose-regulated protein OS=Homo sapiens GN=HSPA5 PE=1 SV=2 - [GRP78_HUMAN]	IQQLVK	368300	962700	1656000	2285000	5950000	401200	0.38257	1	1.72016	2.37353	6.18053	0.416745	-1.3862	0	0.782544	1.24704	2.62773	-1.26276
78 kDa glucose-regulated protein OS=Homo sapiens GN=HSPA5 PE=1 SV=2 - [GRP78_HUMAN]	ITITNDQNR	650100	1569000	2674100	4369300	9302300	470800	0.41434	1	1.70433	2.78477	5.92881	0.300064	-1.27111	0	0.769208	1.47756	2.56774	-1.73666
78 kDa glucose-regulated protein OS=Homo sapiens GN=HSPA5 PE=1 SV=2 - [GRP78_HUMAN]	ITPSYVAFTPEGER	266660	564980	831280	1465200	2599200	223090	0.471981	1	1.47134	2.59337	4.60052	0.394864	-1.0832	0	0.557135	1.37483	2.2018	-1.34057
78 kDa glucose-regulated protein OS=Homo sapiens GN=HSPA5 PE=1 SV=2 - [GRP78_HUMAN]	KKELEEIVQPIISK	105200	169900	271800	358700	878700	85550	0.619188	1	1.59976	2.11124	5.17187	0.503531	-0.691551	0	0.67786	1.07809	2.37068	-0.989846
78 kDa glucose-regulated protein OS=Homo sapiens GN=HSPA5 PE=1 SV=2 - [GRP78_HUMAN]	LTPEEIER	992100	3703000	6210000	12316000	23750000	927700	0.267918	1	1.67702	3.32595	6.41372	0.250527	-1.90014	0	0.745899	1.73377	2.68116	-1.99696
78 kDa glucose-regulated protein OS=Homo sapiens GN=HSPA5 PE=1 SV=2 - [GRP78_HUMAN]	LYGSAGPPPTGEEDTAEKDEL	325450	730200	1325900	1975800	4752000	209260	0.4457	1	1.8158	2.70583	6.50781	0.286579	-1.16586	0	0.860608	1.43607	2.70217	-1.803
78 kDa glucose-regulated protein OS=Homo sapiens GN=HSPA5 PE=1 SV=2 - [GRP78_HUMAN]	NQLTSNPENTVFDAK	134430	367780	739200	1067100	2506500	111090	0.365517	1	2.0099	2.90146	6.81522	0.302056	-1.45199	-1.60171e-16	1.00712	1.53678	2.76876	-1.72711
78 kDa glucose-regulated protein OS=Homo sapiens GN=HSPA5 PE=1 SV=2 - [GRP78_HUMAN]	NTVVPTK	190400	444000	771600	1313000	2415000	136700	0.428829	1	1.73784	2.95721	5.43919	0.307883	-1.22153	0	0.797293	1.56424	2.44339	-1.69955
78 kDa glucose-regulated protein OS=Homo sapiens GN=HSPA5 PE=1 SV=2 - [GRP78_HUMAN]	SDIDEIVLVGGSTR	89250	203100	316100	479400	1007000	60990	0.439439	1	1.55638	2.36041	4.95815	0.300295	-1.18627	0	0.638191	1.23904	2.3098	-1.73555
78 kDa glucose-regulated protein OS=Homo sapiens GN=HSPA5 PE=1 SV=2 - [GRP78_HUMAN]	SQIFSTASDNQPTVTIK	203890	886130	1760100	2838300	7718500	192830	0.23009	1	1.98628	3.20303	8.71035	0.217609	-2.11973	-1.60171e-16	0.990067	1.67944	3.12273	-2.20019
78 kDa glucose-regulated protein OS=Homo sapiens GN=HSPA5 PE=1 SV=2 - [GRP78_HUMAN]	TWNDPSVQQDIK	977700	1635200	2906000	4515000	10501000	602860	0.597909	1	1.77715	2.76113	6.42184	0.368677	-0.742003	0	0.829568	1.46526	2.68299	-1.43957
78 kDa glucose-regulated protein OS=Homo sapiens GN=HSPA5 PE=1 SV=2 - [GRP78_HUMAN]|Heat shock 70 kDa protein 1A/1B OS=Homo sapiens GN=HSPA1A PE=1 SV=5 - [HSP71_HUMAN]|Heat shock cognate 71 kDa protein OS=Homo sapiens GN=HSPA8 PE=1 SV=1 - [HSP7C_HUMAN]|Heat shock 70 kDa protein 1-like OS=Homo sapiens GN=HSPA1L PE=1 SV=2 - [HS71L_HUMAN]	LIGDAAK	1794310	26527150	51721600	110800600	333180500	2437700	0.0676405	1	1.94976	4.17688	12.56	0.0918945	-3.88597	0	0.963297	2.06242	3.65076	-3.44388
78 kDa glucose-regulated protein OS=Homo sapiens GN=HSPA5 PE=1 SV=2 - [GRP78_HUMAN]|Heat shock 70 kDa protein 1A/1B OS=Homo sapiens GN=HSPA1A PE=1 SV=5 - [HSP71_HUMAN]|Heat shock cognate 71 kDa protein OS=Homo sapiens GN=HSPA8 PE=1 SV=1 - [HSP7C_HUMAN]|Heat shock 70 kDa protein 1-like OS=Homo sapiens GN=HSPA1L PE=1 SV=2 - [HS71L_HUMAN]|Heat shock 70 kDa protein 6 OS=Homo sapiens GN=HSPA6 PE=1 SV=…	VEIIANDQGNR	883770	4327800	8526300	15357600	39563000	681140	0.204208	1	1.97012	3.54859	9.1416	0.157387	-2.29189	0	0.978286	1.82725	3.19245	-2.66761
78 kDa glucose-regulated protein OS=Homo sapiens GN=HSPA5 PE=1 SV=2 - [GRP78_HUMAN]|Heat shock cognate 71 kDa protein OS=Homo sapiens GN=HSPA8 PE=1 SV=1 - [HSP7C_HUMAN]|Heat shock 70 kDa protein 1-like OS=Homo sapiens GN=HSPA1L PE=1 SV=2 - [HS71L_HUMAN]	IINEPTAAAIAYGLDK	300150	1820760	3221140	6807000	19449200	286370	0.164849	1	1.76912	3.73855	10.6819	0.15728	-2.60079	0	0.823031	1.90248	3.4171	-2.66859
7SK snRNA methylphosphate capping enzyme OS=Homo sapiens GN=MEPCE PE=1 SV=1 - [MEPCE_HUMAN]	AAPPDVGEER	161700	192000	264500	412600	862400	94700	0.842187	1	1.3776	2.14896	4.49167	0.493229	-0.247787	0	0.462161	1.10364	2.16725	-1.01967
A-kinase anchor protein 11 OS=Homo sapiens GN=AKAP11 PE=1 SV=1 - [AKA11_HUMAN]	DAKEELTASLVGLPK	49070	86600	160900	211700	537300	33040	0.566628	1	1.85797	2.44457	6.20439	0.381524	-0.819526	0	0.893725	1.28958	2.63329	-1.39015
A-kinase anchor protein 11 OS=Homo sapiens GN=AKAP11 PE=1 SV=1 - [AKA11_HUMAN]	EDSGLFSPIR	157790	320500	460100	715800	1331900	99090	0.492324	1	1.43557	2.23339	4.15569	0.309173	-1.02232	0	0.521623	1.15923	2.05509	-1.69351
A-kinase anchor protein 13 OS=Homo sapiens GN=AKAP13 PE=1 SV=2 - [AKP13_HUMAN]	GLESAFTEK	206700	304100	515500	644600	1454000	148400	0.679711	1	1.69517	2.1197	4.78132	0.487997	-0.557007	0	0.761427	1.08386	2.25741	-1.03505
A-kinase anchor protein 13 OS=Homo sapiens GN=AKAP13 PE=1 SV=2 - [AKP13_HUMAN]	IVDAVIEQVK	95670	163300	297500	445000	921000	50970	0.585854	1	1.8218	2.72505	5.63993	0.312125	-0.771386	0	0.865365	1.44628	2.49568	-1.6798
A-kinase anchor protein 2 OS=Homo sapiens GN=AKAP2 PE=1 SV=3 - [AKAP2_HUMAN]	AVLTVVKDDDHGILDQFSR	49040	129800	233300	384600	1003000	47410	0.377812	1	1.79738	2.96302	7.72727	0.365254	-1.40426	0	0.845896	1.56707	2.94996	-1.45303
A-kinase anchor protein 2 OS=Homo sapiens GN=AKAP2 PE=1 SV=3 - [AKAP2_HUMAN]	ILPAEDR	139700	365700	631800	1055000	2425000	126700	0.382007	1	1.72765	2.88488	6.63112	0.346459	-1.38833	0	0.788807	1.52851	2.72925	-1.52924
A-kinase anchor protein 2 OS=Homo sapiens GN=AKAP2 PE=1 SV=3 - [AKAP2_HUMAN]	QVLQSTQSPR	62370	128100	178300	349300	697000	54990	0.486885	1	1.39188	2.72678	5.44106	0.429274	-1.03835	0	0.477036	1.4472	2.44389	-1.22003
A-kinase anchor protein 2 OS=Homo sapiens GN=AKAP2 PE=1 SV=3 - [AKAP2_HUMAN]	SPGALETPSAAGSQGNTASQGK	129890	181250	313100	490300	1230100	70540	0.716634	1	1.72745	2.7051	6.78676	0.389186	-0.480691	0	0.788643	1.43568	2.76272	-1.36147
A-kinase anchor protein 2 OS=Homo sapiens GN=AKAP2 PE=1 SV=3 - [AKAP2_HUMAN]	YSEAAELR	737900	1429300	2278900	3055600	7602000	604500	0.516267	1	1.59442	2.13783	5.31869	0.422934	-0.953812	0	0.673029	1.09615	2.41107	-1.24149
A-kinase anchor protein 8 OS=Homo sapiens GN=AKAP8 PE=1 SV=1 - [AKAP8_HUMAN]	GGSGGGGEGIQDR	23880	66250	94380	170200	399300	29460	0.360453	1	1.4246	2.56906	6.02717	0.444679	-1.47212	0	0.510561	1.36124	2.59148	-1.16916
A-kinase anchor protein 8-like OS=Homo sapiens GN=AKAP8L PE=1 SV=3 - [AKP8L_HUMAN]	QTADFLQEYVTNK	30250	68530	120300	164000	517600	22150	0.441413	1	1.75544	2.39311	7.5529	0.323216	-1.1798	0	0.811829	1.25889	2.91703	-1.62943
ADP-ribosylation factor 4 OS=Homo sapiens GN=ARF4 PE=1 SV=3 - [ARF4_HUMAN]	IQEVADELQK	470750	1360300	2095500	3560200	7987000	541280	0.346063	1	1.54047	2.61722	5.8715	0.397912	-1.53089	0	0.62337	1.38803	2.55373	-1.32948
ADP-ribosylation factor GTPase-activating protein 1 OS=Homo sapiens GN=ARFGAP1 PE=1 SV=2 - [ARFG1_HUMAN]	VQGVGSK	312800	570400	1011000	1495000	4143000	224500	0.548387	1	1.77244	2.62097	7.26332	0.393583	-0.866733	0	0.825737	1.3901	2.86063	-1.34526
ADP-ribosylation factor GTPase-activating protein 2 OS=Homo sapiens GN=ARFGAP2 PE=1 SV=1 - [ARFG2_HUMAN]	LAYQELQIDR	133600	248300	373300	519900	1241000	121400	0.538059	1	1.50342	2.09384	4.99799	0.488925	-0.894164	0	0.588251	1.06615	2.32135	-1.03232
ADP-ribosylation factor GTPase-activating protein 2 OS=Homo sapiens GN=ARFGAP2 PE=1 SV=1 - [ARFG2_HUMAN]	SQLDLFDDVGTFASGPPK	95260	166230	294100	423500	996600	67800	0.573061	1	1.76924	2.54767	5.99531	0.407869	-0.803238	0	0.823126	1.34918	2.58383	-1.29382
ADP-ribosylation factor GTPase-activating protein 2 OS=Homo sapiens GN=ARFGAP2 PE=1 SV=1 - [ARFG2_HUMAN]	SSGLESSEAR	171910	230250	420670	814780	1643500	95680	0.746623	1	1.82701	3.53868	7.13789	0.415548	-0.421548	0	0.869488	1.82321	2.8355	-1.26691
ADP-ribosylation factor GTPase-activating protein 2 OS=Homo sapiens GN=ARFGAP2 PE=1 SV=1 - [ARFG2_HUMAN]	VSSQSFSEIER	103150	198680	338970	510600	1219000	92540	0.519177	1	1.70611	2.56996	6.13549	0.465774	-0.945703	0	0.770711	1.36175	2.61718	-1.1023
ADP-ribosylation factor GTPase-activating protein 3 OS=Homo sapiens GN=ARFGAP3 PE=1 SV=1 - [ARFG3_HUMAN]	QSQADYETR	38150	184500	387700	816000	1864000	36700	0.206775	1	2.10136	4.42276	10.103	0.198916	-2.27387	0	1.07132	2.14495	3.33671	-2.32977
ADP-ribosylation factor GTPase-activating protein 3 OS=Homo sapiens GN=ARFGAP3 PE=1 SV=1 - [ARFG3_HUMAN]	VVSKEESIVSSLR	37620	172800	364200	587800	1698000	43020	0.217708	1	2.10764	3.40162	9.82639	0.248958	-2.19953	0	1.07563	1.76622	3.29666	-2.00602
ADP-ribosylation factor-like protein 1 OS=Homo sapiens GN=ARL1 PE=1 SV=1 - [ARL1_HUMAN]	ILILGLDGAGK	29320	106600	180600	317200	752700	29700	0.275047	1	1.69418	2.97561	7.06098	0.278612	-1.86225	0	0.76059	1.57319	2.81987	-1.84367
ADP-ribosylation factor-like protein 2 OS=Homo sapiens GN=ARL2 PE=1 SV=4 - [ARL2_HUMAN]	ELQSLLVEER	61050	301000	484100	962000	1910000	43930	0.202824	1	1.60831	3.19601	6.34551	0.145947	-2.3017	0	0.685542	1.67627	2.66574	-2.77649
ADP-ribosylation factor-like protein 2 OS=Homo sapiens GN=ARL2 PE=1 SV=4 - [ARL2_HUMAN]	LNIWDVGGQK	73830	165700	273000	399100	962200	69020	0.445564	1	1.64756	2.40857	5.80688	0.416536	-1.16629	0	0.720327	1.26818	2.53776	-1.26349
ADP-ribosylation factor-like protein 3 OS=Homo sapiens GN=ARL3 PE=1 SV=2 - [ARL3_HUMAN]	ILLLGLDNAGK	102790	198890	338600	483500	1248800	73320	0.516818	1	1.70245	2.43099	6.27885	0.368646	-0.952271	0	0.767611	1.28155	2.6505	-1.43969
ADP-ribosylation factor-like protein 6-interacting protein 1 OS=Homo sapiens GN=ARL6IP1 PE=1 SV=2 - [AR6P1_HUMAN]	AVGWWK	298800	1566200	2659000	4837000	15472000	318400	0.19078	1	1.69774	3.08837	9.87869	0.203295	-2.39002	-1.60171e-16	0.763615	1.62684	3.30432	-2.29836
ADP/ATP translocase 1 OS=Homo sapiens GN=SLC25A4 PE=1 SV=4 - [ADT1_HUMAN]|ADP/ATP translocase 2 OS=Homo sapiens GN=SLC25A5 PE=1 SV=7 - [ADT2_HUMAN]|ADP/ATP translocase 3 OS=Homo sapiens GN=SLC25A6 PE=1 SV=4 - [ADT3_HUMAN]	GAWSNVLR	1541000	4625300	8636500	14533000	41332000	1130230	0.333168	1	1.86723	3.14207	8.93607	0.244358	-1.58568	0	0.9009	1.65171	3.15964	-2.03293
ADP/ATP translocase 1 OS=Homo sapiens GN=SLC25A4 PE=1 SV=4 - [ADT1_HUMAN]|ADP/ATP translocase 2 OS=Homo sapiens GN=SLC25A5 PE=1 SV=7 - [ADT2_HUMAN]|ADP/ATP translocase 3 OS=Homo sapiens GN=SLC25A6 PE=1 SV=4 - [ADT3_HUMAN]	GNLANVIR	1044880	2904800	4206700	9440000	21030300	831400	0.359708	1	1.44819	3.24979	7.23984	0.286216	-1.4751	0	0.53425	1.70035	2.85596	-1.80482
ADP/ATP translocase 1 OS=Homo sapiens GN=SLC25A4 PE=1 SV=4 - [ADT1_HUMAN]|ADP/ATP translocase 2 OS=Homo sapiens GN=SLC25A5 PE=1 SV=7 - [ADT2_HUMAN]|ADP/ATP translocase 3 OS=Homo sapiens GN=SLC25A6 PE=1 SV=4 - [ADT3_HUMAN]	LAADVGK	1576430	20179800	37450100	82851300	253332000	2248030	0.0781192	1	1.85582	4.10566	12.5537	0.1114	-3.67818	0	0.892058	2.03761	3.65005	-3.16618
ADP/ATP translocase 1 OS=Homo sapiens GN=SLC25A4 PE=1 SV=4 - [ADT1_HUMAN]|ADP/ATP translocase 2 OS=Homo sapiens GN=SLC25A5 PE=1 SV=7 - [ADT2_HUMAN]|ADP/ATP translocase 3 OS=Homo sapiens GN=SLC25A6 PE=1 SV=4 - [ADT3_HUMAN]	TAVAPIER	660700	7668000	19251000	36378000	126230000	615900	0.0861633	1	2.51056	4.74413	16.4619	0.0803208	-3.53678	-1.60171e-16	1.32801	2.24614	4.04106	-3.63808
ADP/ATP translocase 1 OS=Homo sapiens GN=SLC25A4 PE=1 SV=4 - [ADT1_HUMAN]|ADP/ATP translocase 3 OS=Homo sapiens GN=SLC25A6 PE=1 SV=4 - [ADT3_HUMAN]	AAYFGVYDTAK	397400	1030100	1641300	2638700	6812000	375400	0.385788	1	1.59334	2.5616	6.61295	0.364431	-1.37412	0	0.672055	1.35704	2.72529	-1.45628
ADP/ATP translocase 2 OS=Homo sapiens GN=SLC25A5 PE=1 SV=7 - [ADT2_HUMAN]	AAYFGIYDTAK	70570	168300	276000	438000	950800	60620	0.419311	1	1.63993	2.6025	5.64944	0.36019	-1.25391	0	0.713633	1.3799	2.49811	-1.47317
ADP/ATP translocase 2 OS=Homo sapiens GN=SLC25A5 PE=1 SV=7 - [ADT2_HUMAN]	DFLAGGVAAAISK	1480180	4472800	8274400	11657100	40789500	1858620	0.330929	1	1.84994	2.60622	9.11946	0.415538	-1.59541	0	0.887476	1.38196	3.18895	-1.26695
ADP/ATP translocase 2 OS=Homo sapiens GN=SLC25A5 PE=1 SV=7 - [ADT2_HUMAN]|ADP/ATP translocase 3 OS=Homo sapiens GN=SLC25A6 PE=1 SV=4 - [ADT3_HUMAN]	GLGDCLVK	576150	1824400	3188400	6000100	18874000	525970	0.315802	1	1.74764	3.28881	10.3453	0.288298	-1.66291	0	0.805411	1.71756	3.37091	-1.79437
ADP/ATP translocase 2 OS=Homo sapiens GN=SLC25A5 PE=1 SV=7 - [ADT2_HUMAN]|ADP/ATP translocase 3 OS=Homo sapiens GN=SLC25A6 PE=1 SV=4 - [ADT3_HUMAN]	IPKEQGVLSFWR	104440	960300	1947100	4355000	13409000	110550	0.108758	1	2.0276	4.53504	13.9633	0.11512	-3.20081	0	1.01977	2.18112	3.80357	-3.11879
ADP/ATP translocase 3 OS=Homo sapiens GN=SLC25A6 PE=1 SV=4 - [ADT3_HUMAN]	DFLAGGIAAAISK	93170	317800	707600	1045000	4093000	75690	0.293172	1	2.22656	3.28823	12.8792	0.238169	-1.77018	0	1.15481	1.71731	3.68697	-2.06994
AF4/FMR2 family member 4 OS=Homo sapiens GN=AFF4 PE=1 SV=1 - [AFF4_HUMAN]	IDLNLLTR	260300	339500	606100	1006000	2894000	113200	0.766716	1	1.78527	2.96318	8.5243	0.333432	-0.383236	0	0.836144	1.56715	3.09158	-1.58454
AF4/FMR2 family member 4 OS=Homo sapiens GN=AFF4 PE=1 SV=1 - [AFF4_HUMAN]	TISQSSSLK	276900	332000	675600	897000	2118000	127310	0.834036	1	2.03494	2.70181	6.37952	0.383464	-0.261818	0	1.02499	1.43392	2.67345	-1.38284
AFG3-like protein 2 OS=Homo sapiens GN=AFG3L2 PE=1 SV=2 - [AFG32_HUMAN]	GAILTGPPGTGK	308800	564900	1085900	1437300	3762000	252900	0.546645	1	1.92229	2.54434	6.65959	0.44769	-0.871323	0	0.942824	1.34729	2.73543	-1.15943
AFG3-like protein 2 OS=Homo sapiens GN=AFG3L2 PE=1 SV=2 - [AFG32_HUMAN]	NSLLTDIIAAYQR	60170	167600	295100	449200	648200	56420	0.35901	1	1.76074	2.68019	3.86754	0.336635	-1.47791	0	0.816182	1.42234	1.95142	-1.57074
AFG3-like protein 2 OS=Homo sapiens GN=AFG3L2 PE=1 SV=2 - [AFG32_HUMAN]	VGQISFDLPR	71380	210700	380600	673200	1725000	53490	0.338776	1	1.80636	3.19506	8.187	0.253868	-1.5616	0	0.853085	1.67584	3.03333	-1.97785
AH receptor-interacting protein OS=Homo sapiens GN=AIP PE=1 SV=2 - [AIP_HUMAN]	VLELDPALAPVVSR	616840	993900	1824500	2546900	6111800	476930	0.620626	1	1.8357	2.56253	6.14931	0.479857	-0.688204	0	0.876329	1.35757	2.62042	-1.05932
AMP deaminase 2 OS=Homo sapiens GN=AMPD2 PE=1 SV=2 - [AMPD2_HUMAN]	SLAESELR	1034100	1842500	2727000	4312000	8426000	870200	0.561248	1	1.48005	2.3403	4.57313	0.472293	-0.833289	0	0.56565	1.22669	2.19318	-1.08225
AMP deaminase 2 OS=Homo sapiens GN=AMPD2 PE=1 SV=2 - [AMPD2_HUMAN]	VTISGEEK	201400	412000	774100	1401000	3065000	137100	0.488835	1	1.87888	3.40049	7.43932	0.332767	-1.03258	0	0.909876	1.76574	2.89517	-1.58742
AN1-type zinc finger protein 5 OS=Homo sapiens GN=ZFAND5 PE=1 SV=1 - [ZFAN5_HUMAN]	ENPVVVAEK	173200	339200	593000	727800	1957000	101900	0.510613	1	1.74823	2.14564	5.76946	0.300413	-0.969697	0	0.805896	1.10141	2.52844	-1.73498
AP-1 complex subunit beta-1 OS=Homo sapiens GN=AP1B1 PE=1 SV=2 - [AP1B1_HUMAN]	LAPPLVTLLSAEPELQYVALR	9900	15590	26370	34880	73940	7211	0.635022	1	1.69147	2.23733	4.74278	0.46254	-0.65512	0	0.758277	1.16178	2.24573	-1.11235
AP-1 complex subunit gamma-1 OS=Homo sapiens GN=AP1G1 PE=1 SV=5 - [AP1G1_HUMAN]	YVALTSLLK	61170	185540	326100	529400	1396400	56650	0.329686	1	1.75757	2.85329	7.52614	0.305325	-1.60083	0	0.813584	1.51263	2.91191	-1.71158
AP-1 complex subunit mu-1 OS=Homo sapiens GN=AP1M1 PE=1 SV=3 - [AP1M1_HUMAN]	SEIVGSIK	170800	485600	878300	1335000	2865000	169400	0.35173	1	1.80869	2.74918	5.89992	0.348847	-1.50746	0	0.854945	1.459	2.56069	-1.51933
AP-1 complex subunit sigma-1A OS=Homo sapiens GN=AP1S1 PE=1 SV=1 - [AP1S1_HUMAN]	AIEQADLLQEEDESPR	157380	446800	721200	1027000	2280000	143140	0.352238	1	1.61415	2.29857	5.10295	0.320367	-1.50538	0	0.69077	1.20074	2.35133	-1.6422
AP-2 complex subunit alpha-2 OS=Homo sapiens GN=AP2A2 PE=1 SV=2 - [AP2A2_HUMAN]	GLAVFISDIR	166770	472200	719500	1237400	2478000	212180	0.353177	1	1.52372	2.6205	5.24778	0.449343	-1.50154	0	0.607597	1.38984	2.39171	-1.15411
AP-2 complex subunit alpha-2 OS=Homo sapiens GN=AP2A2 PE=1 SV=2 - [AP2A2_HUMAN]	NADVELQQR	96810	215700	344800	622500	1318000	70820	0.448818	1	1.59852	2.88595	6.11034	0.328326	-1.1558	0	0.676734	1.52905	2.61125	-1.6068
AP-2 complex subunit beta OS=Homo sapiens GN=AP2B1 PE=1 SV=1 - [AP2B1_HUMAN]	AVWLPAVK	179690	683300	1381200	1646400	4599000	172390	0.262974	1	2.02137	2.40948	6.73057	0.25229	-1.92701	0	1.01533	1.26872	2.75073	-1.98684
AP-2 complex subunit beta OS=Homo sapiens GN=AP2B1 PE=1 SV=1 - [AP2B1_HUMAN]	LLSTDPVTAK	84880	284700	546700	791300	1755000	91020	0.298138	1	1.92027	2.77942	6.16438	0.319705	-1.74595	0	0.941307	1.47478	2.62396	-1.64519
AP-2 complex subunit mu OS=Homo sapiens GN=AP2M1 PE=1 SV=2 - [AP2M1_HUMAN]	DIILPFR	161400	903100	1715000	2525000	6442000	152300	0.178718	1	1.89901	2.79593	7.13321	0.168641	-2.48425	0	0.925251	1.48333	2.83455	-2.56797
AP-2 complex subunit mu OS=Homo sapiens GN=AP2M1 PE=1 SV=2 - [AP2M1_HUMAN]	GTADETSK	154600	978500	1942000	2481000	8312000	219700	0.157997	1	1.98467	2.53551	8.49463	0.224527	-2.66203	0	0.988899	1.34228	3.08655	-2.15504
AP-2 complex subunit mu OS=Homo sapiens GN=AP2M1 PE=1 SV=2 - [AP2M1_HUMAN]	SGIYETR	256400	708400	1354000	2750000	6148000	183100	0.361942	1	1.91135	3.88199	8.67871	0.25847	-1.46617	0	0.934592	1.9568	3.11748	-1.95193
AP-2 complex subunit mu OS=Homo sapiens GN=AP2M1 PE=1 SV=2 - [AP2M1_HUMAN]	SPVTNIAR	875600	3145000	5883000	11478000	23810000	698300	0.27841	1	1.87059	3.6496	7.57075	0.222035	-1.84472	-1.60171e-16	0.903492	1.86774	2.92044	-2.17114
AP-2 complex subunit mu OS=Homo sapiens GN=AP2M1 PE=1 SV=2 - [AP2M1_HUMAN]	TFITQQGIK	148400	333800	696200	793200	2173000	130200	0.444578	1	2.08568	2.37627	6.50989	0.390054	-1.16949	0	1.06052	1.2487	2.70263	-1.35825
AP-2 complex subunit sigma OS=Homo sapiens GN=AP2S1 PE=1 SV=2 - [AP2S1_HUMAN]	FILIQNR	538500	2628400	4056200	7532000	10972000	394300	0.204877	1	1.54322	2.86562	4.1744	0.150015	-2.28717	0	0.625944	1.51885	2.06157	-2.73682
AP-3 complex subunit beta-1 OS=Homo sapiens GN=AP3B1 PE=1 SV=3 - [AP3B1_HUMAN]	LLDSITVPVAR	102100	289000	480900	755900	1664000	86720	0.353287	1	1.66401	2.61557	5.75779	0.300069	-1.50109	0	0.734667	1.38713	2.52551	-1.73663
AP-3 complex subunit beta-1 OS=Homo sapiens GN=AP3B1 PE=1 SV=3 - [AP3B1_HUMAN]	YAEEQQDLALLSISTFQR	57480	91060	153200	196100	401300	46600	0.631232	1	1.68241	2.15353	4.40698	0.51175	-0.663757	0	0.750527	1.1067	2.13979	-0.966488
AP-3 complex subunit delta-1 OS=Homo sapiens GN=AP3D1 PE=1 SV=1 - [AP3D1_HUMAN]	DVPVAEEVSALFAGELNPVAPK	56820	101200	140600	247700	504400	43930	0.561462	1	1.38933	2.44763	4.98419	0.434091	-0.832739	0	0.474387	1.29138	2.31736	-1.20393
AP-3 complex subunit mu-1 OS=Homo sapiens GN=AP3M1 PE=1 SV=1 - [AP3M1_HUMAN]	VLSFIPPDGNFR	77450	132000	188400	300400	503000	87380	0.586742	1	1.42727	2.27576	3.81061	0.66197	-0.769201	0	0.513261	1.18635	1.93002	-0.595163
AP-3 complex subunit sigma-1 OS=Homo sapiens GN=AP3S1 PE=1 SV=1 - [AP3S1_HUMAN]	AVSAVK	606200	1847000	3571000	5249000	13210000	388400	0.328208	1	1.93341	2.84191	7.15214	0.210287	-1.60732	0	0.951144	1.50686	2.83837	-2.24957
AP-3 complex subunit sigma-1 OS=Homo sapiens GN=AP3S1 PE=1 SV=1 - [AP3S1_HUMAN]	SEAGLAGAPAR	181200	389000	722000	986300	2503000	160400	0.46581	1	1.85604	2.53548	6.43445	0.412339	-1.10219	0	0.892229	1.34226	2.68582	-1.2781
AP2-associated protein kinase 1 OS=Homo sapiens GN=AAK1 PE=1 SV=3 - [AAK1_HUMAN]	STQLLQAAAAEASLNK	46470	90800	136400	194400	470700	35420	0.511784	1	1.5022	2.14097	5.18392	0.390088	-0.966393	0	0.587079	1.09826	2.37404	-1.35813
AT-rich interactive domain-containing protein 1A OS=Homo sapiens GN=ARID1A PE=1 SV=3 - [ARI1A_HUMAN]	ALLALAK	578000	687400	1154000	2243000	5689000	205700	0.84085	1	1.67879	3.26302	8.27611	0.299244	-0.25008	0	0.747421	1.70621	3.04895	-1.74061
AT-rich interactive domain-containing protein 1A OS=Homo sapiens GN=ARID1A PE=1 SV=3 - [ARI1A_HUMAN]	LVLETLSK	108600	175400	279700	522800	1388000	47900	0.619156	1	1.59464	2.98062	7.91334	0.27309	-0.691625	0	0.673232	1.57561	2.98429	-1.87255
AT-rich interactive domain-containing protein 1A OS=Homo sapiens GN=ARID1A PE=1 SV=3 - [ARI1A_HUMAN]	SSTLTEDGAK	45460	61730	106060	168150	430500	24680	0.736433	1	1.71813	2.72396	6.97392	0.399806	-0.441374	0	0.780837	1.44571	2.80197	-1.32263
ATP synthase F(0) complex subunit C1, mitochondrial OS=Homo sapiens GN=ATP5G1 PE=2 SV=2 - [AT5G1_HUMAN]	DIDTAAK	3077400	17160600	34269300	64941500	199590000	2614780	0.179329	1	1.99698	3.78434	11.6307	0.152371	-2.47932	0	0.997817	1.92004	3.53987	-2.71434
ATP synthase subunit O, mitochondrial OS=Homo sapiens GN=ATP5O PE=1 SV=1 - [ATPO_HUMAN]	LVRPPVQVYGIEGR	267530	3005300	1759800	2335000	6193000	224800	0.0890194	1	0.585566	0.776961	2.06069	0.0748012	-3.48974	0	-0.772098	-0.364086	1.04313	-3.7408
ATP synthase subunit O, mitochondrial OS=Homo sapiens GN=ATP5O PE=1 SV=1 - [ATPO_HUMAN]	SFLSQGQVLK	72990	223800	435400	497300	1487000	62040	0.326139	1	1.94549	2.22207	6.64433	0.277212	-1.61644	0	0.960131	1.15191	2.73212	-1.85094
ATP synthase subunit O, mitochondrial OS=Homo sapiens GN=ATP5O PE=1 SV=1 - [ATPO_HUMAN]	SLNDITAK	519200	2604000	4988800	6059200	18178000	445300	0.199386	1	1.91582	2.32688	6.9808	0.171006	-2.32637	0	0.937963	1.2184	2.80339	-2.54788
ATP synthase subunit O, mitochondrial OS=Homo sapiens GN=ATP5O PE=1 SV=1 - [ATPO_HUMAN]	VAASVLNPYVK	629300	1354200	2268200	2794500	7283000	630200	0.464702	1	1.67494	2.06358	5.37808	0.465367	-1.10562	0	0.744107	1.04515	2.42709	-1.10356
ATP synthase subunit O, mitochondrial OS=Homo sapiens GN=ATP5O PE=1 SV=1 - [ATPO_HUMAN]	VAQILKEPK	138200	312800	536200	627800	1714000	179100	0.441816	1	1.71419	2.00703	5.47954	0.57257	-1.17848	0	0.777531	1.00506	2.45405	-0.804475
ATP synthase subunit alpha, mitochondrial OS=Homo sapiens GN=ATP5A1 PE=1 SV=1 - [ATPA_HUMAN]	ADGKISEQSDAK	120990	355940	745200	1270900	3843400	112330	0.339917	1	2.09361	3.57055	10.7979	0.315587	-1.55675	0	1.06599	1.83614	3.43268	-1.66389
ATP synthase subunit alpha, mitochondrial OS=Homo sapiens GN=ATP5A1 PE=1 SV=1 - [ATPA_HUMAN]	APGIIPR	269150	1901400	3421200	6197400	16422100	293040	0.141554	1	1.79931	3.25939	8.63685	0.154118	-2.82058	0	0.84744	1.7046	3.1105	-2.69789
ATP synthase subunit alpha, mitochondrial OS=Homo sapiens GN=ATP5A1 PE=1 SV=1 - [ATPA_HUMAN]	AVDSLVPIGR	507080	3754700	6232300	11892000	31603000	541740	0.135052	1	1.65987	3.16723	8.41692	0.144283	-2.88841	0	0.731067	1.66322	3.07329	-2.79303
ATP synthase subunit alpha, mitochondrial OS=Homo sapiens GN=ATP5A1 PE=1 SV=1 - [ATPA_HUMAN]	EAYPGDVFYLHSR	90720	151500	202900	299000	642700	63160	0.598812	1	1.33927	1.9736	4.24224	0.416898	-0.739825	0	0.421451	0.980828	2.08483	-1.26223
ATP synthase subunit alpha, mitochondrial OS=Homo sapiens GN=ATP5A1 PE=1 SV=1 - [ATPA_HUMAN]	ELIIGDR	1778900	14129600	24421000	56684000	121369000	1857200	0.125899	1	1.72836	4.01172	8.5897	0.13144	-2.98966	0	0.789402	2.00422	3.10261	-2.92752
ATP synthase subunit alpha, mitochondrial OS=Homo sapiens GN=ATP5A1 PE=1 SV=1 - [ATPA_HUMAN]	EVAAFAQFGSDLDAATQQLLSR	172359	287730	392170	538610	931660	191981	0.59903	1	1.36298	1.87193	3.23797	0.667226	-0.739299	0	0.446764	0.904525	1.69509	-0.583752
ATP synthase subunit alpha, mitochondrial OS=Homo sapiens GN=ATP5A1 PE=1 SV=1 - [ATPA_HUMAN]	GIRPAINVGLSVSR	211700	415800	778800	1323000	3716000	187300	0.509139	1	1.87302	3.18182	8.93699	0.450457	-0.973868	0	0.905363	1.66985	3.15979	-1.15054
ATP synthase subunit alpha, mitochondrial OS=Homo sapiens GN=ATP5A1 PE=1 SV=1 - [ATPA_HUMAN]	GYLDKLEPSK	82860	253000	482000	715200	2166000	74250	0.32751	1	1.90514	2.82688	8.56126	0.293478	-1.61039	-1.60171e-16	0.929896	1.49921	3.09782	-1.76867
ATP synthase subunit alpha, mitochondrial OS=Homo sapiens GN=ATP5A1 PE=1 SV=1 - [ATPA_HUMAN]	ILGADTSVDLEETGR	2.33168e+06	6831065	11247797	21709600	44799170	2.16363e+06	0.341334	1	1.64657	3.17807	6.55815	0.316733	-1.55074	0	0.71946	1.66815	2.71329	-1.65866
ATP synthase subunit alpha, mitochondrial OS=Homo sapiens GN=ATP5A1 PE=1 SV=1 - [ATPA_HUMAN]	ISEQSDAK	434500	2624500	4926100	6766100	19100000	420200	0.165555	1	1.87697	2.57805	7.27758	0.160107	-2.59461	0	0.908403	1.36628	2.86346	-2.64289
ATP synthase subunit alpha, mitochondrial OS=Homo sapiens GN=ATP5A1 PE=1 SV=1 - [ATPA_HUMAN]	LTELLK	114400	3690000	8497000	17910000	49850000	289800	0.0310027	1	2.30271	4.85366	13.5095	0.0785366	-5.01146	-1.60171e-16	1.20333	2.27907	3.7559	-3.67049
ATP synthase subunit alpha, mitochondrial OS=Homo sapiens GN=ATP5A1 PE=1 SV=1 - [ATPA_HUMAN]	STVAQLVK	1873100	12682000	29930000	53160000	132580000	2351900	0.147698	1	2.36004	4.19177	10.4542	0.185452	-2.75928	0	1.23881	2.06756	3.38601	-2.43088
ATP synthase subunit alpha, mitochondrial OS=Homo sapiens GN=ATP5A1 PE=1 SV=1 - [ATPA_HUMAN]	TGAIVDVPVGEELLGR	661470	3469240	7281200	15060000	31207300	794780	0.190667	1	2.09879	4.34101	8.99543	0.229093	-2.39087	0	1.06956	2.11803	3.16919	-2.12599
ATP synthase subunit alpha, mitochondrial OS=Homo sapiens GN=ATP5A1 PE=1 SV=1 - [ATPA_HUMAN]	TSIAIDTIINQK	909410	2340600	4752300	6148000	18406000	761320	0.388537	1	2.03038	2.62668	7.8638	0.325267	-1.36388	0	1.02175	1.39324	2.97523	-1.6203
ATP synthase subunit alpha, mitochondrial OS=Homo sapiens GN=ATP5A1 PE=1 SV=1 - [ATPA_HUMAN]	VGSAAQTR	939200	3235000	6724000	13763000	27786000	797100	0.290325	1	2.07852	4.2544	8.58918	0.246399	-1.78426	0	1.05555	2.08896	3.10252	-2.02093
ATP synthase subunit alpha, mitochondrial OS=Homo sapiens GN=ATP5A1 PE=1 SV=1 - [ATPA_HUMAN]	VLSIGDGIAR	5073200	22215000	42324000	91043000	184657000	6121100	0.228368	1	1.9052	4.09827	8.31227	0.275539	-2.13057	-1.60171e-16	0.929942	2.03501	3.05524	-1.85967
ATP synthase subunit alpha, mitochondrial OS=Homo sapiens GN=ATP5A1 PE=1 SV=1 - [ATPA_HUMAN]	VVDALGNAIDGK	541800	1960200	3387100	6447000	14421000	497510	0.2764	1	1.72794	3.28895	7.3569	0.253806	-1.85517	0	0.78905	1.71763	2.8791	-1.9782
ATP synthase subunit alpha, mitochondrial OS=Homo sapiens GN=ATP5A1 PE=1 SV=1 - [ATPA_HUMAN]	VVDALGNAIDGKGPIGSK	222080	1223300	2538000	4125300	13138000	214310	0.181542	1	2.07472	3.37227	10.7398	0.17519	-2.46163	0	1.05291	1.75372	3.4249	-2.51301
ATP synthase subunit beta, mitochondrial OS=Homo sapiens GN=ATP5B PE=1 SV=3 - [ATPB_HUMAN]	AGAATGR	35830	2247000	4173000	6970000	13340000	113000	0.0159457	1	1.85714	3.10191	5.9368	0.0502893	-5.97069	-1.60171e-16	0.893085	1.63316	2.56969	-4.31361
ATP synthase subunit beta, mitochondrial OS=Homo sapiens GN=ATP5B PE=1 SV=3 - [ATPB_HUMAN]	AIAELGIYPAVDPLDSTSR	180245	383060	594460	931030	1812330	142629	0.47054	1	1.55187	2.43051	4.73119	0.372341	-1.08761	-1.60171e-16	0.634009	1.28126	2.2422	-1.4253
ATP synthase subunit beta, mitochondrial OS=Homo sapiens GN=ATP5B PE=1 SV=3 - [ATPB_HUMAN]	FTQAGSEVSALLGR	924030	4517300	8921900	15621400	23926500	997140	0.204554	1	1.97505	3.45813	5.29664	0.220738	-2.28945	0	0.98189	1.78999	2.40508	-2.17959
ATP synthase subunit beta, mitochondrial OS=Homo sapiens GN=ATP5B PE=1 SV=3 - [ATPB_HUMAN]	IGLFGGAGVGK	701840	5298700	12767000	14177000	37586000	571540	0.132455	1	2.40946	2.67556	7.09344	0.107864	-2.91642	-1.60171e-16	1.26871	1.41984	2.82649	-3.21271
ATP synthase subunit beta, mitochondrial OS=Homo sapiens GN=ATP5B PE=1 SV=3 - [ATPB_HUMAN]	LTPSASLPPAQLLLR	95020	278270	377100	468400	727000	62650	0.341467	1	1.35516	1.68326	2.61257	0.225141	-1.55018	0	0.438462	0.751256	1.38547	-2.1511
ATP synthase subunit beta, mitochondrial OS=Homo sapiens GN=ATP5B PE=1 SV=3 - [ATPB_HUMAN]	LVLEVAQHLGESTVR	30070	61700	81540	120000	198200	32370	0.487358	1	1.32156	1.94489	3.21232	0.524635	-1.03695	0	0.402237	0.959692	1.68361	-0.930613
ATP synthase subunit beta, mitochondrial OS=Homo sapiens GN=ATP5B PE=1 SV=3 - [ATPB_HUMAN]	LVPLKETIK	156870	479300	946600	1061900	2710000	121950	0.32729	1	1.97496	2.21552	5.65408	0.254434	-1.61136	0	0.981826	1.14765	2.49929	-1.97464
ATP synthase subunit beta, mitochondrial OS=Homo sapiens GN=ATP5B PE=1 SV=3 - [ATPB_HUMAN]	VAAAPASGALR	681000	4160000	5265000	6358000	8031000	735300	0.163702	1	1.26562	1.52837	1.93053	0.176755	-2.61086	0	0.33985	0.611989	0.948996	-2.50018
ATP synthase subunit beta, mitochondrial OS=Homo sapiens GN=ATP5B PE=1 SV=3 - [ATPB_HUMAN]	VALTGLTVAEYFR	90330	168100	279600	364100	643000	94760	0.537359	1	1.6633	2.16597	3.8251	0.563712	-0.896043	0	0.734045	1.11502	1.9355	-0.82697
ATP synthase subunit beta, mitochondrial OS=Homo sapiens GN=ATP5B PE=1 SV=3 - [ATPB_HUMAN]	VLDSGAPIKIPVGPETLGR	502159	3067200	6262970	7613710	18641770	475963	0.163719	1	2.04192	2.4823	6.07778	0.155178	-2.61071	0	1.02992	1.31168	2.60354	-2.688
ATP synthase subunit beta, mitochondrial OS=Homo sapiens GN=ATP5B PE=1 SV=3 - [ATPB_HUMAN]	VVDLLAPYAK	724620	3608250	7811500	8770400	21187400	791970	0.200823	1	2.1649	2.43065	5.87193	0.219489	-2.316	-1.60171e-16	1.1143	1.28134	2.55384	-2.18778
ATP synthase subunit d, mitochondrial OS=Homo sapiens GN=ATP5H PE=1 SV=3 - [ATP5H_HUMAN]	AGLVDDFEK	296300	935000	1582800	2001500	5756000	309300	0.316898	1	1.69283	2.14064	6.15615	0.330802	-1.65791	0	0.759441	1.09804	2.62203	-1.59596
ATP synthase subunit d, mitochondrial OS=Homo sapiens GN=ATP5H PE=1 SV=3 - [ATP5H_HUMAN]	AIASSLK	755300	3417000	6112000	8373000	22361000	593000	0.221042	1	1.7887	2.4504	6.54404	0.173544	-2.17761	0	0.838914	1.29301	2.71018	-2.52663
ATP synthase subunit d, mitochondrial OS=Homo sapiens GN=ATP5H PE=1 SV=3 - [ATP5H_HUMAN]	LAALPENPPAIDWAYYK	5961	15810	20530	28400	59010	6211	0.37704	1	1.29855	1.79633	3.73245	0.392853	-1.40721	0	0.376896	0.845054	1.90012	-1.34794
ATP synthase subunit d, mitochondrial OS=Homo sapiens GN=ATP5H PE=1 SV=3 - [ATP5H_HUMAN]	SWNETLTSR	138800	341500	577100	814000	1796000	142600	0.406442	1	1.6899	2.3836	5.25915	0.41757	-1.29888	0	0.756936	1.25314	2.39483	-1.25991
ATP synthase subunit delta, mitochondrial OS=Homo sapiens GN=ATP5D PE=1 SV=2 - [ATPD_HUMAN]	AQAELVGTADEATR	87360	227040	379040	579320	1212600	84700	0.384778	1	1.66949	2.55162	5.34091	0.373062	-1.3779	0	0.739404	1.35141	2.41709	-1.42251
ATP synthase subunit delta, mitochondrial OS=Homo sapiens GN=ATP5D PE=1 SV=2 - [ATPD_HUMAN]	IEANEALVK	458800	1486800	2475800	4392400	9622000	442900	0.308582	1	1.66519	2.95426	6.47162	0.297888	-1.69627	0	0.735684	1.5628	2.69413	-1.74716
ATP synthase subunit e, mitochondrial OS=Homo sapiens GN=ATP5I PE=1 SV=2 - [ATP5I_HUMAN]	ELAEDDSILK	463640	2758100	4793800	10552000	22658000	402830	0.168101	1	1.73808	3.82582	8.21508	0.146053	-2.5726	0	0.797495	1.93577	3.03827	-2.77543
ATP synthase subunit f, mitochondrial OS=Homo sapiens GN=ATP5J2 PE=1 SV=3 - [ATPK_HUMAN]	DFSPSGIFGAFQR	128510	341800	470700	729800	1128600	136480	0.37598	1	1.37712	2.13517	3.30193	0.399298	-1.41127	0	0.461655	1.09435	1.72331	-1.32446
ATP synthase subunit g, mitochondrial OS=Homo sapiens GN=ATP5L PE=1 SV=3 - [ATP5L_HUMAN]	IVNSAQTGSFK	128900	278500	499700	614500	1419000	103800	0.462837	1	1.79425	2.20646	5.09515	0.372711	-1.11143	0	0.843385	1.14174	2.34913	-1.42387
ATP synthase subunit g, mitochondrial OS=Homo sapiens GN=ATP5L PE=1 SV=3 - [ATP5L_HUMAN]	VELVPPTPAEIPR	661000	978000	1461200	1924200	3271700	574300	0.675869	1	1.49407	1.96748	3.3453	0.587219	-0.565184	-1.60171e-16	0.579247	0.976352	1.74213	-0.76803
ATP synthase subunit gamma, mitochondrial OS=Homo sapiens GN=ATP5C1 PE=1 SV=1 - [ATPG_HUMAN]	ESTTSEQSAR	29720	1313000	2661000	4113000	9405000	160600	0.0226352	1	2.02666	3.13252	7.16299	0.122315	-5.46529	0	1.0191	1.64732	2.84056	-3.03132
ATP synthase subunit gamma, mitochondrial OS=Homo sapiens GN=ATP5C1 PE=1 SV=1 - [ATPG_HUMAN]	QAVITK	545900	5052000	10610000	16340000	44460000	586900	0.108056	1	2.10016	3.23436	8.80048	0.116172	-3.21015	0	1.0705	1.69348	3.13758	-3.10567
ATP-binding cassette sub-family B member 7, mitochondrial OS=Homo sapiens GN=ABCB7 PE=1 SV=2 - [ABCB7_HUMAN]	AGAAFFNEVR	171000	412400	621100	1091000	2131000	145700	0.414646	1	1.50606	2.64549	5.16731	0.353298	-1.27005	0	0.590781	1.40353	2.36941	-1.50104
ATP-binding cassette sub-family D member 3 OS=Homo sapiens GN=ABCD3 PE=1 SV=1 - [ABCD3_HUMAN]	VLGELWPLFGGR	19100	35470	71000	147100	328100	13190	0.538483	1	2.00169	4.14717	9.25007	0.371864	-0.893027	0	1.00122	2.05213	3.20946	-1.42715
ATP-binding cassette sub-family E member 1 OS=Homo sapiens GN=ABCE1 PE=1 SV=1 - [ABCE1_HUMAN]	EGINIFLDGYVPTENLR	75020	243610	393930	850340	1761200	70690	0.307951	1	1.61705	3.49058	7.22959	0.290177	-1.69923	0	0.693366	1.80347	2.85391	-1.785
ATP-binding cassette sub-family E member 1 OS=Homo sapiens GN=ABCE1 PE=1 SV=1 - [ABCE1_HUMAN]	FLSQLEITFR	24320	63210	121200	152100	448900	19350	0.384749	1	1.91742	2.40626	7.10172	0.306122	-1.37801	0	0.939165	1.2668	2.82817	-1.70782
ATP-binding cassette sub-family E member 1 OS=Homo sapiens GN=ABCE1 PE=1 SV=1 - [ABCE1_HUMAN]	GSELQNYFTK	149450	601300	1240200	2083000	5544000	147260	0.248545	1	2.06253	3.46416	9.22002	0.244903	-2.00842	0	1.04442	1.79251	3.20477	-2.02972
ATP-binding cassette sub-family E member 1 OS=Homo sapiens GN=ABCE1 PE=1 SV=1 - [ABCE1_HUMAN]	ILEDDLK	370000	939700	1399000	2133000	5295000	445900	0.393743	1	1.48877	2.26987	5.63478	0.474513	-1.34467	0	0.574124	1.18261	2.49436	-1.07548
ATP-binding cassette sub-family E member 1 OS=Homo sapiens GN=ABCE1 PE=1 SV=1 - [ABCE1_HUMAN]	NVEDLSGGELQR	701950	2033100	3445100	5635500	13045800	585520	0.345261	1	1.69451	2.77188	6.4167	0.287994	-1.53424	0	0.760865	1.47086	2.68183	-1.79589
ATP-binding cassette sub-family E member 1 OS=Homo sapiens GN=ABCE1 PE=1 SV=1 - [ABCE1_HUMAN]	VAETANEEEVKK	158100	436300	795300	899900	3062000	136900	0.362365	1	1.82283	2.06257	7.01811	0.313775	-1.46448	0	0.866179	1.04444	2.81108	-1.6722
ATP-binding cassette sub-family E member 1 OS=Homo sapiens GN=ABCE1 PE=1 SV=1 - [ABCE1_HUMAN]	VIVFDGVPSK	84990	357300	583500	998200	2365000	77110	0.237867	1	1.63308	2.79373	6.61909	0.215813	-2.07177	0	0.707597	1.48219	2.72663	-2.21215
ATP-binding cassette sub-family F member 1 OS=Homo sapiens GN=ABCF1 PE=1 SV=2 - [ABCF1_HUMAN]	ATGAAAAEAK	185200	759900	1522000	2480000	8095000	120600	0.243716	1	2.0029	3.26359	10.6527	0.158705	-2.03673	0	1.00209	1.70646	3.41315	-2.65558
ATP-binding cassette sub-family F member 1 OS=Homo sapiens GN=ABCF1 PE=1 SV=2 - [ABCF1_HUMAN]	AVSEEQQPALK	138400	375400	709200	1108000	3390000	99180	0.368673	1	1.88918	2.95152	9.03037	0.264198	-1.43958	0	0.917764	1.56146	3.17478	-1.92031
ATP-binding cassette sub-family F member 1 OS=Homo sapiens GN=ABCF1 PE=1 SV=2 - [ABCF1_HUMAN]	GFNLPYQDAR	384300	973000	1654000	3190000	7347000	295640	0.394964	1	1.6999	3.27852	7.55087	0.303844	-1.34021	-1.60171e-16	0.765448	1.71304	2.91664	-1.7186
ATP-binding cassette sub-family F member 1 OS=Homo sapiens GN=ABCF1 PE=1 SV=2 - [ABCF1_HUMAN]	LQGQLEQGDDTAAERLEK	100200	196000	341900	599400	1371000	83720	0.511224	1	1.74439	3.05816	6.9949	0.427143	-0.967971	0	0.802721	1.61267	2.8063	-1.22721
ATP-binding cassette sub-family F member 1 OS=Homo sapiens GN=ABCF1 PE=1 SV=2 - [ABCF1_HUMAN]	QVASLK	457900	1338000	2711000	4234000	12060000	343400	0.342227	1	2.02616	3.16442	9.01345	0.256652	-1.54697	0	1.01875	1.66194	3.17208	-1.96212
ATP-binding cassette sub-family F member 2 OS=Homo sapiens GN=ABCF2 PE=1 SV=2 - [ABCF2_HUMAN]	LVDEEPQLTK	205700	465000	849800	1172100	3734000	158170	0.442366	1	1.82753	2.52065	8.03011	0.340151	-1.17669	0	0.869893	1.33379	3.00542	-1.55575
ATP-binding cassette sub-family F member 2 OS=Homo sapiens GN=ABCF2 PE=1 SV=2 - [ABCF2_HUMAN]	QQVSPIR	235000	733600	1296000	2317000	5704000	213000	0.320338	1	1.76663	3.1584	7.77535	0.290349	-1.64233	0	0.821	1.65919	2.95891	-1.78414
ATP-binding cassette sub-family F member 2 OS=Homo sapiens GN=ABCF2 PE=1 SV=2 - [ABCF2_HUMAN]	VALVGPNGAGK	91070	155200	272800	402800	961600	57220	0.586791	1	1.75773	2.59536	6.19588	0.368686	-0.769081	0	0.813715	1.37594	2.63131	-1.43954
ATP-binding cassette sub-family F member 3 OS=Homo sapiens GN=ABCF3 PE=1 SV=2 - [ABCF3_HUMAN]	ASVILAGLGFTPK	58750	132900	234000	378600	884400	64230	0.442062	1	1.76072	2.84876	6.65463	0.483296	-1.17768	0	0.816167	1.51033	2.73436	-1.04902
ATP-binding cassette sub-family F member 3 OS=Homo sapiens GN=ABCF3 PE=1 SV=2 - [ABCF3_HUMAN]	EQSSTVNAK	146300	302700	602200	866000	2234000	109100	0.483317	1	1.98943	2.86092	7.38024	0.360423	-1.04896	0	0.992354	1.51648	2.88367	-1.47224
ATP-binding cassette sub-family F member 3 OS=Homo sapiens GN=ABCF3 PE=1 SV=2 - [ABCF3_HUMAN]	LAEPQSQGNSQVLLDAPIQLSK	129670	226700	377100	570100	1290500	106470	0.571989	1	1.66343	2.51478	5.69255	0.469652	-0.80594	0	0.734163	1.33043	2.50907	-1.09034
ATP-binding cassette sub-family F member 3 OS=Homo sapiens GN=ABCF3 PE=1 SV=2 - [ABCF3_HUMAN]	LSVSADLESR	238200	454800	636000	1035000	1823000	216400	0.523747	1	1.39842	2.27573	4.00836	0.475814	-0.933059	0	0.483795	1.18633	2.00301	-1.07153
ATP-citrate synthase OS=Homo sapiens GN=ACLY PE=1 SV=3 - [ACLY_HUMAN]	AGKDLVSSLTSGLLTIGDR	27970	98420	184560	296800	785700	23661	0.28419	1	1.87523	3.01565	7.98313	0.240408	-1.81507	-1.60171e-16	0.907066	1.59247	2.99696	-2.05644
ATP-citrate synthase OS=Homo sapiens GN=ACLY PE=1 SV=3 - [ACLY_HUMAN]	AISEQTGKELLYK	75690	533400	1431000	1564000	7269000	72730	0.141901	1	2.68279	2.93213	13.6277	0.136352	-2.81704	0	1.42373	1.55195	3.76847	-2.8746
ATP-citrate synthase OS=Homo sapiens GN=ACLY PE=1 SV=3 - [ACLY_HUMAN]	ATGFLK	402800	961500	1979000	2326000	7456000	346600	0.418929	1	2.05824	2.41914	7.75455	0.360478	-1.25522	0	1.04141	1.27449	2.95504	-1.47202
ATP-citrate synthase OS=Homo sapiens GN=ACLY PE=1 SV=3 - [ACLY_HUMAN]	DLVSSLTSGLLTIGDR	46930	98420	158100	226500	521600	40660	0.476834	1	1.60638	2.30136	5.29974	0.413127	-1.06844	-1.60171e-16	0.683814	1.20249	2.40592	-1.27534
ATP-citrate synthase OS=Homo sapiens GN=ACLY PE=1 SV=3 - [ACLY_HUMAN]	EAYPEEAYIADLDAK	135680	874400	1712900	3057200	7555200	162210	0.155169	1	1.95894	3.49634	8.64044	0.18551	-2.68809	0	0.970076	1.80585	3.1111	-2.43043
ATP-citrate synthase OS=Homo sapiens GN=ACLY PE=1 SV=3 - [ACLY_HUMAN]	FGGALDAAAK	174100	1158000	3021000	4542000	12190000	189400	0.150345	1	2.60881	3.92228	10.5268	0.163558	-2.73365	0	1.38339	1.97169	3.39599	-2.61213
ATP-citrate synthase OS=Homo sapiens GN=ACLY PE=1 SV=3 - [ACLY_HUMAN]	GGPNYQEGLR	257400	638000	1080000	1663000	3397000	290300	0.403448	1	1.69279	2.60658	5.32445	0.455016	-1.30954	0	0.759403	1.38216	2.41263	-1.13601
ATP-citrate synthase OS=Homo sapiens GN=ACLY PE=1 SV=3 - [ACLY_HUMAN]	LGLVGVNLTLDGVK	114740	514300	1057000	1510600	4808000	119380	0.223099	1	2.05522	2.9372	9.34863	0.232121	-2.16424	0	1.03929	1.55444	3.22475	-2.10705
ATP-citrate synthase OS=Homo sapiens GN=ACLY PE=1 SV=3 - [ACLY_HUMAN]	LGQEATVGK	1003300	2889100	6182900	9277900	24868000	765370	0.347271	1	2.14008	3.21135	8.60752	0.264916	-1.52587	0	1.09766	1.68318	3.1056	-1.91639
ATP-citrate synthase OS=Homo sapiens GN=ACLY PE=1 SV=3 - [ACLY_HUMAN]	LTLLNPK	500210	2746900	6435600	8329800	28430000	479900	0.1821	1	2.34286	3.03244	10.3498	0.174706	-2.4572	0	1.22827	1.60048	3.37154	-2.517
ATP-citrate synthase OS=Homo sapiens GN=ACLY PE=1 SV=3 - [ACLY_HUMAN]	LYRPGSVAYVSR	122000	256500	460300	698100	1618000	96820	0.475634	1	1.79454	2.72164	6.30799	0.377466	-1.07208	0	0.843616	1.44447	2.65718	-1.40558
ATP-citrate synthase OS=Homo sapiens GN=ACLY PE=1 SV=3 - [ACLY_HUMAN]	TASFSESR	509600	1642000	2962000	5242000	8807000	437800	0.310353	1	1.8039	3.19245	5.36358	0.266626	-1.68802	0	0.851118	1.67466	2.4232	-1.90711
ATP-citrate synthase OS=Homo sapiens GN=ACLY PE=1 SV=3 - [ACLY_HUMAN]	TIAIIAEGIPEALTR	248520	1520120	3328130	7087400	13361300	310580	0.163487	1	2.18939	4.6624	8.78964	0.204313	-2.61275	0	1.13053	2.22107	3.1358	-2.29115
ATP-citrate synthase OS=Homo sapiens GN=ACLY PE=1 SV=3 - [ACLY_HUMAN]	VTPDTDWAR	739700	2374300	3969000	8165000	16046000	797900	0.311544	1	1.67165	3.43891	6.7582	0.336057	-1.68249	0	0.741273	1.78195	2.75664	-1.57322
ATP-citrate synthase OS=Homo sapiens GN=ACLY PE=1 SV=3 - [ACLY_HUMAN]	YQDTPGVK	404200	1324600	2470000	3651000	9123000	480700	0.305149	1	1.86471	2.7563	6.88736	0.362902	-1.71242	0	0.898954	1.46273	2.78395	-1.46235
ATP-dependent Clp protease ATP-binding subunit clpX-like, mitochondrial OS=Homo sapiens GN=CLPX PE=1 SV=2 - [CLPX_HUMAN]	LLEGTIVNVPEK	89800	183100	297800	348600	846700	60580	0.490442	1	1.62643	1.90388	4.62425	0.330857	-1.02784	0	0.701712	0.928941	2.20922	-1.59572
ATP-dependent DNA helicase Q1 OS=Homo sapiens GN=RECQL PE=1 SV=3 - [RECQ1_HUMAN]	QQELIQK	106200	333800	722900	1180000	3030000	100800	0.318155	1	2.16567	3.53505	9.07729	0.301977	-1.6522	0	1.11481	1.82173	3.18226	-1.72749
ATP-dependent DNA helicase Q1 OS=Homo sapiens GN=RECQL PE=1 SV=3 - [RECQ1_HUMAN]	VAGVVAPTLPREDLEK	89010	184800	357700	584100	1371000	72280	0.481656	1	1.93561	3.16071	7.41883	0.391126	-1.05393	0	0.952785	1.66025	2.89119	-1.3543
ATP-dependent RNA helicase A OS=Homo sapiens GN=DHX9 PE=1 SV=4 - [DHX9_HUMAN]	AGYGAGVGGGYR	924500	1115510	1842490	3810200	8803200	473330	0.828769	1	1.6517	3.41566	7.89164	0.424317	-0.270958	0	0.723953	1.77216	2.98032	-1.23679
ATP-dependent RNA helicase A OS=Homo sapiens GN=DHX9 PE=1 SV=4 - [DHX9_HUMAN]	DAQSNAAR	280730	1401900	2480400	4142600	12718300	235900	0.20025	1	1.76931	2.95499	9.07219	0.168272	-2.32013	0	0.823189	1.56315	3.18145	-2.57114
ATP-dependent RNA helicase A OS=Homo sapiens GN=DHX9 PE=1 SV=4 - [DHX9_HUMAN]	DFVNYLVR	261280	588900	921000	1851500	3973000	185400	0.443675	1	1.56393	3.144	6.74648	0.314824	-1.17243	0	0.645178	1.6526	2.75413	-1.66738
ATP-dependent RNA helicase A OS=Homo sapiens GN=DHX9 PE=1 SV=4 - [DHX9_HUMAN]	DVVQAYPEVR	110600	319500	608600	987300	2540000	84980	0.346166	1	1.90485	3.09014	7.94992	0.265978	-1.53046	0	0.929678	1.62767	2.99094	-1.91062
ATP-dependent RNA helicase A OS=Homo sapiens GN=DHX9 PE=1 SV=4 - [DHX9_HUMAN]	ELDALDANDELTPLGR	94180	195200	266700	458500	935100	62340	0.48248	1	1.36629	2.34887	4.79047	0.319365	-1.05146	0	0.450265	1.23197	2.26017	-1.64672
ATP-dependent RNA helicase A OS=Homo sapiens GN=DHX9 PE=1 SV=4 - [DHX9_HUMAN]	GAYGTGYFGQGR	485680	1042800	1686800	3154700	6973000	407880	0.465746	1	1.61757	3.02522	6.6868	0.391139	-1.10238	0	0.693826	1.59704	2.74132	-1.35425
ATP-dependent RNA helicase A OS=Homo sapiens GN=DHX9 PE=1 SV=4 - [DHX9_HUMAN]	ILTTEGR	449600	1385000	2684000	4837000	12680000	355800	0.324621	1	1.93791	3.49242	9.15523	0.256895	-1.62317	0	0.954499	1.80423	3.1946	-1.96075
ATP-dependent RNA helicase A OS=Homo sapiens GN=DHX9 PE=1 SV=4 - [DHX9_HUMAN]	ISAVSVAER	411100	1056000	2113000	4040000	8421000	383300	0.389299	1	2.00095	3.82576	7.97443	0.362973	-1.36105	0	1.00068	1.93575	2.99538	-1.46206
ATP-dependent RNA helicase A OS=Homo sapiens GN=DHX9 PE=1 SV=4 - [DHX9_HUMAN]	LAQFEPSQR	137825	479200	866540	1507760	4451000	101678	0.287615	1	1.80831	3.14641	9.2884	0.212183	-1.79779	0	0.854638	1.65371	3.21543	-2.23662
ATP-dependent RNA helicase A OS=Homo sapiens GN=DHX9 PE=1 SV=4 - [DHX9_HUMAN]	LGGIGQFLAK	334340	1494400	3383700	6302600	18453000	243030	0.223729	1	2.26425	4.21748	12.3481	0.162627	-2.16018	0	1.17904	2.07638	3.62622	-2.62036
ATP-dependent RNA helicase A OS=Homo sapiens GN=DHX9 PE=1 SV=4 - [DHX9_HUMAN]	LNQYFQK	256300	832600	1609000	2540000	6970000	218200	0.307831	1	1.9325	3.05068	8.37137	0.262071	-1.69979	0	0.950469	1.60913	3.06546	-1.93197
ATP-dependent RNA helicase A OS=Homo sapiens GN=DHX9 PE=1 SV=4 - [DHX9_HUMAN]	QPAIISQLDPVNER	221900	383400	520900	636700	1173000	283100	0.578769	1	1.35863	1.66067	3.05947	0.738393	-0.788941	0	0.442156	0.731763	1.61328	-0.437539
ATP-dependent RNA helicase A OS=Homo sapiens GN=DHX9 PE=1 SV=4 - [DHX9_HUMAN]	RISAVSVAER	599100	1278400	2072500	3520700	8539000	1000800	0.468633	1	1.62117	2.75399	6.67944	0.782854	-1.09347	0	0.697033	1.46152	2.73973	-0.353186
ATP-dependent RNA helicase A OS=Homo sapiens GN=DHX9 PE=1 SV=4 - [DHX9_HUMAN]	TTQVPQFILDDFIQNDR	73630	137800	231600	327000	633600	53800	0.534325	1	1.6807	2.373	4.59797	0.390421	-0.90421	0	0.749059	1.24671	2.201	-1.3569
ATP-dependent RNA helicase A OS=Homo sapiens GN=DHX9 PE=1 SV=4 - [DHX9_HUMAN]	VAFERGEEPGK	112600	218100	386900	636300	1565000	81890	0.516277	1	1.77396	2.91747	7.17561	0.37547	-0.953783	-1.60171e-16	0.826971	1.54472	2.8431	-1.41323
ATP-dependent RNA helicase A OS=Homo sapiens GN=DHX9 PE=1 SV=4 - [DHX9_HUMAN]	VFDPVPVGVTK	233300	498200	870000	1187600	3282000	217500	0.468286	1	1.74629	2.38378	6.58772	0.436572	-1.09454	0	0.80429	1.25325	2.71978	-1.19571
ATP-dependent RNA helicase DDX1 OS=Homo sapiens GN=DDX1 PE=1 SV=2 - [DDX1_HUMAN]	APDGYIVK	309750	719070	1318890	1689450	5188300	236190	0.430765	1	1.83416	2.34949	7.21529	0.328466	-1.21503	0	0.87512	1.23235	2.85106	-1.60618
ATP-dependent RNA helicase DDX1 OS=Homo sapiens GN=DDX1 PE=1 SV=2 - [DDX1_HUMAN]	DGFVALSK	410500	698100	1246700	1472600	4041000	242700	0.588025	1	1.78585	2.10944	5.78857	0.347658	-0.766051	0	0.836609	1.07686	2.53321	-1.52426
ATP-dependent RNA helicase DDX1 OS=Homo sapiens GN=DDX1 PE=1 SV=2 - [DDX1_HUMAN]	ELLIIGGVAAR	258800	665300	1098300	2118900	4240000	254800	0.388997	1	1.65083	3.18488	6.37306	0.382985	-1.36217	0	0.723195	1.67124	2.67199	-1.38464
ATP-dependent RNA helicase DDX1 OS=Homo sapiens GN=DDX1 PE=1 SV=2 - [DDX1_HUMAN]	LNLSQVR	1099500	2414000	5125000	7916000	19499000	755600	0.455468	1	2.12303	3.2792	8.07746	0.313007	-1.13458	0	1.08613	1.71335	3.0139	-1.67573
ATP-dependent RNA helicase DDX18 OS=Homo sapiens GN=DDX18 PE=1 SV=2 - [DDX18_HUMAN]	DLLAAAK	402200	739200	1480000	2351000	6421000	275300	0.544102	1	2.00216	3.18047	8.68642	0.37243	-0.878052	0	1.00156	1.66924	3.11876	-1.42496
ATP-dependent RNA helicase DDX18 OS=Homo sapiens GN=DDX18 PE=1 SV=2 - [DDX18_HUMAN]	GGGGGFGYQK	526800	794500	1295800	2436200	6604000	235700	0.663059	1	1.63096	3.06633	8.31215	0.296665	-0.592792	-1.60171e-16	0.705724	1.61651	3.05522	-1.7531
ATP-dependent RNA helicase DDX19A OS=Homo sapiens GN=DDX19A PE=1 SV=1 - [DD19A_HUMAN]	DPNSPLYSVK	76890	191600	332000	507000	1173000	62170	0.401305	1	1.73278	2.64614	6.12213	0.324478	-1.31723	0	0.793086	1.40389	2.61403	-1.62381
ATP-dependent RNA helicase DDX19A OS=Homo sapiens GN=DDX19A PE=1 SV=1 - [DD19A_HUMAN]	LDTDDLDEIEKIAN	33640	75960	124500	213700	523200	26740	0.442865	1	1.63902	2.81332	6.88784	0.352027	-1.17506	0	0.712834	1.49228	2.78405	-1.50624
ATP-dependent RNA helicase DDX19A OS=Homo sapiens GN=DDX19A PE=1 SV=1 - [DD19A_HUMAN]	VVPDPNVIK	128590	508400	989900	1413000	4337600	103410	0.252931	1	1.94709	2.77931	8.53186	0.203403	-1.98319	0	0.961319	1.47473	3.09286	-2.29759
ATP-dependent RNA helicase DDX24 OS=Homo sapiens GN=DDX24 PE=1 SV=1 - [DDX24_HUMAN]	ELAVQVK	769900	1576000	2961000	5285000	13560000	503600	0.488515	1	1.87881	3.35343	8.60406	0.319543	-1.03352	0	0.909817	1.74564	3.10502	-1.64592
ATP-dependent RNA helicase DDX24 OS=Homo sapiens GN=DDX24 PE=1 SV=1 - [DDX24_HUMAN]	GLDIPK	866000	3112000	6250000	12124000	34620000	644000	0.278278	1	2.00835	3.89589	11.1247	0.206941	-1.8454	0	1.00601	1.96195	3.47569	-2.27271
ATP-dependent RNA helicase DDX24 OS=Homo sapiens GN=DDX24 PE=1 SV=1 - [DDX24_HUMAN]	GLEPSQSTAAK	78280	181500	292400	462700	1237000	55230	0.431295	1	1.61102	2.54931	6.81543	0.304298	-1.21325	0	0.687974	1.35011	2.7688	-1.71645
ATP-dependent RNA helicase DDX24 OS=Homo sapiens GN=DDX24 PE=1 SV=1 - [DDX24_HUMAN]	KGLEPSQSTAAK	323360	590890	1087300	1454600	4981700	204680	0.547242	1	1.84011	2.46171	8.43084	0.346393	-0.869748	0	0.879789	1.29966	3.07568	-1.52952
ATP-dependent RNA helicase DDX24 OS=Homo sapiens GN=DDX24 PE=1 SV=1 - [DDX24_HUMAN]	LEDCVLLATDVAAR	121280	307200	503070	1054000	2317600	107010	0.394792	1	1.6376	3.43099	7.54427	0.34834	-1.34084	0	0.711581	1.77862	2.91538	-1.52143
ATP-dependent RNA helicase DDX24 OS=Homo sapiens GN=DDX24 PE=1 SV=1 - [DDX24_HUMAN]	NAAPPPSNTEAPPGETR	4847	12750	27570	50060	111200	4557	0.380157	1	2.16235	3.92627	8.72157	0.357412	-1.39533	0	1.1126	1.97316	3.12459	-1.48434
ATP-dependent RNA helicase DDX24 OS=Homo sapiens GN=DDX24 PE=1 SV=1 - [DDX24_HUMAN]	NLEQFAR	408600	987500	1841000	3514000	7699000	342300	0.413772	1	1.8643	3.55848	7.79646	0.346633	-1.27309	0	0.898637	1.83126	2.96282	-1.52852
ATP-dependent RNA helicase DDX24 OS=Homo sapiens GN=DDX24 PE=1 SV=1 - [DDX24_HUMAN]	NPSSLFSK	238800	476300	797600	993000	2347000	264400	0.501365	1	1.67457	2.08482	4.92757	0.555112	-0.996068	0	0.743795	1.05992	2.30088	-0.849148
ATP-dependent RNA helicase DDX24 OS=Homo sapiens GN=DDX24 PE=1 SV=1 - [DDX24_HUMAN]	RPEIVVATPGR	511800	941500	1420600	2177000	4221000	463400	0.543601	1	1.50887	2.31227	4.48327	0.492193	-0.879381	0	0.593467	1.20931	2.16455	-1.0227
ATP-dependent RNA helicase DDX24 OS=Homo sapiens GN=DDX24 PE=1 SV=1 - [DDX24_HUMAN]	RPLLGLVLTPTR	492300	792400	1196800	1687200	3811900	384200	0.621277	1	1.51035	2.12923	4.81058	0.484856	-0.686691	0	0.594881	1.09033	2.26621	-1.04437
ATP-dependent RNA helicase DDX24 OS=Homo sapiens GN=DDX24 PE=1 SV=1 - [DDX24_HUMAN]	TEAGAETR	201700	520600	637600	1057000	2021000	271200	0.387438	1	1.22474	2.03035	3.88206	0.520937	-1.36796	-1.60171e-16	0.292476	1.02173	1.95682	-0.940818
ATP-dependent RNA helicase DDX24 OS=Homo sapiens GN=DDX24 PE=1 SV=1 - [DDX24_HUMAN]	TGGTVSDQALLFGDDDAGEGPSSLIR	31050	67070	109400	155100	350200	31270	0.462949	1	1.63113	2.31251	5.22141	0.466229	-1.11107	0	0.705873	1.20946	2.38444	-1.10089
ATP-dependent RNA helicase DDX3X OS=Homo sapiens GN=DDX3X PE=1 SV=3 - [DDX3X_HUMAN]	ELAVQIYEEAR	315480	662470	1031500	2021800	4363900	232480	0.476218	1	1.55705	3.05191	6.58732	0.350929	-1.07031	0	0.638817	1.60971	2.71969	-1.51075
ATP-dependent RNA helicase DDX3X OS=Homo sapiens GN=DDX3X PE=1 SV=3 - [DDX3X_HUMAN]	FSGGFGAR	478100	1140100	2071300	3775900	8690000	266420	0.419349	1	1.81677	3.3119	7.62214	0.233681	-1.25378	0	0.861376	1.72766	2.9302	-2.09739
ATP-dependent RNA helicase DDX3X OS=Homo sapiens GN=DDX3X PE=1 SV=3 - [DDX3X_HUMAN]	GLDISNVK	2002400	3557800	6527200	8796800	24804000	1225100	0.56282	1	1.83462	2.47254	6.97172	0.344342	-0.829255	0	0.875479	1.30599	2.80152	-1.53809
ATP-dependent RNA helicase DDX3X OS=Homo sapiens GN=DDX3X PE=1 SV=3 - [DDX3X_HUMAN]	IGLDFCK	60320	159700	269100	435100	1287000	52750	0.377708	1	1.68503	2.72448	8.05886	0.330307	-1.40466	0	0.752778	1.44598	3.01058	-1.59812
ATP-dependent RNA helicase DDX3X OS=Homo sapiens GN=DDX3X PE=1 SV=3 - [DDX3X_HUMAN]	KQYPISLVLAPTR	283000	1024200	1930900	3422000	9737000	254300	0.276313	1	1.88528	3.34114	9.50693	0.248291	-1.85562	0	0.914776	1.74034	3.24898	-2.00989
ATP-dependent RNA helicase DDX3X OS=Homo sapiens GN=DDX3X PE=1 SV=3 - [DDX3X_HUMAN]	QSSGASSSSFSSSR	34860	142400	264900	716300	1650000	24470	0.244803	1	1.86025	5.0302	11.5871	0.17184	-2.0303	0	0.895499	2.33061	3.53444	-2.54086
ATP-dependent RNA helicase DDX3X OS=Homo sapiens GN=DDX3X PE=1 SV=3 - [DDX3X_HUMAN]	QYPISLVLAPTR	68930	166600	278100	463500	1075000	65300	0.413745	1	1.66927	2.78211	6.45258	0.391957	-1.27318	0	0.739215	1.47618	2.68988	-1.35123
ATP-dependent RNA helicase DDX3X OS=Homo sapiens GN=DDX3X PE=1 SV=3 - [DDX3X_HUMAN]	SDYDGIGSR	415400	1173000	2079500	4250000	9175000	326700	0.354135	1	1.7728	3.62319	7.82182	0.278517	-1.49763	0	0.826034	1.85726	2.96751	-1.84416
ATP-dependent RNA helicase DDX3X OS=Homo sapiens GN=DDX3X PE=1 SV=3 - [DDX3X_HUMAN]	SPILVATAVAAR	955500	2069500	2911400	4678900	10686000	1258500	0.461706	1	1.40681	2.26088	5.16357	0.608118	-1.11495	-1.60171e-16	0.492431	1.17689	2.36837	-0.717577
ATP-dependent RNA helicase DDX3X OS=Homo sapiens GN=DDX3X PE=1 SV=3 - [DDX3X_HUMAN]	SSFFSDR	201500	814300	1468000	3307000	8777000	186500	0.247452	1	1.80278	4.06116	10.7786	0.229031	-2.01478	0	0.85022	2.02189	3.4301	-2.12638
ATP-dependent RNA helicase DDX3X OS=Homo sapiens GN=DDX3X PE=1 SV=3 - [DDX3X_HUMAN]	VGNLGLATSFFNER	319390	1603940	3612440	8969100	20254600	280036	0.199128	1	2.25223	5.59192	12.628	0.174593	-2.32823	0	1.17135	2.48334	3.65856	-2.51794
ATP-dependent RNA helicase DDX3X OS=Homo sapiens GN=DDX3X PE=1 SV=3 - [DDX3X_HUMAN]	VGSTSENITQK	635310	1728800	3476200	5501100	14990000	555230	0.367486	1	2.01076	3.18203	8.67075	0.321165	-1.44424	0	1.00774	1.66995	3.11616	-1.63861
ATP-dependent RNA helicase DDX3X OS=Homo sapiens GN=DDX3X PE=1 SV=3 - [DDX3X_HUMAN]	VVWVEESDKR	769400	2582300	5111400	7663600	24413000	661360	0.297951	1	1.9794	2.96774	9.45398	0.256113	-1.74685	0	0.985062	1.56937	3.24092	-1.96515
ATP-dependent RNA helicase DDX42 OS=Homo sapiens GN=DDX42 PE=1 SV=1 - [DDX42_HUMAN]	DIPVLVATDVAAR	137740	223070	396700	605400	1502500	85640	0.617474	1	1.77837	2.71395	6.73555	0.383915	-0.695549	-1.60171e-16	0.830552	1.44039	2.7518	-1.38114
ATP-dependent RNA helicase DDX42 OS=Homo sapiens GN=DDX42 PE=1 SV=1 - [DDX42_HUMAN]	DSNFAGDLVR	81380	125400	207570	323700	701800	68860	0.648963	1	1.65526	2.58134	5.59649	0.549123	-0.623791	0	0.727061	1.36812	2.48452	-0.864799
ATP-dependent RNA helicase DDX42 OS=Homo sapiens GN=DDX42 PE=1 SV=1 - [DDX42_HUMAN]	GFGFGGFAISAGK	67550	106700	168700	283400	658400	43010	0.633083	1	1.58107	2.65604	6.17057	0.403093	-0.659533	0	0.6609	1.40928	2.6254	-1.31082
ATP-dependent RNA helicase DDX42 OS=Homo sapiens GN=DDX42 PE=1 SV=1 - [DDX42_HUMAN]	GLDIPSIK	814700	1299700	2364500	3833000	10073000	447370	0.626837	1	1.81927	2.94914	7.75025	0.34421	-0.673838	0	0.863356	1.5603	2.95424	-1.53864
ATP-dependent RNA helicase DDX42 OS=Homo sapiens GN=DDX42 PE=1 SV=1 - [DDX42_HUMAN]	TVINYDVAR	237100	420700	625200	901300	2056000	233800	0.563585	1	1.48609	2.14238	4.88709	0.55574	-0.827296	0	0.571526	1.09922	2.28898	-0.847517
ATP-dependent RNA helicase DDX50 OS=Homo sapiens GN=DDX50 PE=1 SV=1 - [DDX50_HUMAN]	GVTYLFPIQVK	78830	198820	312200	538800	1253500	55450	0.396489	1	1.57026	2.70999	6.3047	0.278895	-1.33465	0	0.651008	1.43829	2.65643	-1.8422
ATP-dependent RNA helicase DDX50 OS=Homo sapiens GN=DDX50 PE=1 SV=1 - [DDX50_HUMAN]	TFSFAIPLIER	77420	170090	305400	485900	1216900	76950	0.455171	1	1.79552	2.85672	7.15445	0.452408	-1.13552	0	0.844402	1.51436	2.83884	-1.14431
ATP-dependent RNA helicase DDX54 OS=Homo sapiens GN=DDX54 PE=1 SV=2 - [DDX54_HUMAN]	AGLTEPVLIR	189400	357400	574500	1110000	2485000	149900	0.529938	1	1.60744	3.10576	6.95299	0.419418	-0.916103	0	0.684767	1.63495	2.79763	-1.25354
ATP-dependent RNA helicase DDX54 OS=Homo sapiens GN=DDX54 PE=1 SV=2 - [DDX54_HUMAN]	ELALQTLK	220400	473900	769700	1268000	3434000	142300	0.465077	1	1.62418	2.67567	7.24625	0.300274	-1.10446	-1.60171e-16	0.699714	1.4199	2.85724	-1.73565
ATP-dependent RNA helicase DDX54 OS=Homo sapiens GN=DDX54 PE=1 SV=2 - [DDX54_HUMAN]	GLDIPLLDNVINYSFPAK	10050	28460	44850	76520	224900	6594	0.353127	1	1.5759	2.68869	7.90232	0.231694	-1.50174	0	0.656172	1.4269	2.98228	-2.10971
ATP-dependent RNA helicase DDX54 OS=Homo sapiens GN=DDX54 PE=1 SV=2 - [DDX54_HUMAN]	VADNAQQQYVR	84580	227600	405900	963600	2288000	56290	0.371617	1	1.78339	4.23374	10.0527	0.24732	-1.42811	0	0.834624	2.08193	3.32951	-2.01555
ATP-dependent RNA helicase DDX54 OS=Homo sapiens GN=DDX54 PE=1 SV=2 - [DDX54_HUMAN]	VQELQQGAFGR	141200	273100	436200	659000	1393000	137700	0.517027	1	1.59722	2.41304	5.1007	0.504211	-0.951689	0	0.67556	1.27085	2.35069	-0.987901
ATP-dependent RNA helicase DDX54 OS=Homo sapiens GN=DDX54 PE=1 SV=2 - [DDX54_HUMAN]|Cytoplasmic dynein 2 heavy chain 1 OS=Homo sapiens GN=DYNC2H1 PE=1 SV=4 - [DYHC2_HUMAN]	LVDSIK	120100	363300	686500	1222000	3211000	105700	0.330581	1	1.88962	3.36361	8.83843	0.290944	-1.59693	0	0.918098	1.75001	3.14379	-1.78119
ATP-dependent RNA helicase DHX8 OS=Homo sapiens GN=DHX8 PE=1 SV=1 - [DHX8_HUMAN]	TGIDQLVVTPISQAQAK	62020	120200	183700	270500	562400	52590	0.515973	1	1.52829	2.25042	4.67887	0.437521	-0.954631	-1.60171e-16	0.611915	1.17019	2.22616	-1.19258
ATP-dependent RNA helicase DHX8 OS=Homo sapiens GN=DHX8 PE=1 SV=1 - [DHX8_HUMAN]	VANVADVVSK	146600	308400	509100	771400	1692000	107600	0.475357	1	1.65078	2.5013	5.48638	0.348898	-1.07292	0	0.723146	1.32268	2.45585	-1.51912
ATP-dependent zinc metalloprotease YME1L1 OS=Homo sapiens GN=YME1L1 PE=1 SV=2 - [YMEL1_HUMAN]	GILLVGPPGTGK	250830	659200	1117900	1428700	3674000	163270	0.380507	1	1.69584	2.16732	5.57342	0.247679	-1.39401	0	0.762003	1.11591	2.47856	-2.01346
ATP-dependent zinc metalloprotease YME1L1 OS=Homo sapiens GN=YME1L1 PE=1 SV=2 - [YMEL1_HUMAN]	GTVGFSGAELENLVNQAALK	111080	303170	537910	784100	1755300	81255	0.366395	1	1.77429	2.58634	5.78982	0.268018	-1.44853	0	0.827238	1.37091	2.53352	-1.8996
ATP-dependent zinc metalloprotease YME1L1 OS=Homo sapiens GN=YME1L1 PE=1 SV=2 - [YMEL1_HUMAN]	LAETQNIAPSFVK	81280	230900	413400	575700	1389000	57650	0.352014	1	1.79039	2.49329	6.01559	0.249675	-1.5063	0	0.84027	1.31805	2.58871	-2.00188
ATPase ASNA1 OS=Homo sapiens GN=ASNA1 PE=1 SV=2 - [ASNA_HUMAN]	LLNFPTIVER	89210	289790	493800	1016800	2162600	91000	0.307844	1	1.70399	3.50875	7.46265	0.31402	-1.69973	0	0.768919	1.81096	2.89969	-1.67107
ATPase WRNIP1 OS=Homo sapiens GN=WRNIP1 PE=1 SV=2 - [WRIP1_HUMAN]	AVGQDTLLR	319000	787300	1102000	1842000	4288000	270000	0.405182	1	1.39972	2.33964	5.44646	0.342944	-1.30336	0	0.485139	1.22629	2.44532	-1.54395
ATPase WRNIP1 OS=Homo sapiens GN=WRNIP1 PE=1 SV=2 - [WRIP1_HUMAN]	LIPDFPVAR	366100	1312600	2155000	4151000	8787000	303800	0.278912	1	1.64178	3.16243	6.69435	0.231449	-1.84212	0	0.715261	1.66103	2.74294	-2.11123
ATPase family AAA domain-containing protein 2 OS=Homo sapiens GN=ATAD2 PE=1 SV=1 - [ATAD2_HUMAN]	AVLQALEVLPVAPPPEPR	82950	153810	252470	325000	644700	78080	0.539302	1	1.64144	2.113	4.19154	0.507639	-0.890835	0	0.714963	1.07929	2.06748	-0.978124
ATPase family AAA domain-containing protein 3A OS=Homo sapiens GN=ATAD3A PE=1 SV=2 - [ATD3A_HUMAN]	GEGAGPPPPLPPAQPGAEGGGDR	8151	17120	20500	28220	70560	7008	0.47611	1	1.19743	1.64836	4.1215	0.409346	-1.07063	0	0.259941	0.721035	2.04317	-1.28861
ATPase family AAA domain-containing protein 3A OS=Homo sapiens GN=ATAD3A PE=1 SV=2 - [ATD3A_HUMAN]	ITVLEALR	285550	945900	1717000	3353600	6701000	281900	0.301882	1	1.8152	3.54541	7.08426	0.298023	-1.72794	0	0.86013	1.82595	2.82462	-1.7465
ATPase family AAA domain-containing protein 3A OS=Homo sapiens GN=ATAD3A PE=1 SV=2 - [ATD3A_HUMAN]	LLSRPQDALEGVVLSPSLEAR	65630	167150	278200	499300	1005000	57110	0.392641	1	1.66437	2.98714	6.01256	0.341669	-1.34872	0	0.734979	1.57876	2.58798	-1.54933
ATPase family AAA domain-containing protein 3A OS=Homo sapiens GN=ATAD3A PE=1 SV=2 - [ATD3A_HUMAN]	TAGTLFGEGFR	199700	522700	882700	1829500	3676000	183360	0.382055	1	1.68873	3.5001	7.03271	0.350794	-1.38815	0	0.75594	1.80739	2.81408	-1.5113
ATPase inhibitor, mitochondrial OS=Homo sapiens GN=ATPIF1 PE=1 SV=1 - [ATIF1_HUMAN]	GFGSDQSENVDR	104900	259800	348800	428600	794700	59290	0.403772	1	1.34257	1.64973	3.05889	0.228214	-1.30839	0	0.424999	0.72223	1.61301	-2.13154
ATPase inhibitor, mitochondrial OS=Homo sapiens GN=ATPIF1 PE=1 SV=1 - [ATIF1_HUMAN]	REQAEEER	18220	59110	115100	188200	480600	15940	0.308239	1	1.94722	3.18389	8.1306	0.269667	-1.69788	0	0.961414	1.67079	3.02336	-1.89075
ATR-interacting protein OS=Homo sapiens GN=ATRIP PE=1 SV=1 - [ATRIP_HUMAN]	EAQNLAFTGLNLVAR	209900	293400	419600	614600	949300	168600	0.715406	1	1.43013	2.09475	3.23551	0.574642	-0.483167	0	0.516146	1.06678	1.694	-0.799264
Abelson tyrosine-protein kinase 2 OS=Homo sapiens GN=ABL2 PE=1 SV=1 - [ABL2_HUMAN]	LPILPSK	309800	498500	908100	1183000	2645000	165800	0.621464	1	1.82166	2.37312	5.30592	0.332598	-0.686256	0	0.865258	1.24678	2.4076	-1.58815
Abelson tyrosine-protein kinase 2 OS=Homo sapiens GN=ABL2 PE=1 SV=1 - [ABL2_HUMAN]	VADFGLSR	314800	451600	867100	1139000	2102000	312100	0.697077	1	1.92006	2.52214	4.65456	0.691098	-0.52061	0	0.941153	1.33465	2.21865	-0.533037
Abl interactor 1 OS=Homo sapiens GN=ABI1 PE=1 SV=4 - [ABI1_HUMAN]	ALIESYQNLTR	38330	93740	151400	272000	596100	33210	0.408897	1	1.61511	2.90164	6.35908	0.354278	-1.29019	0	0.691629	1.53687	2.66882	-1.49705
Abl interactor 2 OS=Homo sapiens GN=ABI2 PE=1 SV=1 - [ABI2_HUMAN]	ALFDSYTNLER	134900	173200	259900	431600	914500	60530	0.778868	1	1.50058	2.49192	5.28002	0.34948	-0.360549	0	0.585518	1.31726	2.40054	-1.51672
Abnormal spindle-like microcephaly-associated protein OS=Homo sapiens GN=ASPM PE=1 SV=2 - [ASPM_HUMAN]	NVTTPISK	324100	293200	561100	714400	1747000	104500	1.10539	1	1.91371	2.43656	5.95839	0.356412	0.144554	0	0.936373	1.28485	2.57492	-1.48838
Abnormal spindle-like microcephaly-associated protein OS=Homo sapiens GN=ASPM PE=1 SV=2 - [ASPM_HUMAN]	SYKNEVTPSSTTASVAR	300300	141200	301100	377700	877000	44610	2.12677	1	2.13244	2.67493	6.21105	0.315935	1.08866	0	1.0925	1.4195	2.63484	-1.6623
Abnormal spindle-like microcephaly-associated protein OS=Homo sapiens GN=ASPM PE=1 SV=2 - [ASPM_HUMAN]	VSNIQNVNK	373000	219800	518900	666100	1558000	65200	1.697	1	2.36078	3.03048	7.08826	0.296633	0.762984	0	1.23927	1.59955	2.82543	-1.75325
Acetoacetyl-CoA synthetase OS=Homo sapiens GN=AACS PE=1 SV=1 - [AACS_HUMAN]	GIADVPEWFK	56130	121700	201800	278400	757100	43950	0.461216	1	1.65818	2.28759	6.22104	0.361134	-1.11649	0	0.729597	1.19383	2.63715	-1.46939
Acetyl-CoA acetyltransferase, mitochondrial OS=Homo sapiens GN=ACAT1 PE=1 SV=1 - [THIL_HUMAN]	AAWEAGK	275900	801200	1341000	1888000	4644000	218200	0.344358	1	1.67374	2.35647	5.79631	0.272341	-1.53802	-1.60171e-16	0.743075	1.23662	2.53513	-1.87651
Acetyl-CoA acetyltransferase, mitochondrial OS=Homo sapiens GN=ACAT1 PE=1 SV=1 - [THIL_HUMAN]	EVVIVSATR	178300	531500	819800	1279000	2589000	203700	0.335466	1	1.54243	2.4064	4.87112	0.383255	-1.57576	0	0.625202	1.26687	2.28425	-1.38362
Acetyl-CoA acetyltransferase, mitochondrial OS=Homo sapiens GN=ACAT1 PE=1 SV=1 - [THIL_HUMAN]	FGNEVIPVTVTVK	312680	928500	1750100	2388900	6346000	276270	0.336758	1	1.88487	2.57286	6.83468	0.297544	-1.57021	0	0.914464	1.36337	2.77287	-1.74882
Acetyl-CoA acetyltransferase, mitochondrial OS=Homo sapiens GN=ACAT1 PE=1 SV=1 - [THIL_HUMAN]	NEQDAYAINSYTR	95650	268200	456700	855100	1628000	93720	0.356637	1	1.70283	3.18829	6.0701	0.349441	-1.48747	-1.60171e-16	0.767938	1.67278	2.60172	-1.51688
Acetyl-CoA acetyltransferase, mitochondrial OS=Homo sapiens GN=ACAT1 PE=1 SV=1 - [THIL_HUMAN]	RLNVTPLAR	270200	454800	853500	978400	2196000	170000	0.594107	1	1.87665	2.15128	4.8285	0.373791	-0.751205	0	0.908159	1.10519	2.27157	-1.4197
Acetyl-CoA acetyltransferase, mitochondrial OS=Homo sapiens GN=ACAT1 PE=1 SV=1 - [THIL_HUMAN]	TPIGSFLGSLSLLPATK	8126	64820	141910	222390	546700	19428	0.125363	1	2.18929	3.43089	8.43413	0.299722	-2.99582	0	1.13047	1.77858	3.07624	-1.7383
Acetyl-CoA carboxylase 1 OS=Homo sapiens GN=ACACA PE=1 SV=2 - [ACACA_HUMAN]	AIGIGAYLVR	122600	264000	421400	618100	1203000	111100	0.464394	1	1.59621	2.34129	4.55682	0.420833	-1.10658	0	0.674652	1.2273	2.18803	-1.24868
Acetyl-CoA carboxylase 1 OS=Homo sapiens GN=ACACA PE=1 SV=2 - [ACACA_HUMAN]	DFTVASPAEFVTR	212350	437500	758200	1152400	2436900	198080	0.485371	1	1.73303	2.63406	5.57006	0.452754	-1.04284	-1.60171e-16	0.793295	1.39729	2.47769	-1.1432
Acetyl-CoA carboxylase 1 OS=Homo sapiens GN=ACACA PE=1 SV=2 - [ACACA_HUMAN]	FIIGSVSEDNSEDEISNLVK	20980	49010	85810	122400	275500	20400	0.428076	1	1.75087	2.49745	5.6213	0.416242	-1.22406	-1.60171e-16	0.80807	1.32046	2.4909	-1.26451
Acetyl-CoA carboxylase 1 OS=Homo sapiens GN=ACACA PE=1 SV=2 - [ACACA_HUMAN]	GSVLEPEGTVEIK	189860	562700	681500	1009200	2210000	153770	0.337409	1	1.21112	1.7935	3.92749	0.273272	-1.56743	0	0.276348	0.842774	1.97361	-1.87159
Acetyl-CoA carboxylase 1 OS=Homo sapiens GN=ACACA PE=1 SV=2 - [ACACA_HUMAN]	IGSFGPQEDLLFLR	133610	345900	651500	1228500	2207200	117760	0.386268	1	1.88349	3.5516	6.38103	0.340445	-1.37233	0	0.91341	1.82847	2.67379	-1.55451
Acetyl-CoA carboxylase 1 OS=Homo sapiens GN=ACACA PE=1 SV=2 - [ACACA_HUMAN]	ILNVPQELYEK	156910	401400	694000	1074700	2514000	129780	0.390907	1	1.72895	2.67738	6.26308	0.323318	-1.3551	0	0.789895	1.42082	2.64687	-1.62897
Acetyl-CoA carboxylase 1 OS=Homo sapiens GN=ACACA PE=1 SV=2 - [ACACA_HUMAN]	LGGIPVGVVAVETR	331800	645200	1060600	1536000	3083000	266600	0.514259	1	1.64383	2.38066	4.77836	0.413205	-0.959433	0	0.717062	1.25136	2.25652	-1.27507
Acetyl-CoA carboxylase 1 OS=Homo sapiens GN=ACACA PE=1 SV=2 - [ACACA_HUMAN]	LLLEDLVK	33000	75800	122300	188100	381100	22780	0.435356	1	1.61346	2.48153	5.0277	0.300528	-1.19973	0	0.690155	1.31123	2.3299	-1.73443
Acetyl-CoA carboxylase 1 OS=Homo sapiens GN=ACACA PE=1 SV=2 - [ACACA_HUMAN]	TVELSIPADPANLDSEAK	95400	192870	327600	460300	891300	63320	0.494634	1	1.69855	2.38658	4.62125	0.328304	-1.01557	0	0.764307	1.25495	2.20828	-1.6069
Acetyl-CoA carboxylase 1 OS=Homo sapiens GN=ACACA PE=1 SV=2 - [ACACA_HUMAN]	VEVGTEVTDYR	51120	139700	235600	391400	869300	52540	0.365927	1	1.68647	2.80172	6.22262	0.376092	-1.45037	0	0.754008	1.48631	2.63752	-1.41084
Acidic leucine-rich nuclear phosphoprotein 32 family member B OS=Homo sapiens GN=ANP32B PE=1 SV=1 - [AN32B_HUMAN]	ELVLDNCK	94100	249800	421700	773500	1853000	75710	0.376701	1	1.68815	3.09648	7.41793	0.303082	-1.40851	-1.60171e-16	0.755444	1.63063	2.89102	-1.72222
Acidic leucine-rich nuclear phosphoprotein 32 family member E OS=Homo sapiens GN=ANP32E PE=1 SV=1 - [AN32E_HUMAN]	IKDLSTVEALQNLK	69990	112300	216700	287200	887200	70090	0.623241	1	1.92965	2.55744	7.90027	0.624132	-0.682137	0	0.948341	1.3547	2.9819	-0.680077
Aconitate hydratase, mitochondrial OS=Homo sapiens GN=ACO2 PE=1 SV=2 - [ACON_HUMAN]	AKDINQEVYNFLATAGAK	101100	162900	249400	292300	756400	84040	0.620626	1	1.531	1.79435	4.64334	0.515899	-0.688204	-1.60171e-16	0.614475	0.843463	2.21516	-0.954839
Aconitate hydratase, mitochondrial OS=Homo sapiens GN=ACO2 PE=1 SV=2 - [ACON_HUMAN]	DGYAQILR	331900	685800	1239000	1993000	4264000	217600	0.48396	1	1.80665	2.9061	6.21756	0.317294	-1.04704	0	0.853316	1.53908	2.63635	-1.65611
Aconitate hydratase, mitochondrial OS=Homo sapiens GN=ACO2 PE=1 SV=2 - [ACON_HUMAN]	FNPETDYLTGTDGKK	94260	212000	387600	553400	1746000	50570	0.444623	1	1.8283	2.61038	8.23585	0.238538	-1.16935	0	0.870504	1.38426	3.04192	-2.06771
Aconitate hydratase, mitochondrial OS=Homo sapiens GN=ACO2 PE=1 SV=2 - [ACON_HUMAN]	NAVTQEFGPVPDTAR	60190	104790	180550	291820	588000	42340	0.574387	1	1.72297	2.78481	5.61122	0.404046	-0.799905	0	0.784897	1.47758	2.48832	-1.30741
Aconitate hydratase, mitochondrial OS=Homo sapiens GN=ACO2 PE=1 SV=2 - [ACON_HUMAN]	SAAVAK	1760000	7761000	16260000	26950000	75090000	1341000	0.226775	1	2.09509	3.47249	9.6753	0.172787	-2.14067	0	1.06701	1.79597	3.27431	-2.53293
Actin, cytoplasmic 1 OS=Homo sapiens GN=ACTB PE=1 SV=1 - [ACTB_HUMAN]	DLTDYLMK	431410	2781900	4998800	9956500	27942700	461270	0.155077	1	1.7969	3.57903	10.0445	0.165811	-2.68894	-1.60171e-16	0.845511	1.83957	3.32833	-2.59239
Actin, cytoplasmic 1 OS=Homo sapiens GN=ACTB PE=1 SV=1 - [ACTB_HUMAN]	DLYANTVLSGGTTMYPGIADR	151060	275460	423490	646500	1406900	134050	0.548392	1	1.53739	2.34698	5.10746	0.486641	-0.866721	0	0.620485	1.23081	2.35261	-1.03907
Actin, cytoplasmic 1 OS=Homo sapiens GN=ACTB PE=1 SV=1 - [ACTB_HUMAN]	DSYVGDEAQSK	1581380	13268500	27108000	38771700	141807500	1510420	0.119183	1	2.04303	2.92209	10.6875	0.113835	-3.06875	0	1.03071	1.547	3.41786	-3.13498
Actin, cytoplasmic 1 OS=Homo sapiens GN=ACTB PE=1 SV=1 - [ACTB_HUMAN]	DSYVGDEAQSKR	1112140	18272100	38743000	58537000	207531000	1910890	0.0608655	1	2.12034	3.20363	11.3578	0.10458	-4.03823	0	1.08429	1.67971	3.50561	-3.25733
Actin, cytoplasmic 1 OS=Homo sapiens GN=ACTB PE=1 SV=1 - [ACTB_HUMAN]	EITALAPSTMK	1126490	3075600	5573800	6969500	21049900	1077810	0.366267	1	1.81226	2.26606	6.84416	0.350439	-1.44903	0	0.857793	1.18019	2.77487	-1.51277
Actin, cytoplasmic 1 OS=Homo sapiens GN=ACTB PE=1 SV=1 - [ACTB_HUMAN]	GYSFTTTAER	9376031	72513395	122407330	254213100	611180830	10630916	0.129301	1	1.68807	3.50574	8.42852	0.146606	-2.9512	0	0.755371	1.80972	3.07528	-2.76998
Actin, cytoplasmic 1 OS=Homo sapiens GN=ACTB PE=1 SV=1 - [ACTB_HUMAN]	GYSFTTTAEREIVR	1678630	7971900	15740200	28285300	86353800	1504730	0.210568	1	1.97446	3.54813	10.8323	0.188754	-2.24764	0	0.981458	1.82706	3.43726	-2.40542
Actin, cytoplasmic 1 OS=Homo sapiens GN=ACTB PE=1 SV=1 - [ACTB_HUMAN]	IIAPPER	445970	4983600	8848600	18652000	50361000	531520	0.0894875	1	1.77554	3.74268	10.1053	0.106654	-3.48217	0	0.828261	1.90407	3.33705	-3.22899
Actin, cytoplasmic 1 OS=Homo sapiens GN=ACTB PE=1 SV=1 - [ACTB_HUMAN]	IKIIAPPERK	127480	307100	594300	742600	2632000	103070	0.415109	1	1.9352	2.4181	8.5705	0.335624	-1.26844	-1.60171e-16	0.952483	1.27388	3.09938	-1.57508
Actin, cytoplasmic 1 OS=Homo sapiens GN=ACTB PE=1 SV=1 - [ACTB_HUMAN]	LDLAGRDLTDYLMK	248500	934730	1658100	3475700	9215200	210910	0.265852	1	1.77388	3.7184	9.85868	0.225637	-1.9113	-1.60171e-16	0.826909	1.89468	3.30139	-2.14792
Actin, cytoplasmic 1 OS=Homo sapiens GN=ACTB PE=1 SV=1 - [ACTB_HUMAN]	VAPEEHPVLLTEAPLNPK	2021140	7663700	14588000	23228800	68488600	1945910	0.263729	1	1.90352	3.03102	8.93675	0.253913	-1.92287	0	0.928669	1.5998	3.15975	-1.9776
Actin, cytoplasmic 1 OS=Homo sapiens GN=ACTB PE=1 SV=1 - [ACTB_HUMAN]|POTE ankyrin domain family member E OS=Homo sapiens GN=POTEE PE=1 SV=3 - [POTEE_HUMAN]	AGFAGDDAPR	38433095	245546599	461294030	887822350	2628194640	37003006	0.156521	1	1.87864	3.6157	10.7034	0.150696	-2.67558	0	0.90969	1.85427	3.42	-2.73028
Actin, cytoplasmic 1 OS=Homo sapiens GN=ACTB PE=1 SV=1 - [ACTB_HUMAN]|POTE ankyrin domain family member E OS=Homo sapiens GN=POTEE PE=1 SV=3 - [POTEE_HUMAN]	AVFPSIVGRPR	10661178	53723270	97729690	218119440	523713300	14192291	0.198446	1	1.81913	4.06006	9.74835	0.264174	-2.33318	0	0.86325	2.0215	3.28516	-1.92044
Actin, cytoplasmic 1 OS=Homo sapiens GN=ACTB PE=1 SV=1 - [ACTB_HUMAN]|POTE ankyrin domain family member E OS=Homo sapiens GN=POTEE PE=1 SV=3 - [POTEE_HUMAN]	GILTLK	2457000	56360100	102750000	201896700	546005000	3049700	0.0435947	1	1.8231	3.58226	9.68779	0.054111	-4.5197	0	0.866392	1.84087	3.27617	-4.20793
Actin, cytoplasmic 1 OS=Homo sapiens GN=ACTB PE=1 SV=1 - [ACTB_HUMAN]|POTE ankyrin domain family member E OS=Homo sapiens GN=POTEE PE=1 SV=3 - [POTEE_HUMAN]	SYELPDGQVITIGNER	2.9498e+06	11295802	22992138	41123120	111600020	2.72313e+06	0.261142	1	2.03546	3.64057	9.87978	0.241075	-1.9371	0	1.02535	1.86416	3.30448	-2.05245
Actin-binding LIM protein 3 OS=Homo sapiens GN=ABLIM3 PE=1 SV=3 - [ABLM3_HUMAN]	IYPYELLLVTTR	73070	139500	193700	278300	614100	67510	0.523799	1	1.38853	1.99498	4.40215	0.483943	-0.932914	0	0.473559	0.996376	2.13821	-1.04709
Actin-binding protein anillin OS=Homo sapiens GN=ANLN PE=1 SV=2 - [ANLN_HUMAN]	AESGDSLGSEDRDLLYSIDAYR	331600	945700	1543500	2787900	5628200	268190	0.35064	1	1.63212	2.94798	5.95136	0.283589	-1.51194	-1.60171e-16	0.706751	1.55972	2.57322	-1.81813
Actin-binding protein anillin OS=Homo sapiens GN=ANLN PE=1 SV=2 - [ANLN_HUMAN]	ALSSSADDASLVNASISSSVK	40620	169950	315330	481400	1262400	34352	0.239011	1	1.85543	2.8326	7.42807	0.20213	-2.06485	0	0.891752	1.50213	2.89299	-2.30664
Actin-binding protein anillin OS=Homo sapiens GN=ANLN PE=1 SV=2 - [ANLN_HUMAN]	ARQPLSEASNQQPLSGGEEK	18030	37370	54830	85550	167800	13060	0.482473	1	1.46722	2.28927	4.49023	0.349478	-1.05148	0	0.553085	1.19489	2.16679	-1.51673
Actin-binding protein anillin OS=Homo sapiens GN=ANLN PE=1 SV=2 - [ANLN_HUMAN]	DGDASLNK	541400	2465100	5009000	8123000	19676000	368400	0.219626	1	2.03197	3.2952	7.98183	0.149446	-2.18688	0	1.02288	1.72037	2.99672	-2.7423
Actin-binding protein anillin OS=Homo sapiens GN=ANLN PE=1 SV=2 - [ANLN_HUMAN]	FSSASGASAR	174600	356300	639300	861600	1841000	169800	0.490036	1	1.79427	2.41819	5.16699	0.476565	-1.02904	-1.60171e-16	0.843401	1.27393	2.36933	-1.06926
Actin-binding protein anillin OS=Homo sapiens GN=ANLN PE=1 SV=2 - [ANLN_HUMAN]	LEATAASSVK	273000	770100	1461200	2154700	5207000	193860	0.354499	1	1.89742	2.79795	6.76146	0.251734	-1.49614	0	0.924036	1.48437	2.75733	-1.99003
Actin-binding protein anillin OS=Homo sapiens GN=ANLN PE=1 SV=2 - [ANLN_HUMAN]	LELKDTSR	106900	243900	432500	726500	1577000	73040	0.438294	1	1.77327	2.97868	6.46576	0.299467	-1.19003	0	0.82641	1.57467	2.69282	-1.73953
Actin-binding protein anillin OS=Homo sapiens GN=ANLN PE=1 SV=2 - [ANLN_HUMAN]	LLLIATGK	493600	2398700	4309000	6590000	16968000	352200	0.205778	1	1.79639	2.74732	7.07383	0.14683	-2.28084	0	0.8451	1.45803	2.82249	-2.76779
Actin-binding protein anillin OS=Homo sapiens GN=ANLN PE=1 SV=2 - [ANLN_HUMAN]	LLTSITTK	295460	1006300	1866900	3156000	6935000	226180	0.29361	1	1.85521	3.13624	6.89158	0.224764	-1.76803	0	0.891584	1.64904	2.78484	-2.15352
Actin-binding protein anillin OS=Homo sapiens GN=ANLN PE=1 SV=2 - [ANLN_HUMAN]	QPLSEASNQQPLSGGEEK	205260	404020	603600	871800	1690000	189400	0.508044	1	1.49399	2.15781	4.18296	0.468789	-0.976974	0	0.579166	1.10957	2.06452	-1.09299
Actin-binding protein anillin OS=Homo sapiens GN=ANLN PE=1 SV=2 - [ANLN_HUMAN]	STLSQTVPSKGELSR	115700	400700	963400	1260000	3692000	97260	0.288745	1	2.40429	3.1445	9.21388	0.242725	-1.79213	0	1.26561	1.65283	3.20381	-2.0426
Actin-binding protein anillin OS=Homo sapiens GN=ANLN PE=1 SV=2 - [ANLN_HUMAN]	STTSITDAK	281000	701300	1282000	1355000	2901000	191500	0.400684	1	1.82803	1.93213	4.1366	0.273064	-1.31946	0	0.870293	0.950189	2.04845	-1.87269
Actin-binding protein anillin OS=Homo sapiens GN=ANLN PE=1 SV=2 - [ANLN_HUMAN]	TLLIDELNK	328620	880700	1680100	2667700	6381000	217050	0.373135	1	1.90769	3.02907	7.24537	0.246452	-1.42223	0	0.931825	1.59887	2.85706	-2.02062
Actin-binding protein anillin OS=Homo sapiens GN=ANLN PE=1 SV=2 - [ANLN_HUMAN]	TPIITPNTK	144260	392820	738600	1155700	2742100	125270	0.367242	1	1.88025	2.94206	6.98055	0.318899	-1.4452	0	0.910925	1.55683	2.80334	-1.64883
Actin-binding protein anillin OS=Homo sapiens GN=ANLN PE=1 SV=2 - [ANLN_HUMAN]	TQSLPVTEKVTENQIPAK	57410	188900	478000	548600	1743000	49800	0.303917	1	2.53044	2.90418	9.2271	0.263632	-1.71825	0	1.33939	1.53813	3.20588	-1.92341
Actin-binding protein anillin OS=Homo sapiens GN=ANLN PE=1 SV=2 - [ANLN_HUMAN]	VTENQIPAK	67610	184000	338100	439200	1068000	57790	0.367446	1	1.8375	2.38696	5.80435	0.314076	-1.4444	0	0.877744	1.25517	2.53713	-1.67081
Actin-like protein 6A OS=Homo sapiens GN=ACTL6A PE=1 SV=1 - [ACL6A_HUMAN]	QGGPTYYIDTNALR	49750	123500	244000	357200	829700	51640	0.402834	1	1.97571	2.89231	6.71822	0.418138	-1.31174	0	0.98237	1.53222	2.74808	-1.25795
Actin-like protein 6A OS=Homo sapiens GN=ACTL6A PE=1 SV=1 - [ACL6A_HUMAN]	TAVLTAFANGR	240500	460100	756600	1063000	2378000	238900	0.522712	1	1.64443	2.31037	5.16844	0.519235	-0.935911	0	0.717583	1.20812	2.36973	-0.945541
Actin-like protein 8 OS=Homo sapiens GN=ACTL8 PE=1 SV=1 - [ACTL8_HUMAN]	ATVWEGSNR	327400	706300	1097000	1556200	3213000	228300	0.463542	1	1.55316	2.20331	4.54906	0.323234	-1.10923	0	0.635211	1.13967	2.18557	-1.62935
Actin-related protein 2 OS=Homo sapiens GN=ACTR2 PE=1 SV=1 - [ARP2_HUMAN]	VLKGDVEK	103100	360000	771300	931900	3116000	74960	0.286389	1	2.1425	2.58861	8.65556	0.208222	-1.80395	0	1.0993	1.37218	3.11363	-2.2638
Actin-related protein 2/3 complex subunit 1A OS=Homo sapiens GN=ARPC1A PE=1 SV=2 - [ARC1A_HUMAN]	SVQVSTLK	175300	239100	430700	649500	1882000	76230	0.733166	1	1.80134	2.71644	7.87118	0.318821	-0.447788	-1.60171e-16	0.849069	1.44172	2.97658	-1.64918
Actin-related protein 2/3 complex subunit 2 OS=Homo sapiens GN=ARPC2 PE=1 SV=1 - [ARPC2_HUMAN]	IIEETLALK	31920	110700	189800	351700	894100	30050	0.288347	1	1.71454	3.17706	8.07678	0.271454	-1.79412	-1.60171e-16	0.777825	1.66769	3.01378	-1.88122
Actin-related protein 2/3 complex subunit 3 OS=Homo sapiens GN=ARPC3 PE=1 SV=3 - [ARPC3_HUMAN]	ETKDTDIVDEAIYYFK	108460	537600	992600	1365400	3902000	120790	0.201749	1	1.84635	2.53981	7.25818	0.224684	-2.30937	0	0.884679	1.34472	2.85961	-2.15403
Actin-related protein 2/3 complex subunit 4 OS=Homo sapiens GN=ARPC4 PE=1 SV=3 - [ARPC4_HUMAN]	AENFFILR	27920	156600	274000	503600	1112000	35110	0.178289	1	1.74968	3.21584	7.10089	0.224202	-2.48771	0	0.807092	1.68519	2.828	-2.15713
Actin-related protein 2/3 complex subunit 4 OS=Homo sapiens GN=ARPC4 PE=1 SV=3 - [ARPC4_HUMAN]	ELLLQPVTISR	284340	677400	1165800	1602000	4132700	233180	0.419752	1	1.72099	2.36492	6.10083	0.344228	-1.25239	0	0.78324	1.24179	2.609	-1.53856
Actin-related protein 2/3 complex subunit 4 OS=Homo sapiens GN=ARPC4 PE=1 SV=3 - [ARPC4_HUMAN]	IVAEEFLK	286070	839000	1619700	2808800	7220000	224400	0.340965	1	1.93051	3.34779	8.60548	0.267461	-1.5523	-1.60171e-16	0.948984	1.74321	3.10526	-1.9026
Actin-related protein 2/3 complex subunit 4 OS=Homo sapiens GN=ARPC4 PE=1 SV=3 - [ARPC4_HUMAN]	IVAEEFLKNF	523500	1022300	1846700	3030200	7135000	637400	0.512081	1	1.80642	2.9641	6.97936	0.623496	-0.965557	0	0.853131	1.56759	2.80309	-0.681548
Actin-related protein 2/3 complex subunit 4 OS=Homo sapiens GN=ARPC4 PE=1 SV=3 - [ARPC4_HUMAN]	QADEIEK	554900	1051100	1966500	2611800	7491000	321900	0.527923	1	1.8709	2.48483	7.12682	0.306251	-0.9216	0	0.90373	1.31314	2.83326	-1.70722
Actin-related protein 2/3 complex subunit 4 OS=Homo sapiens GN=ARPC4 PE=1 SV=3 - [ARPC4_HUMAN]	SSKELLLQPVTISR	54250	136100	240000	349600	1075000	38880	0.398604	1	1.76341	2.5687	7.8986	0.285672	-1.32697	0	0.818367	1.36104	2.9816	-1.80757
Actin-related protein 2/3 complex subunit 4 OS=Homo sapiens GN=ARPC4 PE=1 SV=3 - [ARPC4_HUMAN]	VLIEGSINSVR	399020	932240	1801600	2542300	6581100	259650	0.428023	1	1.93255	2.72709	7.05945	0.278523	-1.22424	0	0.950505	1.44736	2.81956	-1.84413
Actin-related protein 2/3 complex subunit 4 OS=Homo sapiens GN=ARPC4 PE=1 SV=3 - [ARPC4_HUMAN]	VSIAVK	153700	2065000	4475000	8180000	20660000	254800	0.074431	1	2.16707	3.96126	10.0048	0.12339	-3.74795	0	1.11575	1.98596	3.32263	-3.0187
Actin-related protein 2/3 complex subunit 5 OS=Homo sapiens GN=ARPC5 PE=1 SV=3 - [ARPC5_HUMAN]	AGSIVLK	537100	2016000	3717000	5484000	15900000	399800	0.266419	1	1.84375	2.72024	7.8869	0.198313	-1.90823	0	0.882643	1.44373	2.97946	-2.33415
Actin-related protein 2/3 complex subunit 5 OS=Homo sapiens GN=ARPC5 PE=1 SV=3 - [ARPC5_HUMAN]	ALAAGGVGSIVR	128800	157600	271500	274200	722000	81670	0.817259	1	1.72272	1.73985	4.58122	0.518211	-0.291135	0	0.784685	0.798961	2.19573	-0.948389
Actin-related protein 2/3 complex subunit 5-like protein OS=Homo sapiens GN=ARPC5L PE=1 SV=1 - [ARP5L_HUMAN]	SSEIEQAVQSLDR	49170	136500	254700	373200	1103000	58900	0.36022	1	1.86593	2.73407	8.08059	0.431502	-1.47305	0	0.899898	1.45105	3.01446	-1.21256
Actin-related protein 3 OS=Homo sapiens GN=ACTR3 PE=1 SV=3 - [ARP3_HUMAN]	DREVGIPPEQSLETAK	123590	238100	459200	729300	1811400	101860	0.519068	1	1.9286	3.063	7.60773	0.427803	-0.946006	-1.60171e-16	0.947555	1.61494	2.92747	-1.22498
Actin-related protein 3 OS=Homo sapiens GN=ACTR3 PE=1 SV=3 - [ARP3_HUMAN]	GVDDLDFFIGDEAIEKPTYATK	34540	88110	158700	207800	593800	30590	0.39201	1	1.80116	2.35842	6.7393	0.34718	-1.35104	0	0.848924	1.23782	2.7526	-1.52625
Actin-related protein 3 OS=Homo sapiens GN=ACTR3 PE=1 SV=3 - [ARP3_HUMAN]	QYTGINAISK	139700	327500	602600	693200	1879000	110300	0.426565	1	1.84	2.11664	5.7374	0.336794	-1.22916	0	0.879706	1.08178	2.5204	-1.57006
Activated RNA polymerase II transcriptional coactivator p15 OS=Homo sapiens GN=SUB1 PE=1 SV=3 - [TCP4_HUMAN]	ALSSSK	868900	8781000	17390000	34920000	92690000	914100	0.0989523	1	1.98041	3.97677	10.5557	0.1041	-3.33712	0	0.985801	1.9916	3.39996	-3.26396
Activated RNA polymerase II transcriptional coactivator p15 OS=Homo sapiens GN=SUB1 PE=1 SV=3 - [TCP4_HUMAN]	EQISDIDDAVR	151800	461300	450300	632500	1459000	161200	0.32907	1	0.976154	1.37113	3.1628	0.349447	-1.60353	-1.60171e-16	-0.0348188	0.45536	1.6612	-1.51685
Activating signal cointegrator 1 complex subunit 3 OS=Homo sapiens GN=ASCC3 PE=1 SV=3 - [ASCC3_HUMAN]	EQALLNAR	250000	445100	752900	1081000	2145000	163700	0.561672	1	1.69153	2.42867	4.81914	0.367783	-0.832201	0	0.758329	1.28017	2.26878	-1.44308
Activating signal cointegrator 1 complex subunit 3 OS=Homo sapiens GN=ASCC3 PE=1 SV=3 - [ASCC3_HUMAN]	IVGLSTALANAR	83300	118700	194800	273000	488100	70310	0.701769	1	1.64111	2.29992	4.11205	0.592334	-0.510932	0	0.714674	1.20158	2.03986	-0.755518
Activator of 90 kDa heat shock protein ATPase homolog 1 OS=Homo sapiens GN=AHSA1 PE=1 SV=1 - [AHSA1_HUMAN]	ETFLTSPEELYR	74250	184700	290900	497600	1063000	52360	0.402003	1	1.57499	2.6941	5.75528	0.283487	-1.31472	0	0.655339	1.4298	2.52489	-1.81865
Activator of 90 kDa heat shock protein ATPase homolog 1 OS=Homo sapiens GN=AHSA1 PE=1 SV=1 - [AHSA1_HUMAN]	GIPAPEEER	765800	2179700	3575000	6046000	14625000	601700	0.351333	1	1.64013	2.77378	6.70964	0.276047	-1.50909	0	0.713814	1.47185	2.74624	-1.85701
Activator of 90 kDa heat shock protein ATPase homolog 1 OS=Homo sapiens GN=AHSA1 PE=1 SV=1 - [AHSA1_HUMAN]	LNWTGTSK	238000	428700	783400	1156000	3116000	208900	0.555167	1	1.82739	2.69652	7.26849	0.487287	-0.849007	0	0.869781	1.4311	2.86165	-1.03716
Activator of 90 kDa heat shock protein ATPase homolog 1 OS=Homo sapiens GN=AHSA1 PE=1 SV=1 - [AHSA1_HUMAN]	QTFGYGAR	229100	457900	704200	1102300	2634000	193870	0.500328	1	1.53789	2.40729	5.75235	0.423389	-0.999055	0	0.620953	1.26741	2.52415	-1.23994
Activator of 90 kDa heat shock protein ATPase homolog 1 OS=Homo sapiens GN=AHSA1 PE=1 SV=1 - [AHSA1_HUMAN]	YYFEGIK	199200	442400	789500	1221000	3202000	167300	0.450271	1	1.78458	2.75995	7.23779	0.378165	-1.15113	0	0.835588	1.46464	2.85555	-1.40291
Activity-dependent neuroprotector homeobox protein OS=Homo sapiens GN=ADNP PE=1 SV=1 - [ADNP_HUMAN]	SYGLGSEQR	1464000	1041000	1409000	3013000	5265000	398600	1.40634	1	1.35351	2.89433	5.05764	0.382901	0.491945	0	0.436702	1.53323	2.33846	-1.38496
Acyl carrier protein, mitochondrial OS=Homo sapiens GN=NDUFAB1 PE=1 SV=3 - [ACPM_HUMAN]	VLYVLK	212750	1361900	2406500	4064000	11232000	215950	0.156216	1	1.76702	2.98407	8.2473	0.158565	-2.67839	0	0.821316	1.57728	3.04392	-2.65685
Acyl-CoA dehydrogenase family member 11 OS=Homo sapiens GN=ACAD11 PE=1 SV=2 - [ACD11_HUMAN]	VPATNLILGEGR	60770	133200	199400	311100	615500	48150	0.456231	1	1.497	2.33559	4.62087	0.361486	-1.13216	0	0.582071	1.22378	2.20816	-1.46799
Acyl-CoA desaturase OS=Homo sapiens GN=SCD PE=1 SV=2 - [ACOD_HUMAN]	GSTLDLSDLEAEK	140700	314700	589900	761400	2203000	80890	0.447092	1	1.87448	2.41945	7.00032	0.257038	-1.16135	0	0.906493	1.27468	2.80742	-1.95994
Acyl-CoA-binding protein OS=Homo sapiens GN=DBI PE=1 SV=2 - [ACBP_HUMAN]	AAEEVR	198700	1084000	1842000	3341000	10030000	126300	0.183303	1	1.69926	3.0821	9.25277	0.116513	-2.4477	0	0.764908	1.62392	3.20988	-3.10144
Acyl-coenzyme A thioesterase 1 OS=Homo sapiens GN=ACOT1 PE=1 SV=1 - [ACOT1_HUMAN]	GLAPEQPVTLR	116600	226800	388100	585200	1055000	97490	0.514109	1	1.7112	2.58025	4.65168	0.42985	-0.959853	-1.60171e-16	0.775008	1.36751	2.21775	-1.21809
Acyl-coenzyme A thioesterase 13 OS=Homo sapiens GN=ACOT13 PE=1 SV=1 - [ACO13_HUMAN]	ITLVSAAPGK	165600	310800	517100	607800	1699000	124100	0.532819	1	1.66377	1.9556	5.46654	0.399292	-0.908284	0	0.734457	0.96761	2.45063	-1.32448
Acyl-coenzyme A thioesterase 13 OS=Homo sapiens GN=ACOT13 PE=1 SV=1 - [ACO13_HUMAN]	TLAFTSVDLTNK	482360	1069500	2066300	2590500	7931000	368290	0.451014	1	1.93202	2.42216	7.41561	0.344357	-1.14875	0	0.950113	1.27629	2.89057	-1.53802
Acyl-coenzyme A thioesterase 9, mitochondrial OS=Homo sapiens GN=ACOT9 PE=1 SV=2 - [ACOT9_HUMAN]	DSENKGPAFVNPLIPESPEEEELFR	11630	23740	39990	69580	127200	10390	0.48989	1	1.6845	2.93092	5.35805	0.437658	-1.02947	0	0.752319	1.55135	2.42171	-1.19212
Acyl-protein thioesterase 1 OS=Homo sapiens GN=LYPLA1 PE=1 SV=1 - [LYPA1_HUMAN]	ALIDQEVK	45420	93300	151500	193400	465500	41410	0.486817	1	1.62379	2.07288	4.98928	0.443837	-1.03855	-1.60171e-16	0.699369	1.05164	2.31883	-1.1719
Acyl-protein thioesterase 1 OS=Homo sapiens GN=LYPLA1 PE=1 SV=1 - [LYPA1_HUMAN]	ASFPQGPIGGANR	86000	404200	351600	759400	1436000	68570	0.212766	1	0.869866	1.87877	3.5527	0.169644	-2.23266	0	-0.201134	0.909791	1.82891	-2.55942
Acyl-protein thioesterase 1 OS=Homo sapiens GN=LYPLA1 PE=1 SV=1 - [LYPA1_HUMAN]	QAAENIK	358800	731400	1152000	1610000	3997000	264100	0.490566	1	1.57506	2.20126	5.46486	0.361088	-1.02748	0	0.655408	1.13833	2.45019	-1.46958
Acylamino-acid-releasing enzyme OS=Homo sapiens GN=APEH PE=1 SV=4 - [ACPH_HUMAN]	AESFFQTK	699100	1476500	2644000	3755000	10205000	415200	0.473485	1	1.79072	2.54318	6.91162	0.281206	-1.07861	0	0.840541	1.34663	2.78902	-1.8303
Acylamino-acid-releasing enzyme OS=Homo sapiens GN=APEH PE=1 SV=4 - [ACPH_HUMAN]	ALDVSASDDEIAR	306000	727800	1346600	2069600	5018000	238240	0.420445	1	1.85023	2.84364	6.89475	0.327343	-1.25001	0	0.887707	1.50774	2.7855	-1.61113
Acylamino-acid-releasing enzyme OS=Homo sapiens GN=APEH PE=1 SV=4 - [ACPH_HUMAN]	QFLEVWEK	75840	380500	679200	1037000	2874000	74260	0.199317	1	1.78502	2.72536	7.55322	0.195164	-2.32687	0	0.83594	1.44645	2.91709	-2.35724
Acylamino-acid-releasing enzyme OS=Homo sapiens GN=APEH PE=1 SV=4 - [ACPH_HUMAN]	QVLLSEPEEAAALYR	29410	67880	111900	202100	398300	21740	0.433265	1	1.6485	2.97731	5.86771	0.320271	-1.20668	0	0.721152	1.57401	2.5528	-1.64263
Acylamino-acid-releasing enzyme OS=Homo sapiens GN=APEH PE=1 SV=4 - [ACPH_HUMAN]	SFNLSALEK	140900	321800	663700	882100	2586000	105600	0.43785	1	2.06246	2.74114	8.03605	0.328154	-1.19149	0	1.04437	1.45478	3.00649	-1.60755
Acylamino-acid-releasing enzyme OS=Homo sapiens GN=APEH PE=1 SV=4 - [ACPH_HUMAN]	VVFDSAQR	187020	600300	1061800	2054900	4016000	119680	0.311544	1	1.76878	3.42312	6.68999	0.199367	-1.68249	0	0.822756	1.77531	2.742	-2.3265
Acylamino-acid-releasing enzyme OS=Homo sapiens GN=APEH PE=1 SV=4 - [ACPH_HUMAN]	YIPQVK	458800	1433000	2331000	3660000	8389000	369000	0.320167	1	1.62666	2.55408	5.85415	0.257502	-1.6431	-1.60171e-16	0.70191	1.35281	2.54946	-1.95735
Adapter protein CIKS OS=Homo sapiens GN=TRAF3IP2 PE=1 SV=3 - [CIKS_HUMAN]	AGLDLPTIDTGYDSQPQDVLGIR	38160	76660	140400	208500	442900	40650	0.497782	1	1.83146	2.7198	5.77746	0.530264	-1.00641	0	0.872997	1.4435	2.53044	-0.915219
Adapter protein CIKS OS=Homo sapiens GN=TRAF3IP2 PE=1 SV=3 - [CIKS_HUMAN]	FIPVLFPNAK	64800	169290	297800	472200	1147800	54360	0.382775	1	1.75911	2.7893	6.78008	0.321106	-1.38543	0	0.814847	1.4799	2.7613	-1.63888
Adaptin ear-binding coat-associated protein 2 OS=Homo sapiens GN=NECAP2 PE=1 SV=1 - [NECP2_HUMAN]	QAQNPDQGPK	101100	122800	204000	268000	731100	43620	0.82329	1	1.66124	2.18241	5.95358	0.355212	-0.280528	-1.60171e-16	0.732259	1.12592	2.57376	-1.49325
Adenine phosphoribosyltransferase OS=Homo sapiens GN=APRT PE=1 SV=2 - [APT_HUMAN]	AAIGLLAR	412800	1512700	2658600	5340000	12380000	433900	0.27289	1	1.75752	3.53011	8.18404	0.286838	-1.87361	0	0.813541	1.81971	3.03281	-1.80169
Adenine phosphoribosyltransferase OS=Homo sapiens GN=APRT PE=1 SV=2 - [APT_HUMAN]	IDYIAGLDSR	96450	258400	408100	856800	1834000	94470	0.373259	1	1.57933	3.31579	7.09752	0.365596	-1.42175	0	0.659317	1.72935	2.82732	-1.45168
Adenine phosphoribosyltransferase OS=Homo sapiens GN=APRT PE=1 SV=2 - [APT_HUMAN]	SFPDFPTPGVVFR	37060	105600	162900	298800	652900	28990	0.350947	1	1.54261	2.82955	6.18277	0.274527	-1.51068	0	0.625377	1.50057	2.62825	-1.86498
Adenosine 3'-phospho 5'-phosphosulfate transporter 1 OS=Homo sapiens GN=SLC35B2 PE=1 SV=1 - [S35B2_HUMAN]	ASDEVPLAPR	135900	347800	552000	813000	1569000	91800	0.390742	1	1.58712	2.33755	4.51121	0.263945	-1.35571	0	0.66641	1.225	2.17352	-1.92169
Adenosine kinase OS=Homo sapiens GN=ADK PE=1 SV=2 - [ADK_HUMAN]	EQGFETK	408900	1105000	2122000	2885000	7401000	389800	0.370045	1	1.92036	2.61086	6.69774	0.35276	-1.43423	0	0.941378	1.38452	2.74367	-1.50324
Adenosylhomocysteinase OS=Homo sapiens GN=AHCY PE=1 SV=4 - [SAHH_HUMAN]	AGIPVYAWK	172530	348300	587300	798000	2266000	154370	0.495349	1	1.68619	2.29113	6.50589	0.44321	-1.01348	0	0.753767	1.19606	2.70175	-1.17394
Adenosylhomocysteinase OS=Homo sapiens GN=AHCY PE=1 SV=4 - [SAHH_HUMAN]	IILLAEGR	823400	3932200	6706000	14796000	29890000	1034000	0.209399	1	1.70541	3.76278	7.60134	0.262957	-2.25567	0	0.770116	1.9118	2.92625	-1.9271
Adenosylhomocysteinase OS=Homo sapiens GN=AHCY PE=1 SV=4 - [SAHH_HUMAN]	VADIGLAAWGR	856620	2169400	3905000	6526100	17044900	922600	0.394865	1	1.80004	3.00825	7.85697	0.425279	-1.34057	0	0.848026	1.58893	2.97397	-1.23352
Adenosylhomocysteinase OS=Homo sapiens GN=AHCY PE=1 SV=4 - [SAHH_HUMAN]	VAVVAGYGDVGK	173140	487700	961900	1366400	4332000	151310	0.355013	1	1.97232	2.80172	8.88251	0.310252	-1.49405	-1.60171e-16	0.979893	1.48631	3.15097	-1.68849
Adenosylhomocysteinase OS=Homo sapiens GN=AHCY PE=1 SV=4 - [SAHH_HUMAN]	VPAINVNDSVTK	1082600	3363100	6149900	8834800	25838000	928300	0.321905	1	1.82864	2.62698	7.68279	0.276025	-1.63529	0	0.870771	1.39341	2.94163	-1.85713
Adenosylhomocysteinase OS=Homo sapiens GN=AHCY PE=1 SV=4 - [SAHH_HUMAN]	WLNENAVEK	305550	738600	1323100	1956100	5341000	206850	0.413688	1	1.79136	2.64839	7.23125	0.280057	-1.27338	-1.60171e-16	0.841057	1.40511	2.85424	-1.83621
Adenosylhomocysteinase OS=Homo sapiens GN=AHCY PE=1 SV=4 - [SAHH_HUMAN]|Putative adenosylhomocysteinase 2 OS=Homo sapiens GN=AHCYL1 PE=1 SV=2 - [SAHH2_HUMAN]	ESILDGLKR	357800	2158600	4031100	7832000	19852000	329500	0.165756	1	1.86746	3.62828	9.1967	0.152645	-2.59287	0	0.901078	1.85928	3.20112	-2.71175
Adenylate kinase 2, mitochondrial OS=Homo sapiens GN=AK2 PE=1 SV=2 - [KAD2_HUMAN]	APSVPAAEPEYPK	223980	373900	555400	710300	1971400	140650	0.599037	1	1.48542	1.89971	5.27253	0.37617	-0.739283	0	0.570875	0.925776	2.3985	-1.41054
Adenylate kinase 2, mitochondrial OS=Homo sapiens GN=AK2 PE=1 SV=2 - [KAD2_HUMAN]	AVLLGPPGAGK	367300	1737600	3150300	5249800	15432000	403000	0.211384	1	1.81302	3.02129	8.88122	0.231929	-2.24207	-1.60171e-16	0.858393	1.59517	3.15076	-2.10824
Adenylate kinase 2, mitochondrial OS=Homo sapiens GN=AK2 PE=1 SV=2 - [KAD2_HUMAN]	NGFLLDGFPR	96310	272800	559000	799400	2142000	70530	0.353043	1	2.04912	2.93035	7.85191	0.258541	-1.50209	0	1.035	1.55107	2.97304	-1.95153
Adenylate kinase isoenzyme 1 OS=Homo sapiens GN=AK1 PE=1 SV=3 - [KAD1_HUMAN]	EVQQGEEFER	139100	243300	343100	598900	1168000	204900	0.571722	1	1.41019	2.46157	4.80066	0.84217	-0.806614	0	0.495893	1.29958	2.26323	-0.247816
Adenylate kinase isoenzyme 1 OS=Homo sapiens GN=AK1 PE=1 SV=3 - [KAD1_HUMAN]	IIFVVGGPGSGK	69290	139900	245900	373300	923800	64930	0.495282	1	1.75768	2.66833	6.60329	0.464117	-1.01368	0	0.813676	1.41594	2.72318	-1.10744
Adenylate kinase isoenzyme 6 OS=Homo sapiens GN=AK6 PE=1 SV=1 - [KAD6_HUMAN]	TDTNVLYER	133900	219700	378100	549600	1110000	75080	0.609467	1	1.72098	2.50159	5.05234	0.341739	-0.714379	0	0.783233	1.32285	2.33695	-1.54903
Adenylosuccinate lyase OS=Homo sapiens GN=ADSL PE=1 SV=2 - [PUR8_HUMAN]	AFIITGQTYTR	287900	437100	650100	829200	1214000	242500	0.658659	1	1.4873	1.89705	2.7774	0.554793	-0.602396	0	0.572698	0.923757	1.47373	-0.849979
Adenylosuccinate lyase OS=Homo sapiens GN=ADSL PE=1 SV=2 - [PUR8_HUMAN]	ASQQVQR	50490	174200	285800	643500	1029000	18880	0.289839	1	1.64064	3.69403	5.907	0.108381	-1.78668	-1.60171e-16	0.714261	1.8852	2.56243	-3.20581
Adenylosuccinate lyase OS=Homo sapiens GN=ADSL PE=1 SV=2 - [PUR8_HUMAN]	NALDLLLPK	53570	199900	417700	564400	1148000	76610	0.267984	1	2.08954	2.82341	5.74287	0.383242	-1.89978	0	1.06319	1.49744	2.52177	-1.38367
Adenylosuccinate lyase OS=Homo sapiens GN=ADSL PE=1 SV=2 - [PUR8_HUMAN]	QEGGDNDLIER	42860	277500	592100	827000	2083000	54190	0.15445	1	2.13369	2.98018	7.50631	0.195279	-2.69478	0	1.09335	1.5754	2.9081	-2.35639
Adenylosuccinate lyase OS=Homo sapiens GN=ADSL PE=1 SV=2 - [PUR8_HUMAN]	VLSQQAASVVK	179300	466600	993600	1393000	2777000	125400	0.384269	1	2.12945	2.98543	5.95156	0.268753	-1.37981	0	1.09048	1.57794	2.57327	-1.89565
Adenylosuccinate synthetase isozyme 2 OS=Homo sapiens GN=ADSS PE=1 SV=3 - [PURA2_HUMAN]	AFKELPVNAQNYVR	37750	128900	203900	331600	870400	31180	0.292863	1	1.58185	2.57254	6.75252	0.241893	-1.7717	0	0.66161	1.36319	2.75543	-2.04756
Adenylosuccinate synthetase isozyme 2 OS=Homo sapiens GN=ADSS PE=1 SV=3 - [PURA2_HUMAN]	GIGPVYSSK	60250	146300	204800	343300	745400	50220	0.411825	1	1.39986	2.34655	5.09501	0.343267	-1.2799	-1.60171e-16	0.485286	1.23054	2.34909	-1.5426
Adenylosuccinate synthetase isozyme 2 OS=Homo sapiens GN=ADSS PE=1 SV=3 - [PURA2_HUMAN]	KGIGPVYSSK	331300	810700	1085000	1419000	3955000	318900	0.408659	1	1.33835	1.75034	4.8785	0.393364	-1.29103	0	0.420455	0.807635	2.28644	-1.34606
Adenylosuccinate synthetase isozyme 2 OS=Homo sapiens GN=ADSS PE=1 SV=3 - [PURA2_HUMAN]	LIISDR	270000	691700	1162000	2199000	4757000	173500	0.390343	1	1.67992	3.17912	6.87726	0.250831	-1.35719	0	0.748392	1.66863	2.78183	-1.99521
Adenylosuccinate synthetase isozyme 2 OS=Homo sapiens GN=ADSS PE=1 SV=3 - [PURA2_HUMAN]	TLPGWNTDISNAR	312080	592200	990900	1482600	3233000	239060	0.526984	1	1.67325	2.50355	5.4593	0.403681	-0.924169	0	0.742655	1.32397	2.44872	-1.30871
Adenylosuccinate synthetase isozyme 2 OS=Homo sapiens GN=ADSS PE=1 SV=3 - [PURA2_HUMAN]	VGIGAFPTEQDNEIGELLQTR	308670	694460	1190200	2170500	4542700	311740	0.444475	1	1.71385	3.12545	6.54134	0.448896	-1.16983	-1.60171e-16	0.777241	1.64406	2.70959	-1.15555
Adenylosuccinate synthetase isozyme 2 OS=Homo sapiens GN=ADSS PE=1 SV=3 - [PURA2_HUMAN]	VVDLLAQDADIVCR	146960	237840	392500	527300	1044200	123750	0.617894	1	1.65027	2.21704	4.39035	0.520308	-0.694568	0	0.722701	1.14863	2.13433	-0.942563
Adenylyl cyclase-associated protein 1 OS=Homo sapiens GN=CAP1 PE=1 SV=5 - [CAP1_HUMAN]	AQSGPVR	212000	739800	967800	1998000	5035000	129100	0.286564	1	1.30819	2.70073	6.80589	0.174507	-1.80307	0	0.387574	1.43335	2.76678	-2.51865
Adenylyl cyclase-associated protein 1 OS=Homo sapiens GN=CAP1 PE=1 SV=5 - [CAP1_HUMAN]	GYADSPSK	569100	2079600	3803100	6927600	19780000	443340	0.273658	1	1.82877	3.33122	9.51144	0.213185	-1.86955	0	0.87087	1.73605	3.24966	-2.22982
Adenylyl cyclase-associated protein 1 OS=Homo sapiens GN=CAP1 PE=1 SV=5 - [CAP1_HUMAN]	KEPAVLELEGK	219990	705200	1362400	1840200	6648000	192190	0.311954	1	1.93193	2.60947	9.42711	0.272533	-1.68059	0	0.950046	1.38376	3.23682	-1.8755
Adenylyl cyclase-associated protein 1 OS=Homo sapiens GN=CAP1 PE=1 SV=5 - [CAP1_HUMAN]	LGLVFDDVVGIVEIINSK	25960	79030	185700	239700	950300	14840	0.328483	1	2.34974	3.03303	12.0245	0.187777	-1.60611	0	1.2325	1.60076	3.58791	-2.41291
Adenylyl cyclase-associated protein 1 OS=Homo sapiens GN=CAP1 PE=1 SV=5 - [CAP1_HUMAN]	QVAYIYK	604800	1288100	2167000	2994000	8533000	454400	0.469529	1	1.68232	2.32435	6.62449	0.352768	-1.09071	0	0.750455	1.21683	2.72781	-1.50321
Adipocyte plasma membrane-associated protein OS=Homo sapiens GN=APMAP PE=1 SV=2 - [APMAP_HUMAN]	VLLDQLR	223000	709500	1041000	1734000	4179000	227600	0.314306	1	1.46723	2.44397	5.89006	0.320789	-1.66976	0	0.553095	1.28923	2.55828	-1.6403
Adiponectin receptor protein 1 OS=Homo sapiens GN=ADIPOR1 PE=1 SV=1 - [ADR1_HUMAN]	EADTVELAELGPLLEEK	32020	63090	81570	137800	309600	30040	0.507529	1	1.29291	2.18418	4.90728	0.476145	-0.978438	0	0.370627	1.12709	2.29492	-1.07053
Aflatoxin B1 aldehyde reductase member 2 OS=Homo sapiens GN=AKR7A2 PE=1 SV=3 - [ARK72_HUMAN]	ANPWDGK	211500	458800	802800	1114000	3005000	168600	0.460985	1	1.74978	2.42807	6.54969	0.36748	-1.11721	-1.60171e-16	0.807175	1.27981	2.71143	-1.44426
Agrin OS=Homo sapiens GN=AGRN PE=1 SV=5 - [AGRIN_HUMAN]	LELGIGPGAATR	122500	285100	423600	676800	1104000	97780	0.429674	1	1.48579	2.3739	3.87233	0.342967	-1.21869	0	0.571235	1.24726	1.9532	-1.54386
Agrin OS=Homo sapiens GN=AGRN PE=1 SV=5 - [AGRIN_HUMAN]	SIESTLDDLFR	62180	266700	485000	864600	1802300	69040	0.233146	1	1.81852	3.24184	6.75778	0.258868	-2.1007	0	0.862767	1.69682	2.75655	-1.94971
Aladin OS=Homo sapiens GN=AAAS PE=1 SV=1 - [AAAS_HUMAN]	LLSASPVDAAIR	222050	471100	842400	1396700	2850100	100980	0.471344	1	1.78816	2.96476	6.04988	0.214349	-1.08515	0	0.838472	1.56792	2.59691	-2.22196
Aladin OS=Homo sapiens GN=AAAS PE=1 SV=1 - [AAAS_HUMAN]	SATIVADLSETTIQTPDGEER	117300	190100	248500	388600	595800	130400	0.617044	1	1.30721	2.04419	3.13414	0.685955	-0.696556	0	0.386487	1.03153	1.64807	-0.543815
Alanine--tRNA ligase, cytoplasmic OS=Homo sapiens GN=AARS PE=1 SV=2 - [SYAC_HUMAN]	ALNEALK	828500	3577900	7780000	10514000	32233000	579400	0.23156	1	2.17446	2.9386	9.00892	0.161939	-2.11054	0	1.12066	1.55513	3.17135	-2.62648
Alanine--tRNA ligase, cytoplasmic OS=Homo sapiens GN=AARS PE=1 SV=2 - [SYAC_HUMAN]	AVFDETYPDPVR	425160	1165000	1747100	3353000	6741300	358390	0.364944	1	1.49966	2.87811	5.78652	0.307631	-1.45425	0	0.584632	1.52512	2.5327	-1.70073
Alanine--tRNA ligase, cytoplasmic OS=Homo sapiens GN=AARS PE=1 SV=2 - [SYAC_HUMAN]	EADGILKPLPK	197400	1313000	3110000	4509000	13250000	192400	0.150343	1	2.36862	3.43412	10.0914	0.146535	-2.73367	0	1.24405	1.77994	3.33505	-2.77069
Alanine--tRNA ligase, cytoplasmic OS=Homo sapiens GN=AARS PE=1 SV=2 - [SYAC_HUMAN]	GLEVTDDSPK	89190	378100	753700	1323000	2868000	89520	0.23589	1	1.99339	3.49907	7.58529	0.236763	-2.08381	0	0.995223	1.80697	2.92321	-2.07849
Alanine--tRNA ligase, cytoplasmic OS=Homo sapiens GN=AARS PE=1 SV=2 - [SYAC_HUMAN]	IQSLGDSK	149300	325900	746700	942500	2601000	115900	0.458116	1	2.29119	2.89199	7.98098	0.355631	-1.12622	0	1.1961	1.53206	2.99657	-1.49155
Alanine--tRNA ligase, cytoplasmic OS=Homo sapiens GN=AARS PE=1 SV=2 - [SYAC_HUMAN]	IVAVTGAEAQK	189340	769400	1557000	2767100	6320000	206090	0.246088	1	2.02365	3.59644	8.21419	0.267858	-2.02275	0	1.01696	1.84657	3.03812	-1.90046
Alanine--tRNA ligase, cytoplasmic OS=Homo sapiens GN=AARS PE=1 SV=2 - [SYAC_HUMAN]	KIQSLGDSK	97350	259700	560200	720700	2016000	82300	0.374856	1	2.1571	2.77513	7.7628	0.316904	-1.41559	0	1.1091	1.47255	2.95658	-1.65788
Alanine--tRNA ligase, cytoplasmic OS=Homo sapiens GN=AARS PE=1 SV=2 - [SYAC_HUMAN]	LVSVLQNK	339310	1401300	3055500	4482700	11657000	311980	0.242139	1	2.18048	3.19896	8.3187	0.222636	-2.04609	0	1.12464	1.6776	3.05636	-2.16724
Alanine--tRNA ligase, cytoplasmic OS=Homo sapiens GN=AARS PE=1 SV=2 - [SYAC_HUMAN]	SVLGEADQK	134400	474800	912600	1485000	4105000	115300	0.283067	1	1.92207	3.12763	8.64575	0.242839	-1.82079	0	0.942663	1.64507	3.11199	-2.04193
Alanine--tRNA ligase, cytoplasmic OS=Homo sapiens GN=AARS PE=1 SV=2 - [SYAC_HUMAN]	VGDQVWLFIDEPR	89590	344910	663000	1168100	2651000	85010	0.259749	1	1.92224	3.38668	7.68606	0.24647	-1.94481	0	0.942789	1.75987	2.94224	-2.02052
Alanyl-tRNA editing protein Aarsd1 OS=Homo sapiens GN=AARSD1 PE=1 SV=2 - [AASD1_HUMAN]	ELSLDDPEVEQVSGR	27280	30400	62560	83070	162400	21220	0.897368	1	2.05789	2.73257	5.34211	0.698026	-0.156228	0	1.04117	1.45026	2.41741	-0.518647
Alanyl-tRNA editing protein Aarsd1 OS=Homo sapiens GN=AARSD1 PE=1 SV=2 - [AASD1_HUMAN]	VAEVLEGK	131800	462000	877200	1477000	3422000	121300	0.285281	1	1.8987	3.19697	7.40693	0.262554	-1.80954	-1.60171e-16	0.925013	1.67671	2.88888	-1.92931
Alcohol dehydrogenase [NADP(+)] OS=Homo sapiens GN=AKR1A1 PE=1 SV=3 - [AK1A1_HUMAN]	AWRDPDEPVLLEEPVVLALAEK	23190	34990	50790	77660	173100	15620	0.662761	1	1.45156	2.21949	4.94713	0.446413	-0.59344	0	0.537602	1.15023	2.30659	-1.16355
Aldehyde dehydrogenase X, mitochondrial OS=Homo sapiens GN=ALDH1B1 PE=1 SV=3 - [AL1B1_HUMAN]	VAEQTPLSALYLASLIK	33630	70630	106690	142190	276300	38220	0.476143	1	1.51055	2.01317	3.91194	0.54113	-1.07053	0	0.595072	1.00947	1.96788	-0.885953
Aldehyde dehydrogenase, dimeric NADP-preferring OS=Homo sapiens GN=ALDH3A1 PE=1 SV=3 - [AL3A1_HUMAN]	IQQLEALQR	132900	310500	526600	833600	1796000	125200	0.428019	1	1.69597	2.6847	5.78422	0.403221	-1.22425	0	0.762114	1.42476	2.53212	-1.31036
Aldo-keto reductase family 1 member C1 OS=Homo sapiens GN=AKR1C1 PE=1 SV=1 - [AK1C1_HUMAN]|Aldo-keto reductase family 1 member C3 OS=Homo sapiens GN=AKR1C3 PE=1 SV=4 - [AK1C3_HUMAN]	LAIEAGFR	749200	2246800	4339000	6744000	19760000	612200	0.333452	1	1.93119	3.0016	8.79473	0.272476	-1.58445	0	0.949491	1.58573	3.13664	-1.8758
Aldo-keto reductase family 1 member C1 OS=Homo sapiens GN=AKR1C1 PE=1 SV=1 - [AK1C1_HUMAN]|Aldo-keto reductase family 1 member C3 OS=Homo sapiens GN=AKR1C3 PE=1 SV=4 - [AK1C3_HUMAN]	SIGVSNFNR	367600	666800	1146000	1759000	4450000	239400	0.55129	1	1.71866	2.63797	6.67367	0.359028	-0.859117	0	0.781281	1.39943	2.73848	-1.47783
Aldo-keto reductase family 1 member C2 OS=Homo sapiens GN=AKR1C2 PE=1 SV=3 - [AK1C2_HUMAN]	ALEAVK	1226300	4357700	8380000	12488000	40608000	633300	0.28141	1	1.92303	2.86573	9.31868	0.145329	-1.82925	0	0.943383	1.5189	3.22013	-2.78261
Aldo-keto reductase family 1 member C2 OS=Homo sapiens GN=AKR1C2 PE=1 SV=3 - [AK1C2_HUMAN]|Aldo-keto reductase family 1 member C1 OS=Homo sapiens GN=AKR1C1 PE=1 SV=1 - [AK1C1_HUMAN]	AIDGLNR	523900	1287000	1876000	2549000	6369000	473500	0.407071	1	1.45765	1.98057	4.94872	0.36791	-1.29665	0	0.543648	0.985919	2.30705	-1.44258
Aldo-keto reductase family 1 member C2 OS=Homo sapiens GN=AKR1C2 PE=1 SV=3 - [AK1C2_HUMAN]|Aldo-keto reductase family 1 member C1 OS=Homo sapiens GN=AKR1C1 PE=1 SV=1 - [AK1C1_HUMAN]|Aldo-keto reductase family 1 member C3 OS=Homo sapiens GN=AKR1C3 PE=1 SV=4 - [AK1C3_HUMAN]	GVVVLAK	1953000	9030200	17793400	29526300	87833000	1717300	0.216274	1	1.97043	3.26973	9.72658	0.190173	-2.20907	0	0.978512	1.70917	3.28193	-2.39462
Aldo-keto reductase family 1 member C2 OS=Homo sapiens GN=AKR1C2 PE=1 SV=3 - [AK1C2_HUMAN]|Aldo-keto reductase family 1 member C1 OS=Homo sapiens GN=AKR1C1 PE=1 SV=1 - [AK1C1_HUMAN]|Aldo-keto reductase family 1 member C3 OS=Homo sapiens GN=AKR1C3 PE=1 SV=4 - [AK1C3_HUMAN]	TPALIALR	232500	777100	1552000	3032000	6372000	191700	0.299189	1	1.99717	3.90169	8.19972	0.246686	-1.74087	0	0.997956	1.9641	3.03557	-2.01925
Aldo-keto reductase family 1 member C3 OS=Homo sapiens GN=AKR1C3 PE=1 SV=4 - [AK1C3_HUMAN]	AIDGLDR	848300	2132200	3425000	4850000	11692000	588400	0.397852	1	1.60632	2.27465	5.48354	0.275959	-1.3297	0	0.683761	1.18564	2.45511	-1.85747
Aldo-keto reductase family 1 member C3 OS=Homo sapiens GN=AKR1C3 PE=1 SV=4 - [AK1C3_HUMAN]	ALEVTK	396900	2244000	5455000	7440000	26480000	404700	0.176872	1	2.43093	3.31551	11.8004	0.180348	-2.49923	0	1.28151	1.72923	3.56076	-2.47115
Aldo-keto reductase family 1 member C3 OS=Homo sapiens GN=AKR1C3 PE=1 SV=4 - [AK1C3_HUMAN]	SKDIVLVAYSALGSQR	74060	135360	237520	291140	782300	50660	0.547134	1	1.75473	2.15086	5.7794	0.374261	-0.870035	0	0.811248	1.10491	2.53092	-1.41788
Aldose reductase OS=Homo sapiens GN=AKR1B1 PE=1 SV=3 - [ALDR_HUMAN]	EELFIVSK	86360	398900	821000	1107000	3094000	97320	0.216495	1	2.05816	2.77513	7.75633	0.243971	-2.20759	0	1.04136	1.47256	2.95537	-2.03522
Aldose reductase OS=Homo sapiens GN=AKR1B1 PE=1 SV=3 - [ALDR_HUMAN]	LLLNNGAK	839300	1973400	4234000	5515000	13898000	644200	0.425307	1	2.14554	2.79467	7.04267	0.326442	-1.23342	0	1.10134	1.48268	2.81612	-1.6151
Aldose reductase OS=Homo sapiens GN=AKR1B1 PE=1 SV=3 - [ALDR_HUMAN]	NLVVIPK	1785800	6928700	18582000	29782000	76294000	2232600	0.25774	1	2.68189	4.29835	11.0113	0.322225	-1.95601	0	1.42325	2.10378	3.46091	-1.63386
Aldose reductase OS=Homo sapiens GN=AKR1B1 PE=1 SV=3 - [ALDR_HUMAN]	REELFIVSK	144200	604900	1486000	1640000	5450000	129900	0.238387	1	2.4566	2.71119	9.00975	0.214746	-2.06863	0	1.29667	1.43893	3.17149	-2.2193
Aldose reductase OS=Homo sapiens GN=AKR1B1 PE=1 SV=3 - [ALDR_HUMAN]	SPPGQVTEAVK	2167860	6760400	14018400	17465000	56261500	1781670	0.32067	1	2.07361	2.58343	8.32221	0.263545	-1.64084	-1.60171e-16	1.05214	1.36929	3.05697	-1.92388
Aldose reductase OS=Homo sapiens GN=AKR1B1 PE=1 SV=3 - [ALDR_HUMAN]	TTAQVLIR	694900	1692000	3476000	5094000	11440000	613800	0.410697	1	2.05437	3.01064	6.76123	0.362766	-1.28385	0	1.0387	1.59007	2.75729	-1.46289
Aldose reductase OS=Homo sapiens GN=AKR1B1 PE=1 SV=3 - [ALDR_HUMAN]	VAIDVGYR	176300	599800	1052000	1518000	4052000	199500	0.293931	1	1.75392	2.53084	6.75559	0.332611	-1.76645	0	0.810581	1.33962	2.75608	-1.58809
Aldose reductase OS=Homo sapiens GN=AKR1B1 PE=1 SV=3 - [ALDR_HUMAN]|Alcohol dehydrogenase [NADP(+)] OS=Homo sapiens GN=AKR1A1 PE=1 SV=3 - [AK1A1_HUMAN]	MPILGLGTWK	45220	83590	155900	212100	576000	38740	0.540974	1	1.86506	2.53738	6.89078	0.463453	-0.886369	-1.60171e-16	0.899219	1.34334	2.78467	-1.10951
Alkyldihydroxyacetonephosphate synthase, peroxisomal OS=Homo sapiens GN=AGPS PE=1 SV=1 - [ADAS_HUMAN]	AASAATAAPTATPAAQESGTIPK	90260	121700	175700	270400	614000	54540	0.74166	1	1.44371	2.22186	5.04519	0.448151	-0.43117	0	0.529785	1.15177	2.33491	-1.15794
All-trans-retinol 13,14-reductase OS=Homo sapiens GN=RETSAT PE=1 SV=2 - [RETST_HUMAN]	ATVQSVLLDSAGK	209720	514400	845900	1186300	3330000	165980	0.407698	1	1.64444	2.30618	6.47356	0.322667	-1.29443	0	0.717596	1.20551	2.69456	-1.63188
Alpha-1,3-mannosyl-glycoprotein 2-beta-N-acetylglucosaminyltransferase OS=Homo sapiens GN=MGAT1 PE=2 SV=2 - [MGAT1_HUMAN]	LAQDAEVELER	99920	188100	314300	550400	1211000	67220	0.531207	1	1.67092	2.9261	6.43806	0.357363	-0.912654	-1.60171e-16	0.740642	1.54898	2.68663	-1.48454
Alpha-1-antichymotrypsin OS=Homo sapiens GN=SERPINA3 PE=1 SV=2 - [AACT_HUMAN]	ADLSGITGAR	205000	723900	1217000	1727000	3308000	236800	0.283188	1	1.68117	2.38569	4.56969	0.327117	-1.82017	0	0.749467	1.25441	2.1921	-1.61212
Alpha-1-antichymotrypsin OS=Homo sapiens GN=SERPINA3 PE=1 SV=2 - [AACT_HUMAN]	AVLDVFEEGTEASAATAVK	46040	113400	198400	291700	564500	53770	0.405996	1	1.74956	2.57231	4.97795	0.474162	-1.30046	-1.60171e-16	0.806991	1.36306	2.31555	-1.07655
Alpha-1-antichymotrypsin OS=Homo sapiens GN=SERPINA3 PE=1 SV=2 - [AACT_HUMAN]	ITLLSALVETR	39990	224100	602400	745500	1407800	33740	0.178447	1	2.68809	3.32664	6.28202	0.150558	-2.48643	0	1.42658	1.73407	2.65123	-2.73161
Alpha-2-macroglobulin receptor-associated protein OS=Homo sapiens GN=LRPAP1 PE=1 SV=1 - [AMRP_HUMAN]	SINQGLDR	481000	1229900	2127500	4037000	8968000	442700	0.391089	1	1.72982	3.28238	7.29165	0.359948	-1.35443	0	0.790618	1.71474	2.86625	-1.47414
Alpha-actinin-1 OS=Homo sapiens GN=ACTN1 PE=1 SV=2 - [ACTN1_HUMAN]	ATLPDADKER	63910	159200	300500	450100	1186000	58450	0.401445	1	1.88756	2.82726	7.44975	0.367148	-1.31673	0	0.916525	1.49941	2.89719	-1.44557
Alpha-actinin-1 OS=Homo sapiens GN=ACTN1 PE=1 SV=2 - [ACTN1_HUMAN]	GISQEQMNEFR	35660	64200	104100	161100	310400	29090	0.555452	1	1.6215	2.50935	4.83489	0.453115	-0.848267	0	0.697325	1.32731	2.27348	-1.14205
Alpha-actinin-1 OS=Homo sapiens GN=ACTN1 PE=1 SV=2 - [ACTN1_HUMAN]	IDQLEGDHQLIQEALIFDNK	58170	98730	174800	232800	496000	40800	0.589183	1	1.77049	2.35795	5.0238	0.413248	-0.763213	0	0.824145	1.23753	2.32878	-1.27492
Alpha-actinin-1 OS=Homo sapiens GN=ACTN1 PE=1 SV=2 - [ACTN1_HUMAN]	KDDPLTNLNTAFDVAEK	195220	457420	795700	1192300	2734300	178090	0.426785	1	1.73954	2.60658	5.97766	0.389336	-1.22842	0	0.798705	1.38216	2.57958	-1.36091
Alpha-actinin-1 OS=Homo sapiens GN=ACTN1 PE=1 SV=2 - [ACTN1_HUMAN]	LAILGIHNEVSK	198260	387400	636500	882800	1981800	159370	0.511771	1	1.643	2.27878	5.11564	0.411384	-0.96643	-1.60171e-16	0.716337	1.18826	2.35492	-1.28144
Alpha-actinin-1 OS=Homo sapiens GN=ACTN1 PE=1 SV=2 - [ACTN1_HUMAN]	LVSIGAEEIVDGNVK	170380	417100	708600	937700	2399200	149320	0.408487	1	1.69887	2.24814	5.7521	0.357996	-1.29164	0	0.764578	1.16873	2.52409	-1.48199
Alpha-actinin-4 OS=Homo sapiens GN=ACTN4 PE=1 SV=2 - [ACTN4_HUMAN]	EAILAIHK	176600	262600	510000	646400	1509000	153900	0.672506	1	1.94212	2.46154	5.74638	0.586062	-0.572382	0	0.95763	1.29956	2.52265	-0.770874
Alpha-actinin-4 OS=Homo sapiens GN=ACTN4 PE=1 SV=2 - [ACTN4_HUMAN]	ETTDTDTADQVIASFK	150830	968700	1960900	3397900	8835700	204610	0.155704	1	2.02426	3.50769	9.12119	0.211221	-2.68313	0	1.01739	1.81052	3.18922	-2.24317
Alpha-actinin-4 OS=Homo sapiens GN=ACTN4 PE=1 SV=2 - [ACTN4_HUMAN]	GISQEQMQEFR	79730	129180	217220	306600	614100	54650	0.617201	1	1.68153	2.37343	4.75383	0.423053	-0.696188	0	0.749774	1.24697	2.24909	-1.24109
Alpha-actinin-4 OS=Homo sapiens GN=ACTN4 PE=1 SV=2 - [ACTN4_HUMAN]	KDDPVTNLNNAFEVAEK	119300	401300	658000	1025000	2921000	96650	0.297284	1	1.63967	2.5542	7.27884	0.240842	-1.75009	-1.60171e-16	0.713406	1.35287	2.86371	-2.05384
Alpha-actinin-4 OS=Homo sapiens GN=ACTN4 PE=1 SV=2 - [ACTN4_HUMAN]	LVSIGAEEIVDGNAK	130390	374200	671000	923200	2553000	109790	0.34845	1	1.79316	2.46713	6.82255	0.293399	-1.52098	0	0.842503	1.30283	2.77031	-1.76906
Alpha-actinin-4 OS=Homo sapiens GN=ACTN4 PE=1 SV=2 - [ACTN4_HUMAN]	QFASQANVVGPWIQTK	37660	73380	124300	170100	378800	30950	0.513219	1	1.69392	2.31807	5.16217	0.421777	-0.962354	0	0.760367	1.21292	2.36798	-1.24545
Alpha-actinin-4 OS=Homo sapiens GN=ACTN4 PE=1 SV=2 - [ACTN4_HUMAN]	TIPWLEDRVPQK	182300	948400	1900000	3251000	7362000	180900	0.192218	1	2.00337	3.42788	7.76255	0.190742	-2.37918	-1.60171e-16	1.00243	1.77732	2.95653	-2.3903
Alpha-actinin-4 OS=Homo sapiens GN=ACTN4 PE=1 SV=2 - [ACTN4_HUMAN]	VLAGDKNFITAEELR	238100	611200	1181000	1809000	5246000	134300	0.389562	1	1.93226	2.95975	8.58312	0.219732	-1.36008	0	0.950293	1.56548	3.1015	-2.18619
Alpha-actinin-4 OS=Homo sapiens GN=ACTN4 PE=1 SV=2 - [ACTN4_HUMAN]	VQQLVPK	666070	1544500	2883500	3632800	9248000	514210	0.431253	1	1.86695	2.35209	5.9877	0.33293	-1.21339	0	0.900681	1.23394	2.582	-1.58671
Alpha-actinin-4 OS=Homo sapiens GN=ACTN4 PE=1 SV=2 - [ACTN4_HUMAN]|Alpha-actinin-1 OS=Homo sapiens GN=ACTN1 PE=1 SV=2 - [ACTN1_HUMAN]	AETAANR	25140	219700	406100	773800	1859000	25950	0.114429	1	1.84843	3.52208	8.46154	0.118116	-3.12748	0	0.8863	1.81643	3.08092	-3.08173
Alpha-actinin-4 OS=Homo sapiens GN=ACTN4 PE=1 SV=2 - [ACTN4_HUMAN]|Alpha-actinin-1 OS=Homo sapiens GN=ACTN1 PE=1 SV=2 - [ACTN1_HUMAN]	ALDFIASK	388200	6527300	14230000	20842000	73533000	367210	0.0594733	1	2.18007	3.19305	11.2655	0.0562576	-4.07161	-1.60171e-16	1.12438	1.67494	3.49383	-4.15181
Alpha-actinin-4 OS=Homo sapiens GN=ACTN4 PE=1 SV=2 - [ACTN4_HUMAN]|Alpha-actinin-1 OS=Homo sapiens GN=ACTN1 PE=1 SV=2 - [ACTN1_HUMAN]	FAIQDISVEETSAK	431990	3061200	6105200	10522700	26319000	380040	0.141118	1	1.99438	3.43744	8.59761	0.124147	-2.82503	0	0.995941	1.78134	3.10394	-3.00987
Alpha-actinin-4 OS=Homo sapiens GN=ACTN4 PE=1 SV=2 - [ACTN4_HUMAN]|Alpha-actinin-1 OS=Homo sapiens GN=ACTN1 PE=1 SV=2 - [ACTN1_HUMAN]	TINEVENQILTR	1241870	2468200	4176100	7304100	13648000	989300	0.503148	1	1.69196	2.95928	5.52954	0.400818	-0.990945	0	0.758697	1.56525	2.46716	-1.31898
Alpha-actinin-4 OS=Homo sapiens GN=ACTN4 PE=1 SV=2 - [ACTN4_HUMAN]|Alpha-actinin-1 OS=Homo sapiens GN=ACTN1 PE=1 SV=2 - [ACTN1_HUMAN]	VGWEQLLTTIAR	523830	2840570	4657910	9878800	19186600	567010	0.18441	1	1.63978	3.47775	6.75449	0.199611	-2.43901	0	0.713502	1.79816	2.75585	-2.32473
Alpha-actinin-4 OS=Homo sapiens GN=ACTN4 PE=1 SV=2 - [ACTN4_HUMAN]|Alpha-actinin-1 OS=Homo sapiens GN=ACTN1 PE=1 SV=2 - [ACTN1_HUMAN]	YLDIPK	248500	1226000	2391000	3533000	9520000	206600	0.202692	1	1.95024	2.88173	7.76509	0.168515	-2.30264	0	0.963655	1.52693	2.957	-2.56905
Alpha-adducin OS=Homo sapiens GN=ADD1 PE=1 SV=2 - [ADDA_HUMAN]	INLQGDIVDR	256990	503000	844900	1189400	2771000	220300	0.510915	1	1.67972	2.36461	5.50895	0.437972	-0.968846	0	0.748222	1.2416	2.46178	-1.19109
Alpha-adducin OS=Homo sapiens GN=ADD1 PE=1 SV=2 - [ADDA_HUMAN]	SLVQGELVTASK	534900	1223400	2126400	3274100	8164000	351200	0.437224	1	1.73811	2.67623	6.67321	0.287069	-1.19356	-1.60171e-16	0.797517	1.4202	2.73838	-1.80053
Alpha-adducin OS=Homo sapiens GN=ADD1 PE=1 SV=2 - [ADDA_HUMAN]	TLASAGGPDNLVLLNPEK	62550	115300	190600	301200	555500	49370	0.542498	1	1.65308	2.61232	4.81787	0.428187	-0.882311	0	0.725156	1.38533	2.26839	-1.22369
Alpha-aminoadipic semialdehyde dehydrogenase OS=Homo sapiens GN=ALDH7A1 PE=1 SV=5 - [AL7A1_HUMAN]	DLPLAQGIK	131320	385300	692800	965300	2658900	118160	0.340825	1	1.79808	2.50532	6.90086	0.30667	-1.5529	0	0.846457	1.325	2.78678	-1.70524
Alpha-aminoadipic semialdehyde dehydrogenase OS=Homo sapiens GN=ALDH7A1 PE=1 SV=5 - [AL7A1_HUMAN]	QASVADYEETVK	101190	211600	365300	634100	1276100	71510	0.478214	1	1.72637	2.99669	6.03072	0.337949	-1.06427	-1.60171e-16	0.787742	1.58337	2.59233	-1.56512
Alpha-aminoadipic semialdehyde dehydrogenase OS=Homo sapiens GN=ALDH7A1 PE=1 SV=5 - [AL7A1_HUMAN]	QASVADYEETVKK	49450	133500	201200	347400	793800	50260	0.370412	1	1.50712	2.60225	5.94607	0.376479	-1.4328	0	0.591791	1.37976	2.57194	-1.40936
Alpha-aminoadipic semialdehyde dehydrogenase OS=Homo sapiens GN=ALDH7A1 PE=1 SV=5 - [AL7A1_HUMAN]	QGLSSSIFTK	40450	91410	163900	233400	660100	23010	0.442512	1	1.79302	2.55333	7.22131	0.251723	-1.17621	0	0.842392	1.35238	2.85226	-1.99009
Alpha-catulin OS=Homo sapiens GN=CTNNAL1 PE=1 SV=2 - [CTNL1_HUMAN]	VGQAVNLAVGR	188700	392400	710700	1054000	2315000	124900	0.480887	1	1.81116	2.68603	5.89959	0.318298	-1.05623	0	0.856916	1.42548	2.56062	-1.65155
Alpha-centractin OS=Homo sapiens GN=ACTR1A PE=1 SV=1 - [ACTZ_HUMAN]	AGFAGDQIPK	192990	575600	1058100	1443800	4184000	165560	0.335285	1	1.83826	2.50834	7.26894	0.28763	-1.57654	0	0.878337	1.32673	2.86174	-1.79771
Alpha-centractin OS=Homo sapiens GN=ACTR1A PE=1 SV=1 - [ACTZ_HUMAN]|Actin, cytoplasmic 1 OS=Homo sapiens GN=ACTB PE=1 SV=1 - [ACTB_HUMAN]|POTE ankyrin domain family member E OS=Homo sapiens GN=POTEE PE=1 SV=3 - [POTEE_HUMAN]|Actin-related protein 2 OS=Homo sapiens GN=ACTR2 PE=1 SV=1 - [ARP2_HUMAN]	IDIAGR	969822	12485280	22061450	51288020	117351600	1651313	0.0776772	1	1.767	4.10788	9.3992	0.132261	-3.68636	0	0.821299	2.03839	3.23254	-2.91854
Alpha-enolase OS=Homo sapiens GN=ENO1 PE=1 SV=2 - [ENOA_HUMAN]	AAVPSGASTGIYEALELR	688610	1331300	2046400	3142900	6837600	604410	0.517246	1	1.53714	2.36078	5.13603	0.454	-0.951077	0	0.620252	1.23926	2.36065	-1.13924
Alpha-enolase OS=Homo sapiens GN=ENO1 PE=1 SV=2 - [ENOA_HUMAN]	AAVPSGASTGIYEALELRDNDK	90840	309400	546000	815800	2030000	87580	0.293601	1	1.76471	2.63672	6.56109	0.283064	-1.76807	0	0.819428	1.39874	2.71393	-1.8208
Alpha-enolase OS=Homo sapiens GN=ENO1 PE=1 SV=2 - [ENOA_HUMAN]	AAVPSGASTGIYEALELRDNDKTR	133381	365280	614030	928130	2293490	110303	0.365147	1	1.68098	2.54087	6.27872	0.301968	-1.45345	0	0.749306	1.34532	2.65047	-1.72753
Alpha-enolase OS=Homo sapiens GN=ENO1 PE=1 SV=2 - [ENOA_HUMAN]	AVEHINK	205680	805100	1631300	2233600	7944000	167240	0.255471	1	2.02621	2.77431	9.8671	0.207726	-1.96877	0	1.01878	1.47213	3.30263	-2.26725
Alpha-enolase OS=Homo sapiens GN=ENO1 PE=1 SV=2 - [ENOA_HUMAN]	DATNVGDEGGFAPNILENKEGLELLK	22920	211000	434000	450300	2090000	18810	0.108626	1	2.05687	2.13412	9.90521	0.0891469	-3.20256	0	1.04045	1.09364	3.30819	-3.48767
Alpha-enolase OS=Homo sapiens GN=ENO1 PE=1 SV=2 - [ENOA_HUMAN]	DYPVVSIEDPFDQDDWGAWQK	11550	23080	42960	52960	127200	14450	0.500433	1	1.86135	2.29463	5.51127	0.626083	-0.99875	0	0.896351	1.19826	2.46238	-0.675574
Alpha-enolase OS=Homo sapiens GN=ENO1 PE=1 SV=2 - [ENOA_HUMAN]	EGLELLK	779500	4017300	7247100	9907000	30055000	617300	0.194036	1	1.80397	2.46608	7.48139	0.15366	-2.36561	0	0.851178	1.30222	2.90331	-2.70218
Alpha-enolase OS=Homo sapiens GN=ENO1 PE=1 SV=2 - [ENOA_HUMAN]	EIFDSR	1324900	6583000	9898000	20951000	44130000	1205400	0.201261	1	1.50357	3.18259	6.70363	0.183108	-2.31286	-1.60171e-16	0.588392	1.6702	2.74494	-2.44923
Alpha-enolase OS=Homo sapiens GN=ENO1 PE=1 SV=2 - [ENOA_HUMAN]	EIFDSRGNPTVEVDLFTSK	208480	1065520	2441800	4419700	12830300	234770	0.19566	1	2.29165	4.14793	12.0414	0.220334	-2.35358	0	1.19639	2.05239	3.58993	-2.18224
Alpha-enolase OS=Homo sapiens GN=ENO1 PE=1 SV=2 - [ENOA_HUMAN]	FTASAGIQVVGDDLTVTNPK	191300	460930	883050	1180250	2956690	178894	0.41503	1	1.9158	2.56058	6.41462	0.388115	-1.26871	0	0.937947	1.35647	2.68136	-1.36544
Alpha-enolase OS=Homo sapiens GN=ENO1 PE=1 SV=2 - [ENOA_HUMAN]	GNPTVEVDLFTSK	453410	3527280	7365200	12364900	35434700	494010	0.128544	1	2.08807	3.50551	10.0459	0.140054	-2.95967	0	1.06217	1.80962	3.32853	-2.83594
Alpha-enolase OS=Homo sapiens GN=ENO1 PE=1 SV=2 - [ENOA_HUMAN]	IEEELGSK	3205970	69312100	134902000	269417800	726141800	5126700	0.0462541	1	1.9463	3.88702	10.4764	0.0739654	-4.43427	0	0.960733	1.95867	3.38907	-3.757
Alpha-enolase OS=Homo sapiens GN=ENO1 PE=1 SV=2 - [ENOA_HUMAN]	IGAEVYHNLK	685500	4634000	9710300	14330000	43966000	600970	0.147928	1	2.09545	3.09236	9.4877	0.129687	-2.75703	0	1.06726	1.62871	3.24606	-2.94689
Alpha-enolase OS=Homo sapiens GN=ENO1 PE=1 SV=2 - [ENOA_HUMAN]	KLNVTEQEK	64250	120000	214300	244600	734400	62510	0.535417	1	1.78583	2.03833	6.12	0.520917	-0.901266	0	0.836597	1.02739	2.61353	-0.940875
Alpha-enolase OS=Homo sapiens GN=ENO1 PE=1 SV=2 - [ENOA_HUMAN]	SPDDPSR	105590	1093100	1724800	3406000	8790000	131110	0.0965968	1	1.5779	3.11591	8.04135	0.119943	-3.37188	0	0.658004	1.63965	3.00744	-3.05958
Alpha-enolase OS=Homo sapiens GN=ENO1 PE=1 SV=2 - [ENOA_HUMAN]	TIAPALVSK	2732780	21166100	52975000	66687800	245938000	3083850	0.129111	1	2.50282	3.15069	11.6194	0.145698	-2.95331	0	1.32356	1.65567	3.53847	-2.77895
Alpha-enolase OS=Homo sapiens GN=ENO1 PE=1 SV=2 - [ENOA_HUMAN]	VNQIGSVTESIQACK	596300	1365490	2405700	2894000	8641000	747910	0.436693	1	1.76179	2.11939	6.32813	0.547723	-1.19531	0	0.817038	1.08365	2.66178	-0.868482
Alpha-enolase OS=Homo sapiens GN=ENO1 PE=1 SV=2 - [ENOA_HUMAN]	YGKDATNVGDEGGFAPNILENKEGLELLK	59130	196410	514790	572240	2357400	52530	0.301054	1	2.621	2.9135	12.0024	0.267451	-1.73191	0	1.39012	1.54275	3.58526	-1.90265
Alpha-enolase OS=Homo sapiens GN=ENO1 PE=1 SV=2 - [ENOA_HUMAN]	YISPDQLADLYK	1389550	12799090	23872500	45707000	119428600	1260940	0.108566	1	1.86517	3.57111	9.33102	0.0985179	-3.20335	-1.60171e-16	0.899308	1.83637	3.22204	-3.34347
Alpha-enolase OS=Homo sapiens GN=ENO1 PE=1 SV=2 - [ENOA_HUMAN]	YNQLLRIEEELGSK	46430	133200	383100	507100	1830000	31470	0.348574	1	2.87613	3.80706	13.7387	0.236261	-1.52046	0	1.52413	1.92868	3.78018	-2.08154
Alpha-galactosidase A OS=Homo sapiens GN=GLA PE=1 SV=1 - [AGAL_HUMAN]	SILDWTSFNQER	39790	92140	140600	204300	499200	32900	0.431843	1	1.52594	2.21728	5.41784	0.357065	-1.21142	0	0.609697	1.14879	2.43772	-1.48574
Alpha-globin transcription factor CP2 OS=Homo sapiens GN=TFCP2 PE=1 SV=2 - [TFCP2_HUMAN]	LFTNFSGADLLK	55520	135500	149800	213000	468800	48220	0.409742	1	1.10554	1.57196	3.45978	0.355867	-1.28721	0	0.144745	0.652561	1.79068	-1.49059
Alpha-soluble NSF attachment protein OS=Homo sapiens GN=NAPA PE=1 SV=3 - [SNAA_HUMAN]	NSQSFFSGLFGGSSK	21810	49090	80560	126700	312400	21760	0.444286	1	1.64107	2.58097	6.36382	0.443267	-1.17044	0	0.714635	1.36792	2.66989	-1.17375
Alpha-taxilin OS=Homo sapiens GN=TXLNA PE=1 SV=3 - [TXLNA_HUMAN]	RVQDLSAGGQGSLTDSGPER	26270	40460	50690	72780	131600	25090	0.649283	1	1.25284	1.79881	3.2526	0.620119	-0.62308	0	0.325205	0.847046	1.70159	-0.689384
Alpha-taxilin OS=Homo sapiens GN=TXLNA PE=1 SV=3 - [TXLNA_HUMAN]	TAQSGALRDVSEELSR	77990	209600	365600	754000	1618000	48830	0.37209	1	1.74427	3.59733	7.71947	0.232968	-1.42628	0	0.802627	1.84693	2.9485	-2.1018
Alpha-taxilin OS=Homo sapiens GN=TXLNA PE=1 SV=3 - [TXLNA_HUMAN]	VQDLSAGGQGSLTDSGPER	116918	211750	332820	517300	1171900	100881	0.552151	1	1.57176	2.44298	5.53436	0.476416	-0.856865	0	0.65238	1.28864	2.46842	-1.06971
Alpha/beta hydrolase domain-containing protein 11 OS=Homo sapiens GN=ABHD11 PE=2 SV=1 - [ABHDB_HUMAN]	AINIADELPR	50860	145900	212700	409900	822000	51450	0.348595	1	1.45785	2.80946	5.634	0.352639	-1.52038	0	0.54384	1.49029	2.49416	-1.50374
Amidophosphoribosyltransferase OS=Homo sapiens GN=PPAT PE=1 SV=1 - [PUR1_HUMAN]	FGVLSDNFK	43780	138700	236100	364700	840600	53640	0.315645	1	1.70224	2.62942	6.06056	0.386734	-1.66362	0	0.76743	1.39474	2.59945	-1.37059
Amidophosphoribosyltransferase OS=Homo sapiens GN=PPAT PE=1 SV=1 - [PUR1_HUMAN]	IVLVDDSIVR	89210	380700	646400	1305000	2452000	100500	0.234331	1	1.69792	3.4279	6.44077	0.263987	-2.09338	0	0.763773	1.77732	2.68723	-1.92146
Amiloride-sensitive sodium channel subunit alpha OS=Homo sapiens GN=SCNN1A PE=1 SV=1 - [SCNNA_HUMAN]	AEQNDFIPLLSTVTGAR	16450	29620	42030	61380	126700	10730	0.555368	1	1.41897	2.07225	4.27752	0.362255	-0.848484	-1.60171e-16	0.504848	1.0512	2.09677	-1.46492
Amine oxidase [flavin-containing] A OS=Homo sapiens GN=MAOA PE=1 SV=1 - [AOFA_HUMAN]	IFFAGTETATK	249400	450200	717600	916800	1991000	193300	0.553976	1	1.59396	2.03643	4.42248	0.429365	-0.852105	0	0.672614	1.02604	2.14486	-1.21972
Aminoacyl tRNA synthase complex-interacting multifunctional protein 1 OS=Homo sapiens GN=AIMP1 PE=1 SV=2 - [AIMP1_HUMAN]	AILQATLREEK	154660	300300	429100	601200	1472100	150360	0.515018	1	1.4289	2.002	4.9021	0.500699	-0.957304	0	0.514909	1.00144	2.2934	-0.997984
Aminoacyl tRNA synthase complex-interacting multifunctional protein 1 OS=Homo sapiens GN=AIMP1 PE=1 SV=2 - [AIMP1_HUMAN]	GAEADQIIEYLK	168430	578300	1166800	1563800	5749000	183740	0.29125	1	2.01764	2.70413	9.94121	0.317724	-1.77967	0	1.01267	1.43517	3.31342	-1.65415
Aminoacyl tRNA synthase complex-interacting multifunctional protein 1 OS=Homo sapiens GN=AIMP1 PE=1 SV=2 - [AIMP1_HUMAN]	GVPFEVK	225000	1144400	2274800	3376200	11259000	217660	0.19661	1	1.98777	2.95019	9.83834	0.190196	-2.34659	0	0.991148	1.56081	3.29842	-2.39444
Aminoacyl tRNA synthase complex-interacting multifunctional protein 2 OS=Homo sapiens GN=AIMP2 PE=1 SV=2 - [AIMP2_HUMAN]	SVPENLLK	120610	375300	698500	1075400	3255700	111400	0.32137	1	1.86118	2.86544	8.67493	0.296829	-1.63769	0	0.896216	1.51876	3.11685	-1.7523
Aminoacylase-1 OS=Homo sapiens GN=ACY1 PE=1 SV=1 - [ACY1_HUMAN]	AGFALDEGIANPTDAFTVFYSER	44965	149030	256850	485600	900400	47990	0.301718	1	1.72348	3.2584	6.04174	0.322016	-1.72873	0	0.785323	1.70417	2.59496	-1.6348
Aminopeptidase B OS=Homo sapiens GN=RNPEP PE=1 SV=2 - [AMPB_HUMAN]	AEFGPPGPGAGSR	41450	123200	211800	440200	834800	33930	0.336445	1	1.71916	3.57305	6.77597	0.275406	-1.57156	0	0.7817	1.83716	2.76043	-1.86037
Aminopeptidase B OS=Homo sapiens GN=RNPEP PE=1 SV=2 - [AMPB_HUMAN]	AFFPCFDTPAVK	65650	148920	235100	391900	906100	50210	0.440841	1	1.5787	2.63161	6.08447	0.337161	-1.18167	0	0.658737	1.39595	2.60513	-1.56849
Aminopeptidase B OS=Homo sapiens GN=RNPEP PE=1 SV=2 - [AMPB_HUMAN]	KLGDTYPSISNAR	31400	66820	127300	192500	474200	29520	0.469919	1	1.90512	2.88087	7.09668	0.441784	-1.08952	0	0.929881	1.52651	2.82714	-1.17859
Aminopeptidase B OS=Homo sapiens GN=RNPEP PE=1 SV=2 - [AMPB_HUMAN]	VKIEPGVDPDDTYNETPYEK	32900	80670	141000	197800	488400	26930	0.407834	1	1.74786	2.45196	6.0543	0.333829	-1.29394	0	0.805591	1.29394	2.59796	-1.58282
Aminopeptidase N OS=Homo sapiens GN=ANPEP PE=1 SV=4 - [AMPN_HUMAN]	ALEQALEK	435120	1505400	2709100	5232100	12619000	427840	0.289039	1	1.79959	3.47555	8.38249	0.284204	-1.79066	0	0.847667	1.79724	3.06738	-1.815
Aminopeptidase N OS=Homo sapiens GN=ANPEP PE=1 SV=4 - [AMPN_HUMAN]	DNEETGFGSGTR	84200	268100	442800	707600	1736600	72020	0.314062	1	1.65162	2.63931	6.47743	0.268631	-1.67088	0	0.723884	1.40016	2.69542	-1.8963
Aminopeptidase N OS=Homo sapiens GN=ANPEP PE=1 SV=4 - [AMPN_HUMAN]	EVVLQWFTENSK	61070	151400	276100	388500	1203000	50750	0.403369	1	1.82365	2.56605	7.94584	0.335205	-1.30983	0	0.866826	1.35955	2.9902	-1.57689
Aminopeptidase N OS=Homo sapiens GN=ANPEP PE=1 SV=4 - [AMPN_HUMAN]	FSTEYELQQLEQFKKDNEETGFGSGTR	19220	58320	106400	183700	464900	15910	0.329561	1	1.82442	3.14986	7.97154	0.272805	-1.60138	0	0.867436	1.65529	2.99486	-1.87406
Aminopeptidase N OS=Homo sapiens GN=ANPEP PE=1 SV=4 - [AMPN_HUMAN]	GLYVFK	401300	2507900	4697000	8627000	22832000	305800	0.160014	1	1.87288	3.43993	9.10403	0.121935	-2.64373	0	0.90526	1.78238	3.18651	-3.03582
Aminopeptidase N OS=Homo sapiens GN=ANPEP PE=1 SV=4 - [AMPN_HUMAN]	GVGGSQPPDIDKTELVEPTEYLVVHLK	27250	49640	87380	135500	306600	19410	0.548952	1	1.76027	2.72965	6.17647	0.391015	-0.865247	0	0.8158	1.44872	2.62678	-1.3547
Aminopeptidase N OS=Homo sapiens GN=ANPEP PE=1 SV=4 - [AMPN_HUMAN]	SIQLPTTVR	732600	2409800	3991100	8150000	16371000	609100	0.304009	1	1.6562	3.38202	6.79351	0.25276	-1.71782	0	0.727873	1.75789	2.76416	-1.98416
Aminopeptidase N OS=Homo sapiens GN=ANPEP PE=1 SV=4 - [AMPN_HUMAN]	VNYDEENWR	207100	547400	827700	1822000	3719000	159900	0.378334	1	1.51206	3.32846	6.79393	0.292108	-1.40227	0	0.596513	1.73486	2.76425	-1.77543
Amyloid beta A4 precursor protein-binding family B member 2 OS=Homo sapiens GN=APBB2 PE=1 SV=3 - [APBB2_HUMAN]	GVLSLIDTLK	21720	46830	72900	111900	266200	14560	0.463805	1	1.55669	2.38949	5.68439	0.310912	-1.10841	0	0.638486	1.25671	2.50701	-1.68542
Amyloid beta A4 protein OS=Homo sapiens GN=APP PE=1 SV=3 - [A4_HUMAN]	LALENYITALQAVPPRPR	184130	399360	692910	1127350	2245400	184440	0.461063	1	1.73505	2.82289	5.6225	0.461839	-1.11697	0	0.794978	1.49717	2.49121	-1.11454
Amyloid beta A4 protein OS=Homo sapiens GN=APP PE=1 SV=3 - [A4_HUMAN]	WYFDVTEGK	35530	159700	280800	526200	1057000	35110	0.22248	1	1.7583	3.29493	6.61866	0.21985	-2.16825	0	0.814179	1.72025	2.72654	-2.18541
Amyloid-like protein 2 OS=Homo sapiens GN=APLP2 PE=1 SV=2 - [APLP2_HUMAN]	FVTPFK	137400	1396000	3038000	3964000	7966000	187000	0.0984241	1	2.17622	2.83954	5.7063	0.133954	-3.34485	0	1.12182	1.50566	2.51256	-2.90019
Anaphase-promoting complex subunit 5 OS=Homo sapiens GN=ANAPC5 PE=1 SV=2 - [APC5_HUMAN]	ALTPASLQK	254900	654700	1140000	1719000	3951000	246400	0.389339	1	1.74126	2.62563	6.03483	0.376356	-1.3609	0	0.800128	1.39266	2.59331	-1.40983
Anaphase-promoting complex subunit 5 OS=Homo sapiens GN=ANAPC5 PE=1 SV=2 - [APC5_HUMAN]	KAEALEAAIENLNEAK	20640	54760	99280	135900	347200	16580	0.376917	1	1.813	2.48174	6.34039	0.302776	-1.40768	0	0.858381	1.31135	2.66457	-1.72368
Angiomotin-like protein 2 OS=Homo sapiens GN=AMOTL2 PE=1 SV=3 - [AMOL2_HUMAN]	LLQLSLER	308200	831300	1402500	2247600	3880000	266600	0.370745	1	1.68712	2.70372	4.66739	0.320703	-1.4315	-1.60171e-16	0.75456	1.43494	2.22262	-1.64069
Angiopoietin-related protein 4 OS=Homo sapiens GN=ANGPTL4 PE=1 SV=2 - [ANGL4_HUMAN]	IQQLFHK	51040	249900	451700	738500	1208300	48230	0.204242	1	1.80752	2.95518	4.83513	0.192997	-2.29165	0	0.854014	1.56325	2.27356	-2.37335
Angiopoietin-related protein 4 OS=Homo sapiens GN=ANGPTL4 PE=1 SV=2 - [ANGL4_HUMAN]	SQLSALER	928400	1422100	2233400	4265000	5092000	418600	0.652837	1	1.57049	2.99909	3.58062	0.294353	-0.615204	0	0.651219	1.58452	1.84021	-1.76438
Angiopoietin-related protein 4 OS=Homo sapiens GN=ANGPTL4 PE=1 SV=2 - [ANGL4_HUMAN]	VDPEVLHSLQTQLK	169820	804600	1542700	2408000	6834000	129790	0.211061	1	1.91735	2.99279	8.49366	0.16131	-2.24427	-1.60171e-16	0.939114	1.58149	3.08639	-2.63209
Anion exchange protein 2 OS=Homo sapiens GN=SLC4A2 PE=1 SV=4 - [B3A2_HUMAN]	RRPGASPTGETPTIEEGEEDEDEASEAEGAR	13510	16840	25740	35730	72480	11220	0.802257	1	1.5285	2.12173	4.30404	0.666271	-0.317864	0	0.61212	1.08524	2.10569	-0.585819
Ankycorbin OS=Homo sapiens GN=RAI14 PE=1 SV=2 - [RAI14_HUMAN]	IQQLQEILQDLQK	3435	17670	27700	47420	93820	5527	0.194397	1	1.56763	2.68364	5.30956	0.31279	-2.36292	0	0.648584	1.42419	2.40859	-1.67673
Ankycorbin OS=Homo sapiens GN=RAI14 PE=1 SV=2 - [RAI14_HUMAN]	LSENAGIQSLLLSK	24620	107000	223900	296400	953200	27000	0.230093	1	2.09252	2.77009	8.90841	0.252336	-2.11971	0	1.06524	1.46993	3.15517	-1.98658
Ankycorbin OS=Homo sapiens GN=RAI14 PE=1 SV=2 - [RAI14_HUMAN]	QLQVELQSR	96890	218800	337800	565900	1275000	91180	0.442824	1	1.54388	2.58638	5.82724	0.416728	-1.17519	0	0.626557	1.37093	2.54281	-1.26282
Ankycorbin OS=Homo sapiens GN=RAI14 PE=1 SV=2 - [RAI14_HUMAN]	SKEQEVNELLQK	97240	215400	413900	525200	1491000	76700	0.451439	1	1.92154	2.43825	6.92201	0.356082	-1.1474	0	0.942264	1.28585	2.79119	-1.48972
Ankycorbin OS=Homo sapiens GN=RAI14 PE=1 SV=2 - [RAI14_HUMAN]	STTDNDVR	90670	277800	489900	857300	2092000	65880	0.326386	1	1.7635	3.08603	7.5306	0.237149	-1.61535	0	0.818441	1.62575	2.91276	-2.07613
Ankycorbin OS=Homo sapiens GN=RAI14 PE=1 SV=2 - [RAI14_HUMAN]	VASLLGK	157900	357300	695200	995100	2433000	121400	0.441926	1	1.9457	2.78505	6.8094	0.339771	-1.17812	0	0.960292	1.47771	2.76753	-1.55737
Ankycorbin OS=Homo sapiens GN=RAI14 PE=1 SV=2 - [RAI14_HUMAN]	VLNELTQLK	31070	111600	176500	245600	656500	41770	0.278405	1	1.58154	2.20072	5.88262	0.374283	-1.84474	0	0.661331	1.13797	2.55646	-1.4178
Ankyrin repeat and KH domain-containing protein 1 OS=Homo sapiens GN=ANKHD1 PE=1 SV=1 - [ANKH1_HUMAN]	AEVVSLLLDR	221600	454600	696200	1249000	2143000	203100	0.487462	1	1.53146	2.74747	4.71403	0.446766	-1.03664	0	0.614904	1.4581	2.23696	-1.16241
Ankyrin repeat and KH domain-containing protein 1 OS=Homo sapiens GN=ANKHD1 PE=1 SV=1 - [ANKH1_HUMAN]	TTSEIFLSSTAEGADLR	39480	84330	142800	280900	589300	28620	0.468161	1	1.69335	3.33096	6.98802	0.339381	-1.09492	-1.60171e-16	0.759878	1.73594	2.80488	-1.55902
Ankyrin repeat domain-containing protein 17 OS=Homo sapiens GN=ANKRD17 PE=1 SV=3 - [ANR17_HUMAN]	AESTANAGQSDNR	9588	18680	19630	32940	59550	7235	0.513276	1	1.05086	1.76338	3.1879	0.387313	-0.962193	0	0.0715657	0.818346	1.67261	-1.36843
Ankyrin repeat domain-containing protein 17 OS=Homo sapiens GN=ANKRD17 PE=1 SV=3 - [ANR17_HUMAN]	LLLSGTADGADLR	110800	216800	390000	618200	1407000	75670	0.51107	1	1.79889	2.85148	6.48985	0.349031	-0.968407	0	0.847109	1.51171	2.69819	-1.51857
Ankyrin repeat domain-containing protein 17 OS=Homo sapiens GN=ANKRD17 PE=1 SV=3 - [ANR17_HUMAN]	QEVVELLLAR	121440	225300	326200	507400	927300	87800	0.539015	1	1.44785	2.25211	4.11585	0.389703	-0.891604	0	0.533909	1.17128	2.04119	-1.35955
Ankyrin repeat domain-containing protein 17 OS=Homo sapiens GN=ANKRD17 PE=1 SV=3 - [ANR17_HUMAN]	TEVVSLLLDR	230300	404600	660300	1013300	1899500	199550	0.569204	1	1.63198	2.50445	4.69476	0.493203	-0.812982	0	0.706625	1.32449	2.23105	-1.01975
Ankyrin repeat domain-containing protein 17 OS=Homo sapiens GN=ANKRD17 PE=1 SV=3 - [ANR17_HUMAN]|Ankyrin repeat and KH domain-containing protein 1 OS=Homo sapiens GN=ANKHD1 PE=1 SV=1 - [ANKH1_HUMAN]	LEALLEAAGIGK	119260	317760	605800	1071600	2284000	128030	0.375315	1	1.90647	3.37236	7.18781	0.402914	-1.41383	0	0.930904	1.75376	2.84555	-1.31146
Ankyrin repeat domain-containing protein 17 OS=Homo sapiens GN=ANKRD17 PE=1 SV=3 - [ANR17_HUMAN]|Ankyrin repeat and KH domain-containing protein 1 OS=Homo sapiens GN=ANKHD1 PE=1 SV=1 - [ANKH1_HUMAN]	TVDPETQAR	231840	424400	660700	1159300	2129400	187690	0.546277	1	1.55679	2.73162	5.01744	0.442248	-0.872295	0	0.638571	1.44976	2.32695	-1.17707
Ankyrin repeat domain-containing protein 17 OS=Homo sapiens GN=ANKRD17 PE=1 SV=3 - [ANR17_HUMAN]|Ankyrin repeat and KH domain-containing protein 1 OS=Homo sapiens GN=ANKHD1 PE=1 SV=1 - [ANKH1_HUMAN]	VLLDKGADVNAPPVPSSR	95220	165300	311300	462300	1069000	67230	0.576044	1	1.88324	2.79673	6.46703	0.406715	-0.79575	-1.60171e-16	0.913219	1.48374	2.6931	-1.29791
Ankyrin repeat domain-containing protein 35 OS=Homo sapiens GN=ANKRD35 PE=2 SV=2 - [ANR35_HUMAN]	ALGGLAK	295700	1165000	2224000	3160000	9427000	228700	0.25382	1	1.90901	2.71245	8.09185	0.196309	-1.97812	0	0.932827	1.43959	3.01647	-2.3488
Annexin A1 OS=Homo sapiens GN=ANXA1 PE=1 SV=2 - [ANXA1_HUMAN]	ALYEAGER	2046780	5396400	9936200	19345000	45419000	1632950	0.379286	1	1.84126	3.5848	8.41654	0.3026	-1.39864	0	0.880697	1.84189	3.07323	-1.72452
Annexin A1 OS=Homo sapiens GN=ANXA1 PE=1 SV=2 - [ANXA1_HUMAN]	ALYEAGERR	110400	138900	208300	280700	567500	56780	0.794816	1	1.49964	2.02088	4.08567	0.408783	-0.331306	0	0.584616	1.01498	2.03057	-1.29059
Annexin A1 OS=Homo sapiens GN=ANXA1 PE=1 SV=2 - [ANXA1_HUMAN]	DITSDTSGDFR	210800	936000	1743000	3434700	9469000	197230	0.225214	1	1.86218	3.66955	10.1165	0.210716	-2.15063	0	0.896992	1.8756	3.33863	-2.24663
Annexin A1 OS=Homo sapiens GN=ANXA1 PE=1 SV=2 - [ANXA1_HUMAN]	DLAKDITSDTSGDFR	187010	790550	1540300	3062400	8929000	188640	0.236557	1	1.94839	3.87376	11.2947	0.238619	-2.07974	0	0.962283	1.95373	3.49757	-2.06722
Annexin A1 OS=Homo sapiens GN=ANXA1 PE=1 SV=2 - [ANXA1_HUMAN]	GDRSEDFGVNEDLADSDAR	228720	596510	956700	1708900	4514700	196800	0.38343	1	1.60383	2.86483	7.56852	0.329919	-1.38296	-1.60171e-16	0.68152	1.51845	2.92001	-1.59982
Annexin A1 OS=Homo sapiens GN=ANXA1 PE=1 SV=2 - [ANXA1_HUMAN]	GLGTDEDTLIEILASR	1620930	4346410	6726440	10454720	25089700	2535210	0.372935	1	1.54759	2.40537	5.77251	0.583288	-1.423	0	0.630019	1.26626	2.5292	-0.777719
Annexin A1 OS=Homo sapiens GN=ANXA1 PE=1 SV=2 - [ANXA1_HUMAN]	GTDVNVFNTILTTR	157420	1014800	1862500	3668900	10268000	161670	0.155124	1	1.83534	3.61539	10.1182	0.159312	-2.6885	0	0.876045	1.85415	3.33889	-2.65007
Annexin A1 OS=Homo sapiens GN=ANXA1 PE=1 SV=2 - [ANXA1_HUMAN]	GVDEATIIDILTK	218640	1701900	3666600	5169500	21138200	270800	0.128468	1	2.15442	3.03749	12.4204	0.159116	-2.96052	0	1.1073	1.60288	3.63463	-2.65185
Annexin A1 OS=Homo sapiens GN=ANXA1 PE=1 SV=2 - [ANXA1_HUMAN]	GVDEATIIDILTKR	123690	1520770	3640900	5250200	21887200	188680	0.0813338	1	2.39412	3.45233	14.3922	0.124069	-3.62	0	1.25949	1.78757	3.84721	-3.01079
Annexin A1 OS=Homo sapiens GN=ANXA1 PE=1 SV=2 - [ANXA1_HUMAN]	KGTDVNVFNTILTTR	347460	1458100	3161700	6001000	17991000	341690	0.238296	1	2.16837	4.11563	12.3387	0.234339	-2.06917	0	1.11661	2.04111	3.62511	-2.09333
Annexin A1 OS=Homo sapiens GN=ANXA1 PE=1 SV=2 - [ANXA1_HUMAN]	NALLSLAK	288800	1594000	3840000	6330000	19370000	217500	0.181179	1	2.40903	3.97114	12.1518	0.136449	-2.46451	0	1.26845	1.98955	3.6031	-2.87356
Annexin A1 OS=Homo sapiens GN=ANXA1 PE=1 SV=2 - [ANXA1_HUMAN]	SEDFGVNEDLADSDAR	50400	143700	269100	431500	1102000	48850	0.350731	1	1.87265	3.00278	7.66875	0.339944	-1.51156	0	0.905082	1.5863	2.93899	-1.55663
Annexin A1 OS=Homo sapiens GN=ANXA1 PE=1 SV=2 - [ANXA1_HUMAN]	TPAQFDADELR	553540	2316800	4458100	7420500	21326000	494350	0.238924	1	1.92425	3.20291	9.20494	0.213376	-2.06537	0	0.944295	1.67938	3.20241	-2.22853
Annexin A11 OS=Homo sapiens GN=ANXA11 PE=1 SV=1 - [ANX11_HUMAN]	DAQELYAAGENR	10820	33510	42230	91230	189900	10220	0.322889	1	1.26022	2.72247	5.66697	0.304984	-1.63089	0	0.333677	1.44492	2.50258	-1.7132
Annexin A11 OS=Homo sapiens GN=ANXA11 PE=1 SV=1 - [ANX11_HUMAN]	GTITDAPGFDPLRDAEVLR	70130	241800	450600	871900	1887000	44560	0.290033	1	1.86352	3.60587	7.80397	0.184285	-1.78571	0	0.898033	1.85035	2.96421	-2.43999
Annexin A11 OS=Homo sapiens GN=ANXA11 PE=1 SV=1 - [ANX11_HUMAN]	NTPAFFAER	438200	1031000	1508000	1817000	4671000	597900	0.425024	1	1.46266	1.76237	4.53055	0.579922	-1.23438	0	0.548592	0.817514	2.17969	-0.786068
Annexin A11 OS=Homo sapiens GN=ANXA11 PE=1 SV=1 - [ANX11_HUMAN]	QQILLSFK	107760	363060	759600	1302500	3682700	79080	0.29681	1	2.09222	3.58756	10.1435	0.217815	-1.75239	0	1.06503	1.843	3.34248	-2.19882
Annexin A11 OS=Homo sapiens GN=ANXA11 PE=1 SV=1 - [ANX11_HUMAN]	SETDLLDIR	100500	418600	711000	1413000	3072000	74960	0.240086	1	1.69852	3.37554	7.33875	0.179073	-2.05838	-1.60171e-16	0.764277	1.75512	2.87553	-2.48138
Annexin A11 OS=Homo sapiens GN=ANXA11 PE=1 SV=1 - [ANX11_HUMAN]	TPVLFDIYEIKEAIK	52670	83090	144500	181500	626400	43250	0.633891	1	1.73908	2.18438	7.53881	0.52052	-0.657693	0	0.798323	1.12722	2.91434	-0.941975
Annexin A2 OS=Homo sapiens GN=ANXA2 PE=1 SV=2 - [ANXA2_HUMAN]	AEDGSVIDYELIDQDAR	198100	540230	824640	1542000	3506700	203560	0.366696	1	1.52646	2.85434	6.49112	0.376802	-1.44734	0	0.610191	1.51316	2.69847	-1.40812
Annexin A2 OS=Homo sapiens GN=ANXA2 PE=1 SV=2 - [ANXA2_HUMAN]	AEDGSVIDYELIDQDARDLYDAGVK	32715	107780	182820	256000	810300	20440	0.303535	1	1.69623	2.37521	7.51809	0.189646	-1.72007	0	0.762334	1.24805	2.91037	-2.39862
Annexin A2 OS=Homo sapiens GN=ANXA2 PE=1 SV=2 - [ANXA2_HUMAN]	AEDGSVIDYELIDQDARDLYDAGVKR	28560	90280	128600	273500	556800	52140	0.316349	1	1.42446	3.02946	6.16748	0.577537	-1.66041	0	0.510412	1.59906	2.62468	-0.792016
Annexin A2 OS=Homo sapiens GN=ANXA2 PE=1 SV=2 - [ANXA2_HUMAN]	AYTNFDAER	532110	2189200	4093900	7652100	19858000	523980	0.243061	1	1.87004	3.49539	9.07089	0.239348	-2.04061	0	0.903072	1.80545	3.18124	-2.06282
Annexin A2 OS=Homo sapiens GN=ANXA2 PE=1 SV=2 - [ANXA2_HUMAN]	AYTNFDAERDALNIETAIK	171249	823490	1700540	2721890	8869700	209312	0.207955	1	2.06504	3.30531	10.7709	0.254177	-2.26566	0	1.04617	1.72479	3.42906	-1.9761
Annexin A2 OS=Homo sapiens GN=ANXA2 PE=1 SV=2 - [ANXA2_HUMAN]	DALNIETAIK	204950	625400	1146900	1999500	4906000	159720	0.32771	1	1.83387	3.19715	7.84458	0.255389	-1.60951	0	0.874888	1.67679	2.9717	-1.96923
Annexin A2 OS=Homo sapiens GN=ANXA2 PE=1 SV=2 - [ANXA2_HUMAN]	DLYDAGVK	581600	1606900	2556300	4543900	10887000	517600	0.361939	1	1.59083	2.82774	6.77516	0.322111	-1.46618	0	0.669777	1.49965	2.76025	-1.63437
Annexin A2 OS=Homo sapiens GN=ANXA2 PE=1 SV=2 - [ANXA2_HUMAN]	ELASALK	3444000	24518800	51059200	70816000	276332000	3029200	0.140464	1	2.08245	2.88823	11.2702	0.123546	-2.83173	0	1.05828	1.53019	3.49444	-3.01688
Annexin A2 OS=Homo sapiens GN=ANXA2 PE=1 SV=2 - [ANXA2_HUMAN]	GLGTDEDSLIEIICSR	107896	529598	912200	1814100	5043520	103365	0.203732	1	1.72244	3.42543	9.5233	0.195176	-2.29526	0	0.784452	1.77628	3.25146	-2.35715
Annexin A2 OS=Homo sapiens GN=ANXA2 PE=1 SV=2 - [ANXA2_HUMAN]	GTDVPK	958000	6138000	11701000	17779000	58770000	834200	0.156077	1	1.90632	2.89655	9.57478	0.135907	-2.67967	0	0.930791	1.53433	3.25924	-2.8793
Annexin A2 OS=Homo sapiens GN=ANXA2 PE=1 SV=2 - [ANXA2_HUMAN]	GVDEVTIVNILTNR	4118410	6663180	11205550	17580970	38917170	3072892	0.618085	1	1.68171	2.63853	5.84063	0.461175	-0.694123	0	0.749931	1.39973	2.54612	-1.11661
Annexin A2 OS=Homo sapiens GN=ANXA2 PE=1 SV=2 - [ANXA2_HUMAN]	KELASALK	112300	271800	574700	731900	2589000	82270	0.413171	1	2.11442	2.69279	9.52539	0.302686	-1.27519	0	1.08026	1.4291	3.25178	-1.72411
Annexin A2 OS=Homo sapiens GN=ANXA2 PE=1 SV=2 - [ANXA2_HUMAN]	LMVALAK	931770	2849400	5107600	7023000	20894000	1218540	0.327006	1	1.79252	2.46473	7.33277	0.427648	-1.61261	0	0.841987	1.30143	2.87436	-1.2255
Annexin A2 OS=Homo sapiens GN=ANXA2 PE=1 SV=2 - [ANXA2_HUMAN]	QDIAFAYQR	2091820	8529300	14743700	33357600	68916100	2741010	0.245251	1	1.72859	3.91094	8.07992	0.321364	-2.02767	0	0.789599	1.96752	3.01434	-1.63772
Annexin A2 OS=Homo sapiens GN=ANXA2 PE=1 SV=2 - [ANXA2_HUMAN]	RAEDGSVIDYELIDQDAR	327690	763260	1218170	2273400	4601200	236680	0.429329	1	1.59601	2.97854	6.02835	0.310091	-1.21984	0	0.674469	1.57461	2.59176	-1.68924
Annexin A2 OS=Homo sapiens GN=ANXA2 PE=1 SV=2 - [ANXA2_HUMAN]	SVPHLQK	803170	5134700	9924500	16303000	48213200	863030	0.15642	1	1.93283	3.17506	9.38968	0.168078	-2.6765	0	0.950714	1.66679	3.23108	-2.5728
Annexin A2 OS=Homo sapiens GN=ANXA2 PE=1 SV=2 - [ANXA2_HUMAN]	TDLEKDIISDTSGDFR	17920	116900	238500	364600	1037000	18520	0.153293	1	2.04021	3.11891	8.87083	0.158426	-2.70563	0	1.02871	1.64104	3.14907	-2.65812
Annexin A2 OS=Homo sapiens GN=ANXA2 PE=1 SV=2 - [ANXA2_HUMAN]	TKGVDEVTIVNILTNR	208730	397900	655000	879300	2185000	174280	0.524579	1	1.64614	2.20985	5.49133	0.437999	-0.930768	0	0.719089	1.14395	2.45716	-1.191
Annexin A2 OS=Homo sapiens GN=ANXA2 PE=1 SV=2 - [ANXA2_HUMAN]	TNQELQEINR	567268	2257140	4460480	8092560	18649800	449493	0.251322	1	1.97616	3.58532	8.26258	0.199143	-1.99239	0	0.982703	1.8421	3.04659	-2.32813
Annexin A2 OS=Homo sapiens GN=ANXA2 PE=1 SV=2 - [ANXA2_HUMAN]	TPAQYDASELK	2186030	6261300	11622700	13952200	44815000	1556150	0.349134	1	1.85628	2.22832	7.15746	0.248535	-1.51815	-1.60171e-16	0.892411	1.15596	2.83945	-2.00848
Annexin A2 OS=Homo sapiens GN=ANXA2 PE=1 SV=2 - [ANXA2_HUMAN]	TPAQYDASELKASMK	69180	199210	413800	587700	2189000	63680	0.347272	1	2.0772	2.95015	10.9884	0.319663	-1.52586	0	1.05464	1.56079	3.45791	-1.64538
Annexin A2 OS=Homo sapiens GN=ANXA2 PE=1 SV=2 - [ANXA2_HUMAN]	WISIMTER	134700	485700	814700	1274700	3394200	174220	0.277332	1	1.67737	2.62446	6.98826	0.358699	-1.85032	-1.60171e-16	0.746203	1.39202	2.80493	-1.47916
Annexin A3 OS=Homo sapiens GN=ANXA3 PE=1 SV=3 - [ANXA3_HUMAN]	GAGTNEDALIEILTTR	22543	75820	129120	236290	670400	23367	0.297323	1	1.70298	3.11646	8.84199	0.30819	-1.7499	0	0.768062	1.63991	3.14437	-1.69811
Annexin A3 OS=Homo sapiens GN=ANXA3 PE=1 SV=3 - [ANXA3_HUMAN]	GIGTDEFTLNR	176820	376800	605400	983100	2455000	138290	0.469268	1	1.60669	2.60908	6.51539	0.367012	-1.09152	0	0.68409	1.38354	2.70385	-1.4461
Annexin A3 OS=Homo sapiens GN=ANXA3 PE=1 SV=3 - [ANXA3_HUMAN]	GIGTDEK	1946000	2363000	3123000	4439000	9535000	1734000	0.823529	1	1.32163	1.87854	4.03512	0.733813	-0.280108	0	0.402313	0.909615	2.01261	-0.446516
Annexin A3 OS=Homo sapiens GN=ANXA3 PE=1 SV=3 - [ANXA3_HUMAN]	SDTSGDYEITLLK	59290	147900	259500	371200	1086000	64110	0.400879	1	1.75456	2.5098	7.3428	0.433469	-1.31876	0	0.811112	1.32757	2.87633	-1.206
Annexin A3 OS=Homo sapiens GN=ANXA3 PE=1 SV=3 - [ANXA3_HUMAN]	SLGDDISSETSGDFRK	128400	301200	514500	825900	2540000	82320	0.426295	1	1.70817	2.74203	8.43293	0.273307	-1.23008	0	0.772449	1.45525	3.07603	-1.87141
Annexin A4 OS=Homo sapiens GN=ANXA4 PE=1 SV=4 - [ANXA4_HUMAN]	GLGTDEDAIISVLAYR	44350	165400	304800	465200	1296000	53480	0.268138	1	1.84281	2.81258	7.83555	0.323337	-1.89895	0	0.881904	1.49189	2.97003	-1.62889
Annexin A4 OS=Homo sapiens GN=ANXA4 PE=1 SV=4 - [ANXA4_HUMAN]	ISQTYQQQYGR	135530	219230	380800	569000	1225900	86960	0.618209	1	1.73699	2.59545	5.59184	0.396661	-0.693833	-1.60171e-16	0.796588	1.37598	2.48332	-1.33402
Annexin A4 OS=Homo sapiens GN=ANXA4 PE=1 SV=4 - [ANXA4_HUMAN]	SETSGSFEDALLAIVK	18150	23170	34700	38030	81000	10220	0.783341	1	1.49763	1.64135	3.4959	0.441088	-0.352288	0	0.582678	0.71488	1.80566	-1.18086
Annexin A4 OS=Homo sapiens GN=ANXA4 PE=1 SV=4 - [ANXA4_HUMAN]	SLYSFIK	381570	950900	1717100	2405200	7243000	300100	0.401272	1	1.80576	2.52939	7.61699	0.315596	-1.31735	0	0.852609	1.33879	2.92922	-1.66385
Annexin A5 OS=Homo sapiens GN=ANXA5 PE=1 SV=2 - [ANXA5_HUMAN]	FITIFGTR	134540	665000	1276100	2320000	5658000	130030	0.202316	1	1.91895	3.48872	8.50827	0.195534	-2.30532	0	0.940315	1.8027	3.08887	-2.35451
Annexin A5 OS=Homo sapiens GN=ANXA5 PE=1 SV=2 - [ANXA5_HUMAN]	GAGTNEK	170390	2028000	4405000	6455000	23778000	176690	0.0840187	1	2.17209	3.18294	11.7249	0.0871252	-3.57315	0	1.11908	1.67036	3.5515	-3.52077
Annexin A5 OS=Homo sapiens GN=ANXA5 PE=1 SV=2 - [ANXA5_HUMAN]	GLGTDEESILTLLTSR	4320	22480	36340	63580	179000	2059	0.192171	1	1.61655	2.82829	7.96263	0.0915925	-2.37954	0	0.692916	1.49993	2.99325	-3.44863
Annexin A5 OS=Homo sapiens GN=ANXA5 PE=1 SV=2 - [ANXA5_HUMAN]	GTVTDFPGFDER	287810	1364060	2380300	4880300	11121200	289870	0.210995	1	1.74501	3.57778	8.15301	0.212505	-2.24472	0	0.803236	1.83906	3.02733	-2.23443
Annexin A5 OS=Homo sapiens GN=ANXA5 PE=1 SV=2 - [ANXA5_HUMAN]	GTVTDFPGFDERADAETLR	84420	557200	1041000	2400000	5774000	100500	0.151508	1	1.86827	4.30725	10.3625	0.180366	-2.72254	0	0.901703	2.10677	3.3733	-2.471
Annexin A5 OS=Homo sapiens GN=ANXA5 PE=1 SV=2 - [ANXA5_HUMAN]	GTVTDFPGFDERADAETLRK	166830	435500	711900	1348200	3060000	245520	0.383077	1	1.63467	3.09575	7.02641	0.563766	-1.38429	0	0.709002	1.63029	2.81279	-0.826832
Annexin A5 OS=Homo sapiens GN=ANXA5 PE=1 SV=2 - [ANXA5_HUMAN]	LYDAYELK	141970	591700	1104000	1914000	6072000	129860	0.239936	1	1.86581	3.23475	10.262	0.219469	-2.05928	0	0.899802	1.69365	3.35923	-2.18791
Annexin A5 OS=Homo sapiens GN=ANXA5 PE=1 SV=2 - [ANXA5_HUMAN]	QEISAAFK	1122800	5760100	12038700	22914300	69052000	830270	0.194927	1	2.09002	3.97811	11.988	0.144142	-2.35899	0	1.06351	1.99208	3.58352	-2.79444
Annexin A5 OS=Homo sapiens GN=ANXA5 PE=1 SV=2 - [ANXA5_HUMAN]	QVYEEEYGSSLEDDVVGDTSGYYQR	41970	73750	93170	162900	279100	41610	0.569085	1	1.26332	2.20881	3.78441	0.564203	-0.813285	0	0.337222	1.14327	1.92007	-0.825713
Annexin A5 OS=Homo sapiens GN=ANXA5 PE=1 SV=2 - [ANXA5_HUMAN]	SEIDLFNIR	361300	609700	918700	1857000	3613000	124400	0.592587	1	1.50681	3.04576	5.92587	0.204035	-0.754902	0	0.591494	1.6068	2.56703	-2.29311
Annexin A5 OS=Homo sapiens GN=ANXA5 PE=1 SV=2 - [ANXA5_HUMAN]	VLTEIIASR	1300810	7151100	12960300	24184600	63941000	1593620	0.181903	1	1.81235	3.38194	8.94142	0.22285	-2.45875	0	0.857862	1.75785	3.1605	-2.16586
Annexin A6 OS=Homo sapiens GN=ANXA6 PE=1 SV=3 - [ANXA6_HUMAN]	LVFDEYLK	123240	600600	1060200	2005500	4776500	107450	0.205195	1	1.76523	3.33916	7.95288	0.178904	-2.28493	0	0.81986	1.73949	2.99148	-2.48274
Annexin A6 OS=Homo sapiens GN=ANXA6 PE=1 SV=3 - [ANXA6_HUMAN]	SEIDLLNIR	248800	415100	640400	971500	1713000	233000	0.599374	1	1.54276	2.3404	4.12672	0.561311	-0.738472	0	0.625514	1.22676	2.04499	-0.833129
Annexin A6 OS=Homo sapiens GN=ANXA6 PE=1 SV=3 - [ANXA6_HUMAN]	STPEYFAER	299900	791200	1362700	2369000	4615000	299800	0.379044	1	1.72232	2.99419	5.83291	0.378918	-1.39956	0	0.784354	1.58216	2.54422	-1.40004
Annexin A6 OS=Homo sapiens GN=ANXA6 PE=1 SV=3 - [ANXA6_HUMAN]	VFQEFIK	42130	235630	510700	845400	2157400	41060	0.178797	1	2.16738	3.58783	9.15588	0.174256	-2.4836	-1.60171e-16	1.11595	1.84311	3.1947	-2.52072
Annexin A7 OS=Homo sapiens GN=ANXA7 PE=1 SV=3 - [ANXA7_HUMAN]	EFSGYVESGLK	126000	285500	440900	747700	1638000	107900	0.441331	1	1.54431	2.61891	5.7373	0.377933	-1.18007	0	0.626961	1.38897	2.52037	-1.4038
Annexin A7 OS=Homo sapiens GN=ANXA7 PE=1 SV=3 - [ANXA7_HUMAN]	GAGTDDSTLVR	335710	645600	1088900	1608700	3858800	216020	0.519997	1	1.68665	2.49179	5.97708	0.334603	-0.943425	0	0.754159	1.31718	2.57944	-1.57948
Annexin A7 OS=Homo sapiens GN=ANXA7 PE=1 SV=3 - [ANXA7_HUMAN]	GFGTDEQAIVDVVANR	33770	167700	263600	404000	1171000	36420	0.201371	1	1.57185	2.40906	6.98271	0.217174	-2.31207	0	0.652468	1.26847	2.80379	-2.20308
Annexin A7 OS=Homo sapiens GN=ANXA7 PE=1 SV=3 - [ANXA7_HUMAN]	LYQAGEGR	454800	983200	1680000	2878000	5763000	419200	0.462571	1	1.70871	2.92718	5.86147	0.426363	-1.11225	0	0.772904	1.54951	2.55126	-1.22985
Annexin A7 OS=Homo sapiens GN=ANXA7 PE=1 SV=3 - [ANXA7_HUMAN]	TNQEIR	573200	1776000	3368000	5684000	11610000	451600	0.322748	1	1.8964	3.20045	6.53716	0.254279	-1.63152	0	0.923261	1.67827	2.70866	-1.97551
Annexin A8 OS=Homo sapiens GN=ANXA8 PE=1 SV=3 - [ANXA8_HUMAN]	EGVIIEILASR	65800	308700	563000	966400	2555900	54410	0.213152	1	1.82378	3.13055	8.27956	0.176255	-2.23005	0	0.866929	1.64641	3.04955	-2.50426
Annexin A8 OS=Homo sapiens GN=ANXA8 PE=1 SV=3 - [ANXA8_HUMAN]	GIGTNEQAIIDVLTK	57250	111500	195900	250700	747800	39070	0.513453	1	1.75695	2.24843	6.70673	0.350404	-0.961696	0	0.813074	1.16892	2.74561	-1.51291
Antigen KI-67 OS=Homo sapiens GN=MKI67 PE=1 SV=2 - [KI67_HUMAN]	ADVEEEFLAFR	1421400	382240	603400	1266500	3086000	126300	3.71861	1	1.57859	3.31336	8.07346	0.330421	1.89476	0	0.658636	1.7283	3.01319	-1.59762
Antigen KI-67 OS=Homo sapiens GN=MKI67 PE=1 SV=2 - [KI67_HUMAN]	ADVEEESLALR	233400	179200	311600	461700	1122000	82130	1.30246	1	1.73884	2.57645	6.26116	0.458315	0.381234	0	0.798125	1.36539	2.64643	-1.12559
Antigen KI-67 OS=Homo sapiens GN=MKI67 PE=1 SV=2 - [KI67_HUMAN]	AQALEDLAGFK	532800	170300	282000	384100	1228000	64390	3.1286	1	1.6559	2.25543	7.2108	0.378097	1.64552	0	0.727617	1.1734	2.85016	-1.40317
Antigen KI-67 OS=Homo sapiens GN=MKI67 PE=1 SV=2 - [KI67_HUMAN]	AQALEELTGFR	1217140	340390	611730	918500	2500100	125040	3.57572	1	1.79714	2.69838	7.34481	0.367343	1.83823	0	0.845706	1.43209	2.87673	-1.4448
Antigen KI-67 OS=Homo sapiens GN=MKI67 PE=1 SV=2 - [KI67_HUMAN]	AQPLEDLAGLK	243200	134900	215800	314800	929600	56520	1.80282	1	1.5997	2.33358	6.89103	0.418977	0.850253	0	0.677805	1.22255	2.78472	-1.25506
Antigen KI-67 OS=Homo sapiens GN=MKI67 PE=1 SV=2 - [KI67_HUMAN]	AQSLVISPPAPSPR	469500	380900	631900	865400	1785400	170370	1.23261	1	1.65897	2.27199	4.68732	0.447283	0.301713	0	0.730284	1.18395	2.22876	-1.16074
Antigen KI-67 OS=Homo sapiens GN=MKI67 PE=1 SV=2 - [KI67_HUMAN]	ATLLQQR	7861000	2070200	3495000	5946000	17376000	607600	3.79722	1	1.68824	2.87219	8.39339	0.293498	1.92494	0	0.755522	1.52215	3.06925	-1.76858
Antigen KI-67 OS=Homo sapiens GN=MKI67 PE=1 SV=2 - [KI67_HUMAN]	AVGASFPLYEPAK	1012000	268500	476700	631700	1737000	93000	3.76909	1	1.77542	2.3527	6.46927	0.346369	1.91422	0	0.82816	1.23432	2.6936	-1.52962
Antigen KI-67 OS=Homo sapiens GN=MKI67 PE=1 SV=2 - [KI67_HUMAN]	DIVEELSALK	6790000	897200	1839900	2987700	10609000	231670	7.56799	1	2.05071	3.33003	11.8246	0.258214	2.91991	0	1.03613	1.73553	3.56372	-1.95336
Antigen KI-67 OS=Homo sapiens GN=MKI67 PE=1 SV=2 - [KI67_HUMAN]	IQLPVVSK	1169800	561500	855000	1222000	3254700	218880	2.08335	1	1.52271	2.17631	5.79644	0.389813	1.0589	0	0.606638	1.12189	2.53517	-1.35915
Antigen KI-67 OS=Homo sapiens GN=MKI67 PE=1 SV=2 - [KI67_HUMAN]	KADTEEEFLAFR	773900	218900	396900	730300	1557000	102400	3.5354	1	1.81316	3.33623	7.11284	0.467794	1.82188	-1.60171e-16	0.858504	1.73822	2.83043	-1.09606
Antigen KI-67 OS=Homo sapiens GN=MKI67 PE=1 SV=2 - [KI67_HUMAN]	KADVEEEFLAFR	1879500	432200	737600	1170300	3278100	158770	4.34868	1	1.70662	2.70777	7.58468	0.367353	2.12058	0	0.77114	1.43711	2.92309	-1.44476
Antigen KI-67 OS=Homo sapiens GN=MKI67 PE=1 SV=2 - [KI67_HUMAN]	KADVEEEFLALR	15190900	2724000	5007900	10644300	27960000	658400	5.57669	1	1.83844	3.9076	10.2643	0.241703	2.47941	0	0.878479	1.96628	3.35957	-2.04869
Antigen KI-67 OS=Homo sapiens GN=MKI67 PE=1 SV=2 - [KI67_HUMAN]	KADVEEESLALR	7679300	2067600	3570600	6771100	18219200	547540	3.71411	1	1.72693	3.27486	8.81176	0.264819	1.89302	0	0.788209	1.71143	3.13943	-1.91692
Antigen KI-67 OS=Homo sapiens GN=MKI67 PE=1 SV=2 - [KI67_HUMAN]	KLTPSAGK	3889000	1005000	1600000	1854000	5008000	396300	3.86965	1	1.59204	1.84478	4.98308	0.394328	1.9522	-1.60171e-16	0.670876	0.883446	2.31704	-1.34253
Antigen KI-67 OS=Homo sapiens GN=MKI67 PE=1 SV=2 - [KI67_HUMAN]	KVDVEEEFFALR	7718600	1318100	2345700	4793500	12944000	247810	5.85585	1	1.77961	3.63667	9.8202	0.188005	2.54988	0	0.831559	1.86262	3.29575	-2.41115
Antigen KI-67 OS=Homo sapiens GN=MKI67 PE=1 SV=2 - [KI67_HUMAN]	LDLLGNLPGSK	1299600	305720	538400	794100	2498800	113020	4.25095	1	1.76109	2.59747	8.17349	0.369685	2.08778	0	0.816467	1.37711	3.03095	-1.43563
Antigen KI-67 OS=Homo sapiens GN=MKI67 PE=1 SV=2 - [KI67_HUMAN]	LDLTENLTGSK	3956000	713500	1309900	1872400	6347000	167490	5.5445	1	1.83588	2.62425	8.89559	0.234744	2.47106	0	0.876471	1.3919	3.15309	-2.09084
Antigen KI-67 OS=Homo sapiens GN=MKI67 PE=1 SV=2 - [KI67_HUMAN]	LDQPGNLPGSNRR	758600	613600	893700	1270000	2931000	259900	1.23631	1	1.45649	2.06975	4.77673	0.423566	0.306041	0	0.542492	1.04946	2.25602	-1.23934
Antigen KI-67 OS=Homo sapiens GN=MKI67 PE=1 SV=2 - [KI67_HUMAN]	LTQTSGK	4261000	1128000	2200000	3157000	9988000	324100	3.77748	1	1.95035	2.79876	8.85461	0.287323	1.91742	0	0.963736	1.48479	3.14643	-1.79926
Antigen KI-67 OS=Homo sapiens GN=MKI67 PE=1 SV=2 - [KI67_HUMAN]	NAADPISGDFKEISSVK	1411000	337500	855000	1135000	4077000	88750	4.18074	1	2.53333	3.36296	12.08	0.262963	2.06376	0	1.34104	1.74973	3.59455	-1.92707
Antigen KI-67 OS=Homo sapiens GN=MKI67 PE=1 SV=2 - [KI67_HUMAN]	QFQGTDSGEEPLLPTSESFGGNVFFSAQNAAK	67050	50850	89330	111300	261600	20220	1.31858	1	1.75674	2.18879	5.14454	0.39764	0.39899	0	0.812897	1.13013	2.36304	-1.33046
Antigen KI-67 OS=Homo sapiens GN=MKI67 PE=1 SV=2 - [KI67_HUMAN]	QILDPAASVTGSR	2279100	1308700	1822700	2270000	4948000	616400	1.7415	1	1.39276	1.73455	3.78085	0.471002	0.80033	0	0.477943	0.794558	1.91871	-1.0862
Antigen KI-67 OS=Homo sapiens GN=MKI67 PE=1 SV=2 - [KI67_HUMAN]	QKLDPAASVTGSK	1935000	576900	1139000	1325000	4960000	171700	3.35413	1	1.97435	2.29676	8.59768	0.297625	1.74594	0	0.981375	1.1996	3.10395	-1.74843
Antigen KI-67 OS=Homo sapiens GN=MKI67 PE=1 SV=2 - [KI67_HUMAN]	QNESSQPK	1745000	392500	796800	1539000	3944000	120800	4.44586	1	2.03006	3.92102	10.0484	0.307771	2.15246	-1.60171e-16	1.02152	1.97123	3.32889	-1.70007
Antigen KI-67 OS=Homo sapiens GN=MKI67 PE=1 SV=2 - [KI67_HUMAN]	QNKTEAEQQITEVFVLAER	592700	260910	455700	838500	1976600	113450	2.27166	1	1.74658	3.21375	7.57579	0.434824	1.18375	-1.60171e-16	0.804532	1.68426	2.9214	-1.2015
Antigen KI-67 OS=Homo sapiens GN=MKI67 PE=1 SV=2 - [KI67_HUMAN]	QTPAPAASVTGSR	1378000	531700	799000	1372200	3400000	204530	2.59169	1	1.50273	2.58078	6.39458	0.384672	1.37389	0	0.587583	1.36781	2.67685	-1.3783
Antigen KI-67 OS=Homo sapiens GN=MKI67 PE=1 SV=2 - [KI67_HUMAN]	QTPDSGKPLK	251400	105200	212900	281700	822200	46080	2.38973	1	2.02376	2.67776	7.81559	0.438023	1.25685	0	1.01704	1.42102	2.96635	-1.19092
Antigen KI-67 OS=Homo sapiens GN=MKI67 PE=1 SV=2 - [KI67_HUMAN]	RDIVEELSALK	320900	140200	217800	352000	902400	51390	2.28887	1	1.5535	2.5107	6.43652	0.366548	1.19464	0	0.635518	1.32809	2.68628	-1.44793
Antigen KI-67 OS=Homo sapiens GN=MKI67 PE=1 SV=2 - [KI67_HUMAN]	SEETNTEIVECILKR	189000	308500	360200	305800	495200	125700	0.612642	1	1.16759	0.991248	1.60519	0.407455	-0.706884	0	0.223528	-0.0126821	0.682741	-1.29529
Antigen KI-67 OS=Homo sapiens GN=MKI67 PE=1 SV=2 - [KI67_HUMAN]	SPPPESVDTPTSTK	612000	290280	487200	700900	1851500	97260	2.10831	1	1.67838	2.41457	6.37832	0.335056	1.07609	0	0.747069	1.27176	2.67318	-1.57753
Antigen KI-67 OS=Homo sapiens GN=MKI67 PE=1 SV=2 - [KI67_HUMAN]	SPQPDPVDTPASTK	1579300	756750	1217400	1565300	3975600	316020	2.08695	1	1.60872	2.06845	5.25352	0.417602	1.0614	-1.60171e-16	0.685915	1.04855	2.39328	-1.2598
Antigen KI-67 OS=Homo sapiens GN=MKI67 PE=1 SV=2 - [KI67_HUMAN]	SPQPESFK	2204800	754000	1311300	1827300	4914000	259300	2.92414	1	1.73912	2.42347	6.51724	0.343899	1.54801	0	0.798361	1.27708	2.70426	-1.53994
Antigen KI-67 OS=Homo sapiens GN=MKI67 PE=1 SV=2 - [KI67_HUMAN]	SPQSDPADTPTNTK	2221200	865800	1350000	2017800	5522000	309540	2.56549	1	1.55925	2.33056	6.37792	0.357519	1.35923	0	0.640854	1.22068	2.67309	-1.48391
Antigen KI-67 OS=Homo sapiens GN=MKI67 PE=1 SV=2 - [KI67_HUMAN]	SQPAASTLESK	651700	324000	526900	759900	2090400	123620	2.01142	1	1.62623	2.34537	6.45185	0.381543	1.00821	-1.60171e-16	0.701535	1.22982	2.68971	-1.39008
Antigen KI-67 OS=Homo sapiens GN=MKI67 PE=1 SV=2 - [KI67_HUMAN]	SQPDPVDTPTSSKPQSK	923000	183300	368700	576400	1852000	54550	5.03546	1	2.01146	3.14457	10.1037	0.2976	2.33212	0	1.00824	1.65286	3.33681	-1.74856
Antigen KI-67 OS=Homo sapiens GN=MKI67 PE=1 SV=2 - [KI67_HUMAN]	SQTEVPK	3679300	1231600	2340600	3199100	9851000	335800	2.98741	1	1.90045	2.59752	7.99854	0.272653	1.5789	0	0.926345	1.37713	2.99974	-1.87486
Antigen KI-67 OS=Homo sapiens GN=MKI67 PE=1 SV=2 - [KI67_HUMAN]	SSPELEDTATSSK	1257000	264300	488200	775000	2395000	64240	4.75596	1	1.84714	2.93227	9.06167	0.243057	2.24974	0	0.885296	1.55202	3.17978	-2.04063
Antigen KI-67 OS=Homo sapiens GN=MKI67 PE=1 SV=2 - [KI67_HUMAN]	SWADVVK	3793000	976000	1707000	2020000	7640000	240000	3.88627	1	1.74898	2.06967	7.82787	0.245902	1.95839	0	0.80651	1.0494	2.96862	-2.02385
Antigen KI-67 OS=Homo sapiens GN=MKI67 PE=1 SV=2 - [KI67_HUMAN]	VAEESGGQK	4487000	806400	1533200	2478000	8669000	158750	5.56424	1	1.90129	3.07292	10.7502	0.196863	2.47618	0	0.926978	1.61961	3.4263	-2.34474
Antigen KI-67 OS=Homo sapiens GN=MKI67 PE=1 SV=2 - [KI67_HUMAN]	VEPVGDVVSTRDPVK	1070000	232100	422700	714100	2168000	77840	4.61008	1	1.8212	3.07669	9.3408	0.335373	2.20479	-1.60171e-16	0.864888	1.62138	3.22355	-1.57616
Antigen KI-67 OS=Homo sapiens GN=MKI67 PE=1 SV=2 - [KI67_HUMAN]	VGVKEEVLPVGK	1251000	282800	573800	728300	2655000	97640	4.42362	1	2.029	2.57532	9.38826	0.345262	2.14523	0	1.02077	1.36475	3.23086	-1.53424
Antigen peptide transporter 1 OS=Homo sapiens GN=TAP1 PE=1 SV=2 - [TAP1_HUMAN]	IFEYLDR	89380	164300	276600	425900	930400	65220	0.544005	1	1.68351	2.59221	5.66281	0.396957	-0.878309	-1.60171e-16	0.751469	1.37418	2.50152	-1.33295
Antigen peptide transporter 2 OS=Homo sapiens GN=TAP2 PE=1 SV=1 - [TAP2_HUMAN]	EAVGGLQTVR	90020	274070	424890	741400	1244800	83640	0.328456	1	1.5503	2.70515	4.54191	0.305178	-1.60623	0	0.632545	1.43571	2.1833	-1.71228
Apoptosis regulator BAX OS=Homo sapiens GN=BAX PE=1 SV=1 - [BAX_HUMAN]	TGALLLQGFIQDR	72910	180000	308900	506200	1110000	87990	0.405056	1	1.71611	2.81222	6.16667	0.488833	-1.30381	0	0.779143	1.49171	2.62449	-1.03259
Apoptosis-inducing factor 1, mitochondrial OS=Homo sapiens GN=AIFM1 PE=1 SV=1 - [AIFM1_HUMAN]	ATAQDNPK	189630	444100	796300	1025100	3065100	158320	0.426998	1	1.79306	2.30826	6.90182	0.356496	-1.2277	0	0.842427	1.20681	2.78698	-1.48804
Apoptosis-inducing factor 1, mitochondrial OS=Homo sapiens GN=AIFM1 PE=1 SV=1 - [AIFM1_HUMAN]	ISGLGLTPEQK	356470	797800	1397200	2113400	5377000	329460	0.446816	1	1.75132	2.64903	6.73978	0.412961	-1.16225	0	0.80844	1.40547	2.7527	-1.27592
Apoptosis-inducing factor 1, mitochondrial OS=Homo sapiens GN=AIFM1 PE=1 SV=1 - [AIFM1_HUMAN]	VNAELQAR	293200	735000	1378000	2579000	6196000	199900	0.398912	1	1.87483	3.50884	8.42993	0.271973	-1.32586	0	0.90676	1.811	3.07552	-1.87847
Apoptotic chromatin condensation inducer in the nucleus OS=Homo sapiens GN=ACIN1 PE=1 SV=2 - [ACINU_HUMAN]	ASLVALPEQTASEEETPPPLLTK	64000	113500	200720	281700	674800	51990	0.563877	1	1.76846	2.48194	5.94537	0.458062	-0.826548	0	0.822492	1.31147	2.57177	-1.12639
Apoptotic chromatin condensation inducer in the nucleus OS=Homo sapiens GN=ACIN1 PE=1 SV=2 - [ACINU_HUMAN]	NLKTEEEEEEEEEEEEDDEEEEGDDEGQKSR	25920	59710	103600	150500	335400	17780	0.434098	1	1.73505	2.52052	5.61715	0.297773	-1.20391	-1.60171e-16	0.79498	1.33372	2.48984	-1.74772
Apoptotic chromatin condensation inducer in the nucleus OS=Homo sapiens GN=ACIN1 PE=1 SV=2 - [ACINU_HUMAN]	SGVSITIDDPVR	176000	332100	601000	839900	1901000	128000	0.529961	1	1.8097	2.52906	5.72418	0.385426	-0.916042	0	0.855747	1.3386	2.51707	-1.37547
Apoptotic chromatin condensation inducer in the nucleus OS=Homo sapiens GN=ACIN1 PE=1 SV=2 - [ACINU_HUMAN]	SQEQEVLER	51040	125830	199170	362630	668200	48150	0.405627	1	1.58285	2.8819	5.31034	0.382659	-1.30178	-1.60171e-16	0.662524	1.52702	2.4088	-1.38587
Arachidonate 15-lipoxygenase B OS=Homo sapiens GN=ALOX15B PE=1 SV=3 - [LX15B_HUMAN]	ELLIVPGQVVDR	122900	261700	442700	694500	1526000	98290	0.469622	1	1.69163	2.6538	5.8311	0.375583	-1.09043	0	0.758415	1.40806	2.54377	-1.4128
Arachidonate 15-lipoxygenase B OS=Homo sapiens GN=ALOX15B PE=1 SV=3 - [LX15B_HUMAN]	STGIGIEGFSELIQR	69680	119900	220500	327400	707500	53370	0.581151	1	1.83903	2.73061	5.90075	0.445121	-0.783015	-1.60171e-16	0.878947	1.44922	2.5609	-1.16773
Arf-GAP domain and FG repeat-containing protein 1 OS=Homo sapiens GN=AGFG1 PE=1 SV=2 - [AGFG1_HUMAN]	GTPSQSPVVGR	215800	516300	730100	1239000	3242000	143000	0.417974	1	1.4141	2.39977	6.27929	0.276971	-1.25851	-1.60171e-16	0.499884	1.26289	2.6506	-1.85219
Arf-GAP domain and FG repeat-containing protein 1 OS=Homo sapiens GN=AGFG1 PE=1 SV=2 - [AGFG1_HUMAN]	SQGQQQEK	61660	275400	592200	1108000	3526000	55660	0.223893	1	2.15033	4.02324	12.8032	0.202106	-2.15912	0	1.10456	2.00836	3.67843	-2.30682
Arginine--tRNA ligase, cytoplasmic OS=Homo sapiens GN=RARS PE=1 SV=2 - [SYRC_HUMAN]	AAYPDLENPPLLVTPSQQAK	285940	442500	581300	857200	1979100	192440	0.646192	1	1.31367	1.93718	4.47254	0.434893	-0.629965	0	0.393605	0.953954	2.1611	-1.20127
Arginine--tRNA ligase, cytoplasmic OS=Homo sapiens GN=RARS PE=1 SV=2 - [SYRC_HUMAN]	EIAENITK	169170	546300	851200	1522000	3986000	204890	0.309665	1	1.55812	2.78602	7.29636	0.37505	-1.69122	0	0.639805	1.4782	2.86718	-1.41484
Arginine--tRNA ligase, cytoplasmic OS=Homo sapiens GN=RARS PE=1 SV=2 - [SYRC_HUMAN]	LLQQEEEIK	166800	369400	751300	1134000	2582000	125000	0.451543	1	2.03384	3.06984	6.98971	0.338387	-1.14706	0	1.02421	1.61816	2.80523	-1.56326
Arginine--tRNA ligase, cytoplasmic OS=Homo sapiens GN=RARS PE=1 SV=2 - [SYRC_HUMAN]	LLQQEEEIKSLTAEIDR	66690	215300	419100	715000	1810000	61530	0.309754	1	1.94659	3.32095	8.40687	0.285787	-1.69081	0	0.960946	1.73159	3.07157	-1.80699
Arginine--tRNA ligase, cytoplasmic OS=Homo sapiens GN=RARS PE=1 SV=2 - [SYRC_HUMAN]	STIIGESISR	946700	1813300	2619000	3979000	7660000	1064100	0.522087	1	1.44433	2.19434	4.22434	0.586831	-0.937638	0	0.530398	1.13379	2.07873	-0.768984
Argininosuccinate lyase OS=Homo sapiens GN=ASL PE=1 SV=4 - [ARLY_HUMAN]	INVLPLGSGAIAGNPLGVDRELLR	92960	183500	296700	434000	719300	86460	0.506594	1	1.61689	2.36512	3.91989	0.471172	-0.981098	0	0.693225	1.24191	1.97081	-1.08568
Argininosuccinate synthase OS=Homo sapiens GN=ASS1 PE=1 SV=2 - [ASSY_HUMAN]	APNTPDILEIEFKK	46390	114600	218700	278900	815700	38380	0.404799	1	1.90838	2.43368	7.1178	0.334904	-1.30472	0	0.932346	1.28314	2.83143	-1.57818
Argininosuccinate synthase OS=Homo sapiens GN=ASS1 PE=1 SV=2 - [ASSY_HUMAN]	VQVSVLK	191700	838900	1884000	2304000	8286000	190500	0.228514	1	2.2458	2.74645	9.87722	0.227083	-2.12965	0	1.16723	1.45757	3.30411	-2.13871
Aryl hydrocarbon receptor nuclear translocator OS=Homo sapiens GN=ARNT PE=1 SV=1 - [ARNT_HUMAN]	GSNFAPETGQTAGQFQTR	75630	113870	169250	221100	393400	57850	0.664178	1	1.48634	1.94169	3.45482	0.508035	-0.590357	0	0.571768	0.957311	1.78861	-0.976999
Asparagine synthetase [glutamine-hydrolyzing] OS=Homo sapiens GN=ASNS PE=1 SV=4 - [ASNS_HUMAN]	EAFSDGITSVK	210300	524200	1061600	1360900	4018000	175260	0.401183	1	2.02518	2.59615	7.66501	0.334338	-1.31767	0	1.01805	1.37637	2.93829	-1.58062
Asparagine synthetase [glutamine-hydrolyzing] OS=Homo sapiens GN=ASNS PE=1 SV=4 - [ASNS_HUMAN]	ELYLFDVLR	120560	545500	1128900	2269800	4661000	97030	0.221008	1	2.06948	4.16095	8.54445	0.177874	-2.17783	0	1.04927	2.05691	3.09499	-2.49108
Asparagine synthetase [glutamine-hydrolyzing] OS=Homo sapiens GN=ASNS PE=1 SV=4 - [ASNS_HUMAN]	ETFEDSNLIPK	52000	119900	195900	274400	653200	44280	0.433695	1	1.63386	2.28857	5.44787	0.369308	-1.20525	-1.60171e-16	0.708286	1.19445	2.44569	-1.4371
Asparagine synthetase [glutamine-hydrolyzing] OS=Homo sapiens GN=ASNS PE=1 SV=4 - [ASNS_HUMAN]	ILFNNAVK	191030	562900	1209000	1771500	4591000	107320	0.339368	1	2.14781	3.1471	8.15598	0.190656	-1.55908	0	1.10286	1.65402	3.02786	-2.39096
Asparagine synthetase [glutamine-hydrolyzing] OS=Homo sapiens GN=ASNS PE=1 SV=4 - [ASNS_HUMAN]	LFPGFEIETVK	208530	637200	1175600	1518600	3934200	294490	0.32726	1	1.84495	2.38324	6.1742	0.462163	-1.61149	0	0.883579	1.25292	2.62625	-1.11353
Asparagine synthetase [glutamine-hydrolyzing] OS=Homo sapiens GN=ASNS PE=1 SV=4 - [ASNS_HUMAN]	WINATDPSAR	268400	514400	848100	1196000	2734000	162100	0.521773	1	1.64872	2.32504	5.31493	0.315124	-0.938506	0	0.721344	1.21725	2.41005	-1.66601
Asparagine--tRNA ligase, cytoplasmic OS=Homo sapiens GN=NARS PE=1 SV=1 - [SYNC_HUMAN]	IFDSEEILAGYKR	101900	264100	453600	835300	1924000	100100	0.385839	1	1.71753	3.16282	7.28512	0.379023	-1.37393	0	0.780336	1.66121	2.86495	-1.39964
Aspartate aminotransferase, cytoplasmic OS=Homo sapiens GN=GOT1 PE=1 SV=3 - [AATC_HUMAN]	IGADFLAR	1110900	1949000	3725000	5286000	10946000	649100	0.569985	1	1.91124	2.71216	5.61621	0.333043	-0.811005	0	0.934506	1.43944	2.4896	-1.58622
Aspartate aminotransferase, cytoplasmic OS=Homo sapiens GN=GOT1 PE=1 SV=3 - [AATC_HUMAN]	INVSGLTTK	203060	596600	1148500	1701200	4540000	191110	0.340362	1	1.92508	2.85149	7.60979	0.320332	-1.55486	0	0.944915	1.51172	2.92786	-1.64236
Aspartate aminotransferase, cytoplasmic OS=Homo sapiens GN=GOT1 PE=1 SV=3 - [AATC_HUMAN]	LALGDDSPALK	216750	471900	833400	1246200	2926000	184760	0.459313	1	1.76605	2.64081	6.20047	0.391524	-1.12245	0	0.820528	1.40098	2.63238	-1.35283
Aspartate aminotransferase, cytoplasmic OS=Homo sapiens GN=GOT1 PE=1 SV=3 - [AATC_HUMAN]	LALGDDSPALKEK	193200	622900	1370000	1848000	5902000	140100	0.310162	1	2.19939	2.96677	9.47504	0.224916	-1.68891	0	1.1371	1.56889	3.24413	-2.15254
Aspartate aminotransferase, mitochondrial OS=Homo sapiens GN=GOT2 PE=1 SV=3 - [AATM_HUMAN]	ASAELALGENSEVLK	239560	693930	1253770	1815300	5310100	195770	0.345222	1	1.80677	2.61597	7.65221	0.282118	-1.5344	0	0.853411	1.38735	2.93588	-1.82563
Aspartate aminotransferase, mitochondrial OS=Homo sapiens GN=GOT2 PE=1 SV=3 - [AATM_HUMAN]	FVTVQTISGTGALR	363680	940700	1519200	2641400	5373900	319880	0.386606	1	1.61497	2.80791	5.71266	0.340045	-1.37107	-1.60171e-16	0.691505	1.4895	2.51416	-1.5562
Aspartate aminotransferase, mitochondrial OS=Homo sapiens GN=GOT2 PE=1 SV=3 - [AATM_HUMAN]	IAAAILNTPDLR	208360	661600	1004900	2044900	3562300	280460	0.314933	1	1.51889	3.09084	5.38437	0.423912	-1.66688	0	0.603021	1.628	2.42878	-1.23816
Aspartate aminotransferase, mitochondrial OS=Homo sapiens GN=GOT2 PE=1 SV=3 - [AATM_HUMAN]	IAAAILNTPDLRK	307110	732970	1371200	2120000	5322500	284060	0.418994	1	1.87075	2.89234	7.26155	0.387547	-1.255	0	0.903613	1.53224	2.86028	-1.36756
Aspartate aminotransferase, mitochondrial OS=Homo sapiens GN=GOT2 PE=1 SV=3 - [AATM_HUMAN]	IGASFLQR	155900	347700	664000	1133000	2318000	87130	0.448375	1	1.90969	3.25856	6.66667	0.25059	-1.15722	0	0.93334	1.70423	2.73697	-1.9966
Aspartate aminotransferase, mitochondrial OS=Homo sapiens GN=GOT2 PE=1 SV=3 - [AATM_HUMAN]	KAEAQIAAK	764540	6168800	13633900	19054500	72842000	835420	0.123937	1	2.21014	3.08885	11.8081	0.135427	-3.01233	-1.60171e-16	1.14414	1.62707	3.56171	-2.88442
Aspartate--tRNA ligase, cytoplasmic OS=Homo sapiens GN=DARS PE=1 SV=2 - [SYDC_HUMAN]	ESIVDVEGVVR	60710	180800	342500	510600	1288000	60550	0.335785	1	1.89436	2.82412	7.12389	0.3349	-1.57439	0	0.921709	1.4978	2.83267	-1.5782
Aspartate--tRNA ligase, cytoplasmic OS=Homo sapiens GN=DARS PE=1 SV=2 - [SYDC_HUMAN]	ETLINK	238400	779300	1431000	2182000	6069000	199500	0.305916	1	1.83626	2.79995	7.78776	0.255999	-1.70879	0	0.876773	1.4854	2.96121	-1.96579
Aspartate--tRNA ligase, cytoplasmic OS=Homo sapiens GN=DARS PE=1 SV=2 - [SYDC_HUMAN]	FQTEIQTVNK	125000	380300	663900	994400	2720000	86300	0.328688	1	1.74573	2.61478	7.15225	0.226926	-1.60521	-1.60171e-16	0.803828	1.38669	2.8384	-2.13971
Aspartate--tRNA ligase, cytoplasmic OS=Homo sapiens GN=DARS PE=1 SV=2 - [SYDC_HUMAN]	GFVEIQTPK	106730	420900	817900	1131600	3784000	100870	0.253576	1	1.94322	2.68852	8.99026	0.239653	-1.97951	0	0.958447	1.42681	3.16836	-2.06098
Aspartate--tRNA ligase, cytoplasmic OS=Homo sapiens GN=DARS PE=1 SV=2 - [SYDC_HUMAN]	LPLQLDDAVRPEAEGEEEGR	192980	545100	813600	1757900	3471900	201810	0.354027	1	1.49257	3.22491	6.36929	0.370226	-1.49807	0	0.577799	1.68926	2.67113	-1.43352
Aspartate--tRNA ligase, cytoplasmic OS=Homo sapiens GN=DARS PE=1 SV=2 - [SYDC_HUMAN]	VFSIGPVFR	49990	203100	446900	678300	1807000	44010	0.246135	1	2.20039	3.33973	8.8971	0.216691	-2.02248	0	1.13776	1.73973	3.15333	-2.20629
Aspartate--tRNA ligase, mitochondrial OS=Homo sapiens GN=DARS2 PE=1 SV=1 - [SYDM_HUMAN]	IIDISDVFR	75860	422500	821800	1302000	2638000	50040	0.17955	1	1.94509	3.08166	6.24379	0.118438	-2.47754	-1.60171e-16	0.959836	1.62371	2.64242	-3.0778
Aspartyl/asparaginyl beta-hydroxylase OS=Homo sapiens GN=ASPH PE=1 SV=3 - [ASPH_HUMAN]	GAIETYQEVASLPDVPADLLK	27850	78290	141500	264200	687200	30430	0.355729	1	1.80738	3.37463	8.77762	0.388683	-1.49115	0	0.853902	1.75473	3.13383	-1.36333
Aspartyl/asparaginyl beta-hydroxylase OS=Homo sapiens GN=ASPH PE=1 SV=3 - [ASPH_HUMAN]	IAESIPYLK	225700	409700	660800	873400	2138000	180500	0.550891	1	1.61289	2.1318	5.21845	0.440566	-0.860161	0	0.689646	1.09207	2.38362	-1.18257
Aspartyl/asparaginyl beta-hydroxylase OS=Homo sapiens GN=ASPH PE=1 SV=3 - [ASPH_HUMAN]	KVYEEVLSVTPNDGFAK	57100	121100	235400	291400	924100	47590	0.471511	1	1.94385	2.40628	7.63088	0.392981	-1.08464	0	0.958915	1.2668	2.93185	-1.34747
Aspartyl/asparaginyl beta-hydroxylase OS=Homo sapiens GN=ASPH PE=1 SV=3 - [ASPH_HUMAN]	SSGNSSSSGSGSGSTSAGSSSPGAR	6247	15983	27285	40598	108770	5356.5	0.390853	1	1.70713	2.54007	6.80536	0.335137	-1.3553	0	0.77157	1.34487	2.76667	-1.57718
Ataxin-10 OS=Homo sapiens GN=ATXN10 PE=1 SV=1 - [ATX10_HUMAN]	ALTALFK	149900	709600	1318000	2257000	5443000	119700	0.211246	1	1.85738	3.18067	7.67052	0.168687	-2.24301	0	0.893272	1.66933	2.93932	-2.56758
Ataxin-10 OS=Homo sapiens GN=ATXN10 PE=1 SV=1 - [ATX10_HUMAN]	ITSDEPLTKDDIPVFLR	30040	180500	387500	598100	1668000	31970	0.166427	1	2.14681	3.31357	9.241	0.177119	-2.58704	0	1.1022	1.72839	3.20805	-2.49721
Ataxin-10 OS=Homo sapiens GN=ATXN10 PE=1 SV=1 - [ATX10_HUMAN]	VGFEVEK	282800	1208000	2405000	3123000	10260000	201100	0.234106	1	1.99089	2.58526	8.49338	0.166474	-2.09477	0	0.993416	1.37031	3.08634	-2.58664
Ataxin-2 OS=Homo sapiens GN=ATXN2 PE=1 SV=2 - [ATX2_HUMAN]	ANQLAEEIESSAQYK	196600	144200	235000	429200	1135000	39490	1.36338	1	1.62968	2.97642	7.87101	0.273856	0.447192	0	0.70459	1.57358	2.97655	-1.86851
Ataxin-2 OS=Homo sapiens GN=ATXN2 PE=1 SV=2 - [ATX2_HUMAN]	DAFTDSAISAK	318400	253600	443700	703900	1718000	107800	1.25552	1	1.74961	2.77563	6.77445	0.425079	0.328286	0	0.80703	1.47282	2.7601	-1.2342
Ataxin-2 OS=Homo sapiens GN=ATXN2 PE=1 SV=2 - [ATX2_HUMAN]|Ataxin-2-like protein OS=Homo sapiens GN=ATXN2L PE=1 SV=2 - [ATX2L_HUMAN]	STLNPNAK	923500	925100	1955000	3077000	11300000	212300	0.99827	1	2.11329	3.32613	12.2149	0.229489	-0.00249736	0	1.07949	1.73384	3.61057	-2.1235
Ataxin-2-like protein OS=Homo sapiens GN=ATXN2L PE=1 SV=2 - [ATX2L_HUMAN]	AEGLQVGQDAR	247100	301500	487600	923600	1909000	116200	0.819569	1	1.61725	3.06335	6.33167	0.385406	-0.287063	0	0.69354	1.61511	2.66259	-1.37555
Ataxin-2-like protein OS=Homo sapiens GN=ATXN2L PE=1 SV=2 - [ATX2L_HUMAN]	FQLEELRK	177700	269800	482400	838000	2301000	115900	0.658636	1	1.78799	3.106	8.52854	0.429577	-0.602447	0	0.83834	1.63506	3.0923	-1.21901
Ataxin-2-like protein OS=Homo sapiens GN=ATXN2L PE=1 SV=2 - [ATX2L_HUMAN]	IAGKVPGLQNEQK	198400	230400	453600	595800	2161000	81070	0.861111	1	1.96875	2.58594	9.37934	0.351866	-0.215729	0	0.97728	1.37069	3.22949	-1.5069
Ataxin-2-like protein OS=Homo sapiens GN=ATXN2L PE=1 SV=2 - [ATX2L_HUMAN]	LQPSSSPENSLDPFPPR	51820	65220	106500	173800	432400	33240	0.794542	1	1.63293	2.66483	6.62987	0.50966	-0.331805	0	0.707467	1.41404	2.72898	-0.972394
Ataxin-2-like protein OS=Homo sapiens GN=ATXN2L PE=1 SV=2 - [ATX2L_HUMAN]	TLEPQELAR	772400	1073300	2083900	4211500	10984000	361460	0.71965	1	1.94158	3.92388	10.2339	0.336774	-0.474633	0	0.957233	1.97228	3.35528	-1.57015
Atrophin-1 OS=Homo sapiens GN=ATN1 PE=1 SV=3 - [ATN1_HUMAN]	SDLYFVPLEGSK	72500	92530	135400	228000	557400	34530	0.78353	1	1.46331	2.46407	6.02399	0.373176	-0.35194	0	0.549235	1.30104	2.59072	-1.42207
Aurora kinase A OS=Homo sapiens GN=AURKA PE=1 SV=2 - [AURKA_HUMAN]	ATAPVGGPK	440100	995700	1810000	3126000	9922000	223100	0.442001	1	1.81782	3.1395	9.96485	0.224063	-1.17788	-1.60171e-16	0.862207	1.65053	3.31685	-2.15802
Aurora kinase A OS=Homo sapiens GN=AURKA PE=1 SV=2 - [AURKA_HUMAN]	DIKPENLLLGSAGELK	52040	170290	301100	464700	1407300	42020	0.305596	1	1.76816	2.72887	8.26414	0.246756	-1.7103	0	0.822249	1.44831	3.04686	-2.01885
Aurora kinase A OS=Homo sapiens GN=AURKA PE=1 SV=2 - [AURKA_HUMAN]	QWALEDFEIGRPLGK	21880	55550	95400	148400	391800	16960	0.393879	1	1.71737	2.67147	7.05311	0.305311	-1.34417	0	0.780202	1.41763	2.81826	-1.71165
Aurora kinase A OS=Homo sapiens GN=AURKA PE=1 SV=2 - [AURKA_HUMAN]	SKQPLPSAPENNPEEELASK	90000	171900	352300	452600	1548000	63880	0.52356	1	2.04945	2.63293	9.00524	0.371611	-0.933573	0	1.03523	1.39667	3.17076	-1.42813
Aurora kinase A OS=Homo sapiens GN=AURKA PE=1 SV=2 - [AURKA_HUMAN]	VEFTFPDFVTEGAR	114830	217530	375150	646800	1458400	83380	0.527881	1	1.72459	2.97338	6.70436	0.383303	-0.921715	0	0.786253	1.57211	2.7451	-1.38344
Autophagy-related protein 9A OS=Homo sapiens GN=ATG9A PE=1 SV=3 - [ATG9A_HUMAN]	ALEIIDFFR	49600	106990	154030	270400	415800	43150	0.463595	1	1.43967	2.52734	3.88634	0.403309	-1.10906	0	0.525735	1.33762	1.95841	-1.31004
B-cell receptor-associated protein 31 OS=Homo sapiens GN=BCAP31 PE=1 SV=3 - [BAP31_HUMAN]	GAAVDGGK	302300	1361700	2298800	4069000	12031000	250330	0.222002	1	1.68818	2.98818	8.83528	0.183836	-2.17136	0	0.755472	1.57927	3.14328	-2.44351
B-cell receptor-associated protein 31 OS=Homo sapiens GN=BCAP31 PE=1 SV=3 - [BAP31_HUMAN]	GAAVDGGKLDVGNAEVKLEEENR	24500	79550	144200	204900	687600	25990	0.307982	1	1.8127	2.57574	8.64362	0.326713	-1.69908	0	0.858137	1.36499	3.11164	-1.61391
B-cell receptor-associated protein 31 OS=Homo sapiens GN=BCAP31 PE=1 SV=3 - [BAP31_HUMAN]	LDVGNAEVKLEEENR	58620	182900	336300	494500	1483000	58100	0.320503	1	1.83871	2.70366	8.10826	0.31766	-1.64159	0	0.878694	1.43492	3.01939	-1.65445
B-cell receptor-associated protein 31 OS=Homo sapiens GN=BCAP31 PE=1 SV=3 - [BAP31_HUMAN]	LKDELASTK	32260	99900	195300	271800	1016000	23510	0.322923	1	1.95495	2.72072	10.1702	0.235335	-1.63074	0	0.967135	1.44399	3.34627	-2.08721
B-cell receptor-associated protein 31 OS=Homo sapiens GN=BCAP31 PE=1 SV=3 - [BAP31_HUMAN]	QAESASEAAK	44540	158500	293800	548700	1578000	45680	0.281009	1	1.85363	3.46183	9.95584	0.288202	-1.83131	0	0.890352	1.79153	3.31554	-1.79485
B-cell receptor-associated protein 31 OS=Homo sapiens GN=BCAP31 PE=1 SV=3 - [BAP31_HUMAN]	QSEGLTK	186300	499800	933400	1545000	4197000	133200	0.372749	1	1.86755	3.09124	8.39736	0.266507	-1.42372	0	0.901145	1.62818	3.06994	-1.90776
B-cell receptor-associated protein 31 OS=Homo sapiens GN=BCAP31 PE=1 SV=3 - [BAP31_HUMAN]	SLKADLQK	89260	223800	368700	559300	1606000	95810	0.398838	1	1.64745	2.49911	7.17605	0.428105	-1.32612	0	0.720237	1.32141	2.84319	-1.22396
BAG family molecular chaperone regulator 3 OS=Homo sapiens GN=BAG3 PE=1 SV=3 - [BAG3_HUMAN]	ELLALDSVDPEGR	171300	312700	546900	788400	2101000	94140	0.547809	1	1.74896	2.52127	6.7189	0.301055	-0.868254	0	0.806498	1.33415	2.74823	-1.7319
BAG family molecular chaperone regulator 3 OS=Homo sapiens GN=BAG3 PE=1 SV=3 - [BAG3_HUMAN]	ETPSSANGPSR	17130	67620	115700	168500	424200	15460	0.253327	1	1.71103	2.49187	6.27329	0.228631	-1.98092	0	0.774867	1.31723	2.64922	-2.12891
BAG family molecular chaperone regulator 3 OS=Homo sapiens GN=BAG3 PE=1 SV=3 - [BAG3_HUMAN]	FRTEAAAAAPQR	375900	918300	1272000	2102000	5002000	397700	0.409343	1	1.38517	2.28901	5.44702	0.433083	-1.28862	0	0.470061	1.19473	2.44547	-1.20728
BAG family molecular chaperone regulator 3 OS=Homo sapiens GN=BAG3 PE=1 SV=3 - [BAG3_HUMAN]	VQGLEQAVDNFEGKK	85510	265220	538000	784100	2480200	66330	0.322412	1	2.0285	2.95641	9.35148	0.250094	-1.63302	0	1.02042	1.56385	3.22519	-1.99946
BH3-interacting domain death agonist OS=Homo sapiens GN=BID PE=1 SV=1 - [BID_HUMAN]	IEADSESQEDIIR	206510	423800	683100	1165300	2278000	173900	0.487282	1	1.61185	2.74965	5.37518	0.410335	-1.03717	0	0.688713	1.45925	2.42631	-1.28513
BMP-2-inducible protein kinase OS=Homo sapiens GN=BMP2K PE=1 SV=2 - [BMP2K_HUMAN]	ITDTIGPTETSIAPR	160400	274100	464800	620700	1466000	114800	0.585188	1	1.69573	2.2645	5.34841	0.418825	-0.773028	0	0.761908	1.17919	2.41911	-1.25558
BRCA1-A complex subunit RAP80 OS=Homo sapiens GN=UIMC1 PE=1 SV=2 - [UIMC1_HUMAN]	DILDGVR	139200	378800	555800	1002000	2231000	114700	0.367476	1	1.46727	2.6452	5.88965	0.302798	-1.44428	0	0.55313	1.40337	2.55818	-1.72357
BRCA1-associated ATM activator 1 OS=Homo sapiens GN=BRAT1 PE=1 SV=2 - [BRAT1_HUMAN]	VTQALNVLTTTFGR	84620	203260	392300	685200	1416400	74420	0.416314	1	1.93004	3.37105	6.96841	0.366132	-1.26426	0	0.948631	1.7532	2.80083	-1.44956
BRCA2 and CDKN1A-interacting protein OS=Homo sapiens GN=BCCIP PE=1 SV=1 - [BCCIP_HUMAN]	LLQQLFLK	439160	979800	1972000	2514200	8342000	232110	0.448214	1	2.01266	2.56603	8.51398	0.236895	-1.15774	0	1.0091	1.35954	3.08983	-2.07768
BRI3-binding protein OS=Homo sapiens GN=BRI3BP PE=1 SV=1 - [BRI3B_HUMAN]	VLESLDR	215700	637700	1026000	2382000	5265000	199600	0.338247	1	1.60891	3.7353	8.25623	0.313	-1.56385	0	0.686081	1.90122	3.04548	-1.67577
BRO1 domain-containing protein BROX OS=Homo sapiens GN=BROX PE=1 SV=1 - [BROX_HUMAN]	IPTEAPQLELK	273900	493600	891800	1210500	3391000	164730	0.554903	1	1.80673	2.45239	6.86994	0.333732	-0.849693	0	0.853378	1.29419	2.7803	-1.58324
BTB/POZ domain-containing adapter for CUL3-mediated RhoA degradation protein 3 OS=Homo sapiens GN=KCTD10 PE=1 SV=1 - [BACD3_HUMAN]	EIEELLAEAK	25960	52120	69680	94770	217300	20390	0.498081	1	1.33691	1.8183	4.16922	0.391213	-1.00555	0	0.418908	0.862593	2.05978	-1.35398
BTB/POZ domain-containing protein KCTD3 OS=Homo sapiens GN=KCTD3 PE=1 SV=2 - [KCTD3_HUMAN]	VVPITNK	369100	949300	1657400	2286000	6924000	282600	0.388813	1	1.74592	2.40809	7.2938	0.297693	-1.36285	0	0.803986	1.26789	2.86667	-1.7481
Baculoviral IAP repeat-containing protein 3 OS=Homo sapiens GN=BIRC3 PE=1 SV=2 - [BIRC3_HUMAN]	ELIDTILVK	43920	66440	108100	138800	261800	36290	0.661048	1	1.62703	2.0891	3.9404	0.546207	-0.597174	0	0.702243	1.06288	1.97834	-0.87248
Baculoviral IAP repeat-containing protein 6 OS=Homo sapiens GN=BIRC6 PE=1 SV=2 - [BIRC6_HUMAN]	ILDLSNFEILAK	32420	57520	117100	119900	259800	17970	0.56363	1	2.03581	2.08449	4.51669	0.312413	-0.82718	0	1.02561	1.0597	2.17527	-1.67847
Basic leucine zipper and W2 domain-containing protein 1 OS=Homo sapiens GN=BZW1 PE=1 SV=1 - [BZW1_HUMAN]	DINAVAASLR	278500	517200	893600	1289000	2799000	209200	0.538476	1	1.72776	2.49227	5.41183	0.404486	-0.893045	0	0.788907	1.31746	2.43612	-1.30584
Basic leucine zipper and W2 domain-containing protein 1 OS=Homo sapiens GN=BZW1 PE=1 SV=1 - [BZW1_HUMAN]	EGVSAAFAVK	100900	420500	866800	1159000	3374000	91410	0.239952	1	2.06136	2.75624	8.02378	0.217384	-2.05918	-1.60171e-16	1.04359	1.4627	3.00428	-2.20168
Basic leucine zipper and W2 domain-containing protein 1 OS=Homo sapiens GN=BZW1 PE=1 SV=1 - [BZW1_HUMAN]	FLDASGAK	1118490	3998200	8129900	11216700	31039000	1054750	0.279748	1	2.03339	2.80544	7.76324	0.263806	-1.8378	0	1.02389	1.48823	2.95666	-1.92245
Basic leucine zipper and W2 domain-containing protein 1 OS=Homo sapiens GN=BZW1 PE=1 SV=1 - [BZW1_HUMAN]	NQQTIGAR	417600	1973000	3723000	7849000	14930000	426400	0.211657	1	1.88697	3.97821	7.56716	0.216118	-2.2402	-1.60171e-16	0.916075	1.99212	2.91975	-2.21011
Basic leucine zipper and W2 domain-containing protein 2 OS=Homo sapiens GN=BZW2 PE=1 SV=1 - [BZW2_HUMAN]	DTLVQGLNEAGDDLEAVAK	42300	172900	300100	516800	1223700	41330	0.24465	1	1.73569	2.98901	7.0775	0.23904	-2.03121	0	0.795505	1.57967	2.82324	-2.06468
Basic leucine zipper and W2 domain-containing protein 2 OS=Homo sapiens GN=BZW2 PE=1 SV=1 - [BZW2_HUMAN]	LLELFPVNR	105370	1285900	2494200	5607300	11588000	129630	0.0819426	1	1.93965	4.3606	9.01159	0.100809	-3.60924	0	0.955799	2.12453	3.17178	-3.31031
Basic leucine zipper and W2 domain-containing protein 2 OS=Homo sapiens GN=BZW2 PE=1 SV=1 - [BZW2_HUMAN]	VQQSLGTR	980900	1461000	1997000	2471000	4375000	704400	0.671389	1	1.36687	1.69131	2.99452	0.482136	-0.574778	-1.60171e-16	0.450878	0.758139	1.58233	-1.05249
Basigin OS=Homo sapiens GN=BSG PE=1 SV=2 - [BASI_HUMAN]	FFVSSSQGR	398000	1415000	2228000	4357000	7117000	434500	0.281272	1	1.57456	3.07915	5.02968	0.307067	-1.82996	0	0.654947	1.62253	2.33047	-1.70337
Basigin OS=Homo sapiens GN=BSG PE=1 SV=2 - [BASI_HUMAN]	GGVVLKEDALPGQK	125980	1017700	2033400	2699400	7247000	145990	0.123789	1	1.99803	2.65245	7.12096	0.143451	-3.01405	0	0.998582	1.40733	2.83207	-2.80137
Basigin OS=Homo sapiens GN=BSG PE=1 SV=2 - [BASI_HUMAN]	SESVPPVTDWAWYK	18980	41830	72190	99330	205400	18290	0.453741	1	1.72579	2.37461	4.91035	0.437246	-1.14006	0	0.787261	1.24769	2.29583	-1.19348
Bax inhibitor 1 OS=Homo sapiens GN=TMBIM6 PE=1 SV=2 - [BI1_HUMAN]	INFDALLK	90590	422000	787400	1013000	2884000	103800	0.214668	1	1.86588	2.40047	6.83412	0.245972	-2.21982	0	0.899854	1.26332	2.77276	-2.02344
Bax inhibitor 1 OS=Homo sapiens GN=TMBIM6 PE=1 SV=2 - [BI1_HUMAN]	KINFDALLK	171430	811700	1734800	2313200	6767000	169640	0.211199	1	2.13724	2.84982	8.33682	0.208993	-2.24333	-1.60171e-16	1.09575	1.51087	3.0595	-2.25847
Bcl-2-associated transcription factor 1 OS=Homo sapiens GN=BCLAF1 PE=1 SV=2 - [BCLF1_HUMAN]	KAEGEPQEESPLK	153730	309600	586200	777300	2019600	116590	0.496544	1	1.89341	2.51066	6.52326	0.376583	-1.01001	0	0.920987	1.32807	2.70559	-1.40896
Bcl-2-associated transcription factor 1 OS=Homo sapiens GN=BCLAF1 PE=1 SV=2 - [BCLF1_HUMAN]	SSFYPDGGDQETAK	43820	110800	219300	450200	1167000	32040	0.395487	1	1.97924	4.06318	10.5325	0.28917	-1.3383	0	0.984948	2.02261	3.39677	-1.79001
Bcl-2-associated transcription factor 1 OS=Homo sapiens GN=BCLAF1 PE=1 SV=2 - [BCLF1_HUMAN]	SVLADQGK	571900	826000	1429700	1769300	4963000	306000	0.692373	1	1.73087	2.14201	6.00847	0.37046	-0.530379	0	0.791499	1.09897	2.587	-1.43261
Bcl-2-associated transcription factor 1 OS=Homo sapiens GN=BCLAF1 PE=1 SV=2 - [BCLF1_HUMAN]	VFLLDR	425300	1204600	1900600	4776000	10061000	293100	0.353063	1	1.57779	3.9648	8.35215	0.243317	-1.502	0	0.657901	1.98725	3.06215	-2.03909
Beta-1,4-galactosyltransferase 1 OS=Homo sapiens GN=B4GALT1 PE=1 SV=5 - [B4GT1_HUMAN]	LPQLVGVSTPLQGGSNSAAAIGQSSGELR	15430	29670	54950	68380	122800	15990	0.520054	1	1.85204	2.30468	4.13886	0.538928	-0.943267	0	0.889115	1.20457	2.04923	-0.891835
Beta-2-syntrophin OS=Homo sapiens GN=SNTB2 PE=1 SV=1 - [SNTB2_HUMAN]	SPSLGSDLTFATR	149610	251630	385000	573200	1126000	106130	0.594563	1	1.53002	2.27795	4.47482	0.42177	-0.750097	0	0.613555	1.18773	2.16183	-1.24547
Beta-hexosaminidase subunit alpha OS=Homo sapiens GN=HEXA PE=1 SV=2 - [HEXA_HUMAN]	ALLSAPWYLNR	28760	82020	117800	213700	419000	34760	0.350646	1	1.43624	2.60546	5.10851	0.423799	-1.51191	0	0.522292	1.38154	2.3529	-1.23855
Beta-hexosaminidase subunit beta OS=Homo sapiens GN=HEXB PE=1 SV=3 - [HEXB_HUMAN]	LAPGTIVEVWKDSAYPEELSR	24640	84930	158300	241200	686500	19600	0.290121	1	1.86389	2.83999	8.08313	0.230778	-1.78527	0	0.898315	1.50588	3.01491	-2.11542
Bifunctional 3'-phosphoadenosine 5'-phosphosulfate synthase 1 OS=Homo sapiens GN=PAPSS1 PE=1 SV=2 - [PAPS1_HUMAN]	AWTVLTEYYK	182880	309510	518100	663900	1687300	162770	0.590869	1	1.67394	2.145	5.45152	0.525896	-0.759089	0	0.743245	1.10098	2.44666	-0.927151
Bifunctional 3'-phosphoadenosine 5'-phosphosulfate synthase 1 OS=Homo sapiens GN=PAPSS1 PE=1 SV=2 - [PAPS1_HUMAN]	GFTGIDSEYEKPEAPELVLK	31140	103700	194100	293800	841600	28120	0.300289	1	1.87175	2.83317	8.11572	0.271167	-1.73558	-1.60171e-16	0.904384	1.50242	3.02072	-1.88275
Bifunctional 3'-phosphoadenosine 5'-phosphosulfate synthase 1 OS=Homo sapiens GN=PAPSS1 PE=1 SV=2 - [PAPS1_HUMAN]	IAEVAK	271300	714800	1402000	2226000	5341000	127300	0.379547	1	1.96139	3.11416	7.47202	0.178092	-1.39765	0	0.971875	1.63884	2.9015	-2.48931
Bifunctional ATP-dependent dihydroxyacetone kinase/FAD-AMP lyase (cyclizing) OS=Homo sapiens GN=DAK PE=1 SV=2 - [DHAK_HUMAN]	LEQPDPGAVAAAAILR	132300	194500	307000	432500	904200	107100	0.680206	1	1.57841	2.22365	4.64884	0.550643	-0.555957	0	0.658469	1.15293	2.21687	-0.860812
Bifunctional coenzyme A synthase OS=Homo sapiens GN=COASY PE=1 SV=4 - [COASY_HUMAN]	SGLLVLTTPLASLAPR	52100	125570	221610	386800	799200	46370	0.414908	1	1.76483	3.08035	6.36458	0.369276	-1.26914	-1.60171e-16	0.819531	1.6231	2.67006	-1.43723
Bifunctional glutamate/proline--tRNA ligase OS=Homo sapiens GN=EPRS PE=1 SV=5 - [SYEP_HUMAN]	DTGEKLTVAENEAETK	222300	429000	937700	1229000	4021000	93410	0.518182	1	2.18578	2.8648	9.37296	0.217739	-0.94847	0	1.12815	1.51844	3.2285	-2.19933
Bifunctional glutamate/proline--tRNA ligase OS=Homo sapiens GN=EPRS PE=1 SV=5 - [SYEP_HUMAN]	IISLDAK	253800	877700	1885000	2525000	8664000	149600	0.289165	1	2.14766	2.87684	9.87125	0.170445	-1.79004	0	1.10276	1.52448	3.30323	-2.55262
Bifunctional glutamate/proline--tRNA ligase OS=Homo sapiens GN=EPRS PE=1 SV=5 - [SYEP_HUMAN]	KDPSKNQGGGLSSSGAGEGQGPK	62810	104400	190600	305800	854200	38160	0.601628	1	1.82567	2.92912	8.18199	0.365517	-0.733056	0	0.868426	1.55047	3.03245	-1.45199
Bifunctional glutamate/proline--tRNA ligase OS=Homo sapiens GN=EPRS PE=1 SV=5 - [SYEP_HUMAN]	LNLNNTVLSK	198900	667900	1389000	2195000	5580000	175800	0.297799	1	2.07965	3.28642	8.35454	0.263213	-1.74759	-1.60171e-16	1.05634	1.71652	3.06256	-1.9257
Bifunctional glutamate/proline--tRNA ligase OS=Homo sapiens GN=EPRS PE=1 SV=5 - [SYEP_HUMAN]	LTVAENEAETK	85300	205300	377800	515500	1396000	61390	0.41549	1	1.84023	2.51096	6.79981	0.299026	-1.26712	0	0.879889	1.32824	2.76549	-1.74166
Bifunctional glutamate/proline--tRNA ligase OS=Homo sapiens GN=EPRS PE=1 SV=5 - [SYEP_HUMAN]	NSEPAGLETPEAK	511450	1315030	2780600	4022300	10480800	342770	0.388926	1	2.11448	3.05871	7.97001	0.260656	-1.36243	0	1.0803	1.61292	2.99458	-1.93978
Bifunctional glutamate/proline--tRNA ligase OS=Homo sapiens GN=EPRS PE=1 SV=5 - [SYEP_HUMAN]	QFIAAQGSSR	803600	2202000	4394000	6252000	18245000	549400	0.364941	1	1.99546	2.83924	8.28565	0.2495	-1.45426	0	0.99672	1.5055	3.05061	-2.00289
Bifunctional glutamate/proline--tRNA ligase OS=Homo sapiens GN=EPRS PE=1 SV=5 - [SYEP_HUMAN]	SLYDEVAAQGEVVR	118800	245200	415000	681400	1808000	94420	0.484502	1	1.6925	2.77896	7.37357	0.385073	-1.04542	0	0.759152	1.47454	2.88236	-1.37679
Bifunctional glutamate/proline--tRNA ligase OS=Homo sapiens GN=EPRS PE=1 SV=5 - [SYEP_HUMAN]	TGKEYIPGQPPLSQSSDSSPTR	71530	131290	134920	193070	349100	61620	0.544824	1	1.02765	1.47056	2.659	0.469343	-0.876137	0	0.0393472	0.556367	1.41088	-1.09129
Bifunctional glutamate/proline--tRNA ligase OS=Homo sapiens GN=EPRS PE=1 SV=5 - [SYEP_HUMAN]	VASQGEVVR	312800	788600	1344000	1959000	5178000	1300000	0.396652	1	1.70429	2.48415	6.56607	1.64849	-1.33405	-1.60171e-16	0.769168	1.31275	2.71503	0.721146
Bifunctional glutamate/proline--tRNA ligase OS=Homo sapiens GN=EPRS PE=1 SV=5 - [SYEP_HUMAN]	VIDPVAPR	858900	2026400	3791200	5816000	13645000	892600	0.423855	1	1.8709	2.87011	6.73362	0.440486	-1.23836	0	0.903736	1.52111	2.75138	-1.18283
Bifunctional glutamate/proline--tRNA ligase OS=Homo sapiens GN=EPRS PE=1 SV=5 - [SYEP_HUMAN]	WDVSTTK	302800	481100	892100	975000	2833000	159500	0.629391	1	1.85429	2.02661	5.88859	0.331532	-0.667972	0	0.890869	1.01907	2.55792	-1.59278
Bifunctional glutamate/proline--tRNA ligase OS=Homo sapiens GN=EPRS PE=1 SV=5 - [SYEP_HUMAN]	WFGFLEAQQAFQSVGTK	22950	42640	72730	101200	219200	17480	0.538227	1	1.70568	2.37336	5.14071	0.409944	-0.893713	0	0.770343	1.24693	2.36197	-1.2865
Bifunctional glutamate/proline--tRNA ligase OS=Homo sapiens GN=EPRS PE=1 SV=5 - [SYEP_HUMAN]	YVALLKK	237100	444700	952600	1224000	3613000	147100	0.533168	1	2.14212	2.75242	8.12458	0.330785	-0.907337	0	1.09904	1.4607	3.02229	-1.59604
Bifunctional methylenetetrahydrofolate dehydrogenase/cyclohydrolase, mitochondrial OS=Homo sapiens GN=MTHFD2 PE=1 SV=2 - [MTDC_HUMAN]	LVGDVDFEGVR	45510	122400	200700	286400	622500	35200	0.371814	1	1.63971	2.33987	5.08578	0.287582	-1.42735	0	0.713437	1.22643	2.34647	-1.79796
Bifunctional methylenetetrahydrofolate dehydrogenase/cyclohydrolase, mitochondrial OS=Homo sapiens GN=MTHFD2 PE=1 SV=2 - [MTDC_HUMAN]	TGIPTLGK	434600	1511000	3289000	4415000	9726000	322000	0.287624	1	2.1767	2.92191	6.4368	0.213104	-1.79774	0	1.12215	1.54691	2.68634	-2.23037
Bifunctional polynucleotide phosphatase/kinase OS=Homo sapiens GN=PNKP PE=1 SV=1 - [PNKP_HUMAN]	VAGFDLDGTLITTR	104100	143800	223600	331200	634500	66180	0.723922	1	1.55494	2.3032	4.41238	0.460223	-0.466094	0	0.636857	1.20364	2.14156	-1.1196
Bifunctional protein NCOAT OS=Homo sapiens GN=MGEA5 PE=1 SV=2 - [NCOAT_HUMAN]	LLPIDGANDLFFQPPPLTPTSK	59883	95873	141390	206640	390380	51123	0.624608	1	1.47476	2.15535	4.07185	0.533237	-0.678978	0	0.560484	1.10792	2.02568	-0.907152
Bifunctional protein NCOAT OS=Homo sapiens GN=MGEA5 PE=1 SV=2 - [NCOAT_HUMAN]	VVSKEIPVESIEEVSK	66810	214800	419500	566600	1441000	70100	0.311034	1	1.95298	2.6378	6.70857	0.32635	-1.68486	0	0.965677	1.39934	2.746	-1.61551
Bifunctional purine biosynthesis protein PURH OS=Homo sapiens GN=ATIC PE=1 SV=3 - [PUR9_HUMAN]	AEISNAIDQYVTGTIGEDEDLIK	18281	37510	53110	83830	168280	21480	0.487363	1	1.41589	2.23487	4.48627	0.572647	-1.03693	0	0.501708	1.16019	2.16552	-0.804281
Bifunctional purine biosynthesis protein PURH OS=Homo sapiens GN=ATIC PE=1 SV=3 - [PUR9_HUMAN]	AFTHTAQYDEAISDYFR	34450	86670	124200	168100	339500	35930	0.397485	1	1.43302	1.93954	3.91716	0.414561	-1.33103	0	0.519061	0.955715	1.96981	-1.27034
Bifunctional purine biosynthesis protein PURH OS=Homo sapiens GN=ATIC PE=1 SV=3 - [PUR9_HUMAN]	ALFEEVPELLTEAEK	12280	17440	29570	39100	88090	14230	0.704128	1	1.69553	2.24197	5.05103	0.81594	-0.506089	0	0.761734	1.16477	2.33658	-0.293464
Bifunctional purine biosynthesis protein PURH OS=Homo sapiens GN=ATIC PE=1 SV=3 - [PUR9_HUMAN]	APGQLALFSVSDK	112400	244500	434800	605800	1551000	93720	0.459714	1	1.77832	2.47771	6.34356	0.383313	-1.12119	-1.60171e-16	0.830517	1.30901	2.66529	-1.38341
Bifunctional purine biosynthesis protein PURH OS=Homo sapiens GN=ATIC PE=1 SV=3 - [PUR9_HUMAN]	APGQLALFSVSDKTGLVEFAR	222860	506800	986100	1319400	3862200	246100	0.43974	1	1.94574	2.60339	7.62076	0.485596	-1.18528	0	0.960317	1.38039	2.92993	-1.04217
Bifunctional purine biosynthesis protein PURH OS=Homo sapiens GN=ATIC PE=1 SV=3 - [PUR9_HUMAN]	DLIVATIAVK	230040	576400	947400	1411800	3773500	218560	0.399098	1	1.64365	2.44934	6.54667	0.379181	-1.32519	0	0.716903	1.29239	2.71076	-1.39904
Bifunctional purine biosynthesis protein PURH OS=Homo sapiens GN=ATIC PE=1 SV=3 - [PUR9_HUMAN]	EVSDGIIAPGYEEEALTILSK	5658	17320	32810	52740	159500	4479	0.326674	1	1.89434	3.04503	9.20901	0.258603	-1.61407	0	0.921697	1.60646	3.20305	-1.95119
Bifunctional purine biosynthesis protein PURH OS=Homo sapiens GN=ATIC PE=1 SV=3 - [PUR9_HUMAN]	LTEVSISSDAFFPFRDNVDR	39490	83370	140000	231000	534800	32680	0.473672	1	1.67926	2.77078	6.41478	0.391988	-1.07804	0	0.747827	1.47029	2.6814	-1.35112
Bifunctional purine biosynthesis protein PURH OS=Homo sapiens GN=ATIC PE=1 SV=3 - [PUR9_HUMAN]	NLTALGLNLVASGGTAK	167210	497890	1269100	1973900	5203900	108030	0.335837	1	2.54896	3.96453	10.4519	0.216976	-1.57417	0	1.34991	1.98715	3.38569	-2.2044
Bifunctional purine biosynthesis protein PURH OS=Homo sapiens GN=ATIC PE=1 SV=3 - [PUR9_HUMAN]	TGLVEFAR	569500	1002000	1809000	2418000	5497000	405500	0.568363	1	1.80539	2.41317	5.48603	0.404691	-0.815115	0	0.85231	1.27093	2.45576	-1.30511
Bifunctional purine biosynthesis protein PURH OS=Homo sapiens GN=ATIC PE=1 SV=3 - [PUR9_HUMAN]	TLTPISAAYAR	696800	1398100	2441000	3323000	8379000	421300	0.498391	1	1.74594	2.3768	5.99313	0.301338	-1.00465	0	0.804005	1.24902	2.58331	-1.73055
Bifunctional purine biosynthesis protein PURH OS=Homo sapiens GN=ATIC PE=1 SV=3 - [PUR9_HUMAN]	TVASPGVTVEEAVEQIDIGGVTLLR	15440	29430	43490	51480	110500	15120	0.524635	1	1.47774	1.74924	3.75467	0.513761	-0.930615	0	0.563396	0.806725	1.90869	-0.960829
Biliverdin reductase A OS=Homo sapiens GN=BLVRA PE=1 SV=2 - [BIEA_HUMAN]	FGFPAFSGISR	107470	338300	607900	1138800	2490000	87610	0.317677	1	1.79693	3.36624	7.36033	0.258971	-1.65437	0	0.845531	1.75114	2.87977	-1.94914
Biliverdin reductase A OS=Homo sapiens GN=BLVRA PE=1 SV=2 - [BIEA_HUMAN]	FGVVVVGVGR	335800	551100	1007000	1472000	3228000	325000	0.609327	1	1.82725	2.67102	5.85738	0.58973	-0.714712	0	0.869678	1.41739	2.55025	-0.761874
Biliverdin reductase A OS=Homo sapiens GN=BLVRA PE=1 SV=2 - [BIEA_HUMAN]	GSLLFTAGPLEEER	48520	89600	129600	191800	392500	43150	0.541518	1	1.44643	2.14062	4.38058	0.481585	-0.884919	0	0.532495	1.09803	2.13112	-1.05414
Bloom syndrome protein OS=Homo sapiens GN=BLM PE=1 SV=1 - [BLM_HUMAN]	LISTLENLYER	38060	67460	95110	158700	329800	26960	0.564186	1	1.40987	2.35251	4.88882	0.399644	-0.825757	0	0.495565	1.2342	2.28949	-1.32321
Bloom syndrome protein OS=Homo sapiens GN=BLM PE=1 SV=1 - [BLM_HUMAN]	SLIVDQVQK	64850	130400	237300	385600	915900	45500	0.497316	1	1.81979	2.95706	7.02377	0.348926	-1.00777	0	0.863768	1.56416	2.81225	-1.51901
BolA-like protein 2 OS=Homo sapiens GN=BOLA2 PE=1 SV=1 - [BOLA2_HUMAN]	VLVVSAK	174300	567600	947800	1725000	4229000	148700	0.307082	1	1.66984	3.03911	7.45067	0.26198	-1.7033	0	0.739708	1.60365	2.89737	-1.93247
Bone marrow stromal antigen 2 OS=Homo sapiens GN=BST2 PE=1 SV=1 - [BST2_HUMAN]	ENQVLSVR	550500	1834000	3040000	5828000	10710000	412600	0.300164	1	1.65758	3.17775	5.83969	0.224973	-1.73618	0	0.729078	1.66801	2.54589	-2.15218
Borealin OS=Homo sapiens GN=CDCA8 PE=1 SV=2 - [BOREA_HUMAN]	EVDNLYNIEILR	76210	186800	247000	418700	837200	74020	0.407976	1	1.32227	2.24143	4.4818	0.396253	-1.29344	0	0.403017	1.16442	2.16408	-1.33551
Borealin OS=Homo sapiens GN=CDCA8 PE=1 SV=2 - [BOREA_HUMAN]	LLASDLQR	198400	773300	1551000	2808000	6912000	143700	0.256563	1	2.00569	3.63119	8.93832	0.185827	-1.96262	0	1.0041	1.86044	3.16	-2.42797
Brain acid soluble protein 1 OS=Homo sapiens GN=BASP1 PE=1 SV=2 - [BASP1_HUMAN]	AAEAAAAPAESAAPAAGEEPSKEEGEPK	39935	87530	164140	270410	901000	26040	0.456244	1	1.87524	3.08934	10.2936	0.297498	-1.13212	0	0.907077	1.6273	3.36368	-1.74905
Brain acid soluble protein 1 OS=Homo sapiens GN=BASP1 PE=1 SV=2 - [BASP1_HUMAN]	ETPAATEAPSSTPK	461910	883900	1404300	2369800	6387000	291330	0.522582	1	1.58875	2.68107	7.22593	0.329596	-0.936271	-1.60171e-16	0.667896	1.42281	2.85318	-1.60123
Brain acid soluble protein 1 OS=Homo sapiens GN=BASP1 PE=1 SV=2 - [BASP1_HUMAN]	KTEAPAAPAAQETK	16970	30610	64860	84010	279000	10430	0.554394	1	2.11892	2.74453	9.11467	0.340738	-0.851016	0	1.08333	1.45656	3.18819	-1.55326
Brain-specific angiogenesis inhibitor 1-associated protein 2 OS=Homo sapiens GN=BAIAP2 PE=1 SV=1 - [BAIP2_HUMAN]	AFPAQTASGFK	44530	104900	191600	352600	929300	36130	0.4245	1	1.8265	3.3613	8.85891	0.344423	-1.23617	0	0.869083	1.74902	3.14713	-1.53775
Brain-specific angiogenesis inhibitor 1-associated protein 2 OS=Homo sapiens GN=BAIAP2 PE=1 SV=1 - [BAIP2_HUMAN]	SLSPPQSQSK	81960	289200	523600	797200	2231000	61270	0.283402	1	1.81051	2.75657	7.71438	0.21186	-1.81908	0	0.856398	1.46287	2.94755	-2.23881
Brain-specific angiogenesis inhibitor 1-associated protein 2-like protein 1 OS=Homo sapiens GN=BAIAP2L1 PE=1 SV=2 - [BI2L1_HUMAN]	AYYDGVAK	15270	42500	72760	115900	381300	13230	0.359294	1	1.712	2.72706	8.97176	0.311294	-1.47676	0	0.775683	1.44735	3.16539	-1.68365
Brain-specific angiogenesis inhibitor 1-associated protein 2-like protein 1 OS=Homo sapiens GN=BAIAP2L1 PE=1 SV=2 - [BI2L1_HUMAN]	LLEENETEAVTVPTPSPTPVR	76780	134400	227800	312700	736900	61910	0.57128	1	1.69494	2.32664	5.48289	0.46064	-0.807731	0	0.761235	1.21825	2.45494	-1.11829
Brain-specific angiogenesis inhibitor 1-associated protein 2-like protein 1 OS=Homo sapiens GN=BAIAP2L1 PE=1 SV=2 - [BI2L1_HUMAN]	QSEIQK	324300	716600	1268000	2188000	5881000	212100	0.452554	1	1.76947	3.05331	8.20681	0.295981	-1.14384	0	0.823315	1.61037	3.03682	-1.75642
Bromodomain adjacent to zinc finger domain protein 1A OS=Homo sapiens GN=BAZ1A PE=1 SV=2 - [BAZ1A_HUMAN]	DFIEDYVDILR	23810	53520	79590	135500	264400	21030	0.44488	1	1.48711	2.53176	4.94021	0.392937	-1.16851	0	0.572509	1.34014	2.30457	-1.34763
Bromodomain adjacent to zinc finger domain protein 2A OS=Homo sapiens GN=BAZ2A PE=1 SV=4 - [BAZ2A_HUMAN]	LAALEQNVER	145400	275400	498000	708800	1517000	119100	0.527959	1	1.80828	2.57371	5.50835	0.432462	-0.921501	0	0.854617	1.36385	2.46162	-1.20936
Bromodomain-containing protein 1 OS=Homo sapiens GN=BRD1 PE=1 SV=1 - [BRD1_HUMAN]	LTPLTVLLR	179600	465000	791400	1619000	3148000	119100	0.386237	1	1.70194	3.48172	6.76989	0.256129	-1.37244	0	0.767176	1.7998	2.75913	-1.96506
Bromodomain-containing protein 4 OS=Homo sapiens GN=BRD4 PE=1 SV=2 - [BRD4_HUMAN]	LAELQEQLK	102800	205800	305400	478600	1031000	64210	0.499514	1	1.48397	2.32556	5.00972	0.312002	-1.0014	0	0.569457	1.21758	2.32473	-1.68037
Bystin OS=Homo sapiens GN=BYSL PE=1 SV=3 - [BYST_HUMAN]	ELQSAVPR	211740	478890	739400	1430700	2845200	178750	0.442147	1	1.54399	2.98753	5.94124	0.373259	-1.1774	0	0.626661	1.57895	2.57076	-1.42175
Bystin OS=Homo sapiens GN=BYSL PE=1 SV=3 - [BYST_HUMAN]	FYNLVLLPR	64310	192100	312000	604800	1320000	48550	0.334774	1	1.62415	3.14836	6.87142	0.252733	-1.57874	-1.60171e-16	0.699689	1.6546	2.78061	-1.98431
Bystin OS=Homo sapiens GN=BYSL PE=1 SV=3 - [BYST_HUMAN]	GTGEAEEEYVGPR	85600	205400	326600	668000	1420000	103300	0.416748	1	1.59007	3.25219	6.91334	0.502921	-1.26275	0	0.669089	1.70141	2.78938	-0.991596
C-1-tetrahydrofolate synthase, cytoplasmic OS=Homo sapiens GN=MTHFD1 PE=1 SV=3 - [C1TC_HUMAN]	AAQAPSSFQLLYDLK	30160	63280	99970	138800	322700	25630	0.476612	1	1.5798	2.19343	5.09956	0.405025	-1.06911	0	0.659746	1.13319	2.35037	-1.30392
C-1-tetrahydrofolate synthase, cytoplasmic OS=Homo sapiens GN=MTHFD1 PE=1 SV=3 - [C1TC_HUMAN]	AYIQENLELVEK	249520	420100	608400	718800	1578200	170200	0.593954	1	1.44823	1.71102	3.75672	0.405142	-0.751577	0	0.534287	0.774858	1.90948	-1.3035
C-1-tetrahydrofolate synthase, cytoplasmic OS=Homo sapiens GN=MTHFD1 PE=1 SV=3 - [C1TC_HUMAN]	FSDIQIR	287200	1109000	2343000	4333000	9751000	246700	0.258972	1	2.11271	3.90712	8.79261	0.222453	-1.94913	0	1.0791	1.96611	3.13629	-2.16843
C-1-tetrahydrofolate synthase, cytoplasmic OS=Homo sapiens GN=MTHFD1 PE=1 SV=3 - [C1TC_HUMAN]	GALALAQAVQR	537300	1430400	2530000	3870000	9167000	443500	0.375629	1	1.76874	2.70554	6.4087	0.310053	-1.41262	0	0.822719	1.43591	2.68003	-1.68941
C-1-tetrahydrofolate synthase, cytoplasmic OS=Homo sapiens GN=MTHFD1 PE=1 SV=3 - [C1TC_HUMAN]	GVPTGFILPIR	147480	667310	1120020	1781600	3987800	140926	0.221007	1	1.67841	2.66982	5.97593	0.211185	-2.17784	-1.60171e-16	0.747095	1.41674	2.57916	-2.24342
C-1-tetrahydrofolate synthase, cytoplasmic OS=Homo sapiens GN=MTHFD1 PE=1 SV=3 - [C1TC_HUMAN]	KITIGQAPTEK	388690	818500	1358300	1573600	4061000	325130	0.474881	1	1.6595	1.92254	4.96151	0.397227	-1.07436	0	0.730748	0.943015	2.31078	-1.33197
C-1-tetrahydrofolate synthase, cytoplasmic OS=Homo sapiens GN=MTHFD1 PE=1 SV=3 - [C1TC_HUMAN]	LDIDPETITWQR	217310	684700	1149400	2140300	4077100	260400	0.31738	1	1.67869	3.12589	5.95458	0.380313	-1.65572	0	0.747337	1.64427	2.574	-1.39474
C-1-tetrahydrofolate synthase, cytoplasmic OS=Homo sapiens GN=MTHFD1 PE=1 SV=3 - [C1TC_HUMAN]	LGIEKTDPTTLTDEEINR	167660	624300	1284000	2257100	5240000	174870	0.268557	1	2.0567	3.61541	8.3934	0.280106	-1.8967	0	1.04033	1.85416	3.06926	-1.83596
C-1-tetrahydrofolate synthase, cytoplasmic OS=Homo sapiens GN=MTHFD1 PE=1 SV=3 - [C1TC_HUMAN]	QPSQGPTFGIK	158190	486400	911900	1349700	3393000	132380	0.325226	1	1.87479	2.77488	6.97574	0.272163	-1.62048	0	0.906732	1.47242	2.80235	-1.87746
C-1-tetrahydrofolate synthase, cytoplasmic OS=Homo sapiens GN=MTHFD1 PE=1 SV=3 - [C1TC_HUMAN]	TDPTTLTDEEINR	206900	524800	928800	1378500	3135000	187340	0.394245	1	1.76982	2.62671	5.9737	0.356974	-1.34283	0	0.8236	1.39326	2.57863	-1.48611
C-1-tetrahydrofolate synthase, cytoplasmic OS=Homo sapiens GN=MTHFD1 PE=1 SV=3 - [C1TC_HUMAN]	TPVPSDIDISR	235300	469900	821700	1143300	2612100	161790	0.500745	1	1.74867	2.43307	5.55884	0.344307	-0.997852	0	0.806258	1.28278	2.47478	-1.53823
C-1-tetrahydrofolate synthase, cytoplasmic OS=Homo sapiens GN=MTHFD1 PE=1 SV=3 - [C1TC_HUMAN]	VLLSALER	642700	1584800	3112000	4240000	9771000	613400	0.40554	1	1.96365	2.67542	6.16545	0.387052	-1.30208	0	0.973541	1.41976	2.62421	-1.3694
C-1-tetrahydrofolate synthase, cytoplasmic OS=Homo sapiens GN=MTHFD1 PE=1 SV=3 - [C1TC_HUMAN]	YVVVTGITPTPLGEGK	44030	102400	179400	244500	574500	36270	0.42998	1	1.75195	2.3877	5.61035	0.354199	-1.21766	0	0.808964	1.25562	2.48809	-1.49737
C-Jun-amino-terminal kinase-interacting protein 4 OS=Homo sapiens GN=SPAG9 PE=1 SV=4 - [JIP4_HUMAN]	AFDFLSEETEASLASR	52730	104200	192300	302600	697000	50750	0.506046	1	1.84549	2.90403	6.68906	0.487044	-0.982659	0	0.884003	1.53806	2.7418	-1.03788
C-Jun-amino-terminal kinase-interacting protein 4 OS=Homo sapiens GN=SPAG9 PE=1 SV=4 - [JIP4_HUMAN]	AKDDDDSDIPTAQR	81540	150000	282100	475800	1057000	53390	0.5436	1	1.88067	3.172	7.04667	0.355933	-0.879383	0	0.911244	1.66539	2.81694	-1.49032
C-Jun-amino-terminal kinase-interacting protein 4 OS=Homo sapiens GN=SPAG9 PE=1 SV=4 - [JIP4_HUMAN]	EVENLILENTQLLETK	116770	199190	345360	474750	1133800	98620	0.586224	1	1.73382	2.3834	5.69205	0.495105	-0.770476	0	0.793956	1.25302	2.50895	-1.01419
C-Jun-amino-terminal kinase-interacting protein 4 OS=Homo sapiens GN=SPAG9 PE=1 SV=4 - [JIP4_HUMAN]	VESLESQTR	192200	350200	637800	876000	1986000	146700	0.548829	1	1.82125	2.50143	5.67105	0.418903	-0.865571	0	0.864925	1.32275	2.50361	-1.25531
CAAX prenyl protease 1 homolog OS=Homo sapiens GN=ZMPSTE24 PE=1 SV=2 - [FACE1_HUMAN]	SIDFPLTK	269100	839100	1479100	2305500	7199000	222740	0.320701	1	1.76272	2.74759	8.57943	0.265451	-1.6407	0	0.817805	1.45817	3.10088	-1.91348
CAD protein OS=Homo sapiens GN=CAD PE=1 SV=3 - [PYR1_HUMAN]	ELSDLESAR	911200	1713000	2863000	4545000	7713000	562500	0.531932	1	1.67134	2.65324	4.50263	0.328371	-0.910685	0	0.741003	1.40776	2.17077	-1.6066
CAD protein OS=Homo sapiens GN=CAD PE=1 SV=3 - [PYR1_HUMAN]	ILALDCGLK	70380	188080	328800	527500	1209000	49770	0.374202	1	1.74819	2.80466	6.42812	0.264621	-1.41811	0	0.805864	1.48782	2.6844	-1.918
CAD protein OS=Homo sapiens GN=CAD PE=1 SV=3 - [PYR1_HUMAN]	LALGIPLPELR	86670	354900	667300	1100300	2342900	80160	0.24421	1	1.88025	3.10031	6.60158	0.225866	-2.03381	0	0.910923	1.63241	2.72281	-2.14646
CAD protein OS=Homo sapiens GN=CAD PE=1 SV=3 - [PYR1_HUMAN]	LGYPVLVR	325900	544700	831600	1105000	1888000	203500	0.598311	1	1.52671	2.02864	3.46613	0.3736	-0.741033	0	0.610428	1.02051	1.79332	-1.42043
CAD protein OS=Homo sapiens GN=CAD PE=1 SV=3 - [PYR1_HUMAN]	SFEEAFQK	138800	337900	648500	974300	2027000	105800	0.410772	1	1.91921	2.8834	5.99882	0.31311	-1.28359	0	0.94051	1.52777	2.58468	-1.67526
CAD protein OS=Homo sapiens GN=CAD PE=1 SV=3 - [PYR1_HUMAN]	SILEQLAEK	47130	138300	220100	310500	629400	34790	0.340781	1	1.59147	2.24512	4.55098	0.251555	-1.55308	0	0.670358	1.16679	2.18618	-1.99106
CAD protein OS=Homo sapiens GN=CAD PE=1 SV=3 - [PYR1_HUMAN]	TLGVDLVALATR	89040	197620	321200	412300	810400	76790	0.450562	1	1.62534	2.08633	4.1008	0.388574	-1.1502	0	0.700743	1.06097	2.03591	-1.36374
CAD protein OS=Homo sapiens GN=CAD PE=1 SV=3 - [PYR1_HUMAN]	VFNTGGAPR	579600	1602800	2967000	5272000	12180000	429800	0.361617	1	1.85114	3.28924	7.5992	0.268156	-1.46746	0	0.888411	1.71776	2.92585	-1.89886
CAD protein OS=Homo sapiens GN=CAD PE=1 SV=3 - [PYR1_HUMAN]	VLGTPVETIELTEDR	62120	139170	226600	396900	753700	51020	0.446361	1	1.62822	2.85191	5.41568	0.366602	-1.16372	0	0.7033	1.51193	2.43714	-1.44771
CAD protein OS=Homo sapiens GN=CAD PE=1 SV=3 - [PYR1_HUMAN]	VLGTSPEAIDSAENRFK	80890	182600	314700	466900	960500	49070	0.44299	1	1.72344	2.55696	5.26013	0.268729	-1.17465	0	0.78529	1.35443	2.3951	-1.89577
CASP8-associated protein 2 OS=Homo sapiens GN=CASP8AP2 PE=1 SV=1 - [C8AP2_HUMAN]	VALLAVTEPR	239500	333100	512900	735100	1441000	180500	0.719003	1	1.53978	2.20684	4.32603	0.541879	-0.47593	0	0.622722	1.14199	2.11304	-0.883957
CCAAT/enhancer-binding protein beta OS=Homo sapiens GN=CEBPB PE=1 SV=2 - [CEBPB_HUMAN]	VLELTAENER	94560	301100	582700	822500	1608000	65760	0.314048	1	1.93524	2.73165	5.34042	0.218399	-1.67094	0	0.952511	1.44977	2.41695	-2.19496
CCAAT/enhancer-binding protein zeta OS=Homo sapiens GN=CEBPZ PE=1 SV=3 - [CEBPZ_HUMAN]	KGTDDFDFAGSFQGPR	44290	82340	158400	254500	550700	34660	0.537892	1	1.92373	3.09084	6.68812	0.420938	-0.894612	0	0.943907	1.628	2.7416	-1.24832
CCR4-NOT transcription complex subunit 1 OS=Homo sapiens GN=CNOT1 PE=1 SV=2 - [CNOT1_HUMAN]	EVTAAQVAR	518000	1056000	1716000	2752000	5465000	471400	0.49053	1	1.625	2.60606	5.17519	0.446402	-1.02759	0	0.70044	1.38187	2.37161	-1.16359
CCR4-NOT transcription complex subunit 1 OS=Homo sapiens GN=CNOT1 PE=1 SV=2 - [CNOT1_HUMAN]	ILPDSGGVAK	60380	122000	211900	315000	720900	33470	0.494918	1	1.73689	2.58197	5.90902	0.274344	-1.01474	0	0.796502	1.36847	2.56292	-1.86594
CCR4-NOT transcription complex subunit 1 OS=Homo sapiens GN=CNOT1 PE=1 SV=2 - [CNOT1_HUMAN]	QLAVYEEFAR	77200	172900	270500	427100	909000	56900	0.446501	1	1.56449	2.47021	5.25737	0.329092	-1.16327	0	0.645691	1.30464	2.39434	-1.60344
CCR4-NOT transcription complex subunit 1 OS=Homo sapiens GN=CNOT1 PE=1 SV=2 - [CNOT1_HUMAN]	SLDLIESLLR	71940	139200	174500	226600	320400	96760	0.51681	1	1.25359	1.62787	2.30172	0.695115	-0.952293	0	0.326068	0.702989	1.20271	-0.524677
CCR4-NOT transcription complex subunit 11 OS=Homo sapiens GN=CNOT11 PE=1 SV=1 - [CNO11_HUMAN]	EAAGSASR	134900	462000	426200	472300	731500	245600	0.291991	1	0.922511	1.02229	1.58333	0.531602	-1.776	-1.60171e-16	-0.116362	0.0318107	0.662965	-0.911582
CCR4-NOT transcription complex subunit 11 OS=Homo sapiens GN=CNOT11 PE=1 SV=1 - [CNO11_HUMAN]	QSELPTQSK	102900	308200	509900	798800	1739000	59080	0.333874	1	1.65445	2.59182	5.64244	0.191694	-1.58262	0	0.726347	1.37397	2.49632	-2.38313
CCR4-NOT transcription complex subunit 11 OS=Homo sapiens GN=CNOT11 PE=1 SV=1 - [CNO11_HUMAN]	TLDTGETPSETK	24700	46230	91770	110770	293900	18336	0.534285	1	1.98507	2.39606	6.35734	0.396626	-0.904318	-1.60171e-16	0.989193	1.26067	2.66842	-1.33415
CCR4-NOT transcription complex subunit 2 OS=Homo sapiens GN=CNOT2 PE=1 SV=1 - [CNOT2_HUMAN]	EGSGNPTPLINPLAGR	246190	398700	626900	919300	1837600	246020	0.617482	1	1.57236	2.30574	4.60898	0.617055	-0.695531	-1.60171e-16	0.652932	1.20523	2.20445	-0.696528
CCR4-NOT transcription complex subunit 3 OS=Homo sapiens GN=CNOT3 PE=1 SV=1 - [CNOT3_HUMAN]	EGLGLAQK	149800	374300	641300	944200	2602000	116300	0.400214	1	1.71333	2.52258	6.95164	0.310713	-1.32116	0	0.776804	1.3349	2.79735	-1.68634
CD109 antigen OS=Homo sapiens GN=CD109 PE=1 SV=2 - [CD109_HUMAN]	ISVTQPDSIVGIVAVDK	30160	75200	110000	183500	410200	23430	0.401064	1	1.46277	2.44016	5.45479	0.311569	-1.3181	0	0.548699	1.28698	2.44752	-1.68238
CD109 antigen OS=Homo sapiens GN=CD109 PE=1 SV=2 - [CD109_HUMAN]	TLTLPSLPLNSADEIYELR	16190	35780	51730	68460	118200	11750	0.452487	1	1.44578	1.91336	3.30352	0.328396	-1.14405	0	0.531848	0.936108	1.724	-1.60649
CD151 antigen OS=Homo sapiens GN=CD151 PE=1 SV=3 - [CD151_HUMAN]	SQEAGGR	69500	347100	589200	1524800	3640000	85190	0.20023	1	1.69749	4.39297	10.4869	0.245434	-2.32027	-1.60171e-16	0.763406	2.1352	3.39052	-2.0266
CD2 antigen cytoplasmic tail-binding protein 2 OS=Homo sapiens GN=CD2BP2 PE=1 SV=1 - [CD2B2_HUMAN]	LVDPVAGSGGPGSR	97330	160000	252400	374800	829800	80950	0.608313	1	1.5775	2.3425	5.18625	0.505938	-0.717115	0	0.65764	1.22805	2.37469	-0.982969
CD2-associated protein OS=Homo sapiens GN=CD2AP PE=1 SV=1 - [CD2AP_HUMAN]	ANTTAFLTPLEIK	46460	123900	217800	330000	936700	46840	0.37498	1	1.75787	2.66344	7.56013	0.378047	-1.41512	0	0.813828	1.41329	2.91841	-1.40336
CD2-associated protein OS=Homo sapiens GN=CD2AP PE=1 SV=1 - [CD2AP_HUMAN]	LGLFPSNFVK	66190	189700	316200	498400	1372700	58860	0.348919	1	1.66684	2.62731	7.23616	0.310279	-1.51903	-1.60171e-16	0.737118	1.39358	2.85522	-1.68836
CD2-associated protein OS=Homo sapiens GN=CD2AP PE=1 SV=1 - [CD2AP_HUMAN]	SVDFDSLTVR	91260	175000	266500	387500	889200	80860	0.521486	1	1.52286	2.21429	5.08114	0.462057	-0.9393	0	0.606781	1.14684	2.34515	-1.11386
CD44 antigen OS=Homo sapiens GN=CD44 PE=1 SV=3 - [CD44_HUMAN]	FAGVFHVEK	156000	552200	1251000	1694000	3669000	144900	0.282506	1	2.26548	3.06773	6.64433	0.262405	-1.82364	0	1.17982	1.61717	2.73212	-1.93013
CD44 antigen OS=Homo sapiens GN=CD44 PE=1 SV=3 - [CD44_HUMAN]	TNPEDIYPSNPTDDDVSSGSSSER	47550	70710	123400	142400	230400	31720	0.672465	1	1.74516	2.01386	3.25838	0.448593	-0.572469	0	0.803356	1.00996	1.70415	-1.15652
CD81 antigen OS=Homo sapiens GN=CD81 PE=1 SV=1 - [CD81_HUMAN]	QFYDQALQQAVVDDDANNAK	133100	333300	530900	926400	2298800	98350	0.39934	1	1.59286	2.77948	6.89709	0.29508	-1.32431	0	0.671619	1.47481	2.78599	-1.76082
CD97 antigen OS=Homo sapiens GN=CD97 PE=1 SV=4 - [CD97_HUMAN]	QAELEEIYESSIR	67820	135400	221100	305500	599200	71970	0.500886	1	1.63294	2.25628	4.42541	0.531536	-0.997445	0	0.707471	1.17394	2.14581	-0.91176
CDK-activating kinase assembly factor MAT1 OS=Homo sapiens GN=MNAT1 PE=1 SV=1 - [MAT1_HUMAN]	EQEELEEALEVERQENEQR	49960	167200	303200	435500	1088000	47460	0.298804	1	1.8134	2.60467	6.50718	0.283852	-1.74273	0	0.858695	1.3811	2.70203	-1.81679
CDK5 regulatory subunit-associated protein 1 OS=Homo sapiens GN=CDK5RAP1 PE=1 SV=2 - [CK5P1_HUMAN]	AQPGDYVLVK	87930	207700	337100	569400	1254000	63090	0.423351	1	1.62301	2.74145	6.03755	0.303755	-1.24007	0	0.698675	1.45494	2.59396	-1.71902
CDK5 regulatory subunit-associated protein 3 OS=Homo sapiens GN=CDK5RAP3 PE=1 SV=2 - [CK5P3_HUMAN]	GPDALTLLEYTETR	35820	85190	142400	309500	570000	40460	0.420472	1	1.67156	3.63306	6.69093	0.474938	-1.24992	0	0.741193	1.86118	2.74221	-1.07419
CLIP-associating protein 1 OS=Homo sapiens GN=CLASP1 PE=1 SV=1 - [CLAP1_HUMAN]	EGLLGLQNLLK	94120	224500	430600	627000	1612000	84020	0.419243	1	1.91804	2.79287	7.1804	0.374254	-1.25414	0	0.939633	1.48175	2.84406	-1.41791
CLIP-associating protein 1 OS=Homo sapiens GN=CLASP1 PE=1 SV=1 - [CLAP1_HUMAN]	LQVGQELIDYFSDKQK	46470	98950	191400	275100	695400	40750	0.469631	1	1.93431	2.78019	7.02779	0.411824	-1.0904	0	0.951819	1.47518	2.81307	-1.2799
COMM domain-containing protein 2 OS=Homo sapiens GN=COMMD2 PE=1 SV=2 - [COMD2_HUMAN]	IAVEFLR	243100	555300	901900	1610000	3466000	222450	0.437781	1	1.62417	2.89933	6.24167	0.400594	-1.19172	-1.60171e-16	0.6997	1.53572	2.64193	-1.31979
COMM domain-containing protein 3 OS=Homo sapiens GN=COMMD3 PE=1 SV=1 - [COMD3_HUMAN]	SFDSNAFTLLLR	22640	55750	88350	139900	294000	21310	0.406099	1	1.58475	2.50942	5.27354	0.382242	-1.3001	0	0.664258	1.32735	2.39877	-1.38744
COMM domain-containing protein 6 OS=Homo sapiens GN=COMMD6 PE=1 SV=1 - [COMD6_HUMAN]	QFKEIAAVIETV	50620	120880	184240	296900	622400	52540	0.418762	1	1.52416	2.45615	5.14891	0.434646	-1.2558	0	0.608011	1.2964	2.36427	-1.20209
COP9 signalosome complex subunit 1 OS=Homo sapiens GN=GPS1 PE=1 SV=4 - [CSN1_HUMAN]	EGSQGELTPANSQSR	105260	206220	314600	466400	761600	76450	0.510426	1	1.52556	2.26166	3.69314	0.370721	-0.970227	0	0.609334	1.17738	1.88485	-1.4316
COP9 signalosome complex subunit 1 OS=Homo sapiens GN=GPS1 PE=1 SV=4 - [CSN1_HUMAN]	TLYTQIR	906300	1571000	2531000	4291000	7247000	670400	0.576894	1	1.61108	2.73138	4.61299	0.426735	-0.793623	0	0.688024	1.44963	2.2057	-1.22859
COP9 signalosome complex subunit 8 OS=Homo sapiens GN=COPS8 PE=1 SV=1 - [CSN8_HUMAN]	FIPLSEPAPVPPIPNEQQLAR	60660	193110	314390	417380	877800	54614	0.314121	1	1.62804	2.16136	4.5456	0.282813	-1.67061	0	0.703132	1.11194	2.18447	-1.82208
COP9 signalosome complex subunit 8 OS=Homo sapiens GN=COPS8 PE=1 SV=1 - [CSN8_HUMAN]	KPVAGALDVSFNK	394990	987400	1740200	1941400	4385400	385580	0.40003	1	1.76241	1.96617	4.44136	0.3905	-1.32182	0	0.817547	0.975391	2.151	-1.3566
COUP transcription factor 2 OS=Homo sapiens GN=NR2F2 PE=1 SV=1 - [COT2_HUMAN]	TVSSSVIEQLFFVR	45490	80710	121300	198100	384500	32890	0.563623	1	1.50291	2.45447	4.76397	0.407508	-0.827198	0	0.58776	1.29541	2.25216	-1.2951
CTP synthase 1 OS=Homo sapiens GN=CTPS1 PE=1 SV=2 - [PYRG1_HUMAN]	DNNITTGK	79270	261100	479100	759300	1988000	72020	0.3036	1	1.83493	2.90808	7.61394	0.275833	-1.71976	-1.60171e-16	0.875724	1.54007	2.92864	-1.85813
CTP synthase 1 OS=Homo sapiens GN=CTPS1 PE=1 SV=2 - [PYRG1_HUMAN]	GIIASSVGTILK	55910	225500	356200	524600	1508000	56710	0.247938	1	1.5796	2.32639	6.68736	0.251486	-2.01195	0	0.65956	1.21809	2.74144	-1.99145
CTP synthase 1 OS=Homo sapiens GN=CTPS1 PE=1 SV=2 - [PYRG1_HUMAN]	IQAIAWAR	76670	232900	387400	580500	1330000	68870	0.329197	1	1.66337	2.49249	5.71061	0.295706	-1.60298	0	0.734113	1.31759	2.51364	-1.75776
CTP synthase 1 OS=Homo sapiens GN=CTPS1 PE=1 SV=2 - [PYRG1_HUMAN]	RLDLPIER	109000	230500	408700	637000	1569000	132500	0.472885	1	1.7731	2.76356	6.80694	0.574837	-1.08044	0	0.826275	1.46653	2.76701	-0.798774
CUB domain-containing protein 1 OS=Homo sapiens GN=CDCP1 PE=1 SV=3 - [CDCP1_HUMAN]	TFIWDVK	46500	125400	209200	334200	678700	53870	0.370813	1	1.66826	2.66507	5.41228	0.429585	-1.43123	0	0.738346	1.41417	2.43624	-1.21898
CUGBP Elav-like family member 1 OS=Homo sapiens GN=CELF1 PE=1 SV=2 - [CELF1_HUMAN]	SQNPPQSK	35700	96290	166400	262300	767600	30580	0.370755	1	1.72811	2.72406	7.97175	0.317582	-1.43146	0	0.789198	1.44576	2.9949	-1.6548
Calcineurin B homologous protein 1 OS=Homo sapiens GN=CHP1 PE=1 SV=3 - [CHP1_HUMAN]	IINAFFPEGEDQVNFR	25850	70230	124760	218600	468820	26024	0.368076	1	1.77645	3.11263	6.67549	0.370554	-1.44192	0	0.828996	1.63813	2.73887	-1.43224
Calcineurin B homologous protein 1 OS=Homo sapiens GN=CHP1 PE=1 SV=3 - [CHP1_HUMAN]	IPELAINPLGDR	64340	174390	280800	484100	1054400	47190	0.368943	1	1.61018	2.77596	6.04622	0.2706	-1.43853	0	0.687226	1.47299	2.59603	-1.88576
Calcineurin B homologous protein 1 OS=Homo sapiens GN=CHP1 PE=1 SV=3 - [CHP1_HUMAN]	TIQEADQDGDSAISFTEFVK	21017	57540	86270	141120	346100	16674	0.365259	1	1.4993	2.45255	6.01495	0.289781	-1.45301	-1.60171e-16	0.584294	1.29429	2.58855	-1.78696
Calcium homeostasis endoplasmic reticulum protein OS=Homo sapiens GN=CHERP PE=1 SV=3 - [CHERP_HUMAN]	ELLAALQK	384500	538600	860600	1246600	3251000	201080	0.713888	1	1.59785	2.31452	6.03602	0.373338	-0.486231	0	0.676129	1.21071	2.5936	-1.42144
Calcium homeostasis endoplasmic reticulum protein OS=Homo sapiens GN=CHERP PE=1 SV=3 - [CHERP_HUMAN]	LLQLWEK	54350	172400	309100	529700	1474000	37660	0.315255	1	1.79292	3.07251	8.54988	0.218445	-1.66541	0	0.842314	1.61942	3.0959	-2.19465
Calcium-binding and coiled-coil domain-containing protein 2 OS=Homo sapiens GN=CALCOCO2 PE=1 SV=1 - [CACO2_HUMAN]	KQEELETLQSINK	66010	157700	246100	339900	951200	46470	0.41858	1	1.56056	2.15536	6.03171	0.294673	-1.25643	0	0.642062	1.10793	2.59257	-1.76281
Calcium-binding mitochondrial carrier protein Aralar1 OS=Homo sapiens GN=SLC25A12 PE=1 SV=2 - [CMC1_HUMAN]	IAPLAEGALPYNLAELQR	22410	35850	59460	87350	154900	13680	0.625105	1	1.65858	2.43654	4.32078	0.38159	-0.67783	0	0.729946	1.28483	2.11129	-1.3899
Calcium-binding mitochondrial carrier protein Aralar2 OS=Homo sapiens GN=SLC25A13 PE=1 SV=2 - [CMC2_HUMAN]	IAPLEEGTLPFNLAEAQR	92410	157470	265600	403200	783200	65470	0.586842	1	1.68667	2.56049	4.97365	0.415762	-0.768956	0	0.754178	1.35642	2.3143	-1.26617
Calcium-binding mitochondrial carrier protein SCaMC-1 OS=Homo sapiens GN=SLC25A24 PE=1 SV=2 - [SCMC1_HUMAN]	IAPETAVK	274000	819400	1511000	2078000	6468000	195100	0.334391	1	1.84403	2.536	7.89358	0.238101	-1.58039	0	0.882864	1.34256	2.98068	-2.07035
Calcium-binding mitochondrial carrier protein SCaMC-1 OS=Homo sapiens GN=SLC25A24 PE=1 SV=2 - [SCMC1_HUMAN]	LLTEEGQK	218700	588400	961000	1421000	3618000	184000	0.371686	1	1.63324	2.41502	6.14888	0.312712	-1.42784	0	0.707739	1.27204	2.62032	-1.67709
Calcium-binding mitochondrial carrier protein SCaMC-1 OS=Homo sapiens GN=SLC25A24 PE=1 SV=2 - [SCMC1_HUMAN]	QLLAGGIAGAVSR	114260	328800	453100	812700	1678900	103580	0.347506	1	1.37804	2.47172	5.10614	0.315024	-1.52489	0	0.462619	1.30551	2.35223	-1.66646
Calcium-binding protein 39 OS=Homo sapiens GN=CAB39 PE=1 SV=1 - [CAB39_HUMAN]	LIEFLSK	67580	351800	746600	1398300	5041000	68630	0.192098	1	2.12223	3.9747	14.3292	0.195082	-2.38009	0	1.08558	1.99085	3.84088	-2.35784
Calcium/calmodulin-dependent protein kinase type II subunit delta OS=Homo sapiens GN=CAMK2D PE=1 SV=3 - [KCC2D_HUMAN]	VTEQLIEAINNGDFEAYTK	32730	83430	137500	233200	562500	32990	0.392305	1	1.64809	2.79516	6.74218	0.395421	-1.34995	0	0.720793	1.48293	2.75321	-1.33854
Calcyclin-binding protein OS=Homo sapiens GN=CACYBP PE=1 SV=2 - [CYBP_HUMAN]	DALTAEK	351000	601900	768500	1138000	2153000	450300	0.583153	1	1.27679	1.89068	3.57701	0.748131	-0.778053	0	0.352521	0.918905	1.83875	-0.418637
Calcyclin-binding protein OS=Homo sapiens GN=CACYBP PE=1 SV=2 - [CYBP_HUMAN]	SFDLLVK	1096200	2832000	5042000	7513000	22660000	525200	0.387076	1	1.78037	2.6529	8.00141	0.185452	-1.36931	0	0.832175	1.40757	3.00025	-2.43088
Caldesmon OS=Homo sapiens GN=CALD1 PE=1 SV=3 - [CALD1_HUMAN]	GNVFSSPTAAGTPNKETAGLK	240300	363400	711300	798700	3096000	174100	0.661255	1	1.95735	2.19785	8.51954	0.479086	-0.596722	0	0.9689	1.1361	3.09078	-1.06164
Caldesmon OS=Homo sapiens GN=CALD1 PE=1 SV=3 - [CALD1_HUMAN]	LEQYTSAIEGTK	193600	355100	678000	1003000	2447000	109900	0.545199	1	1.90932	2.82456	6.89102	0.30949	-0.875146	0	0.93306	1.49802	2.78472	-1.69203
Caldesmon OS=Homo sapiens GN=CALD1 PE=1 SV=3 - [CALD1_HUMAN]	NDDDEEEAAR	19850	72060	89980	195400	410100	11320	0.275465	1	1.24868	2.71163	5.69109	0.157091	-1.86006	0	0.320406	1.43916	2.50871	-2.67032
Calmodulin OS=Homo sapiens GN=CALM1 PE=1 SV=2 - [CALM_HUMAN]	EAFSLFDKDGDGTITTK	61200	292400	555700	837900	2944000	65650	0.209302	1	1.90048	2.8656	10.0684	0.224521	-2.25634	0	0.926363	1.51883	3.33176	-2.15508
Calmodulin OS=Homo sapiens GN=CALM1 PE=1 SV=2 - [CALM_HUMAN]	ELGTVMR	823100	1503000	2760000	3576000	9022000	452700	0.547638	1	1.83633	2.37924	6.00266	0.301198	-0.868705	0	0.876823	1.2505	2.5856	-1.73122
Calmodulin OS=Homo sapiens GN=CALM1 PE=1 SV=2 - [CALM_HUMAN]	VFDKDGNGYISAAELR	39210	380300	872100	1838000	4785000	52200	0.103103	1	2.29319	4.83303	12.5822	0.13726	-3.27784	-1.60171e-16	1.19736	2.27293	3.65331	-2.86502
Calnexin OS=Homo sapiens GN=CANX PE=1 SV=2 - [CALX_HUMAN]	APVPTGEVYFADSFDR	234630	575830	865800	1453300	3267700	211760	0.407464	1	1.50357	2.52384	5.67477	0.367747	-1.29526	0	0.588391	1.33562	2.50456	-1.44321
Calnexin OS=Homo sapiens GN=CANX PE=1 SV=2 - [CALX_HUMAN]	GTLSGWILSK	190960	949200	1780800	3184300	8614100	177600	0.20118	1	1.87611	3.35472	9.07512	0.187105	-2.31344	0	0.907741	1.74619	3.18192	-2.41808
Calnexin OS=Homo sapiens GN=CANX PE=1 SV=2 - [CALX_HUMAN]	IVDDWANDGWGLK	58760	160900	275400	497200	1124000	41370	0.365196	1	1.71162	3.09012	6.98571	0.257116	-1.45326	0	0.775364	1.62766	2.80441	-1.95951
Calnexin OS=Homo sapiens GN=CANX PE=1 SV=2 - [CALX_HUMAN]	IVDDWANDGWGLKK	192400	451100	710600	1051100	2673600	177560	0.426513	1	1.57526	2.33008	5.92685	0.393616	-1.22934	0	0.65559	1.22038	2.56726	-1.34514
Calnexin OS=Homo sapiens GN=CANX PE=1 SV=2 - [CALX_HUMAN]	KIPNPDFFEDLEPFR	67860	234410	445010	763030	2061000	57039	0.289493	1	1.89843	3.25511	8.79229	0.24333	-1.7884	0	0.924804	1.70271	3.13624	-2.03901
Calpain-1 catalytic subunit OS=Homo sapiens GN=CAPN1 PE=1 SV=1 - [CAN1_HUMAN]	DFFLANASR	275000	813000	1235000	2177000	3453000	259500	0.338253	1	1.51907	2.67774	4.24723	0.319188	-1.56382	0	0.603184	1.42101	2.08652	-1.64752
Calpain-1 catalytic subunit OS=Homo sapiens GN=CAPN1 PE=1 SV=1 - [CAN1_HUMAN]	RPTELLSNPQFIVDGATR	60210	92140	153400	235100	419200	48070	0.653462	1	1.66486	2.55155	4.5496	0.521706	-0.613824	0	0.735399	1.35138	2.18574	-0.938691
Calpain-1 catalytic subunit OS=Homo sapiens GN=CAPN1 PE=1 SV=1 - [CAN1_HUMAN]	SEQFINLR	520600	1250000	2151000	3310000	5380000	554100	0.41648	1	1.7208	2.648	4.304	0.44328	-1.26368	0	0.783079	1.4049	2.10568	-1.17371
Calpain-1 catalytic subunit OS=Homo sapiens GN=CAPN1 PE=1 SV=1 - [CAN1_HUMAN]	YLGQDYEQLR	65980	176600	217400	314800	659100	63220	0.373613	1	1.23103	1.78256	3.73216	0.357984	-1.42038	0	0.299867	0.83395	1.90001	-1.48203
Calpastatin OS=Homo sapiens GN=CAST PE=1 SV=4 - [ICAL_HUMAN]	AQSAGTVR	1379	12220	31580	60490	178300	885.4	0.112848	1	2.58429	4.95008	14.5908	0.072455	-3.14755	0	1.36977	2.30745	3.86699	-3.78677
Calpastatin OS=Homo sapiens GN=CAST PE=1 SV=4 - [ICAL_HUMAN]	SAAPPQEK	690500	1811700	3006100	4277700	11608000	649500	0.381134	1	1.65927	2.36115	6.40724	0.358503	-1.39163	-1.60171e-16	0.730549	1.23949	2.6797	-1.47994
Calpastatin OS=Homo sapiens GN=CAST PE=1 SV=4 - [ICAL_HUMAN]	SAEQQPSEK	132800	370400	744800	1329000	3772000	76570	0.358531	1	2.0108	3.58801	10.1836	0.206722	-1.47983	0	1.00777	1.84319	3.34817	-2.27423
Calponin-2 OS=Homo sapiens GN=CNN2 PE=1 SV=4 - [CNN2_HUMAN]	GLQSGVDIGVK	925300	1621000	3111300	3788800	11354000	523500	0.57082	1	1.91937	2.33732	7.00432	0.322949	-0.808891	0	0.940633	1.22486	2.80824	-1.63062
Calponin-2 OS=Homo sapiens GN=CNN2 PE=1 SV=4 - [CNN2_HUMAN]	LQPGSVPK	291300	738800	1319000	1676000	5697000	230400	0.394288	1	1.78533	2.26854	7.71115	0.311857	-1.34268	0	0.836189	1.18177	2.94695	-1.68104
Calponin-2 OS=Homo sapiens GN=CNN2 PE=1 SV=4 - [CNN2_HUMAN]	TWIEGLTGLSIGPDFQK	53500	162030	280840	458700	1289000	46860	0.330186	1	1.73326	2.83096	7.95532	0.289206	-1.59865	0	0.793487	1.50129	2.99192	-1.78983
Calreticulin OS=Homo sapiens GN=CALR PE=1 SV=1 - [CALR_HUMAN]	FVLSSGK	304500	1218000	2497000	3403000	11160000	277500	0.25	1	2.05008	2.79392	9.16256	0.227833	-2	0	1.03568	1.48229	3.19575	-2.13395
Calsyntenin-1 OS=Homo sapiens GN=CLSTN1 PE=1 SV=1 - [CSTN1_HUMAN]	AASEFESSEGVFLFPELR	18540	36530	43290	63560	108400	20710	0.507528	1	1.18505	1.73994	2.96742	0.566931	-0.978441	0	0.244952	0.799037	1.56921	-0.818754
Calsyntenin-1 OS=Homo sapiens GN=CLSTN1 PE=1 SV=1 - [CSTN1_HUMAN]	ATEDVLVK	96670	239200	402800	574100	1023000	89300	0.404139	1	1.68395	2.40008	4.27676	0.373328	-1.30708	0	0.751846	1.26308	2.09652	-1.42149
Calumenin OS=Homo sapiens GN=CALU PE=1 SV=2 - [CALU_HUMAN]	TFDQLTPEESKER	154700	498400	1039000	1478000	4067000	98790	0.310393	1	2.08467	2.96549	8.16011	0.198214	-1.68783	0	1.05982	1.56827	3.02859	-2.33487
Canalicular multispecific organic anion transporter 2 OS=Homo sapiens GN=ABCC3 PE=1 SV=3 - [MRP3_HUMAN]	SPQSFFDTTPSGR	113100	173800	278700	435500	906300	80740	0.650748	1	1.60357	2.50575	5.21461	0.464557	-0.619829	0	0.681285	1.32524	2.38256	-1.10607
Caprin-1 OS=Homo sapiens GN=CAPRIN1 PE=1 SV=2 - [CAPR1_HUMAN]	DGYQQNFK	181600	410500	790500	1165000	2977000	155400	0.442387	1	1.9257	2.838	7.25213	0.378563	-1.17662	0	0.945383	1.50488	2.85841	-1.4014
Caprin-1 OS=Homo sapiens GN=CAPRIN1 PE=1 SV=2 - [CAPR1_HUMAN]	LNQDQLDAVSK	305140	1003000	1741200	2824000	7641000	260800	0.304227	1	1.73599	2.81555	7.61815	0.26002	-1.71678	0	0.79576	1.49342	2.92944	-1.94331
Caprin-1 OS=Homo sapiens GN=CAPRIN1 PE=1 SV=2 - [CAPR1_HUMAN]	QILGVIDK	124200	590700	1147000	1876000	5547000	81570	0.210259	1	1.94176	3.17589	9.39055	0.13809	-2.24976	0	0.957368	1.66716	3.23121	-2.85632
Carbohydrate sulfotransferase 14 OS=Homo sapiens GN=CHST14 PE=1 SV=2 - [CHSTE_HUMAN]	AGAGPSPAGDDVTFPEFLR	9282	34000	50520	109200	176700	9777	0.273	1	1.48588	3.21176	5.19706	0.287559	-1.87303	0	0.57132	1.68337	2.3777	-1.79807
Carbohydrate sulfotransferase 14 OS=Homo sapiens GN=CHST14 PE=1 SV=2 - [CHSTE_HUMAN]	ALLQDVLPK	62070	134900	209300	351500	688600	63850	0.460119	1	1.55152	2.60563	5.10452	0.473314	-1.11992	0	0.633682	1.38163	2.35178	-1.07913
Carbonyl reductase [NADPH] 1 OS=Homo sapiens GN=CBR1 PE=1 SV=3 - [CBR1_HUMAN]	GIGLAIVR	180300	583000	933100	1650000	4353000	166200	0.309262	1	1.60051	2.83019	7.46655	0.285077	-1.6931	0	0.678536	1.5009	2.90044	-1.81058
Carbonyl reductase [NADPH] 1 OS=Homo sapiens GN=CBR1 PE=1 SV=3 - [CBR1_HUMAN]	GQAAVQQLQAEGLSPR	419100	889500	1335000	2464100	5037000	284800	0.471164	1	1.50084	2.77021	5.66273	0.32018	-1.0857	0	0.585773	1.46999	2.5015	-1.64305
Carbonyl reductase [NADPH] 1 OS=Homo sapiens GN=CBR1 PE=1 SV=3 - [CBR1_HUMAN]	KEYGGLDVLVNNAGIAFK	62670	98170	159800	204000	464900	53560	0.638382	1	1.62779	2.07803	4.73566	0.545584	-0.647507	-1.60171e-16	0.702913	1.05522	2.24357	-0.874126
Carboxypeptidase D OS=Homo sapiens GN=CPD PE=1 SV=2 - [CBPD_HUMAN]	AIIENLIQK	128150	313500	615700	911500	2310200	102420	0.408772	1	1.96396	2.9075	7.36906	0.326699	-1.29063	0	0.973762	1.53978	2.88148	-1.61397
Carboxypeptidase D OS=Homo sapiens GN=CPD PE=1 SV=2 - [CBPD_HUMAN]	EAAAAGLPGLAR	200800	399700	655200	915000	1828000	170400	0.502377	1	1.63923	2.28922	4.57343	0.42632	-0.993158	0	0.713018	1.19485	2.19328	-1.22999
Carboxypeptidase D OS=Homo sapiens GN=CPD PE=1 SV=2 - [CBPD_HUMAN]	GFVLDATDGR	213600	435500	775500	1221000	2466000	205900	0.490471	1	1.78071	2.80367	5.66246	0.47279	-1.02776	0	0.832454	1.48732	2.50143	-1.08073
Carboxypeptidase D OS=Homo sapiens GN=CPD PE=1 SV=2 - [CBPD_HUMAN]	IVIVPSLNPDGR	59300	115500	175100	273900	526800	42130	0.51342	1	1.51602	2.37143	4.56104	0.364762	-0.961789	-1.60171e-16	0.600286	1.24576	2.18936	-1.45497
Carboxypeptidase D OS=Homo sapiens GN=CPD PE=1 SV=2 - [CBPD_HUMAN]	SFPDQFSTGEPPALDEVPEVR	54993	130233	235210	347900	798370	55137	0.422266	1	1.80607	2.67137	6.13032	0.423372	-1.24378	0	0.852854	1.41758	2.61596	-1.24
Carboxypeptidase D OS=Homo sapiens GN=CPD PE=1 SV=2 - [CBPD_HUMAN]	TSDDEVFK	54890	105700	187500	227900	627200	34750	0.5193	1	1.77389	2.1561	5.93377	0.328761	-0.94536	0	0.826915	1.10843	2.56895	-1.60489
Carnitine O-palmitoyltransferase 1, liver isoform OS=Homo sapiens GN=CPT1A PE=1 SV=2 - [CPT1A_HUMAN]	ILDNTSEPQPGEAR	205330	304440	506900	713600	1362100	142980	0.674451	1	1.66502	2.34398	4.47412	0.469649	-0.568213	0	0.735543	1.22896	2.1616	-1.09034
Carnitine O-palmitoyltransferase 1, liver isoform OS=Homo sapiens GN=CPT1A PE=1 SV=2 - [CPT1A_HUMAN]	QSLDAVEK	124800	290300	551400	708300	1801000	94640	0.4299	1	1.89941	2.43989	6.20393	0.326008	-1.21793	0	0.925555	1.28682	2.63318	-1.61702
Cartilage-associated protein OS=Homo sapiens GN=CRTAP PE=1 SV=1 - [CRTAP_HUMAN]	EVLADFQR	800900	1702300	2703800	3849000	6914000	522300	0.470481	1	1.58832	2.26106	4.06156	0.30682	-1.08779	0	0.667503	1.177	2.02204	-1.70453
Casein kinase I isoform alpha OS=Homo sapiens GN=CSNK1A1 PE=1 SV=2 - [KC1A_HUMAN]	AAQQAASSSGQGQQAQTPTGK	25990	102100	187900	239700	776500	23680	0.254554	1	1.84035	2.3477	7.60529	0.231929	-1.97395	-1.60171e-16	0.879982	1.23125	2.927	-2.10824
Casein kinase I isoform alpha OS=Homo sapiens GN=CSNK1A1 PE=1 SV=2 - [KC1A_HUMAN]	AEFIVGGK	433300	1416500	2828000	3784000	11739000	358100	0.305895	1	1.99647	2.67137	8.28733	0.252806	-1.70889	0	0.997452	1.41758	3.05091	-1.9839
Casein kinase I isoform alpha OS=Homo sapiens GN=CSNK1A1 PE=1 SV=2 - [KC1A_HUMAN]	TSLPWQGLK	406700	870400	1647000	2223300	5170000	362740	0.467256	1	1.89223	2.55434	5.9398	0.416751	-1.09771	-1.60171e-16	0.92009	1.35295	2.57041	-1.26274
Casein kinase I isoform delta OS=Homo sapiens GN=CSNK1D PE=1 SV=2 - [KC1D_HUMAN]	AADDAERER	218800	562800	899300	2196000	4870000	181500	0.38877	1	1.5979	3.90192	8.65316	0.322495	-1.36301	0	0.67618	1.96418	3.11323	-1.63265
Casein kinase I isoform delta OS=Homo sapiens GN=CSNK1D PE=1 SV=2 - [KC1D_HUMAN]	GAPVNISSSDLTGR	197700	457600	713100	1241600	2689800	138920	0.432037	1	1.55835	2.71329	5.87806	0.303584	-1.21077	0	0.640017	1.44004	2.55534	-1.71983
Casein kinase I isoform delta OS=Homo sapiens GN=CSNK1D PE=1 SV=2 - [KC1D_HUMAN]	GLPSTASGR	729800	2466700	4325000	8355000	19940000	834700	0.295861	1	1.75335	3.38712	8.08367	0.338387	-1.75701	0	0.810118	1.76006	3.01501	-1.56325
Casein kinase I isoform epsilon OS=Homo sapiens GN=CSNK1E PE=1 SV=1 - [KC1E_HUMAN]	ALPPGPPTGATANR	105520	180210	270100	486700	916800	82580	0.585539	1	1.49881	2.70074	5.0874	0.458243	-0.772163	0	0.583815	1.43335	2.34693	-1.12581
Casein kinase I isoform epsilon OS=Homo sapiens GN=CSNK1E PE=1 SV=1 - [KC1E_HUMAN]	GAPANVSSSDLTGR	158870	336900	559600	924100	1798800	123000	0.471564	1	1.66103	2.74295	5.33927	0.365093	-1.08447	0	0.732076	1.45573	2.41664	-1.45366
Casein kinase I isoform epsilon OS=Homo sapiens GN=CSNK1E PE=1 SV=1 - [KC1E_HUMAN]	SAAEPVASTPASR	26530	66590	106300	197800	338300	21750	0.398408	1	1.59634	2.97042	5.08034	0.326626	-1.32768	0	0.674764	1.57066	2.34493	-1.61429
Casein kinase I isoform gamma-2 OS=Homo sapiens GN=CSNK1G2 PE=1 SV=1 - [KC1G2_HUMAN]	GSLPWQGLK	161600	527600	565000	838500	1915000	146700	0.306293	1	1.07089	1.58927	3.62964	0.278052	-1.70702	0	0.0988063	0.668366	1.85983	-1.84658
Casein kinase II subunit alpha OS=Homo sapiens GN=CSNK2A1 PE=1 SV=1 - [CSK21_HUMAN]	GGPNIITLADIVK	33160	79060	126900	164500	408300	33780	0.419428	1	1.60511	2.0807	5.16443	0.42727	-1.2535	0	0.682672	1.05707	2.36861	-1.22678
Casein kinase II subunit alpha OS=Homo sapiens GN=CSNK2A1 PE=1 SV=1 - [CSK21_HUMAN]	GGPNIITLADIVKDPVSR	52449	190230	316790	499700	1346100	59020	0.275714	1	1.6653	2.62682	7.07617	0.310256	-1.85876	0	0.735782	1.39332	2.82297	-1.68847
Casein kinase II subunit beta OS=Homo sapiens GN=CSNK2B PE=1 SV=1 - [CSK2B_HUMAN]	RPANQFVPR	936500	2118000	3319000	4644000	10860000	891300	0.442162	1	1.56704	2.19263	5.12748	0.420822	-1.17735	0	0.648046	1.13267	2.35825	-1.24872
Caspase-1 OS=Homo sapiens GN=CASP1 PE=1 SV=1 - [CASP1_HUMAN]	ALIDSVIPK	263380	2087900	4075000	7520600	18510300	363770	0.126146	1	1.95172	3.60199	8.86551	0.174228	-2.98683	0	0.964747	1.8488	3.1482	-2.52095
Caspase-1 OS=Homo sapiens GN=CASP1 PE=1 SV=1 - [CASP1_HUMAN]	LALIICNEEFDSIPR	34630	108650	177240	354140	777700	46290	0.31873	1	1.63129	3.25946	7.15785	0.426047	-1.64959	0	0.706016	1.70463	2.83953	-1.23092
Caspase-8 OS=Homo sapiens GN=CASP8 PE=1 SV=1 - [CASP8_HUMAN]	NLYDIGEQLDSEDLASLK	61570	110400	154000	222100	433500	48030	0.557699	1	1.39493	2.01178	3.92663	0.435054	-0.842441	0	0.48019	1.00847	1.97329	-1.20073
Catalase OS=Homo sapiens GN=CAT PE=1 SV=3 - [CATA_HUMAN]	AFYVNVLNEEQR	91260	212600	378200	693800	1429000	72780	0.429257	1	1.77893	3.26341	6.72154	0.342333	-1.22009	0	0.831008	1.70638	2.74879	-1.54653
Catechol O-methyltransferase OS=Homo sapiens GN=COMT PE=1 SV=2 - [COMT_HUMAN]	AIYKGPGSEAGP	222880	709200	1446500	2222900	7292000	163010	0.31427	1	2.03962	3.13438	10.282	0.229851	-1.66993	-1.60171e-16	1.0283	1.64818	3.36205	-2.12123
Catenin alpha-1 OS=Homo sapiens GN=CTNNA1 PE=1 SV=1 - [CTNA1_HUMAN]	EKQDETQTK	46780	584400	1257000	2065000	5952000	63720	0.0800479	1	2.15092	3.53354	10.1848	0.109035	-3.64299	0	1.10496	1.82111	3.34835	-3.19714
Catenin alpha-1 OS=Homo sapiens GN=CTNNA1 PE=1 SV=1 - [CTNA1_HUMAN]	ESQFLKEELVAAVEDVRK	35460	140100	269600	318100	1125000	19040	0.253105	1	1.92434	2.27052	8.02998	0.135903	-1.98219	0	0.944364	1.18302	3.0054	-2.87935
Catenin alpha-1 OS=Homo sapiens GN=CTNNA1 PE=1 SV=1 - [CTNA1_HUMAN]	GKGPLKNTSDVISAAK	111100	622600	1569000	2031000	7510000	108500	0.178445	1	2.52008	3.26213	12.0623	0.174269	-2.48645	0	1.33347	1.70581	3.59244	-2.52061
Catenin alpha-1 OS=Homo sapiens GN=CTNNA1 PE=1 SV=1 - [CTNA1_HUMAN]	IAEQVASFQEEK	467200	1841400	3431000	4962000	13447000	451100	0.25372	1	1.86326	2.69469	7.3026	0.244977	-1.97869	0	0.897826	1.43012	2.86841	-2.02928
Catenin alpha-1 OS=Homo sapiens GN=CTNNA1 PE=1 SV=1 - [CTNA1_HUMAN]	LLEPLVTQVTTLVNTNSK	19700	99970	236000	386800	984300	24220	0.197059	1	2.36071	3.86916	9.84595	0.242273	-2.3433	0	1.23922	1.95202	3.29953	-2.0453
Catenin alpha-1 OS=Homo sapiens GN=CTNNA1 PE=1 SV=1 - [CTNA1_HUMAN]	LVYDGIR	62010	309710	508700	1000600	2039200	69600	0.20022	1	1.6425	3.23076	6.58422	0.224726	-2.32035	0	0.715897	1.69188	2.71901	-2.15376
Catenin alpha-1 OS=Homo sapiens GN=CTNNA1 PE=1 SV=1 - [CTNA1_HUMAN]	NAGNEQDLGIQYK	930400	2311700	4714100	6541600	13911400	766210	0.402474	1	2.03924	2.82978	6.01782	0.331449	-1.31303	0	1.02803	1.50069	2.58924	-1.59314
Catenin alpha-1 OS=Homo sapiens GN=CTNNA1 PE=1 SV=1 - [CTNA1_HUMAN]	TLAVER	1018500	3999000	7550000	14085000	27214000	1007900	0.254689	1	1.88797	3.52213	6.8052	0.252038	-1.97319	0	0.916837	1.81645	2.76664	-1.98829
Catenin alpha-1 OS=Homo sapiens GN=CTNNA1 PE=1 SV=1 - [CTNA1_HUMAN]	TPEELDDSDFETEDFDVR	348690	858160	1457200	2791700	5720400	297270	0.406323	1	1.69805	3.25312	6.66589	0.346404	-1.2993	0	0.76388	1.70183	2.7368	-1.52947
Catenin alpha-1 OS=Homo sapiens GN=CTNNA1 PE=1 SV=1 - [CTNA1_HUMAN]	VVEDGILK	344390	1329100	2516800	3650100	9864000	281940	0.259115	1	1.89361	2.74629	7.42156	0.212129	-1.94833	0	0.921141	1.45749	2.89172	-2.23699
Catenin alpha-1 OS=Homo sapiens GN=CTNNA1 PE=1 SV=1 - [CTNA1_HUMAN]|Catenin alpha-2 OS=Homo sapiens GN=CTNNA2 PE=1 SV=5 - [CTNA2_HUMAN]	ALLSAVTR	385000	1046000	2139000	4178000	9620000	213100	0.368069	1	2.04493	3.99426	9.19694	0.203728	-1.44195	0	1.03205	1.99793	3.20115	-2.29528
Catenin alpha-1 OS=Homo sapiens GN=CTNNA1 PE=1 SV=1 - [CTNA1_HUMAN]|Catenin alpha-2 OS=Homo sapiens GN=CTNNA2 PE=1 SV=5 - [CTNA2_HUMAN]	ASYVASTK	294000	653800	1264000	1273000	3764000	231200	0.449679	1	1.93331	1.94708	5.75711	0.353625	-1.15303	-1.60171e-16	0.951075	0.961311	2.52535	-1.49971
Catenin alpha-1 OS=Homo sapiens GN=CTNNA1 PE=1 SV=1 - [CTNA1_HUMAN]|Catenin alpha-2 OS=Homo sapiens GN=CTNNA2 PE=1 SV=5 - [CTNA2_HUMAN]	TSVQTEDDQLIAGQSAR	377705	669250	985440	1442780	2552900	172008	0.564371	1	1.47245	2.15582	3.81457	0.257016	-0.825285	0	0.558223	1.10823	1.93152	-1.96007
Catenin alpha-1 OS=Homo sapiens GN=CTNNA1 PE=1 SV=1 - [CTNA1_HUMAN]|Catenin alpha-2 OS=Homo sapiens GN=CTNNA2 PE=1 SV=5 - [CTNA2_HUMAN]	VLEATK	151600	856300	1749000	2551000	7112000	114600	0.177041	1	2.04251	2.9791	8.3055	0.133832	-2.49785	-1.60171e-16	1.03034	1.57487	3.05407	-2.90151
Catenin alpha-1 OS=Homo sapiens GN=CTNNA1 PE=1 SV=1 - [CTNA1_HUMAN]|GTP-binding protein Di-Ras1 OS=Homo sapiens GN=DIRAS1 PE=1 SV=1 - [DIRA1_HUMAN]	LIVQIK	173000	2424000	5160000	6553000	21300000	181700	0.0713696	1	2.12871	2.70338	8.78713	0.0749587	-3.80855	0	1.08998	1.43477	3.13539	-3.73776
Catenin beta-1 OS=Homo sapiens GN=CTNNB1 PE=1 SV=1 - [CTNB1_HUMAN]	ATVGLIR	264300	1466000	2495000	3185000	7933000	200400	0.180286	1	1.70191	2.17258	5.41132	0.136698	-2.47164	0	0.767155	1.11941	2.43598	-2.87093
Catenin beta-1 OS=Homo sapiens GN=CTNNB1 PE=1 SV=1 - [CTNB1_HUMAN]	LAGGLQK	697500	2877000	4796000	5399000	12145000	565000	0.24244	1	1.66701	1.87661	4.22141	0.196385	-2.0443	0	0.737266	0.908127	2.07773	-2.34824
Catenin beta-1 OS=Homo sapiens GN=CTNNB1 PE=1 SV=1 - [CTNB1_HUMAN]	LLNDEDQVVVNK	841700	2112900	3514700	3792800	9409000	713990	0.398362	1	1.66345	1.79507	4.45312	0.337919	-1.32785	0	0.734177	0.844039	2.15482	-1.56525
Catenin beta-1 OS=Homo sapiens GN=CTNNB1 PE=1 SV=1 - [CTNB1_HUMAN]	LSVELTSSLFR	147400	338300	572900	751600	1485000	162500	0.435708	1	1.69347	2.2217	4.3896	0.480343	-1.19857	0	0.75998	1.15166	2.13409	-1.05786
Catenin beta-1 OS=Homo sapiens GN=CTNNB1 PE=1 SV=1 - [CTNB1_HUMAN]	LVQLLVR	567200	3773300	6115300	10683100	19378000	413890	0.150319	1	1.62068	2.83124	5.13556	0.109689	-2.7339	0	0.696596	1.50143	2.36052	-3.18851
Catenin beta-1 OS=Homo sapiens GN=CTNNB1 PE=1 SV=1 - [CTNB1_HUMAN]	NEGVATYAAAVLFR	66440	133700	151600	213600	400300	81400	0.496933	1	1.13388	1.59761	2.99402	0.608826	-1.00888	0	0.18127	0.675912	1.58208	-0.715899
Catenin beta-1 OS=Homo sapiens GN=CTNNB1 PE=1 SV=1 - [CTNB1_HUMAN]|Junction plakoglobin OS=Homo sapiens GN=JUP PE=1 SV=3 - [PLAK_HUMAN]	EGLLAIFK	49380	282200	458300	602800	1650600	45540	0.174982	1	1.62403	2.13607	5.84904	0.161375	-2.51472	0	0.699574	1.09496	2.5482	-2.63151
Catenin delta-1 OS=Homo sapiens GN=CTNND1 PE=1 SV=1 - [CTND1_HUMAN]	FVGDADLER	460300	664500	1173000	1694000	3354000	308400	0.692701	1	1.76524	2.54929	5.0474	0.464108	-0.529695	0	0.819862	1.35009	2.33554	-1.10747
Catenin delta-1 OS=Homo sapiens GN=CTNND1 PE=1 SV=1 - [CTND1_HUMAN]	GYELLFQPEVVR	35710	163000	273400	595400	1213000	32360	0.21908	1	1.6773	3.65276	7.44172	0.198528	-2.19047	0	0.746141	1.86899	2.89564	-2.33259
Catenin delta-1 OS=Homo sapiens GN=CTNND1 PE=1 SV=1 - [CTND1_HUMAN]	LVLINK	304500	902000	2084300	2469800	8969000	201470	0.337583	1	2.31075	2.73814	9.94346	0.223359	-1.56669	0	1.20836	1.45319	3.31375	-2.16256
Cathepsin D OS=Homo sapiens GN=CTSD PE=1 SV=1 - [CATD_HUMAN]	LSPEDYTLK	185820	1032800	2532400	3093600	10680000	185420	0.179919	1	2.45198	2.99535	10.3408	0.179531	-2.47458	0	1.29394	1.58273	3.37028	-2.47769
Cathepsin D OS=Homo sapiens GN=CTSD PE=1 SV=1 - [CATD_HUMAN]	LVDQNIFSFYLSR	40960	117700	187300	306400	705900	36520	0.348003	1	1.59133	2.60323	5.99745	0.31028	-1.52283	0	0.670237	1.3803	2.58435	-1.68836
Cathepsin D OS=Homo sapiens GN=CTSD PE=1 SV=1 - [CATD_HUMAN]	QVFGEATK	431020	1444000	2962700	4647000	10371000	281250	0.29849	1	2.05173	3.21814	7.18213	0.194771	-1.74424	0	1.03684	1.68623	2.84441	-2.36015
Cathepsin D OS=Homo sapiens GN=CTSD PE=1 SV=1 - [CATD_HUMAN]	QVFGEATKQPGITFIAAK	71990	162300	352500	520600	1322000	61370	0.443561	1	2.1719	3.20764	8.14541	0.378127	-1.17279	0	1.11896	1.68151	3.02599	-1.40306
Cathepsin D OS=Homo sapiens GN=CTSD PE=1 SV=1 - [CATD_HUMAN]	VGFAEAARL	204600	1404000	3151000	6637000	11590000	191500	0.145726	1	2.2443	4.72721	8.25499	0.136396	-2.77866	-1.60171e-16	1.16627	2.24099	3.04527	-2.87413
Cathepsin D OS=Homo sapiens GN=CTSD PE=1 SV=1 - [CATD_HUMAN]	VSTLPAITLK	628080	1837000	3581800	4076000	11395000	854710	0.341905	1	1.94981	2.21884	6.20305	0.465275	-1.54833	0	0.963333	1.1498	2.63298	-1.10384
Cathepsin D OS=Homo sapiens GN=CTSD PE=1 SV=1 - [CATD_HUMAN]	YSQAVPAVTEGPIPEVLK	93480	172620	309700	389400	802300	74300	0.541536	1	1.79411	2.25582	4.64778	0.430425	-0.88487	0	0.843272	1.17365	2.21654	-1.21617
Cathepsin L1 OS=Homo sapiens GN=CTSL PE=1 SV=2 - [CATL1_HUMAN]	VFQEPLFYEAPR	331590	1337460	2437900	4189900	8449700	306530	0.247925	1	1.82278	3.13273	6.31772	0.229188	-2.01202	0	0.866143	1.64742	2.6594	-2.1254
Cdc42 effector protein 4 OS=Homo sapiens GN=CDC42EP4 PE=1 SV=1 - [BORG4_HUMAN]	AGDAFGDTSFLNSK	203250	429100	740400	1216100	2766000	138920	0.473666	1	1.72547	2.83407	6.44605	0.323747	-1.07806	0	0.786991	1.50288	2.68842	-1.62706
Cdc42-interacting protein 4 OS=Homo sapiens GN=TRIP10 PE=1 SV=3 - [CIP4_HUMAN]	ELVAENLSVR	84780	299900	545500	1021000	2020000	85170	0.282694	1	1.81894	3.40447	6.73558	0.283995	-1.82269	0	0.863098	1.76743	2.7518	-1.81606
Cell cycle and apoptosis regulator protein 2 OS=Homo sapiens GN=CCAR2 PE=1 SV=2 - [CCAR2_HUMAN]	AEQQDSGR	92190	997700	1780000	3856000	6997000	166800	0.0924025	1	1.7841	3.86489	7.01313	0.167185	-3.43592	0	0.835199	1.95043	2.81006	-2.58049
Cell cycle and apoptosis regulator protein 2 OS=Homo sapiens GN=CCAR2 PE=1 SV=2 - [CCAR2_HUMAN]	RLTPLQLEIQR	186600	260100	386600	573100	1045000	153200	0.717416	1	1.48635	2.20338	4.01769	0.589004	-0.479117	0	0.571775	1.13972	2.00636	-0.76365
Cell cycle and apoptosis regulator protein 2 OS=Homo sapiens GN=CCAR2 PE=1 SV=2 - [CCAR2_HUMAN]	VLLLSSPGLEELYR	71770	135400	204200	300700	579600	59230	0.530059	1	1.50812	2.22083	4.28065	0.437445	-0.915775	0	0.592755	1.1511	2.09783	-1.19283
Cell division control protein 42 homolog OS=Homo sapiens GN=CDC42 PE=1 SV=2 - [CDC42_HUMAN]	QKPITPETAEK	436500	1503050	3265400	4772800	18557100	332230	0.29041	1	2.17252	3.17541	12.3463	0.221037	-1.78384	0	1.11937	1.66694	3.62601	-2.17764
Cell division control protein 6 homolog OS=Homo sapiens GN=CDC6 PE=1 SV=1 - [CDC6_HUMAN]	AIEIVESDVK	44510	144600	216400	354200	792500	40520	0.307815	1	1.49654	2.44952	5.48064	0.280221	-1.69987	0	0.581633	1.2925	2.45434	-1.83536
Cell division control protein 6 homolog OS=Homo sapiens GN=CDC6 PE=1 SV=1 - [CDC6_HUMAN]	SQAQATISFPK	129200	315900	542300	816200	2065000	113500	0.40899	1	1.71668	2.58373	6.53688	0.359291	-1.28986	0	0.779623	1.36945	2.7086	-1.47678
Cell division cycle 5-like protein OS=Homo sapiens GN=CDC5L PE=1 SV=2 - [CDC5L_HUMAN]	AAGIEIQK	577400	1424300	2362900	4020300	10673000	442700	0.405392	1	1.65899	2.82265	7.49351	0.310819	-1.30261	0	0.730306	1.49705	2.90564	-1.68585
Cell division cycle 5-like protein OS=Homo sapiens GN=CDC5L PE=1 SV=2 - [CDC5L_HUMAN]	DNEEETTDDPRK	69910	129600	165500	266800	660300	42310	0.539429	1	1.27701	2.05864	5.09491	0.326466	-0.890495	0	0.352765	1.04169	2.34906	-1.615
Cell division cycle 5-like protein OS=Homo sapiens GN=CDC5L PE=1 SV=2 - [CDC5L_HUMAN]	GVDYNAEIPFEK	74170	197300	328100	458100	1271000	71390	0.375925	1	1.66295	2.32184	6.44197	0.361835	-1.41148	-1.60171e-16	0.733745	1.21527	2.6875	-1.4666
Cell division cycle 5-like protein OS=Homo sapiens GN=CDC5L PE=1 SV=2 - [CDC5L_HUMAN]	QQDLDGELR	58630	107400	132800	206500	387900	62430	0.545903	1	1.2365	1.92272	3.61173	0.581285	-0.873283	0	0.306261	0.943148	1.85269	-0.782683
Cell division cycle 5-like protein OS=Homo sapiens GN=CDC5L PE=1 SV=2 - [CDC5L_HUMAN]	QVVQTPNTVLSTPFR	185500	278100	429000	704900	1374800	136330	0.667026	1	1.54261	2.5347	4.94355	0.490219	-0.584185	0	0.625374	1.34181	2.30555	-1.0285
Cell division cycle 5-like protein OS=Homo sapiens GN=CDC5L PE=1 SV=2 - [CDC5L_HUMAN]	VGQASEIAR	169800	468500	689800	1156000	2816000	138700	0.362433	1	1.47236	2.46745	6.01067	0.296051	-1.46421	-1.60171e-16	0.558129	1.30302	2.58753	-1.75608
Cell division cycle protein 16 homolog OS=Homo sapiens GN=CDC16 PE=1 SV=2 - [CDC16_HUMAN]	QTAEETGLTPLETSR	20160	28080	46270	66350	134300	12710	0.717949	1	1.64779	2.36289	4.78276	0.452635	-0.478047	-1.60171e-16	0.720534	1.24055	2.25784	-1.14358
Cell division cycle protein 27 homolog OS=Homo sapiens GN=CDC27 PE=1 SV=2 - [CDC27_HUMAN]	ISTITPQIQAFNLQK	99530	213900	294700	384400	853500	85570	0.465311	1	1.37775	1.7971	3.99018	0.400047	-1.10373	0	0.462311	0.845672	1.99645	-1.32176
Cell division cycle-associated 7-like protein OS=Homo sapiens GN=CDCA7L PE=1 SV=2 - [CDA7L_HUMAN]	FAEEFYSFR	57330	170800	284800	472300	1131000	30840	0.335656	1	1.66745	2.76522	6.62178	0.180562	-1.57495	0	0.737641	1.4674	2.72722	-2.46943
Cell division cycle-associated protein 2 OS=Homo sapiens GN=CDCA2 PE=1 SV=2 - [CDCA2_HUMAN]	KSPLAQDSPSQGSPALYR	47250	80780	130200	205200	480900	30810	0.584922	1	1.61179	2.54023	5.95321	0.381406	-0.773684	0	0.688659	1.34496	2.57367	-1.3906
Cell division cycle-associated protein 2 OS=Homo sapiens GN=CDCA2 PE=1 SV=2 - [CDCA2_HUMAN]	LGSTQSGFLVEESLPLSELTETSNALK	22900	38680	74390	111100	324700	18540	0.592037	1	1.92322	2.87229	8.39452	0.479317	-0.75624	0	0.943521	1.5222	3.06945	-1.06095
Cell division cycle-associated protein 2 OS=Homo sapiens GN=CDCA2 PE=1 SV=2 - [CDCA2_HUMAN]	VIGLQIFNIDTDR	94420	156160	272160	391670	847800	76780	0.604636	1	1.74283	2.50813	5.42905	0.491675	-0.725861	0	0.80143	1.32661	2.4407	-1.02422
Cell division cycle-associated protein 3 OS=Homo sapiens GN=CDCA3 PE=1 SV=1 - [CDCA3_HUMAN]	SPLTILQDDNSPGTLTLR	36330	112930	164950	334100	671300	34800	0.321704	1	1.46064	2.95847	5.94439	0.308155	-1.6362	-1.60171e-16	0.5466	1.56485	2.57153	-1.69827
Cell division cycle-associated protein 4 OS=Homo sapiens GN=CDCA4 PE=1 SV=1 - [CDCA4_HUMAN]	TVAPQAAER	258300	629000	1050000	1711000	2537000	297700	0.410652	1	1.66932	2.72019	4.03339	0.473291	-1.28401	0	0.739257	1.44371	2.01199	-1.0792
Cell division cycle-associated protein 7 OS=Homo sapiens GN=CDCA7 PE=1 SV=1 - [CDCA7_HUMAN]	TFPGVASR	558600	1053000	1864000	3821000	6998000	348100	0.530484	1	1.77018	3.62868	6.64577	0.330579	-0.914618	0	0.823896	1.85944	2.73244	-1.59693
Cell growth-regulating nucleolar protein OS=Homo sapiens GN=LYAR PE=1 SV=2 - [LYAR_HUMAN]	ELLEQISAFDNVPR	39500	115800	173400	397300	738300	35280	0.341105	1	1.49741	3.43092	6.37565	0.304663	-1.55171	0	0.582469	1.77859	2.67257	-1.71471
Cellular nucleic acid-binding protein OS=Homo sapiens GN=CNBP PE=1 SV=1 - [CNBP_HUMAN]	GGFTSDR	429500	1130000	1971000	3902000	8426000	238500	0.380088	1	1.74425	3.4531	7.45664	0.211062	-1.39559	0	0.802605	1.78789	2.89853	-2.24426
Centromere protein F OS=Homo sapiens GN=CENPF PE=1 SV=2 - [CENPF_HUMAN]	ALLSALELK	69450	202100	382100	390900	796400	45100	0.343642	1	1.89065	1.93419	3.94062	0.223157	-1.54102	0	0.918881	0.95173	1.97842	-2.16387
Centromere protein F OS=Homo sapiens GN=CENPF PE=1 SV=2 - [CENPF_HUMAN]	FLDVENELSR	91370	199900	325700	460300	764600	71710	0.457079	1	1.62931	2.30265	3.82491	0.358729	-1.12949	0	0.704265	1.2033	1.93543	-1.47903
Centrosomal protein of 170 kDa OS=Homo sapiens GN=CEP170 PE=1 SV=1 - [CE170_HUMAN]	IDLLAQPR	212400	248700	394300	779200	1776000	79000	0.854041	1	1.58544	3.13309	7.14113	0.317652	-0.227623	0	0.664887	1.64759	2.83615	-1.65448
Centrosomal protein of 170 kDa OS=Homo sapiens GN=CEP170 PE=1 SV=1 - [CE170_HUMAN]	ISQDLALIAR	85450	124200	222500	396200	909100	48340	0.688003	1	1.79147	3.19002	7.31965	0.389211	-0.539513	-1.60171e-16	0.84114	1.67356	2.87177	-1.36138
Centrosomal protein of 170 kDa OS=Homo sapiens GN=CEP170 PE=1 SV=1 - [CE170_HUMAN]	SSESELSK	318700	323800	618500	904100	3084000	104100	0.98425	1	1.91013	2.79216	9.5244	0.321495	-0.022904	-1.60171e-16	0.933671	1.48138	3.25163	-1.63713
Centrosomal protein of 170 kDa OS=Homo sapiens GN=CEP170 PE=1 SV=1 - [CE170_HUMAN]	STGSATSLASQGER	120500	122800	216300	402100	957400	51070	0.98127	1	1.7614	3.27443	7.79642	0.415879	-0.0272774	-1.60171e-16	0.816723	1.71124	2.96281	-1.26576
Centrosomal protein of 57 kDa OS=Homo sapiens GN=CEP57 PE=1 SV=2 - [CEP57_HUMAN]	AIFSALK	274600	1077000	2010000	3068000	6506000	186800	0.254968	1	1.8663	2.84865	6.04085	0.173445	-1.97161	0	0.900177	1.51028	2.59475	-2.52745
Centrosomal protein of 57 kDa OS=Homo sapiens GN=CEP57 PE=1 SV=2 - [CEP57_HUMAN]	IQAEESVK	136200	346000	593500	890600	1823000	92180	0.393642	1	1.71532	2.57399	5.26879	0.266416	-1.34505	0	0.778476	1.36401	2.39747	-1.90825
Chaperone activity of bc1 complex-like, mitochondrial OS=Homo sapiens GN=ADCK3 PE=1 SV=1 - [ADCK3_HUMAN]	AVLGSSPFLSEANAER	67750	143600	243100	375900	795700	48760	0.471797	1	1.6929	2.61769	5.54109	0.339554	-1.08376	0	0.759494	1.38829	2.47017	-1.55829
Charged multivesicular body protein 1a OS=Homo sapiens GN=CHMP1A PE=1 SV=1 - [CHM1A_HUMAN]	VDAVASK	750700	1497000	2839000	4190000	11480000	510500	0.50147	1	1.89646	2.79893	7.66867	0.341015	-0.995766	0	0.923309	1.48488	2.93898	-1.55209
Charged multivesicular body protein 2a OS=Homo sapiens GN=CHMP2A PE=1 SV=1 - [CHM2A_HUMAN]	ANIQAVSLK	105000	482500	528600	834000	2716000	245800	0.217617	1	1.09554	1.7285	5.62902	0.50943	-2.20014	0	0.131647	0.789518	2.49288	-0.973044
Charged multivesicular body protein 2a OS=Homo sapiens GN=CHMP2A PE=1 SV=1 - [CHM2A_HUMAN]	KAEAAASALADADADLEER	45180	153800	305300	425000	1214000	51330	0.293758	1	1.98505	2.76333	7.89337	0.333745	-1.7673	0	0.989172	1.46641	2.98064	-1.58318
Charged multivesicular body protein 2a OS=Homo sapiens GN=CHMP2A PE=1 SV=1 - [CHM2A_HUMAN]	KAEAAASALADADADLEERLK	117900	288900	529000	766200	2306000	102770	0.4081	1	1.83108	2.65213	7.982	0.355729	-1.29301	0	0.872698	1.40715	2.99675	-1.49115
Charged multivesicular body protein 2b OS=Homo sapiens GN=CHMP2B PE=1 SV=1 - [CHM2B_HUMAN]	ATISDEEIER	248240	549600	921200	1492700	3797400	205900	0.451674	1	1.67613	2.71598	6.90939	0.374636	-1.14665	0	0.745132	1.44147	2.78856	-1.41644
Charged multivesicular body protein 2b OS=Homo sapiens GN=CHMP2B PE=1 SV=1 - [CHM2B_HUMAN]	SLPSASTSK	421170	957500	1755400	3006000	8070000	269360	0.439864	1	1.83332	3.13943	8.4282	0.281316	-1.18487	0	0.874455	1.6505	3.07522	-1.82974
Charged multivesicular body protein 2b OS=Homo sapiens GN=CHMP2B PE=1 SV=1 - [CHM2B_HUMAN]	TFAVSSK	1164300	2149500	3860000	5377000	14108000	860500	0.541661	1	1.79577	2.50151	6.56339	0.400326	-0.884538	0	0.8446	1.3228	2.71444	-1.32075
Charged multivesicular body protein 2b OS=Homo sapiens GN=CHMP2B PE=1 SV=1 - [CHM2B_HUMAN]	TVDDVIKEQNR	61050	126700	231100	331300	875700	51830	0.481847	1	1.82399	2.61484	6.9116	0.409077	-1.05335	0	0.867101	1.38672	2.78902	-1.28956
Charged multivesicular body protein 4b OS=Homo sapiens GN=CHMP4B PE=1 SV=1 - [CHM4B_HUMAN]	GGPTPQEAIQR	1156000	1350000	1854000	2227000	5737000	325200	0.856296	1	1.37333	1.64963	4.24963	0.240889	-0.223818	0	0.457682	0.722142	2.08734	-2.05356
Charged multivesicular body protein 4b OS=Homo sapiens GN=CHMP4B PE=1 SV=1 - [CHM4B_HUMAN]	KIEQELTAAK	561800	1483700	2837000	3898000	13405000	352000	0.378648	1	1.91211	2.62722	9.03485	0.237245	-1.40107	0	0.935167	1.39353	3.1755	-2.07555
Charged multivesicular body protein 4b OS=Homo sapiens GN=CHMP4B PE=1 SV=1 - [CHM4B_HUMAN]	LFGAGGGK	236300	694000	1371000	1901000	5985000	192600	0.34049	1	1.9755	2.73919	8.62392	0.277522	-1.55432	-1.60171e-16	0.982221	1.45375	3.10834	-1.84933
Charged multivesicular body protein 4b OS=Homo sapiens GN=CHMP4B PE=1 SV=1 - [CHM4B_HUMAN]	QLAQIDGTLSTIEFQR	68300	119750	164110	214800	456900	68090	0.570355	1	1.37044	1.79374	3.81545	0.568601	-0.810068	0	0.454637	0.842968	1.93185	-0.814511
Charged multivesicular body protein 4c OS=Homo sapiens GN=CHMP4C PE=1 SV=1 - [CHM4C_HUMAN]	AAPSPQEALVR	253100	458700	682500	1057800	1991000	186100	0.551777	1	1.4879	2.30608	4.34053	0.405712	-0.857843	-1.60171e-16	0.573278	1.20544	2.11787	-1.30147
Charged multivesicular body protein 7 OS=Homo sapiens GN=CHMP7 PE=1 SV=1 - [CHMP7_HUMAN]	ISDAELEAELEKLSLSEGGLVPSSK	16230	49970	91170	134600	317000	20730	0.324795	1	1.82449	2.69362	6.34381	0.414849	-1.6224	-1.60171e-16	0.867497	1.42954	2.66535	-1.26934
Chitinase domain-containing protein 1 OS=Homo sapiens GN=CHID1 PE=1 SV=1 - [CHID1_HUMAN]	TVVQVAK	81330	237100	455400	628800	1733000	97430	0.34302	1	1.92071	2.65205	7.30915	0.410924	-1.54364	-1.60171e-16	0.941639	1.40711	2.8697	-1.28306
Chitobiosyldiphosphodolichol beta-mannosyltransferase OS=Homo sapiens GN=ALG1 PE=1 SV=2 - [ALG1_HUMAN]	IQIVGLTELQSLAVGPR	24000	39540	56190	83080	110200	30220	0.60698	1	1.42109	2.10116	2.78705	0.764289	-0.720278	0	0.507001	1.07119	1.47874	-0.387809
Chloride channel CLIC-like protein 1 OS=Homo sapiens GN=CLCC1 PE=1 SV=1 - [CLCC1_HUMAN]	ETGGILGEGTPK	60460	115200	167300	243500	492000	70470	0.524826	1	1.45226	2.11372	4.27083	0.611719	-0.930088	0	0.538297	1.07978	2.09452	-0.70906
Chloride intracellular channel protein 1 OS=Homo sapiens GN=CLIC1 PE=1 SV=4 - [CLIC1_HUMAN]	AGSDGAK	241300	2844000	5137000	7810000	29710000	209500	0.0848453	1	1.80626	2.74613	10.4466	0.0736639	-3.55902	0	0.853005	1.4574	3.38496	-3.7629
Chloride intracellular channel protein 1 OS=Homo sapiens GN=CLIC1 PE=1 SV=4 - [CLIC1_HUMAN]	EEFASTCPDDEEIELAYEQVAK	5203	9473	17310	28970	77870	1839	0.549245	1	1.8273	3.05817	8.2202	0.194131	-0.864478	0	0.869712	1.61267	3.03917	-2.3649
Chloride intracellular channel protein 1 OS=Homo sapiens GN=CLIC1 PE=1 SV=4 - [CLIC1_HUMAN]	GFTIPEAFR	158420	1676200	2977000	7624000	16743000	209020	0.0945114	1	1.77604	4.54838	9.98866	0.124699	-3.40337	0	0.828665	2.18535	3.32029	-3.00348
Chloride intracellular channel protein 1 OS=Homo sapiens GN=CLIC1 PE=1 SV=4 - [CLIC1_HUMAN]	GVTFNVTTVDTK	478800	725600	1125100	1402600	3391000	265960	0.659868	1	1.55058	1.93302	4.67337	0.366538	-0.599751	0	0.632807	0.950857	2.22446	-1.44797
Chloride intracellular channel protein 1 OS=Homo sapiens GN=CLIC1 PE=1 SV=4 - [CLIC1_HUMAN]	LAALNPESNTAGLDIFAK	96343	336810	698420	992340	3573990	80396	0.286046	1	2.07363	2.94629	10.6113	0.238698	-1.80568	0	1.05216	1.5589	3.40753	-2.06674
Chloride intracellular channel protein 1 OS=Homo sapiens GN=CLIC1 PE=1 SV=4 - [CLIC1_HUMAN]	TETVQK	82710	247800	499000	726300	2052000	108300	0.333777	1	2.01372	2.93099	8.28087	0.437046	-1.58304	0	1.00986	1.55139	3.04978	-1.19414
Chloride intracellular channel protein 4 OS=Homo sapiens GN=CLIC4 PE=1 SV=4 - [CLIC4_HUMAN]	NSRPEANEALER	288300	810600	1396000	2690000	5983000	222500	0.355662	1	1.72218	3.31853	7.38095	0.274488	-1.49142	0	0.784237	1.73054	2.88381	-1.86518
Chondroitin sulfate glucuronyltransferase OS=Homo sapiens GN=CHPF2 PE=2 SV=2 - [CHPF2_HUMAN]	ADVGDALETALEQLNR	61200	121330	163990	268660	493420	54030	0.504409	1	1.3516	2.21429	4.06676	0.445314	-0.987333	-1.60171e-16	0.434672	1.14685	2.02388	-1.1671
Chondroitin sulfate synthase 2 OS=Homo sapiens GN=CHPF PE=1 SV=2 - [CHSS2_HUMAN]	GADRADVADVLGTALEELNR	18770	38120	41370	72910	138900	17650	0.492392	1	1.08526	1.91264	3.64376	0.463012	-1.02212	0	0.118037	0.935569	1.86543	-1.11088
Chondroitin sulfate synthase 2 OS=Homo sapiens GN=CHPF PE=1 SV=2 - [CHSS2_HUMAN]	VEILPVPYVTEASR	113900	236500	383700	584400	1035000	89230	0.481607	1	1.62241	2.47104	4.37632	0.377294	-1.05407	-1.60171e-16	0.698139	1.30512	2.12972	-1.40624
Chromatin target of PRMT1 protein OS=Homo sapiens GN=CHTOP PE=1 SV=2 - [CHTOP_HUMAN]	GLPIIQR	176300	864800	1649000	3966000	8673000	160500	0.203862	1	1.9068	4.58603	10.0289	0.185592	-2.29433	0	0.931153	2.19725	3.32609	-2.42979
Chromobox protein homolog 1 OS=Homo sapiens GN=CBX1 PE=1 SV=1 - [CBX1_HUMAN]	KVEEVLEEEEEEYVVEK	73720	126100	219700	293400	880000	54200	0.584615	1	1.74227	2.32672	6.97859	0.429818	-0.77444	0	0.800967	1.2183	2.80294	-1.2182
Chromobox protein homolog 3 OS=Homo sapiens GN=CBX3 PE=1 SV=4 - [CBX3_HUMAN]	GLDPER	584500	1656000	2362000	4845000	11870000	299900	0.352959	1	1.42633	2.92572	7.16787	0.181099	-1.50243	0	0.512306	1.54879	2.84155	-2.46515
Chromobox protein homolog 3 OS=Homo sapiens GN=CBX3 PE=1 SV=4 - [CBX3_HUMAN]	KVEEAEPEEFVVEK	129780	308300	518700	818800	2291000	104530	0.420954	1	1.68245	2.65585	7.43107	0.339053	-1.24827	0	0.750565	1.40918	2.89357	-1.56042
Chromobox protein homolog 3 OS=Homo sapiens GN=CBX3 PE=1 SV=4 - [CBX3_HUMAN]	SLSDSESDDSK	153680	960500	1801600	3010000	8929000	122120	0.16	1	1.87569	3.13378	9.2962	0.127142	-2.64386	0	0.907421	1.64791	3.21664	-2.97549
Chromobox protein homolog 3 OS=Homo sapiens GN=CBX3 PE=1 SV=4 - [CBX3_HUMAN]	SLSDSESDDSKSK	21670	89840	174200	302300	851400	21780	0.241207	1	1.939	3.36487	9.47685	0.242431	-2.05166	0	0.955315	1.75055	3.24441	-2.04435
Chromobox protein homolog 5 OS=Homo sapiens GN=CBX5 PE=1 SV=1 - [CBX5_HUMAN]	EQSNDIAR	39300	95130	143400	274500	552000	30880	0.413119	1	1.50741	2.88553	5.80259	0.324608	-1.27537	0	0.592073	1.52883	2.5367	-1.62323
Chromobox protein homolog 5 OS=Homo sapiens GN=CBX5 PE=1 SV=1 - [CBX5_HUMAN]	GQVEYLLK	253060	718900	1223000	1863200	5509000	177890	0.35201	1	1.70121	2.59174	7.6631	0.247447	-1.50631	0	0.766561	1.37392	2.93793	-2.01481
Chromobox protein homolog 5 OS=Homo sapiens GN=CBX5 PE=1 SV=1 - [CBX5_HUMAN]	KSNFSNSADDIK	117700	253400	562900	796900	2175000	103000	0.464483	1	2.22139	3.14483	8.58327	0.406472	-1.1063	0	1.15146	1.65298	3.10153	-1.29877
Chromobox protein homolog 5 OS=Homo sapiens GN=CBX5 PE=1 SV=1 - [CBX5_HUMAN]	SNFSNSADDIK	68810	160700	288500	437500	1187000	54190	0.428189	1	1.79527	2.72246	7.38643	0.337212	-1.22368	0	0.844201	1.44491	2.88488	-1.56827
Chromodomain-helicase-DNA-binding protein 1 OS=Homo sapiens GN=CHD1 PE=1 SV=2 - [CHD1_HUMAN]	ISGVQVNAK	53420	87480	134900	218500	575900	34020	0.610654	1	1.54207	2.49771	6.58322	0.388889	-0.711573	0	0.624865	1.32061	2.71879	-1.36257
Chromodomain-helicase-DNA-binding protein 2 OS=Homo sapiens GN=CHD2 PE=1 SV=2 - [CHD2_HUMAN]	GTVEEEIIER	200000	229500	326300	468300	1167000	86020	0.87146	1	1.42179	2.04052	5.08497	0.374815	-0.198494	-1.60171e-16	0.507705	1.02894	2.34624	-1.41575
Chromodomain-helicase-DNA-binding protein 4 OS=Homo sapiens GN=CHD4 PE=1 SV=2 - [CHD4_HUMAN]	GNFLEIK	195200	613700	1106000	1523000	3633000	143600	0.318071	1	1.80218	2.48167	5.91983	0.233991	-1.65258	0	0.849746	1.31131	2.56556	-2.09548
Chromodomain-helicase-DNA-binding protein 4 OS=Homo sapiens GN=CHD4 PE=1 SV=2 - [CHD4_HUMAN]	LLEQALVIEEQLR	44290	96020	164600	240000	457700	45510	0.461258	1	1.71423	2.49948	4.76672	0.473964	-1.11635	0	0.777557	1.32163	2.253	-1.07715
Chromodomain-helicase-DNA-binding protein 4 OS=Homo sapiens GN=CHD4 PE=1 SV=2 - [CHD4_HUMAN]	VGGNIEVLGFNAR	272900	790600	1636200	2870000	6351000	151650	0.345181	1	2.06957	3.63015	8.03314	0.191816	-1.53458	0	1.04933	1.86003	3.00596	-2.3822
Chromodomain-helicase-DNA-binding protein 4 OS=Homo sapiens GN=CHD4 PE=1 SV=2 - [CHD4_HUMAN]	WQDIQNDPR	288230	712300	1227500	2197200	4079400	227340	0.404647	1	1.72329	3.08466	5.72708	0.319163	-1.30526	0	0.785166	1.62511	2.5178	-1.64763
Chromosome alignment-maintaining phosphoprotein 1 OS=Homo sapiens GN=CHAMP1 PE=1 SV=2 - [CHAP1_HUMAN]	KPGPPLSPEIR	156000	159700	274600	324400	647900	54450	0.976832	1	1.71947	2.03131	4.05698	0.340952	-0.0338183	0	0.781967	1.02241	2.02041	-1.55236
Chromosome alignment-maintaining phosphoprotein 1 OS=Homo sapiens GN=CHAMP1 PE=1 SV=2 - [CHAP1_HUMAN]	SALFSESQK	773200	428300	810100	1247900	3436000	136790	1.80528	1	1.89143	2.91361	8.02241	0.319379	0.85222	0	0.919478	1.54281	3.00404	-1.64666
Chromosome transmission fidelity protein 8 homolog isoform 2 OS=Homo sapiens GN=CHTF8 PE=1 SV=1 - [CTF8A_HUMAN]	AGGLLGAGPDPR	342910	487300	599700	661100	1170800	174580	0.703694	1	1.23066	1.35666	2.40263	0.35826	-0.50698	0	0.299431	0.440058	1.26461	-1.48092
Chromosome transmission fidelity protein 8 homolog isoform 2 OS=Homo sapiens GN=CHTF8 PE=1 SV=1 - [CTF8A_HUMAN]	ASGPLGPNPANFPR	82120	207100	313700	642000	1304000	82940	0.396523	1	1.51473	3.09995	6.29648	0.400483	-1.33452	0	0.599058	1.63225	2.65454	-1.32019
Chromosome transmission fidelity protein 8 homolog isoform 2 OS=Homo sapiens GN=CHTF8 PE=1 SV=1 - [CTF8A_HUMAN]	SAGLQGSNPTIFPR	129900	269000	474000	812200	1756000	157200	0.4829	1	1.76208	3.01933	6.52788	0.584387	-1.0502	0	0.817281	1.59423	2.70661	-0.775005
Chromosome transmission fidelity protein 8 homolog isoform 2 OS=Homo sapiens GN=CHTF8 PE=1 SV=1 - [CTF8A_HUMAN]	TGALPGPGPLSNPR	113000	180900	282900	454100	912600	90140	0.624655	1	1.56385	2.51023	5.04478	0.498286	-0.67887	0	0.6451	1.32782	2.33479	-1.00495
Cip1-interacting zinc finger protein OS=Homo sapiens GN=CIZ1 PE=1 SV=2 - [CIZ1_HUMAN]	IPSTDTQVQPK	122200	247700	414600	700200	1661000	82030	0.493339	1	1.6738	2.82681	6.70569	0.331167	-1.01935	-1.60171e-16	0.743126	1.49917	2.74539	-1.59437
Cirhin OS=Homo sapiens GN=CIRH1A PE=1 SV=1 - [CIR1A_HUMAN]	FFNYVPSGIR	60960	117600	220100	477000	1023000	42740	0.518367	1	1.8716	4.05612	8.69898	0.363435	-0.947953	0	0.904271	2.0201	3.12085	-1.46023
Cirhin OS=Homo sapiens GN=CIRH1A PE=1 SV=1 - [CIR1A_HUMAN]	SALQILFSEDSTK	50180	163200	277800	458300	1386000	45310	0.307475	1	1.70221	2.80821	8.49265	0.277635	-1.70146	0	0.767406	1.48965	3.08621	-1.84874
Cirhin OS=Homo sapiens GN=CIRH1A PE=1 SV=1 - [CIR1A_HUMAN]	TDGTVEIYNLSANYFQEK	63100	109300	172300	251800	571900	47130	0.57731	1	1.5764	2.30375	5.23239	0.431199	-0.792581	0	0.656629	1.20398	2.38747	-1.21358
Citrate synthase, mitochondrial OS=Homo sapiens GN=CS PE=1 SV=2 - [CISY_HUMAN]	ALGFPLERPK	479800	3895500	7372100	14352000	37992000	819300	0.123168	1	1.89247	3.68425	9.75279	0.21032	-3.0213	0	0.920267	1.88137	3.28582	-2.24934
Citrate synthase, mitochondrial OS=Homo sapiens GN=CS PE=1 SV=2 - [CISY_HUMAN]	AYAQGISR	1804300	4123400	6336000	12492000	26036000	1375800	0.437576	1	1.5366	3.02954	6.31421	0.333657	-1.1924	0	0.619738	1.5991	2.6586	-1.58356
Citrate synthase, mitochondrial OS=Homo sapiens GN=CS PE=1 SV=2 - [CISY_HUMAN]	GLVYETSVLDPDEGIR	164910	485200	680300	1007900	2644000	200780	0.33988	1	1.4021	2.07729	5.4493	0.413809	-1.5569	0	0.487592	1.0547	2.44607	-1.27296
Citrate synthase, mitochondrial OS=Homo sapiens GN=CS PE=1 SV=2 - [CISY_HUMAN]	IVPNVLLEQGK	1069400	3784490	6901300	9315500	31251400	1051280	0.282574	1	1.82357	2.46149	8.25776	0.277786	-1.8233	0	0.866769	1.29953	3.04575	-1.84795
Citrate synthase, mitochondrial OS=Homo sapiens GN=CS PE=1 SV=2 - [CISY_HUMAN]	VVPGYGHAVLR	174650	408000	657200	1003500	2310700	145830	0.428064	1	1.61078	2.45956	5.66348	0.357426	-1.2241	0	0.687763	1.2984	2.50169	-1.48428
Citron Rho-interacting kinase OS=Homo sapiens GN=CIT PE=1 SV=2 - [CTRO_HUMAN]	WVTALESVVAGGR	88070	173480	303490	458500	805600	64840	0.507667	1	1.74942	2.64296	4.64376	0.373761	-0.978047	0	0.80688	1.40215	2.21529	-1.41981
Clathrin heavy chain 1 OS=Homo sapiens GN=CLTC PE=1 SV=5 - [CLH1_HUMAN]	AVNYFSK	838000	3590200	6796000	10661000	27178000	442700	0.233413	1	1.89293	2.96947	7.57005	0.123308	-2.09904	-1.60171e-16	0.920622	1.57021	2.9203	-3.01966
Clathrin heavy chain 1 OS=Homo sapiens GN=CLTC PE=1 SV=5 - [CLH1_HUMAN]	AYEFAER	453300	1566000	3028000	5618000	10980000	327200	0.289464	1	1.93359	3.58748	7.01149	0.20894	-1.78855	-1.60171e-16	0.951281	1.84297	2.80972	-2.25884
Clathrin heavy chain 1 OS=Homo sapiens GN=CLTC PE=1 SV=5 - [CLH1_HUMAN]	ENPYYDSR	111600	294400	470700	797200	1558000	89940	0.379076	1	1.59885	2.70788	5.29212	0.305503	-1.39944	0	0.67703	1.43716	2.40385	-1.71074
Clathrin heavy chain 1 OS=Homo sapiens GN=CLTC PE=1 SV=5 - [CLH1_HUMAN]	ESYVETELIFALAK	12810	33330	55450	92690	200600	12310	0.384338	1	1.66367	2.78098	6.0186	0.369337	-1.37955	0	0.734366	1.47559	2.58943	-1.43699
Clathrin heavy chain 1 OS=Homo sapiens GN=CLTC PE=1 SV=5 - [CLH1_HUMAN]	GQFSTDELVAEVEKR	42910	244600	464300	839800	1851000	35350	0.175429	1	1.8982	3.43336	7.56746	0.144522	-2.51104	0	0.924633	1.77962	2.91981	-2.79064
Clathrin heavy chain 1 OS=Homo sapiens GN=CLTC PE=1 SV=5 - [CLH1_HUMAN]	IAAYLFK	146650	1269700	2759000	4792000	12409000	207200	0.1155	1	2.17295	3.77412	9.77317	0.163188	-3.11404	0	1.11966	1.91614	3.28883	-2.61539
Clathrin heavy chain 1 OS=Homo sapiens GN=CLTC PE=1 SV=5 - [CLH1_HUMAN]	IYIDSNNNPER	175230	340700	579300	856500	1748000	156290	0.514323	1	1.70032	2.51394	5.13061	0.458732	-0.959252	0	0.765809	1.32995	2.35913	-1.12428
[truncated: 6,194 more rows]

## Sheet: HeLa Time Course (Figure S1B)
Protein	Peptide Sequence	Intensity						Normalized to 15 min Aha						Log2 Transformed
[truncated: 2,979 more rows]

## Sheet: Description
Time course of Aha labeling duration
[truncated: 7 more rows]
