# Supplementary material for: A Proteomics Approach to Profiling the Temporal Translational Response to Stress and Growth
Source: iScience. 2018 Nov 5;9:367–81. doi: 10.1016/j.isci.2018.11.004 (PMC6249402; doi:10.1016/j.isci.2018.11.004)
Supplement: Table S2. Tunicamycin Time Course, Related to Figure 2 [file mmc3.xlsx]

## Sheet: Tm Proteins Compiled
Gene	Accession	Protein	Replicates	Log2 Average															Standard Deviation
				DMSO 30	DMSO 90	DMSO 150	DMSO 210	DMSO 270	Tm 30	Tm 90	Tm 150	Tm 210	Tm 270	Tm-D 30	Tm-D 90	Tm-D 150	Tm-D 210	Tm-D 270	DMSO 30	DMSO 90	DMSO 150	DMSO 210	DMSO 270	Tm 30	Tm 90	Tm 150	Tm 210	Tm 270
GBE1	GLGB_HUMAN	1,4-alpha-glucan-branching enzyme	1	0	0.059996	-0.0327348	0.412662	0.382512	0.0280085	-0.49329	-0.659931	-0.532036	-0.630233	0.0280085	-0.553286	-0.627196	-0.944697	-1.01274	0	0	0	0	0	0	0	0	0	0
HSPE1	CH10_HUMAN	10 kDa heat shock protein, mitochondrial	3	0	0.394865	0.321139	0.398193	0.214187	0.211847	-0.587831	-0.98813	-0.964793	-1.43068	0.211847	-0.982696	-1.30927	-1.36299	-1.64487	0	0	0	0	0	0	0	0	0	0
EFTUD2	U5S1_HUMAN	116 kDa U5 small nuclear ribonucleoprotein component	3	0	0.306125	0.0739284	0.223411	0.104562	0.215355	-0.137183	-0.435326	-0.375546	-0.644258	0.215355	-0.443308	-0.509254	-0.598957	-0.74882	0	0.0674088	0.476017	0.0151953	0.384476	0.037206	0.10144	0.123457	0.258157	0.360491
YWHAB	1433B_HUMAN	14-3-3 protein beta/alpha	2	0	0.141711	0.0180713	0.101766	-0.00450316	0.136907	-0.326535	-0.572668	-0.434774	-0.637283	0.136907	-0.468246	-0.590739	-0.53654	-0.63278	0	0	0	0	0	0	0	0	0	0
YWHAE	1433E_HUMAN	14-3-3 protein epsilon	3	-5.33904e-17	0.294547	0.0416486	0.306593	0.210404	0.215585	-0.0730985	-0.518536	-0.400318	-0.698206	0.215585	-0.367646	-0.560184	-0.706911	-0.90861	0	0.275788	0.314824	0.171993	0.174171	0.272319	0.208088	0.161117	0.148187	0.102005
YWHAG	1433G_HUMAN	14-3-3 protein gamma	3	0	0.387923	0.227998	0.366874	0.226118	0.321857	-0.171288	-0.563634	-0.563048	-0.827514	0.321857	-0.559211	-0.791632	-0.929921	-1.05363	0	0.232412	0.305422	0.0611552	0.082728	0.217965	0.281962	0.102571	0.276124	0.280165
SFN	1433S_HUMAN	14-3-3 protein sigma	1	0	0.496603	0.0934665	0.390328	0.0979652	0.377728	-0.493073	-1.12044	-1.48234	-1.95859	0.377728	-0.989676	-1.21391	-1.87267	-2.05656	0	0.177388	0.233845	0.0211523	0.0107228	0.29173	0.344556	0.331373	0.414282	0.312963
YWHAQ	1433T_HUMAN	14-3-3 protein theta	3	-5.33904e-17	0.167967	-0.0677334	0.0642669	0.0040664	0.139611	-0.270869	-0.647484	-0.5418	-0.907772	0.139611	-0.438837	-0.579751	-0.606067	-0.911838	9.2475e-17	0.291998	0.198269	0.111586	0.0870112	0.271983	0.323195	0.109746	0.277168	0.212423
YWHAZ	1433Z_HUMAN	14-3-3 protein zeta/delta	3	-5.33904e-17	0.41246	0.293648	0.481633	0.401171	0.270879	-0.327528	-0.745788	-0.55448	-0.802128	0.270879	-0.739987	-1.03944	-1.03611	-1.2033	0	0.252715	0.284304	0.0637671	0.138811	0.254859	0.296737	0.239788	0.432516	0.438626
TNKS1BP1	TB182_HUMAN	182 kDa tankyrase-1-binding protein	3	-5.33904e-17	0.264708	-0.147684	0.0337879	-0.0743713	0.225522	-0.124732	-0.498059	-0.358496	-0.469519	0.225522	-0.38944	-0.350375	-0.392283	-0.395148	0	0	0	0	0	0	0	0	0	0
AGPAT1	PLCA_HUMAN	1-acyl-sn-glycerol-3-phosphate acyltransferase alpha	1	0	0.208275	0.0332424	0.404047	-0.0280335	0.329455	0.107892	-0.378042	-0.269658	-0.860525	0.329455	-0.100382	-0.411285	-0.673705	-0.832491	9.2475e-17	0.193568	0.130257	0.364396	0.108482	0.31407	0.250756	0.233516	0.336498	0.335719
PLCB3	PLCB3_HUMAN	1-phosphatidylinositol 4,5-bisphosphate phosphodiesterase beta-3	2	0	0.427529	0.340089	0.330359	0.295676	0.349034	-0.0430358	-0.330886	-0.114499	-0.449512	0.349034	-0.470565	-0.670976	-0.444857	-0.745188	9.2475e-17	0.286397	0.354137	0.0767011	0.179634	0.279723	0.255237	0.0717409	0.360308	0.340124
PLCH1	PLCH1_HUMAN	1-phosphatidylinositol 4,5-bisphosphate phosphodiesterase eta-1	1	-1.60171e-16	0.349977	-0.0340638	0.425158	0.311698	0.388273	0.123743	-0.0626522	0.331862	0.13492	0.388273	-0.226234	-0.0285884	-0.0932962	-0.176779	9.2475e-17	0.316403	0.325886	0.286261	0.197417	0.242701	0.32783	0.126995	0.220825	0.225274
CNP	CN37_HUMAN	2',3'-cyclic-nucleotide 3'-phosphodiesterase	2	0	-0.0170608	-0.0452136	0.292805	0.473637	0.175586	-0.442006	-0.668397	-0.430802	-0.546937	0.175586	-0.424945	-0.623183	-0.723607	-1.02057	0	0.164936	0.0432208	0.164794	0.23372	0.210652	0.127146	0.134035	0.235837	0.240321
DECR1	DECR_HUMAN	2,4-dienoyl-CoA reductase, mitochondrial	3	-5.33904e-17	0.317815	0.142518	0.408568	0.447863	0.299865	-0.237959	-0.515401	-0.439225	-0.605705	0.299865	-0.555774	-0.657919	-0.847792	-1.05357	0	0.36689	0.229074	0.0672391	0.246434	0.404934	0.438937	0.10605	0.213309	0.0902122
PDE12	PDE12_HUMAN	2',5'-phosphodiesterase 12	2	0	0.134211	-0.182251	0.175359	-0.112969	0.224484	-0.203545	-0.452699	-0.476732	-0.705909	0.224484	-0.337756	-0.270447	-0.652091	-0.59294	0	0.223408	0.460833	0.123487	0.0661923	0.290723	0.475251	0.142729	0.247581	0.19049
OAS3	OAS3_HUMAN	2'-5'-oligoadenylate synthase 3	2	0	0.18023	0.164349	0.144621	0.175253	0.0560329	-0.166388	-0.407155	-0.306348	-0.653396	0.0560329	-0.346618	-0.571504	-0.450969	-0.828649	0	0	0	0	0	0	0	0	0	0
PSMC6	PRS10_HUMAN	26S protease regulatory subunit 10B	2	0	0.279121	0.0802366	0.387901	0.248544	0.174384	-0.301914	-0.59089	-0.666515	-0.916883	0.174384	-0.581035	-0.671127	-1.05442	-1.16543	9.2475e-17	0.227857	0.12741	0.0503578	0.112375	0.249152	0.232475	0.130288	0.142052	0.123739
PSMC1	PRS4_HUMAN	26S protease regulatory subunit 4	3	-5.33904e-17	0.382844	0.205263	0.401305	0.249881	0.153791	-0.246977	-0.603753	-0.389205	-0.716756	0.153791	-0.629821	-0.809016	-0.79051	-0.966637	9.2475e-17	0.3046	0.291847	0.178175	0.224236	0.260385	0.339541	0.14501	0.237524	0.17804
PSMC3	PRS6A_HUMAN	26S protease regulatory subunit 6A	3	0	0.339385	0.252808	0.405945	0.282133	0.136802	-0.343629	-0.639594	-0.527518	-0.836237	0.136802	-0.683014	-0.892402	-0.933463	-1.11837	9.2475e-17	0.237743	0.180891	0.318887	0.10504	0.330051	0.302521	0.112154	0.0180173	0.272064
PSMC4	PRS6B_HUMAN	26S protease regulatory subunit 6B	3	-5.33904e-17	0.206026	0.209572	0.400836	0.213276	0.200284	-0.247584	-0.524279	-0.276436	-0.383795	0.200284	-0.45361	-0.733851	-0.677272	-0.597071	0	0.219587	0.119906	0.000179106	0.0597046	0.264143	0.531812	0.274575	0.0428094	0.114905
PSMC2	PRS7_HUMAN	26S protease regulatory subunit 7	3	-5.33904e-17	0.402102	0.417598	0.418055	0.394169	0.27916	-0.293655	-0.656017	-0.390866	-0.477467	0.27916	-0.695757	-1.07361	-0.808921	-0.871636	9.2475e-17	0.258476	0.257506	0.052003	0.105138	0.256668	0.29964	0.232547	0.381267	0.485415
PSMC5	PRS8_HUMAN	26S protease regulatory subunit 8	3	0	0.307923	0.289254	0.351084	0.289669	0.231104	-0.28995	-0.478105	-0.297719	-0.495737	0.231104	-0.597873	-0.767359	-0.648804	-0.785406	0	0.272326	0.52221	0.192759	0.317489	0.204004	0.291873	0.267818	0.421334	0.539051
PSMD1	PSMD1_HUMAN	26S proteasome non-ATPase regulatory subunit 1	3	-5.33904e-17	0.34504	0.221406	0.367398	0.264023	0.240912	-0.147309	-0.414634	-0.311163	-0.614277	0.240912	-0.492349	-0.636039	-0.678561	-0.8783	9.2475e-17	0.161273	0.316348	0.135201	0.0498944	0.203512	0.36691	0.310702	0.546887	0.694368
PSMD10	PSD10_HUMAN	26S proteasome non-ATPase regulatory subunit 10	1	0	0.477962	0.677677	0.365317	0.416178	0.424047	-0.200161	-0.520275	-0.255229	-0.295368	0.424047	-0.678122	-1.19795	-0.620546	-0.711546	9.2475e-17	0.265828	0.541983	0.0641606	0.246934	0.254937	0.22461	0.0528563	0.305613	0.355291
PSMD11	PSD11_HUMAN	26S proteasome non-ATPase regulatory subunit 11	3	0	0.432949	0.395132	0.56769	0.489624	0.257147	-0.1772	-0.452315	-0.306897	-0.659071	0.257147	-0.610149	-0.847447	-0.874587	-1.14869	0	0.173558	0.335125	0.0292358	0.14153	0.210188	0.228663	0.19368	0.344584	0.392384
PSMD12	PSD12_HUMAN	26S proteasome non-ATPase regulatory subunit 12	3	-5.33904e-17	0.310494	0.100478	0.252058	0.143814	0.241448	-0.0421192	-0.445898	-0.274777	-0.558973	0.241448	-0.352614	-0.546376	-0.526835	-0.702786	9.2475e-17	0.290744	0.375611	0.120299	0.195219	0.237403	0.256913	0.148236	0.305206	0.30707
PSMD13	PSD13_HUMAN	26S proteasome non-ATPase regulatory subunit 13	3	-5.33904e-17	0.38412	0.224278	0.420552	0.286437	0.281222	-0.215576	-0.4712	-0.374765	-0.642108	0.281222	-0.599696	-0.695478	-0.795317	-0.928545	0	0	0	0	0	0	0	0	0	0
PSMD14	PSDE_HUMAN	26S proteasome non-ATPase regulatory subunit 14	3	0	0.277279	0.144678	0.169167	-0.0467731	0.252702	-0.37178	-0.669734	-0.566024	-0.798234	0.252702	-0.649059	-0.814411	-0.735191	-0.751461	0	0.202601	0.31278	0.0729594	0.10708	0.244345	0.185381	0.0831503	0.219897	0.277023
PSMD2	PSMD2_HUMAN	26S proteasome non-ATPase regulatory subunit 2	3	0	0.296284	0.0860797	0.231574	0.184637	0.193846	-0.148744	-0.405727	-0.353417	-0.590487	0.193846	-0.445028	-0.491806	-0.584992	-0.775123	9.2475e-17	0.220485	0.299345	0.159937	0.121062	0.238321	0.265411	0.142904	0.306939	0.324833
PSMD3	PSMD3_HUMAN	26S proteasome non-ATPase regulatory subunit 3	3	0	0.388707	0.325787	0.474754	0.454194	0.309384	-0.0487357	-0.247154	-0.106914	-0.442678	0.309384	-0.437443	-0.572941	-0.581668	-0.896872	9.2475e-17	0.192191	0.274026	0.0752628	0.0808049	0.234332	0.284553	0.0903123	0.211607	0.269699
PSMD4	PSMD4_HUMAN	26S proteasome non-ATPase regulatory subunit 4	2	0	0.250401	-0.0911049	0.163876	0.0901453	0.203334	-0.238664	-0.462125	-0.47265	-0.667158	0.203334	-0.489066	-0.37102	-0.636526	-0.757304	0	0.251158	0.368962	0.132509	0.0877333	0.285622	0.295921	0.211107	0.326101	0.213762
PSMD5	PSMD5_HUMAN	26S proteasome non-ATPase regulatory subunit 5	1	0	-0.393612	-0.151463	0.0861248	0.0414214	0.225816	-0.312512	-0.876692	-0.652368	-1.31973	0.225816	0.0810997	-0.725229	-0.738493	-1.36116	0	0.227399	0.141937	0.125086	0.0497515	0.187309	0.254556	0.105072	0.15655	0.241874
PSMD8	PSMD8_HUMAN	26S proteasome non-ATPase regulatory subunit 8	3	0	0.390598	0.257964	0.498695	0.475362	0.269004	-0.210069	-0.462755	-0.413753	-0.656895	0.269004	-0.600666	-0.720719	-0.912448	-1.13226	0	0.216416	0.354002	0.0317484	0.178495	0.189252	0.23289	0.200423	0.444142	0.30693
PSMD9	PSMD9_HUMAN	26S proteasome non-ATPase regulatory subunit 9	2	0	0.223631	0.0877967	0.292218	0.188174	0.19786	-0.19231	-0.377565	-0.194502	-0.490708	0.19786	-0.415941	-0.465361	-0.48672	-0.678883	0	0.311108	0.303633	0.136282	0.104995	0.26656	0.298595	0.0627183	0.0693632	0.0424332
PDAP1	HAP28_HUMAN	28 kDa heat- and acid-stable phosphoprotein	3	-1.06781e-16	0.450287	0.354833	0.538007	0.388619	0.354456	-0.123604	-0.389316	-0.295851	-0.584829	0.354456	-0.57389	-0.74415	-0.833858	-0.973448	0	0	0	0	0	0	0	0	0	0
MRPS14	RT14_HUMAN	28S ribosomal protein S14, mitochondrial	1	0	0.0574601	-0.225109	0.220996	0.101633	0.114725	-0.240416	-0.362105	-0.374717	-0.460395	0.114725	-0.297876	-0.136996	-0.595713	-0.562028	0	0.205875	0.198764	0.0994534	0.0200526	0.199634	0.227301	0.134747	0.186521	0.232214
MRPS15	RT15_HUMAN	28S ribosomal protein S15, mitochondrial	3	0	0.343441	0.208753	0.377786	0.262427	0.239714	-0.308302	-0.588966	-0.503914	-0.719609	0.239714	-0.651743	-0.797718	-0.8817	-0.982036	0	0.36924	0.430326	0.0106739	0.0701602	0.392372	0.291602	0.24921	0.487594	0.382355
MRPS16	RT16_HUMAN	28S ribosomal protein S16, mitochondrial	1	0	0.46299	0.147987	0.47156	0.305983	0.438989	-0.251777	-0.476795	-0.504324	-0.809863	0.438989	-0.714767	-0.624782	-0.975884	-1.11585	9.2475e-17	0.316	0.411894	0.185729	0.248725	0.278402	0.220223	0.108842	0.275669	0.189982
MRPS17	RT17_HUMAN	28S ribosomal protein S17, mitochondrial	1	0	0.103723	-0.12941	0.324766	0.162012	0.0673909	-0.694479	-0.860469	-0.988682	-1.08741	0.0673909	-0.798202	-0.731059	-1.31345	-1.24942	0	0	0	0	0	0	0	0	0	0
MRPS2	RT02_HUMAN	28S ribosomal protein S2, mitochondrial	3	0	0.28857	0.100385	0.215287	0.080736	0.263912	-0.180757	-0.53906	-0.520384	-0.826225	0.263912	-0.469327	-0.639445	-0.735671	-0.906961	0	0.194888	0.231402	0.0631254	0.116824	0.151154	0.323703	0.280059	0.405675	0.425137
MRPS22	RT22_HUMAN	28S ribosomal protein S22, mitochondrial	2	0	0.305138	0.180883	0.53636	0.408974	0.224261	-0.311718	-0.610949	-0.458571	-0.720281	0.224261	-0.616856	-0.791832	-0.994931	-1.12925	0	0	0	0	0	0	0	0	0	0
MRPS24	RT24_HUMAN	28S ribosomal protein S24, mitochondrial	1	0	0.385471	0.449426	0.312618	0.485778	0.321084	-0.141728	-0.41176	-0.0588351	-0.245425	0.321084	-0.5272	-0.861186	-0.371453	-0.731203	0	0	0	0	0	0	0	0	0	0
MRPS25	RT25_HUMAN	28S ribosomal protein S25, mitochondrial	1	0	0.0126505	-0.242345	0.221199	-0.0241614	0.124108	-0.41746	-0.430855	-0.560307	-0.818745	0.124108	-0.43011	-0.18851	-0.781506	-0.794583	0	0.23715	0.183009	0.0781953	0.0894978	0.193856	0.275665	0.156728	0.264746	0.419744
MRPS26	RT26_HUMAN	28S ribosomal protein S26, mitochondrial	3	0	0.274905	-0.019662	0.0746745	-0.0123657	0.18802	-0.109204	-0.479298	-0.296906	-0.749022	0.18802	-0.38411	-0.459636	-0.371581	-0.736656	0	0.25546	0.0475664	0.124115	0.0981366	0.254792	0.360373	0.109738	0.0152867	0.0850065
MRPS27	RT27_HUMAN	28S ribosomal protein S27, mitochondrial	3	0	0.472616	0.211047	0.329653	0.209902	0.331708	-0.208261	-0.528946	-0.438136	-0.750829	0.331708	-0.680877	-0.739993	-0.767789	-0.960731	0	0	0	0	0	0	0	0	0	0
MRPS28	RT28_HUMAN	28S ribosomal protein S28, mitochondrial	3	0	0.360352	0.131633	0.342611	0.211948	0.265743	-0.199277	-0.538449	-0.42892	-0.618825	0.265743	-0.559629	-0.670082	-0.771531	-0.830773	0	0	0	0	0	0	0	0	0	0
DAP3	RT29_HUMAN	28S ribosomal protein S29, mitochondrial	3	0	0.171322	-0.091586	0.136304	0.0558699	0.19836	-0.149253	-0.323427	-0.348825	-0.637692	0.19836	-0.320576	-0.231841	-0.485129	-0.693561	0	0.257726	0.193313	0.213833	0.109997	0.263208	0.383243	0.250698	0.318025	0.394184
MRPS33	RT33_HUMAN	28S ribosomal protein S33, mitochondrial	1	0	0.125132	0.0289338	0.497522	0.293703	0.0455048	-0.656867	-0.613946	-0.832143	-0.900925	0.0455048	-0.781999	-0.64288	-1.32966	-1.19463	0	0.213409	0.220309	0.0937078	0.0556537	0.158154	0.262663	0.156686	0.184215	0.131713
MRPS34	RT34_HUMAN	28S ribosomal protein S34, mitochondrial	2	0	0.513808	0.349007	0.373732	0.158319	0.343953	-0.151762	-0.497577	-0.399963	-0.865393	0.343953	-0.66557	-0.846584	-0.773695	-1.02371	0	0.270081	0.287985	0.164428	0.124039	0.248573	0.275982	0.141091	0.241135	0.674281
MRPS35	RT35_HUMAN	28S ribosomal protein S35, mitochondrial	3	0	0.322657	0.253439	0.34985	0.250334	0.299795	-0.264839	-0.534207	-0.472331	-0.681865	0.299795	-0.587496	-0.787646	-0.822182	-0.932198	0	0.363544	0.368707	0.161516	0.191714	0.284361	0.431103	0.107906	0.23565	0.32536
MRPS5	RT05_HUMAN	28S ribosomal protein S5, mitochondrial	2	-8.00857e-17	0.282501	0.0364468	0.263327	0.0145714	0.199215	-0.205739	-0.466865	-0.473419	-0.740757	0.199215	-0.48824	-0.503312	-0.736746	-0.755328	0	0	0	0	0	0	0	0	0	0
MRPS6	RT06_HUMAN	28S ribosomal protein S6, mitochondrial	2	0	0.278331	0.363166	0.409876	0.41237	0.265628	-0.265043	-0.45373	-0.284875	-0.569387	0.265628	-0.543373	-0.816897	-0.69475	-0.981756	0	0.0454092	0.168152	0.170511	0.00554387	0.161408	0.152598	1.78165e-05	0.172287	0.179455
MRPS7	RT07_HUMAN	28S ribosomal protein S7, mitochondrial	2	0	0.053349	-0.270373	-0.0533764	-0.258013	0.166414	-0.272751	-0.573087	-0.537333	-0.72348	0.166414	-0.3261	-0.302714	-0.483957	-0.465467	0	0.31437	0.385894	0.110173	0.146152	0.3472	0.39501	0.191309	0.291671	0.235133
MRPS9	RT09_HUMAN	28S ribosomal protein S9, mitochondrial	3	-5.33904e-17	0.367511	0.0607355	0.193608	0.141149	0.311962	-0.124053	-0.307431	-0.311431	-0.537862	0.311962	-0.491564	-0.368166	-0.505039	-0.679011	1.13258e-16	0.34502	0.146303	0.0224619	0.0275528	0.291502	0.520849	0.130869	0.141324	0.0293149
DNPH1	DNPH1_HUMAN	2'-deoxynucleoside 5'-phosphate N-hydrolase 1	1	0	0.901108	0.710944	0.838448	0.837439	0.776104	0.0925457	-0.471429	-0.400682	-0.696219	0.776104	-0.808563	-1.18237	-1.23913	-1.53366	0	0.325043	0.513594	0.0864419	0.153222	0.303116	0.450522	0.292908	0.313932	0.222684
OGDH	ODO1_HUMAN	2-oxoglutarate dehydrogenase, mitochondrial	3	-5.33904e-17	0.229707	0.136223	0.335668	0.310291	0.296135	-0.0947747	-0.371838	-0.215208	-0.442548	0.296135	-0.324482	-0.508061	-0.550876	-0.75284	0	0.202262	0.116845	0.081241	0.0631432	0.179443	0.242626	0.0316169	0.0430094	0.00575219
BCKDHA	ODBA_HUMAN	2-oxoisovalerate dehydrogenase subunit alpha, mitochondrial	3	-5.33904e-17	0.280992	-0.000101787	0.174528	0.231303	0.250082	-0.0755927	-0.319262	-0.325693	-0.411527	0.250082	-0.356585	-0.31916	-0.500221	-0.64283	9.2475e-17	0.229853	0.1809	0.0651171	0.0850795	0.272378	0.282042	0.262674	0.299322	0.337105
BPNT1	BPNT1_HUMAN	3'(2'),5'-bisphosphate nucleotidase 1	2	-8.00857e-17	0.218037	-0.0842491	0.309695	0.274001	0.0915214	-0.282047	-0.592545	-0.321677	-0.489237	0.0915214	-0.500084	-0.508296	-0.631371	-0.763238	1.13258e-16	0.388947	0.31374	0.156249	0.330697	0.144224	0.0795381	0.0895671	0.218564	0.100072
MRPL1	RM01_HUMAN	39S ribosomal protein L1, mitochondrial	3	-5.33904e-17	0.471971	0.310433	0.464239	0.343354	0.370841	-0.0393792	-0.381845	-0.221457	-0.467499	0.370841	-0.51135	-0.692278	-0.685696	-0.810852	0	0.243802	0.0948846	0.151786	0.231126	0.309926	0.360204	0.0343176	0.183896	0.1634
MRPL12	RM12_HUMAN	39S ribosomal protein L12, mitochondrial	1	0	0.610275	0.179176	0.506246	0.247464	0.428247	0.218447	-0.295968	-0.372987	-0.80028	0.428247	-0.391828	-0.475144	-0.879233	-1.04774	1.13258e-16	0.43072	0.368569	0.164419	0.172488	0.266486	0.23765	0.110177	0.0059504	0.128373
MRPL13	RM13_HUMAN	39S ribosomal protein L13, mitochondrial	3	0	0.132553	-0.213707	0.0269544	-0.0416694	0.226991	-0.133568	-0.378211	-0.456897	-0.665673	0.226991	-0.266122	-0.164504	-0.483852	-0.624003	0	0	0	0	0	0	0	0	0	0
MRPL14	RM14_HUMAN	39S ribosomal protein L14, mitochondrial	2	-8.00857e-17	0.312968	-0.147757	0.252104	-0.0196551	0.205809	-0.181392	-0.429639	-0.471695	-0.739956	0.205809	-0.49436	-0.281882	-0.723799	-0.720301	0	0	0	0	0	0	0	0	0	0
MRPL15	RM15_HUMAN	39S ribosomal protein L15, mitochondrial	2	0	0.465396	0.166141	0.113071	0.0216822	0.320873	-0.122994	-0.651761	-0.398593	-0.826831	0.320873	-0.58839	-0.817902	-0.511664	-0.848514	0	0	0	0	0	0	0	0	0	0
MRPL17	RM17_HUMAN	39S ribosomal protein L17, mitochondrial	3	0	0.20937	0.00564304	0.0839117	-0.0896897	0.313958	-0.444379	-0.8129	-0.880132	-1.20002	0.313958	-0.65375	-0.818543	-0.964044	-1.11033	0	0.221966	0.311596	0.0553925	0.0469356	0.268876	0.275836	0.0948718	0.248653	0.234171
MRPL19	RM19_HUMAN	39S ribosomal protein L19, mitochondrial	3	0	0.309767	0.269397	0.366435	0.28914	0.262463	-0.17576	-0.472938	-0.347472	-0.726129	0.262463	-0.485526	-0.742336	-0.713908	-1.01527	0	0.294145	0.0321491	0.204023	0.0436058	0.114867	0.293351	0.147851	0.0530808	0.230984
MRPL21	RM21_HUMAN	39S ribosomal protein L21, mitochondrial	3	0	0.423292	0.404039	0.580819	0.449235	0.370085	-0.26666	-0.50723	-0.46692	-0.731035	0.370085	-0.689952	-0.911268	-1.04774	-1.18027	0	0	0	0	0	0	0	0	0	0
MRPL22	RM22_HUMAN	39S ribosomal protein L22, mitochondrial	3	0	0.206678	0.0301299	0.164861	0.130047	0.221455	-0.184697	-0.44837	-0.41818	-0.638645	0.221455	-0.391375	-0.4785	-0.583041	-0.768693	9.2475e-17	0.206317	0.478307	0.169113	0.200031	0.221762	0.286803	0.2385	0.456225	0.435533
MRPL23	RM23_HUMAN	39S ribosomal protein L23, mitochondrial	1	0	0.553994	0.385641	0.570571	0.664332	0.597563	-0.0570632	-0.212188	-0.357583	-0.710403	0.597563	-0.611057	-0.597829	-0.928154	-1.37473	0	0	0	0	0	0	0	0	0	0
MRPL24	RM24_HUMAN	39S ribosomal protein L24, mitochondrial	2	0	0.250905	-0.016475	0.330677	0.153149	0.345826	-0.109073	-0.481821	-0.461702	-0.66195	0.345826	-0.359978	-0.465346	-0.792379	-0.815099	0	0.213079	0.200594	0.200034	0.139679	0.239222	0.319795	0.0386964	0.111428	0.18819
MRPL3	RM03_HUMAN	39S ribosomal protein L3, mitochondrial	3	0	0.253654	0.00571877	0.0217923	-0.131284	0.337418	-0.218645	-0.500591	-0.528417	-0.739445	0.337418	-0.472299	-0.50631	-0.55021	-0.60816	1.13258e-16	0.336766	0.41051	0.200677	0.132602	0.330947	0.215356	0.0962599	0.0206835	0.197252
MRPL33	RM33_HUMAN	39S ribosomal protein L33, mitochondrial	1	0	0.10439	0.186543	0.520884	0.432875	0.0695208	-0.651426	-0.934285	-0.838966	-0.817217	0.0695208	-0.755815	-1.12083	-1.35985	-1.25009	0	0.0931264	0.0116979	0.430404	0.271059	0.152938	0.0903459	0.0840504	0.119626	0.173546
MRPL37	RM37_HUMAN	39S ribosomal protein L37, mitochondrial	2	0	0.385358	0.128517	0.481888	0.374839	0.268176	-0.130728	-0.442552	-0.362929	-0.696086	0.268176	-0.516086	-0.57107	-0.844818	-1.07092	0	0.241555	0.176027	0.212795	0.152794	0.161152	0.231448	0.129629	0.0673948	0.0569342
MRPL38	RM38_HUMAN	39S ribosomal protein L38, mitochondrial	1	0	0.0877736	-0.0804555	0.313769	0.201258	0.124321	-0.346011	-0.327159	-0.283629	-0.396675	0.124321	-0.433784	-0.246703	-0.597398	-0.597933	0	0.215696	0.293054	0.0387236	0.0447064	0.18354	0.276635	0.160173	0.225759	0.210846
MRPL39	RM39_HUMAN	39S ribosomal protein L39, mitochondrial	2	0	0.285626	0.0337343	0.241428	0.130878	0.198395	-0.256203	-0.360093	-0.362603	-0.586816	0.198395	-0.541829	-0.393827	-0.604031	-0.717694	0	0.258234	0.411141	0.0961233	0.0899902	0.266824	0.269921	0.13899	0.300541	0.308995
MRPL4	RM04_HUMAN	39S ribosomal protein L4, mitochondrial	1	0	0.398597	0.12284	0.346893	0.174784	0.435328	0.0219819	-0.298687	-0.314584	-0.692646	0.435328	-0.376615	-0.421527	-0.661478	-0.867429	0	0.261392	0.218138	0.273964	0.129968	0.201554	0.22539	0.0338318	0.0716238	0.144721
MRPL45	RM45_HUMAN	39S ribosomal protein L45, mitochondrial	3	0	0.430676	0.234284	0.350137	0.270326	0.274825	-0.115862	-0.43667	-0.327861	-0.417672	0.274825	-0.546538	-0.670954	-0.677998	-0.687999	0	0	0	0	0	0	0	0	0	0
MRPL46	RM46_HUMAN	39S ribosomal protein L46, mitochondrial	1	0	0.319915	0.051666	0.151152	0.274591	0.239639	0.000773356	-0.274373	-0.128558	-0.18724	0.239639	-0.319142	-0.326039	-0.27971	-0.461832	0	0.35548	0.401487	0.108094	0.236079	0.341293	0.339374	0.0655737	0.0780072	0.0996321
MRPL47	RM47_HUMAN	39S ribosomal protein L47, mitochondrial	1	0	0.111953	-0.111802	0.382151	0.164473	0.000802612	-0.505313	-0.504174	-0.512167	-0.667991	0.000802612	-0.617266	-0.392372	-0.894317	-0.832465	0	0.26281	0.293256	0.181345	0.221029	0.256087	0.313458	0.164364	0.221996	0.262429
MRPL48	RM48_HUMAN	39S ribosomal protein L48, mitochondrial	2	0	0.522413	0.450463	0.48557	0.421778	0.396428	-0.0111326	-0.40215	-0.347417	-0.58692	0.396428	-0.533545	-0.852612	-0.832987	-1.0087	0	0	0	0	0	0	0	0	0	0
MRPL49	RM49_HUMAN	39S ribosomal protein L49, mitochondrial	2	0	0.208707	0.0384839	0.408237	0.268023	0.243932	-0.203755	-0.40446	-0.241717	-0.550479	0.243932	-0.412462	-0.442944	-0.649954	-0.818502	0	0.316101	0.19473	0.0445079	0.0477279	0.283455	0.440036	0.18104	0.182344	0.0188719
MRPL50	RM50_HUMAN	39S ribosomal protein L50, mitochondrial	1	0	0.280996	0.13586	0.412377	0.0412915	0.602224	0.228788	-0.175224	-0.020127	-0.510175	0.602224	-0.0522082	-0.311083	-0.432504	-0.551467	0	0	0	0	0	0	0	0	0	0
MRPL51	RM51_HUMAN	39S ribosomal protein L51, mitochondrial	1	0	0.380954	0.306647	0.264991	0.313613	0.42665	-0.0243881	-0.331373	-0.0864915	-0.261377	0.42665	-0.405343	-0.63802	-0.351482	-0.57499	0	0.371818	0.192428	0.0190698	0.165285	0.25218	0.416654	0.340426	0.376187	0.230624
MRPL52	RM52_HUMAN	39S ribosomal protein L52, mitochondrial	1	0	0.47498	0.227795	0.386337	0.393011	0.396706	-0.111031	-0.470158	-0.226771	-0.59256	0.396706	-0.586011	-0.697953	-0.613108	-0.985571	0	0	0	0	0	0	0	0	0	0
MRPL55	RM55_HUMAN	39S ribosomal protein L55, mitochondrial	1	0	0.679387	0.258369	0.622758	0.460767	0.468658	0.114066	-0.244461	-0.316991	-0.626201	0.468658	-0.565321	-0.502829	-0.939749	-1.08697	0	0.220755	0.264856	0.168344	0.205949	0.112267	0.230857	0.157753	0.157915	0.416962
MRPL9	RM09_HUMAN	39S ribosomal protein L9, mitochondrial	1	0	0.507562	0.0671827	0.235433	0.232268	0.287638	-0.115396	-0.497442	-0.463256	-0.896715	0.287638	-0.622958	-0.564625	-0.698689	-1.12898	0	0	0	0	0	0	0	0	0	0
HMGCR	HMDH_HUMAN	3-hydroxy-3-methylglutaryl-coenzyme A reductase	3	0	0.27361	0.0607992	0.296665	0.136273	0.27818	-0.345721	-0.49109	-0.44279	-0.694941	0.27818	-0.619331	-0.551889	-0.739455	-0.831214	0	0	0	0	0	0	0	0	0	0
HSD17B10	HCD2_HUMAN	3-hydroxyacyl-CoA dehydrogenase type-2	2	-8.00857e-17	0.295132	-0.121236	0.18014	0.0542001	0.178078	-0.215583	-0.394411	-0.420014	-0.764559	0.178078	-0.510715	-0.273175	-0.600154	-0.818759	0	0.0681638	0.368693	0.00530994	0.0979026	0.0929567	0.120802	0.176508	0.335749	0.438969
BDH2	BDH2_HUMAN	3-hydroxybutyrate dehydrogenase type 2	1	0	-0.0786554	-0.369983	0.0860902	0.0675414	0.0618117	-0.366495	-0.3914	-0.275437	-0.576031	0.0618117	-0.287839	-0.0214167	-0.361527	-0.643572	0	0.327546	0.292233	0.130365	0.0542452	0.192906	0.341308	0.0842721	0.0345296	0.0145316
HIBADH	3HIDH_HUMAN	3-hydroxyisobutyrate dehydrogenase, mitochondrial	1	-1.60171e-16	-0.0369547	-0.280162	0.0522502	-0.00838557	0.0226251	-0.37555	-0.31378	-0.514139	-0.521758	0.0226251	-0.338596	-0.0336177	-0.566389	-0.513372	0	0	0	0	0	0	0	0	0	0
HIBCH	HIBCH_HUMAN	3-hydroxyisobutyryl-CoA hydrolase, mitochondrial	1	0	0.00354398	-0.208488	0.243235	0.0539768	-0.0559213	-0.43259	-0.689412	-0.597734	-0.829517	-0.0559213	-0.436134	-0.480924	-0.840969	-0.883493	0	0	0	0	0	0	0	0	0	0
ACAA2	THIM_HUMAN	3-ketoacyl-CoA thiolase, mitochondrial	3	0	0.328317	0.263699	0.442881	0.415062	0.250172	-0.238679	-0.625127	-0.380696	-0.732596	0.250172	-0.566996	-0.888826	-0.823578	-1.14766	0	0	0	0	0	0	0	0	0	0
ACAA1	THIK_HUMAN	3-ketoacyl-CoA thiolase, peroxisomal	2	0	0.177322	-0.0222146	0.386151	0.308938	0.244812	-0.0793673	-0.273953	-0.40278	-0.515605	0.244812	-0.25669	-0.251738	-0.788931	-0.824544	0	0	0	0	0	0	0	0	0	0
OXSM	OXSM_HUMAN	3-oxoacyl-[acyl-carrier-protein] synthase, mitochondrial	1	0	-0.0689918	-0.505222	-0.0395166	-0.0712158	0.0654377	-0.463728	-0.63212	-0.480183	-0.584963	0.0654377	-0.394736	-0.126898	-0.440666	-0.513747	0	0	0	0	0	0	0	0	0	0
RPS10	RS10_HUMAN	40S ribosomal protein S10	3	0	0.416266	0.159159	0.227855	0.0745646	0.280055	-0.431642	-0.781943	-0.774473	-1.05625	0.280055	-0.847909	-0.941101	-1.00233	-1.13081	0	0.191183	0.227918	0.080171	0.0523896	0.250532	0.19169	0.11722	0.273166	0.266265
RPS11	RS11_HUMAN	40S ribosomal protein S11	3	0	0.443871	0.078774	0.252474	0.246729	0.17322	-0.478473	-0.806597	-0.839082	-1.05991	0.17322	-0.922343	-0.885371	-1.09156	-1.30664	0	0.242495	0.398868	0.21213	0.366546	0.19198	0.281524	0.402193	0.408389	0.44939
RPS12	RS12_HUMAN	40S ribosomal protein S12	1	-1.60171e-16	0.296056	0.291846	0.787412	0.805181	-0.109114	-0.73023	-0.834227	-0.809236	-1.03654	-0.109114	-1.02629	-1.12607	-1.59665	-1.84172	0	0.269027	0.219723	0.305266	0.403672	0.168381	0.329547	0.298128	0.340712	0.423487
RPS13	RS13_HUMAN	40S ribosomal protein S13	3	-5.33904e-17	0.530814	0.403128	0.616785	0.530203	0.203224	-0.29832	-0.682927	-0.599963	-0.846509	0.203224	-0.829133	-1.08606	-1.21675	-1.37671	0	0	0	0	0	0	0	0	0	0
RPS14	RS14_HUMAN	40S ribosomal protein S14	3	-1.06781e-16	0.497357	0.193239	0.34336	0.278988	0.282522	-0.404171	-0.657693	-0.640171	-0.841563	0.282522	-0.901527	-0.850932	-0.983531	-1.12055	9.2475e-17	0.255455	0.38348	0.175805	0.182974	0.125116	0.279611	0.216806	0.345023	0.388441
RPS15A	RS15A_HUMAN	40S ribosomal protein S15a	3	0	0.303645	-0.00274035	-0.0484908	-0.246559	0.187345	-0.503517	-0.966655	-0.978571	-1.2773	0.187345	-0.807162	-0.963914	-0.93008	-1.03074	9.2475e-17	0.233759	0.171544	0.213197	0.238532	0.154825	0.255325	0.172543	0.158628	0.26458
RPS16	RS16_HUMAN	40S ribosomal protein S16	3	-1.06781e-16	0.481105	0.294375	0.461266	0.451913	0.21732	-0.38425	-0.773949	-0.704854	-1.00195	0.21732	-0.865355	-1.06832	-1.16612	-1.45386	0	0.468487	0.589844	0.388852	0.572351	0.311731	0.374404	0.451262	0.547592	0.523209
RPS17L	RS17L_HUMAN	40S ribosomal protein S17-like	2	0	0.168665	-0.152187	0.110341	-0.175643	0.0988917	-0.400717	-0.466741	-0.503439	-0.787557	0.0988917	-0.569383	-0.314554	-0.613779	-0.611914	9.2475e-17	0.239926	0.157568	0.232757	0.221229	0.202682	0.466986	0.289831	0.476464	0.553123
RPS18	RS18_HUMAN	40S ribosomal protein S18	3	-5.33904e-17	0.519837	0.432695	0.464213	0.416486	0.266401	-0.343173	-0.677132	-0.583373	-0.891655	0.266401	-0.86301	-1.10983	-1.04759	-1.30814	0	0.400633	0.239405	0.0722504	0.122401	0.132888	0.0097623	0.4859	0.619184	0.877594
RPS19	RS19_HUMAN	40S ribosomal protein S19	3	-5.33904e-17	0.420015	0.217019	0.190065	0.107872	0.159134	-0.451364	-0.844368	-0.781221	-1.14598	0.159134	-0.871379	-1.06139	-0.971286	-1.25385	9.2475e-17	0.200045	0.375903	0.365315	0.365981	0.14721	0.461803	0.248912	0.292089	0.303306
RPS2	RS2_HUMAN	40S ribosomal protein S2	3	0	0.710588	0.439115	0.430405	0.358687	0.238685	-0.343079	-0.625299	-0.702868	-1.04457	0.238685	-1.05367	-1.06441	-1.13327	-1.40325	9.2475e-17	0.284639	0.422378	0.200097	0.351841	0.146759	0.260344	0.214189	0.489912	0.500154
RPS21	RS21_HUMAN	40S ribosomal protein S21	3	0	0.598633	0.468472	0.548861	0.471778	0.164854	-0.707777	-1.09157	-1.00438	-1.24139	0.164854	-1.30641	-1.56004	-1.55324	-1.71316	0	0.340453	0.472768	0.444749	0.4647	0.264624	0.37992	0.416177	0.455288	0.611017
RPS24	RS24_HUMAN	40S ribosomal protein S24	2	0	0.2676	0.08441	0.311266	0.168618	0.0456239	-0.810332	-1.14508	-1.20179	-1.29118	0.0456239	-1.07793	-1.22949	-1.51305	-1.4598	0	0.225388	0.339258	0.271552	0.291343	0.252812	0.392648	0.269351	0.474189	0.460508
RPS25	RS25_HUMAN	40S ribosomal protein S25	3	-5.33904e-17	0.656046	0.501938	0.655131	0.565157	0.222724	-0.438828	-0.823148	-0.692083	-0.934601	0.222724	-1.09487	-1.32509	-1.34721	-1.49976	0	0.0397296	0.374851	0.577371	0.628029	0.00414652	0.284816	0.0554132	0.345227	0.637064
RPS26	RS26_HUMAN	40S ribosomal protein S26	3	0	0.513997	0.404829	0.622983	0.639825	0.261408	-0.4674	-0.733469	-0.69549	-0.977022	0.261408	-0.981397	-1.1383	-1.31847	-1.61685	9.2475e-17	0.113962	0.236518	0.333753	0.379757	0.117586	0.409604	0.335568	0.396349	0.440486
RPS27	RS27_HUMAN	40S ribosomal protein S27	1	0	-0.0420612	-0.17887	0.305933	0.25231	-0.104433	-0.553023	-0.7264	-0.533356	-0.743246	-0.104433	-0.510962	-0.54753	-0.839289	-0.995555	0	0.269822	0.155395	0.0799796	0.15285	0.253509	0.311971	0.242056	0.252519	0.392435
RPS28	RS28_HUMAN	40S ribosomal protein S28	3	-5.33904e-17	0.546782	0.416778	0.515893	0.526935	0.228158	-0.389325	-0.728612	-0.726818	-1.04151	0.228158	-0.936107	-1.14539	-1.24271	-1.56844	0	0	0	0	0	0	0	0	0	0
RPS29	RS29_HUMAN	40S ribosomal protein S29	1	0	0.449124	-0.192645	0.340065	-0.288903	-0.103576	-0.65189	-1.27464	-1.62316	-2.04054	-0.103576	-1.10101	-1.08199	-1.96323	-1.75164	9.2475e-17	0.220529	0.377273	0.330889	0.371373	0.262968	0.513185	0.346527	0.407344	0.412962
RPS3	RS3_HUMAN	40S ribosomal protein S3	3	-5.33904e-17	0.615047	0.36685	0.492064	0.413769	0.222159	-0.379646	-0.712045	-0.701698	-1.04879	0.222159	-0.994693	-1.0789	-1.19376	-1.46256	0	0	0	0	0	0	0	0	0	0
FAU	RS30_HUMAN	40S ribosomal protein S30	3	-5.33904e-17	0.690052	0.469409	0.718303	0.458207	0.276797	-0.600515	-0.900491	-0.887191	-0.9072	0.276797	-1.29057	-1.3699	-1.60549	-1.36541	9.2475e-17	0.297856	0.384835	0.207498	0.301895	0.216764	0.317178	0.164454	0.383299	0.468447
RPS3A	RS3A_HUMAN	40S ribosomal protein S3a	3	0	0.505146	0.163058	0.271093	0.199007	0.172652	-0.518065	-0.817466	-0.716899	-1.02127	0.172652	-1.02321	-0.980524	-0.987992	-1.22028	9.2475e-17	0.350263	0.370638	0.299554	0.317964	0.218661	0.36571	0.440101	0.300205	0.474463
RPS4X	RS4X_HUMAN	40S ribosomal protein S4, X isoform	3	0	0.497835	0.339278	0.451469	0.378793	0.226175	-0.351304	-0.659929	-0.619577	-0.905449	0.226175	-0.849139	-0.999207	-1.07105	-1.28424	0	0.251202	0.234159	0.362085	0.435454	0.205248	0.373245	0.378906	0.4689	0.511034
RPS5	RS5_HUMAN	40S ribosomal protein S5	3	0	0.588164	0.477512	0.519078	0.484734	0.270745	-0.33269	-0.570849	-0.627451	-0.890414	0.270745	-0.920854	-1.04836	-1.14653	-1.37515	0	0.250429	0.299837	0.214992	0.200217	0.191709	0.350448	0.28957	0.330499	0.315741
RPS6	RS6_HUMAN	40S ribosomal protein S6	3	-5.33904e-17	0.514323	0.354044	0.373328	0.29253	0.186152	-0.427387	-0.699527	-0.670212	-0.902531	0.186152	-0.941711	-1.05357	-1.04354	-1.19506	0	0.291107	0.532219	0.38743	0.418668	0.253073	0.425462	0.411782	0.472808	0.530091
RPS7	RS7_HUMAN	40S ribosomal protein S7	3	0	0.577171	0.460505	0.623657	0.485842	0.20615	-0.502499	-0.829381	-0.787533	-1.03224	0.20615	-1.07967	-1.28989	-1.41119	-1.51808	9.2475e-17	0.211967	0.42778	0.309581	0.364973	0.226358	0.472443	0.407319	0.464585	0.45069
RPS8	RS8_HUMAN	40S ribosomal protein S8	3	0	0.348489	0.295495	0.462337	0.589595	0.212693	-0.158163	-0.465669	-0.350819	-0.646822	0.212693	-0.506652	-0.761163	-0.813156	-1.23642	0	0.174339	0.400225	0.254678	0.292102	0.151768	0.288922	0.303374	0.479131	0.521665
RPS9	RS9_HUMAN	40S ribosomal protein S9	3	0	0.571528	0.419853	0.606719	0.546464	0.192709	-0.251802	-0.611558	-0.55592	-0.869094	0.192709	-0.823329	-1.03141	-1.16264	-1.41556	0	0.111287	0.199352	0.520576	0.326072	0.10998	0.270648	0.208543	0.284011	0.219031
RPSA	RSSA_HUMAN	40S ribosomal protein SA	3	0	0.357653	0.14368	0.27129	0.199543	0.178477	-0.558643	-0.821107	-0.755364	-1.10586	0.178477	-0.916296	-0.964787	-1.02665	-1.3054	0	0.325206	0.417511	0.27634	0.234416	0.179071	0.281234	0.15926	0.350185	0.306396
SLC3A2	4F2_HUMAN	4F2 cell-surface antigen heavy chain	3	0	0.410379	0.204945	0.497483	0.543799	0.342241	0.0265982	-0.183483	0.118823	-0.0436248	0.342241	-0.38378	-0.388428	-0.378661	-0.587424	0	0.172373	0.21929	0.395235	0.410265	0.179594	0.392082	0.176408	0.341786	0.443733
ALDH9A1	AL9A1_HUMAN	4-trimethylaminobutyraldehyde dehydrogenase	3	0	0.369471	0.357385	0.505621	0.474878	0.239512	-0.236371	-0.409303	-0.274313	-0.524461	0.239512	-0.605841	-0.766688	-0.779935	-0.999339	0	0.189978	0.224429	0.0769343	0.0195672	0.126308	0.150318	0.0765845	0.220302	0.285585
XRN2	XRN2_HUMAN	5'-3' exoribonuclease 2	3	-5.33904e-17	0.277766	-0.162491	-0.171513	-0.477738	-0.245119	-0.411945	-0.864105	-0.30198	-0.489551	-0.245119	-0.689711	-0.701614	-0.130467	-0.0118136	9.2475e-17	0.277204	0.232144	0.551804	0.675771	0.645374	0.494498	0.710596	0.386841	0.377728
ALAS1	HEM1_HUMAN	5-aminolevulinate synthase, nonspecific, mitochondrial	2	0	0.175715	-0.058616	0.285338	0.158334	0.168803	-0.166307	-0.389888	-0.354599	-0.365151	0.168803	-0.342022	-0.331272	-0.639937	-0.523485	0	0.348312	0.388483	0.0872818	0.20475	0.402467	0.351093	0.191996	0.436163	0.193192
PRKAA1	AAPK1_HUMAN	5'-AMP-activated protein kinase catalytic subunit alpha-1	2	0	0.1206	0.0374501	-0.000160856	-0.0110615	0.175803	-0.349537	-0.714128	-0.596402	-0.728563	0.175803	-0.470138	-0.751578	-0.596241	-0.717502	0	0	0	0	0	0	0	0	0	0
NT5E	5NTD_HUMAN	5'-nucleotidase	1	-1.60171e-16	0.341167	-0.169481	0.111083	-0.0412644	0.203029	-0.352799	-0.833527	-0.91914	-1.71856	0.203029	-0.693967	-0.664046	-1.03022	-1.6773	0	0	0	0	0	0	0	0	0	0
NT5DC1	NT5D1_HUMAN	5'-nucleotidase domain-containing protein 1	1	0	0.267969	0.0396318	0.488703	0.373942	0.123345	-0.376026	-0.649428	-0.378263	-0.6859	0.123345	-0.643995	-0.68906	-0.866966	-1.05984	0	0.26517	0.263379	0.0649497	0.109252	0.235707	0.520249	0.166007	0.161777	0.105199
HSPD1	CH60_HUMAN	60 kDa heat shock protein, mitochondrial	3	0	0.405981	0.186517	0.23521	0.0335833	0.233477	-0.404628	-0.853391	-0.755577	-1.05362	0.233477	-0.810609	-1.03991	-0.990787	-1.0872	0	0.208857	0.224969	0.217461	0.0458212	0.242174	0.298361	0.201646	0.180417	0.104739
TROVE2	RO60_HUMAN	60 kDa SS-A/Ro ribonucleoprotein	3	0	0.165449	0.0431831	0.0758805	-0.158603	0.25281	-0.260196	-0.542635	-0.52106	-0.852312	0.25281	-0.425645	-0.585818	-0.596941	-0.69371	0	0.245448	0.367216	0.164066	0.120371	0.187019	0.335481	0.0433898	0.0145848	0.239576
RPLP0	RLA0_HUMAN	60S acidic ribosomal protein P0	3	0	0.741597	0.697948	0.793097	0.765534	0.184483	-0.00721936	-0.144694	-0.190295	-0.542462	0.184483	-0.748816	-0.842642	-0.983392	-1.308	0	0.340581	0.205123	0.0190909	0.00521242	0.262611	0.292029	0.0815476	0.0458348	0.12049
RPLP2	RLA2_HUMAN	60S acidic ribosomal protein P2	2	-1.60171e-16	0.487736	0.230223	0.563238	0.535782	0.196649	-0.475482	-0.734593	-0.761441	-1.10111	0.196649	-0.963218	-0.964816	-1.32468	-1.63689	0	0.213545	0.189725	0.138317	0.180173	0.225581	0.30815	0.208535	0.293608	0.34636
NMD3	NMD3_HUMAN	60S ribosomal export protein NMD3	2	0	0.225908	-0.177134	0.0659218	0.0717624	0.329105	-0.275855	-0.739962	-0.819327	-0.821655	0.329105	-0.501763	-0.562828	-0.885248	-0.893417	0	0.319263	0.354544	0.155261	0.113303	0.244455	0.2613	0.022719	0.224522	0.183848
RPL10	RL10_HUMAN	60S ribosomal protein L10	2	0	0.396157	0.146031	0.299813	0.105689	0.147358	-0.535837	-0.696499	-0.540619	-0.645889	0.147358	-0.931994	-0.84253	-0.840432	-0.751577	0	0.284192	0.283852	0.0329192	0.140175	0.269793	0.355632	0.178061	0.451456	0.42333
RPL10A	RL10A_HUMAN	60S ribosomal protein L10a	3	-5.33904e-17	0.605146	0.300722	0.365655	0.282227	0.275718	-0.281571	-0.54943	-0.417674	-0.799503	0.275718	-0.886717	-0.850152	-0.783329	-1.08173	0	0.388666	0.480027	0.323316	0.338446	0.265194	0.449808	0.446464	0.424375	0.467961
RPL11	RL11_HUMAN	60S ribosomal protein L11	2	0	0.508078	0.302904	0.691114	0.631541	0.0883817	-0.625509	-0.945019	-0.884816	-1.15661	0.0883817	-1.13359	-1.24792	-1.57593	-1.78815	0	0.149968	0.140781	0.327125	0.346723	0.0639084	0.224267	0.00828071	0.210694	0.402423
RPL12	RL12_HUMAN	60S ribosomal protein L12	3	0	0.616454	0.339381	0.441882	0.453123	0.295716	-0.456882	-0.663995	-0.604552	-0.960667	0.295716	-1.07334	-1.00338	-1.04643	-1.41379	0	0.304375	0.0575524	0.110878	0.0469886	0.271143	0.562548	0.036332	0.0443619	0.0728785
RPL13	RL13_HUMAN	60S ribosomal protein L13	3	0	0.464798	0.437938	0.46859	0.380449	0.2856	-0.213119	-0.466858	-0.448442	-0.705248	0.2856	-0.677916	-0.904795	-0.917031	-1.0857	0	0.0547658	0.414588	0.783029	0.866714	0.107774	0.268317	0.123768	0.633339	0.862853
RPL13A	RL13A_HUMAN	60S ribosomal protein L13a	3	0	0.627975	0.227311	0.394407	0.317271	0.334018	-0.345078	-0.589293	-0.619475	-0.858866	0.334018	-0.973053	-0.816604	-1.01388	-1.17614	9.2475e-17	0.316509	0.368657	0.343472	0.359353	0.325863	0.409591	0.515834	0.642967	0.353295
RPL14	RL14_HUMAN	60S ribosomal protein L14	3	0	0.407064	0.230926	0.222912	0.175927	0.210506	-0.371821	-0.616219	-0.725889	-0.819824	0.210506	-0.778886	-0.847144	-0.948801	-0.995751	0	0.161313	0.240918	0.383794	0.439815	0.100319	0.308322	0.145214	0.0752067	0.392448
RPL15	RL15_HUMAN	60S ribosomal protein L15	3	-1.06781e-16	0.502802	0.403887	0.548477	0.38722	0.288109	-0.248916	-0.606137	-0.492712	-0.734093	0.288109	-0.751717	-1.01002	-1.04119	-1.12131	0	0.237568	0.355567	0.358341	0.30685	0.347346	0.396426	0.290996	0.457544	0.379813
RPL17	RL17_HUMAN	60S ribosomal protein L17	3	0	0.448754	0.0107836	0.172858	0.0932808	0.15416	-0.544103	-0.909653	-0.839915	-1.06933	0.15416	-0.992857	-0.920436	-1.01277	-1.16261	0	0.22055	0.369903	0.317875	0.354066	0.197463	0.35479	0.294338	0.252207	0.318579
RPL18	RL18_HUMAN	60S ribosomal protein L18	3	0	0.461599	0.368762	0.431666	0.268217	0.309462	-0.285885	-0.586395	-0.510336	-0.797778	0.309462	-0.747484	-0.955157	-0.942002	-1.066	0	0.268423	0.415799	0.546255	0.525633	0.301904	0.505973	0.526805	0.3219	0.512853
RPL18A	RL18A_HUMAN	60S ribosomal protein L18a	3	-5.33904e-17	0.474211	0.177926	0.128841	-0.0428468	0.287839	-0.317146	-0.668449	-0.619931	-0.931578	0.287839	-0.791358	-0.846374	-0.748771	-0.888732	0	0.305955	0.384247	0.38495	0.410433	0.307397	0.360299	0.45116	0.230322	0.486701
RPL19	RL19_HUMAN	60S ribosomal protein L19	3	0	0.412089	0.268106	0.309205	0.262881	0.257436	-0.29003	-0.545762	-0.491879	-0.626039	0.257436	-0.70212	-0.813868	-0.801084	-0.888919	9.2475e-17	0.272206	0.227624	0.179545	0.186571	0.257711	0.440146	0.324981	0.403913	0.308401
RPL21	RL21_HUMAN	60S ribosomal protein L21	1	0	0.542221	0.331288	-0.142549	-0.26312	0.467634	0.184647	0.00957192	-0.0623659	-0.440298	0.467634	-0.357575	-0.321716	0.0801831	-0.177178	0	0.227564	0.270272	0.22886	0.315906	0.195307	0.392621	0.396101	0.549378	0.563888
RPL22	RL22_HUMAN	60S ribosomal protein L22	3	-5.33904e-17	0.407663	0.203718	0.424186	0.371146	0.196891	-0.275368	-0.550384	-0.447714	-0.743609	0.196891	-0.683031	-0.754102	-0.8719	-1.11475	0	0.240781	0.39967	0.229206	0.24647	0.216213	0.277808	0.273112	0.271937	0.289844
RPL22L1	RL22L_HUMAN	60S ribosomal protein L22-like 1	1	0	-0.278313	-0.748879	-0.263317	-0.541416	-0.0750864	-0.360795	-0.498081	-0.404997	-0.795189	-0.0750864	-0.0824823	0.250798	-0.14168	-0.253772	9.2475e-17	0.443263	0.434733	0.255433	0.379135	0.407419	0.4911	0.540784	0.397545	0.441122
RPL23	RL23_HUMAN	60S ribosomal protein L23	3	0	0.470941	0.159664	0.121069	0.00257112	0.152587	-0.342384	-0.710981	-0.62108	-0.898066	0.152587	-0.813325	-0.870645	-0.742149	-0.900637	0	0.236627	0.233541	0.297352	0.300756	0.148195	0.384915	0.289378	0.339066	0.382088
RPL23A	RL23A_HUMAN	60S ribosomal protein L23a	3	0	0.569864	0.426226	0.696034	0.590469	0.236947	-0.405378	-0.815908	-0.793844	-0.982698	0.236947	-0.975242	-1.24213	-1.48988	-1.57317	0	0	0	0	0	0	0	0	0	0
RPL24	RL24_HUMAN	60S ribosomal protein L24	3	0	0.480137	0.226428	0.449594	0.357082	0.190247	-0.480268	-0.823968	-0.703726	-0.820672	0.190247	-0.960405	-1.0504	-1.15332	-1.17775	9.2475e-17	0.22845	0.12079	0.140964	0.0895889	0.165354	0.329612	0.22333	0.235449	0.346861
RPL26	RL26_HUMAN	60S ribosomal protein L26	3	0	0.485321	0.22946	0.358776	0.264001	0.193998	-0.487539	-0.761347	-0.713896	-1.02244	0.193998	-0.972859	-0.990807	-1.07267	-1.28644	0	0	0	0	0	0	0	0	0	0
RPL27	RL27_HUMAN	60S ribosomal protein L27	3	0	0.442384	0.311648	0.423103	0.298556	0.230031	-0.428285	-0.718409	-0.676126	-0.884756	0.230031	-0.870669	-1.03006	-1.09923	-1.18331	0	0.323063	0.388098	0.0811126	0.211589	0.352138	0.488145	0.371368	0.500853	0.414843
RPL27A	RL27A_HUMAN	60S ribosomal protein L27a	3	0	0.546072	0.17374	0.434029	0.383774	0.281535	-0.204167	-0.397974	-0.520923	-0.798244	0.281535	-0.750238	-0.571714	-0.954952	-1.18202	0	0.261713	0.342493	0.0823895	0.177967	0.207456	0.255287	0.111425	0.36695	0.338433
RPL28	RL28_HUMAN	60S ribosomal protein L28	3	0	0.61356	0.375985	0.41433	0.336362	0.178087	-0.423777	-0.620048	-0.574894	-0.788376	0.178087	-1.03734	-0.996033	-0.989225	-1.12474	0	0.17055	0.210407	0.239097	0.311935	0.156712	0.414866	0.351032	0.326595	0.450731
RPL29	RL29_HUMAN	60S ribosomal protein L29	3	0	0.436546	0.269255	0.396449	0.130954	0.245698	-0.185721	-0.578066	-0.474172	-0.752535	0.245698	-0.622268	-0.847321	-0.870621	-0.883488	0	0.21287	0.300632	0.266026	0.30386	0.174267	0.432785	0.337268	0.424287	0.350415
RPL3	RL3_HUMAN	60S ribosomal protein L3	3	-5.33904e-17	0.563859	0.181015	0.237678	0.149607	0.184042	-0.33519	-0.604641	-0.573864	-0.845055	0.184042	-0.899049	-0.785656	-0.811542	-0.994661	0	0.263185	0.358896	0.28726	0.286164	0.166946	0.33765	0.37459	0.416479	0.388445
RPL30	RL30_HUMAN	60S ribosomal protein L30	3	0	0.532762	0.324471	0.412048	0.312032	0.261347	-0.261928	-0.483422	-0.426574	-0.667693	0.261347	-0.79469	-0.807893	-0.838622	-0.979725	0	0.31459	0.190568	0.186796	0.173927	0.161157	0.154806	0.261357	0.229275	0.389916
RPL31	RL31_HUMAN	60S ribosomal protein L31	2	-8.00857e-17	0.487378	0.258262	0.43463	0.344477	0.0732809	-0.756499	-1.06178	-1.12975	-1.32169	0.0732809	-1.24388	-1.32004	-1.56438	-1.66617	0	0.287736	0.493014	0.438695	0.510882	0.248424	0.423704	0.413941	0.459037	0.468758
RPL32	RL32_HUMAN	60S ribosomal protein L32	3	0	0.494633	0.476032	0.481339	0.318784	0.225018	-0.461025	-0.820909	-0.778532	-1.01855	0.225018	-0.955657	-1.29694	-1.25987	-1.33733	0	0.264788	0.294819	0.113677	0.154667	0.279027	0.458426	0.436701	0.421391	0.381792
RPL34	RL34_HUMAN	60S ribosomal protein L34	3	0	0.436555	0.282447	0.38601	0.284639	0.059409	-0.591148	-0.771517	-0.852638	-1.03338	0.059409	-1.0277	-1.05396	-1.23865	-1.31801	9.2475e-17	0.357645	0.384031	0.308585	0.365072	0.288832	0.429194	0.463168	0.493885	0.560452
RPL35	RL35_HUMAN	60S ribosomal protein L35	3	0	0.465032	0.398714	0.5196	0.485104	0.270037	-0.291029	-0.504862	-0.545847	-0.84041	0.270037	-0.756062	-0.903576	-1.06545	-1.32551	0	0.36226	0.428636	0.124694	0.252206	0.234376	0.3121	0.304145	0.370972	0.43264
RPL35A	RL35A_HUMAN	60S ribosomal protein L35a	2	-8.00857e-17	0.543408	0.258852	0.216871	0.258267	0.0705198	-0.444767	-0.805704	-0.772941	-1.09331	0.0705198	-0.988175	-1.06456	-0.989812	-1.35158	1.13258e-16	0.21995	0.314544	0.421024	0.496712	0.0988838	0.315395	0.0551173	0.261265	0.517396
RPL37	RL37_HUMAN	60S ribosomal protein L37	2	-8.00857e-17	0.696178	0.791327	0.970052	1.00235	0.197526	-0.367404	-0.559932	-0.359503	-0.413946	0.197526	-1.06358	-1.35126	-1.32955	-1.4163	0	0.328668	0.493995	0.53249	0.632362	0.325718	0.485426	0.424001	0.510058	0.453304
RPL37A	RL37A_HUMAN	60S ribosomal protein L37a	1	0	0.498158	-0.0385836	0.147338	-0.285238	0.0112963	-0.502129	-0.949067	-1.1967	-1.5073	0.0112963	-1.00029	-0.910483	-1.34404	-1.22206	0	0.163761	0.32216	0.350089	0.442786	0.0593747	0.219017	0.266794	0.284517	0.345129
RPL4	RL4_HUMAN	60S ribosomal protein L4	3	0	0.510073	0.112073	0.24162	0.100551	0.205132	-0.383929	-0.64699	-0.652059	-0.875991	0.205132	-0.894002	-0.759063	-0.893679	-0.976542	0	0.246488	0.277414	0.10213	0.0369303	0.194271	0.182025	0.20259	0.298162	0.279377
RPL5	RL5_HUMAN	60S ribosomal protein L5	3	0	0.518312	0.178149	0.205318	0.0222214	0.202606	-0.397973	-0.719557	-0.676959	-0.919526	0.202606	-0.916285	-0.897706	-0.882277	-0.941747	1.13258e-16	0.217691	0.368668	0.202137	0.224218	0.182946	0.242889	0.356172	0.625648	0.44475
RPL6	RL6_HUMAN	60S ribosomal protein L6	3	0	0.579504	0.427324	0.559814	0.357286	0.266179	-0.297634	-0.632903	-0.559295	-0.877404	0.266179	-0.877139	-1.06023	-1.11911	-1.23469	1.13258e-16	0.343999	0.392552	0.066453	0.101104	0.132511	0.238553	0.220522	0.366926	0.142032
RPL7	RL7_HUMAN	60S ribosomal protein L7	3	-5.33904e-17	0.5002	0.247175	0.335239	0.228983	0.208188	-0.333732	-0.591071	-0.587668	-0.793716	0.208188	-0.833932	-0.838245	-0.922908	-1.0227	0	0	0	0	0	0	0	0	0	0
RPL7A	RL7A_HUMAN	60S ribosomal protein L7a	3	0	0.636399	0.526907	0.658999	0.605228	0.166077	-0.378547	-0.631022	-0.570296	-0.845477	0.166077	-1.01495	-1.15793	-1.22929	-1.45071	0	0.24266	0.189607	0.28414	0.306838	0.20551	0.220257	0.334427	0.351434	0.384421
RPL7L1	RL7L_HUMAN	60S ribosomal protein L7-like 1	3	0	0.403443	0.279946	0.439428	0.155617	0.235393	-0.301447	-0.646233	-0.597924	-0.827635	0.235393	-0.704891	-0.926179	-1.03735	-0.983252	0	0.326605	0.360727	0.209882	0.348009	0.246697	0.356778	0.419032	0.471981	0.455031
RPL8	RL8_HUMAN	60S ribosomal protein L8	3	0	0.566768	0.556759	0.706471	0.6791	0.240249	-0.324099	-0.501964	-0.38294	-0.641258	0.240249	-0.890867	-1.05872	-1.08941	-1.32036	0	0.325551	0.470385	0.216928	0.264186	0.276667	0.416125	0.467414	0.529514	0.421264
RPL9	RL9_HUMAN	60S ribosomal protein L9	3	0	0.514385	0.30263	0.332459	0.166856	0.238419	-0.514067	-0.838359	-0.734897	-1.05974	0.238419	-1.02845	-1.14099	-1.06736	-1.2266	9.2475e-17	0.324357	0.371269	0.359522	0.421545	0.326327	0.42466	0.506364	0.360435	0.512841
PFKP	K6PP_HUMAN	6-phosphofructokinase type C	3	0	0.342755	0.105462	0.162341	0.00240776	0.271716	-0.212904	-0.613079	-0.633809	-0.983469	0.271716	-0.555659	-0.718541	-0.79615	-0.985877	0	0.222539	0.359631	0.0119615	0.09621	0.223178	0.196995	0.1286	0.387053	0.479969
PFKL	K6PL_HUMAN	6-phosphofructokinase, liver type	2	0	0.273094	0.0372683	0.378142	0.236359	0.331516	-0.0779434	-0.29532	-0.306706	-0.66321	0.331516	-0.351037	-0.332589	-0.684848	-0.899569	0	0.334752	0.520309	0.407063	0.383301	0.247586	0.32427	0.293511	0.389984	0.386679
PFKM	K6PF_HUMAN	6-phosphofructokinase, muscle type	2	0	0.284827	-0.0749469	0.199094	-0.0323172	0.228916	-0.361954	-0.681729	-0.72703	-0.991497	0.228916	-0.646781	-0.606782	-0.926125	-0.95918	0	0.254113	0.398124	0.444586	0.419618	0.256687	0.433818	0.329479	0.463212	0.463955
PGD	6PGD_HUMAN	6-phosphogluconate dehydrogenase, decarboxylating	3	0	0.433224	0.380047	0.626988	0.593278	0.23172	-0.271525	-0.532461	-0.404448	-0.602415	0.23172	-0.70475	-0.912508	-1.03144	-1.19569	0	0.334054	0.359548	0.243942	0.33254	0.228077	0.373709	0.420228	0.450356	0.427431
NUDT1	8ODP_HUMAN	7,8-dihydro-8-oxoguanine triphosphatase	1	0	0.556115	0.373419	0.550247	0.40066	0.562622	0.140622	-0.376981	-0.372569	-0.751769	0.562622	-0.415493	-0.7504	-0.922817	-1.15243	0	0	0	0	0	0	0	0	0	0
HSPA5	GRP78_HUMAN	78 kDa glucose-regulated protein	3	0	0.306295	0.170816	0.356383	0.287704	0.271082	0.324224	1.13011	2.16259	2.27816	0.271082	0.0179292	0.959291	1.80621	1.99045	0	0	0	0	0	0	0	0	0	0
DHCR7	DHCR7_HUMAN	7-dehydrocholesterol reductase	1	0	0.0154166	-0.153305	0.261983	0.179565	-0.0743326	-0.652952	-0.65977	-0.547252	-0.593821	-0.0743326	-0.668369	-0.506464	-0.809235	-0.773385	0	0.246869	0.1732	0.0641974	0.0770933	0.208688	0.409784	0.311563	0.464056	0.420373
MEPCE	MEPCE_HUMAN	7SK snRNA methylphosphate capping enzyme	1	0	0.0615053	-0.0851555	0.38083	0.377545	0.159949	-0.357552	-0.276164	-0.288083	-0.388145	0.159949	-0.419057	-0.191008	-0.668913	-0.76569	0	0	0	0	0	0	0	0	0	0
ABI1	ABI1_HUMAN	Abl interactor 1	1	-1.60171e-16	0.0802242	0.0237161	0.564627	0.379125	0.154074	-0.203388	-0.236342	-0.146699	-0.429457	0.154074	-0.283613	-0.260058	-0.711327	-0.808581	0	0	0	0	0	0	0	0	0	0
ASPM	ASPM_HUMAN	Abnormal spindle-like microcephaly-associated protein	3	0	0.266496	-0.0141482	0.123874	-0.0049951	0.354721	0.000219971	-0.397176	-0.269277	-0.631565	0.354721	-0.266276	-0.383028	-0.39315	-0.62657	0	0	0	0	0	0	0	0	0	0
AIM1	AIM1_HUMAN	Absent in melanoma 1 protein	3	0	0.24907	-0.200593	-0.112515	-0.293612	0.241914	-0.0445114	-0.48283	-0.516088	-0.902614	0.241914	-0.293582	-0.282237	-0.403574	-0.609001	0	0	0	0	0	0	0	0	0	0
AACS	AACS_HUMAN	Acetoacetyl-CoA synthetase	2	0	0.320805	0.257823	0.226807	0.254782	0.230067	-0.0944598	-0.333009	-0.138075	-0.347419	0.230067	-0.415265	-0.590832	-0.364882	-0.602201	0	0.0842104	0.257318	0.11698	0.00975011	0.113663	0.0840148	0.0878709	0.0908942	0.208017
ILVBL	ILVBL_HUMAN	Acetolactate synthase-like protein	1	0	0.946922	0.622463	0.820137	0.573275	0.544396	0.255362	-0.105702	-0.267828	-0.64745	0.544396	-0.691559	-0.728165	-1.08796	-1.22073	9.2475e-17	0.30318	0.363237	0.311214	0.251617	0.266146	0.190772	0.215312	0.538574	0.641166
ACAT2	THIC_HUMAN	Acetyl-CoA acetyltransferase, cytosolic	2	0	0.461424	0.347912	0.309981	0.109918	0.450056	-0.0981705	-0.535524	-0.419439	-0.734207	0.450056	-0.559594	-0.883437	-0.72942	-0.844125	0	0	0	0	0	0	0	0	0	0
ACAT1	THIL_HUMAN	Acetyl-CoA acetyltransferase, mitochondrial	3	-5.33904e-17	0.203598	0.0482199	0.184596	0.203482	0.200334	-0.20522	-0.462351	-0.402084	-0.492943	0.200334	-0.408818	-0.51057	-0.586679	-0.696425	0	0.442233	0.309737	0.191718	0.143982	0.401743	0.562751	0.323618	0.15521	0.0344183
ACACA	ACACA_HUMAN	Acetyl-CoA carboxylase 1	3	-5.33904e-17	0.334912	0.0735839	0.0826363	-0.0614717	0.283464	-0.157386	-0.558809	-0.621405	-1.03119	0.283464	-0.492298	-0.632393	-0.704042	-0.96972	9.2475e-17	0.221763	0.320128	0.0222945	0.206047	0.22182	0.358233	0.134308	0.416283	0.42466
ACSS2	ACSA_HUMAN	Acetyl-coenzyme A synthetase, cytoplasmic	2	0	0.15762	-0.0412941	0.0285052	-0.100537	0.14246	-0.209918	-0.383901	-0.287354	-0.567089	0.14246	-0.367538	-0.342607	-0.315859	-0.466552	0	0	0	0	0	0	0	0	0	0
ANP32A	AN32A_HUMAN	Acidic leucine-rich nuclear phosphoprotein 32 family member A	2	0	0.352843	0.334619	0.337819	0.123903	0.0809116	-0.452036	-0.783529	-0.582784	-0.936139	0.0809116	-0.804879	-1.11815	-0.920603	-1.06004	0	0.206393	0.0575524	0.0697993	0.171505	0.238707	0.343925	0.135959	0.106358	0.0744564
ANP32D	AN32D_HUMAN	Acidic leucine-rich nuclear phosphoprotein 32 family member D	1	0	0.613451	0.213305	0.452207	0.331409	0.556499	-0.0492741	-0.625152	-0.578372	-0.964505	0.556499	-0.662725	-0.838456	-1.03058	-1.29591	0	0	0	0	0	0	0	0	0	0
ANP32E	AN32E_HUMAN	Acidic leucine-rich nuclear phosphoprotein 32 family member E	2	0	0.326836	0.0456778	0.412254	0.318212	0.109666	-0.282249	-0.730378	-0.578444	-1.03419	0.109666	-0.609084	-0.776056	-0.990698	-1.3524	0	0	0	0	0	0	0	0	0	0
ACO2	ACON_HUMAN	Aconitate hydratase, mitochondrial	3	0	0.336521	0.0864267	0.385101	0.421065	0.239856	-0.0264117	-0.282509	-0.25744	-0.435049	0.239856	-0.362932	-0.368935	-0.642541	-0.856114	9.2475e-17	0.301188	0.379989	0.140028	0.29631	0.259185	0.351911	0.395611	0.505498	0.544422
ACTB	ACTB_HUMAN	Actin, cytoplasmic 1	3	0	0.238897	-0.127948	0.0236565	-0.318726	0.175167	-0.318159	-0.809044	-0.915826	-1.28637	0.175167	-0.557057	-0.681096	-0.939482	-0.967643	0	0.572298	0.484228	0.0899957	0.0322225	0.367735	0.238496	0.433283	0.354004	0.020049
ACTG2	ACTH_HUMAN	Actin, gamma-enteric smooth muscle	1	0	0.232937	0.0583743	0.0167051	0.179314	0.2815	-0.198658	-0.1327	-0.136053	-0.38157	0.2815	-0.431595	-0.191074	-0.152758	-0.560884	9.2475e-17	0.328032	0.320848	0.122578	0.18572	0.290217	0.426891	0.324751	0.322746	0.286899
ANLN	ANLN_HUMAN	Actin-binding protein anillin	3	0	0.258903	0.0677489	0.227064	-0.0583346	0.241983	-0.246901	-0.586492	-0.466441	-0.829184	0.241983	-0.505803	-0.654241	-0.693505	-0.770849	0	0.326217	0.181361	0.0769447	0.00170454	0.260979	0.360846	0.00173895	0.00374814	0.121744
ACTL6A	ACL6A_HUMAN	Actin-like protein 6A	3	0	0.188753	0.026499	0.231875	0.227041	0.228007	-0.035743	-0.548369	-0.19173	-0.477191	0.228007	-0.224496	-0.574868	-0.423606	-0.704232	9.2475e-17	0.191611	0.308746	0.17381	0.0843854	0.264877	0.381435	0.412077	0.278267	0.195621
ACTR2	ARP2_HUMAN	Actin-related protein 2	2	0	0.1358	0.209296	0.230064	0.28547	0.321208	-0.35723	-0.553372	-0.601768	-0.758127	0.321208	-0.49303	-0.762669	-0.831832	-1.0436	0	0.286913	0.372412	0.146271	0.13991	0.185443	0.303413	0.214225	0.303112	0.38206
ARPC1A	ARC1A_HUMAN	Actin-related protein 2/3 complex subunit 1A	1	0	0.398118	0.199128	0.348486	0.144877	0.286359	0.0527229	-0.427406	-0.501361	-0.926389	0.286359	-0.345396	-0.626533	-0.849847	-1.07127	0	0.343213	0.178174	0.145239	0.11533	0.307368	0.263821	0.0707461	0.0611569	0.0114629
ARPC1B	ARC1B_HUMAN	Actin-related protein 2/3 complex subunit 1B	1	0	0.640171	0.329748	0.342426	0.69062	0.23094	-0.29223	-0.280519	-0.111588	-0.588327	0.23094	-0.9324	-0.610268	-0.454014	-1.27895	0	0	0	0	0	0	0	0	0	0
ARPC2	ARPC2_HUMAN	Actin-related protein 2/3 complex subunit 2	1	-1.60171e-16	0.534336	0.137161	0.389997	0.15608	0.273107	-0.200244	-0.69008	-0.795012	-1.04227	0.273107	-0.73458	-0.827241	-1.18501	-1.19836	0	0.169874	0.315335	0.0257541	0.194952	0.154305	0.244795	0.0658554	0.2627	0.219854
ARPC3	ARPC3_HUMAN	Actin-related protein 2/3 complex subunit 3	2	0	0.157509	0.0728932	0.194499	0.176533	0.212496	-0.291963	-0.5186	-0.385877	-0.506949	0.212496	-0.449473	-0.591493	-0.580377	-0.683482	0	0	0	0	0	0	0	0	0	0
ARPC4	ARPC4_HUMAN	Actin-related protein 2/3 complex subunit 4	3	0	0.323339	0.259476	0.555978	0.233048	0.310577	-0.677073	-0.795276	-0.90011	-1.12454	0.310577	-1.00041	-1.05475	-1.45609	-1.35759	0	0.012156	0.159974	0.125673	0.312219	0.0207813	0.0794163	0.110869	0.279553	0.318044
ARPC5	ARPC5_HUMAN	Actin-related protein 2/3 complex subunit 5	3	0	0.364495	0.248824	0.392799	0.304398	0.232446	-0.49868	-0.854675	-0.807294	-1.07218	0.232446	-0.863175	-1.1035	-1.20009	-1.37658	0	0.165437	0.0389321	0.39646	0.253771	0.0938072	0.173808	0.146493	0.161743	0.323927
ARPC5L	ARP5L_HUMAN	Actin-related protein 2/3 complex subunit 5-like protein	2	0	0.323692	0.322488	0.457037	0.510295	0.256508	-0.151634	-0.409585	-0.176928	-0.410325	0.256508	-0.475326	-0.732073	-0.633965	-0.92062	0	0.355667	0.295926	0.0601532	0.188651	0.326879	0.324415	0.0792156	0.174417	0.0145059
ACTR3	ARP3_HUMAN	Actin-related protein 3	2	0	0.336459	0.0736353	0.291489	0.156746	0.126232	-0.221917	-0.482823	-0.559446	-0.756107	0.126232	-0.558376	-0.556458	-0.850934	-0.912853	0	0.467684	0.563612	0.0415731	0.359537	0.140884	0.125673	0.0346339	0.287305	0.140613
SUB1	TCP4_HUMAN	Activated RNA polymerase II transcriptional coactivator p15	3	-5.33904e-17	0.330571	0.230676	0.313195	0.0777045	0.273172	-0.409942	-0.717922	-0.749182	-0.896135	0.273172	-0.740512	-0.948597	-1.06238	-0.973839	0	0.048394	0.200599	0.0652834	0.0671423	0.0737391	0.0562882	0.150222	0.22569	0.327169
AMBRA1	AMRA1_HUMAN	Activating molecule in BECN1-regulated autophagy protein 1	1	0	0.0276966	-0.250934	0.236307	0.103006	0.0958873	-0.442153	-0.666072	-0.403475	-0.47782	0.0958873	-0.46985	-0.415138	-0.639782	-0.580826	0	0	0	0	0	0	0	0	0	0
ASCC1	ASCC1_HUMAN	Activating signal cointegrator 1 complex subunit 1	1	0	0.340024	0.383797	0.0836406	0.162697	0.29065	-0.156479	-0.411505	-0.0476594	-0.400064	0.29065	-0.496502	-0.795303	-0.1313	-0.562761	0	0.236965	0.41614	0.176523	0.222405	0.39337	0.521047	0.490531	0.728682	0.659357
ASCC2	ASCC2_HUMAN	Activating signal cointegrator 1 complex subunit 2	1	0	0.560187	0.913499	0.282758	0.186813	0.392405	-0.00771988	-0.383727	-0.437329	-0.681816	0.392405	-0.567907	-1.29723	-0.720087	-0.868629	0	0.280329	0.355159	0.0887955	0.189907	0.203125	0.235865	0.173961	0.289026	0.336312
ASCC3	ASCC3_HUMAN	Activating signal cointegrator 1 complex subunit 3	2	-8.00857e-17	0.31883	0.144918	0.069005	0.0576954	0.31644	-0.0121721	-0.370145	-0.368908	-0.658413	0.31644	-0.331002	-0.515064	-0.437913	-0.716109	0	0.270226	0.14002	0.147381	0.0720763	0.205702	0.343695	0.142385	0.248715	0.288217
ATF7IP	MCAF1_HUMAN	Activating transcription factor 7-interacting protein 1	1	0	0.349848	0.168469	0.102562	0.531877	0.230184	-0.168097	-0.424052	-0.229987	-0.559387	0.230184	-0.517944	-0.592521	-0.332549	-1.09126	0	0.481178	0.258553	0.1791	0.213696	0.273118	0.330053	0.142615	0.0807446	0.054189
AHSA1	AHSA1_HUMAN	Activator of 90 kDa heat shock protein ATPase homolog 1	2	0	0.165286	0.0498729	0.0919899	-0.0821145	0.155767	-0.262338	-0.538591	-0.529503	-0.793868	0.155767	-0.427624	-0.588464	-0.621493	-0.711754	0	0.138579	0.149424	0.159959	0.117316	0.0518634	0.1275	0.0271055	0.101126	0.156813
ADNP	ADNP_HUMAN	Activity-dependent neuroprotector homeobox protein	1	0	0.481976	0.320662	0.38029	0.31654	0.484805	0.114747	-0.39267	-0.3492	-0.877603	0.484805	-0.367229	-0.713332	-0.72949	-1.19414	0	0.270222	0.320264	0.0505866	0.149349	0.368175	0.171123	0.0639142	0.173562	0.256709
NDUFAB1	ACPM_HUMAN	Acyl carrier protein, mitochondrial	2	0	0.593207	0.457911	0.627662	0.573461	0.339234	-0.169345	-0.715156	-0.511182	-0.822575	0.339234	-0.762552	-1.17307	-1.13884	-1.39604	0	0	0	0	0	0	0	0	0	0
APEH	ACPH_HUMAN	Acylamino-acid-releasing enzyme	2	-8.00857e-17	0.205409	-0.0147107	0.273021	0.137786	0.173066	-0.263509	-0.615316	-0.59239	-0.884737	0.173066	-0.468917	-0.600606	-0.865411	-1.02252	0	0	0	0	0	0	0	0	0	0
ACAD9	ACAD9_HUMAN	Acyl-CoA dehydrogenase family member 9, mitochondrial	3	0	0.200856	0.0685606	0.160728	0.066257	0.283507	-0.0877123	-0.370553	-0.319342	-0.576665	0.283507	-0.288569	-0.439114	-0.48007	-0.642922	0	0	0	0	0	0	0	0	0	0
SCD	ACOD_HUMAN	Acyl-CoA desaturase	2	0	0.233084	-0.0280848	0.235168	0.0975432	0.334374	-0.110709	-0.511833	-0.433141	-0.642425	0.334374	-0.343793	-0.483749	-0.668309	-0.739968	0	0	0	0	0	0	0	0	0	0
ACSF3	ACSF3_HUMAN	Acyl-CoA synthetase family member 3, mitochondrial	1	0	-0.00745272	-0.252842	0.0806605	-0.0297411	0.0557027	-0.414245	-0.42858	-0.430583	-0.674508	0.0557027	-0.406792	-0.175738	-0.511243	-0.644767	0	0.356744	0.280881	0.187455	0.00264615	0.223341	0.253851	0.017126	0.0389376	0.0642166
DBI	ACBP_HUMAN	Acyl-CoA-binding protein	1	0	0.503392	0.379994	0.521369	0.336476	0.435252	-0.276861	-0.774075	-0.800764	-1.27366	0.435252	-0.780253	-1.15407	-1.32213	-1.61014	0	0.13823	0.230373	0.0987133	0.16645	0.150791	0.307698	0.121365	0.150781	0.267277
ACOT1	ACOT1_HUMAN	Acyl-coenzyme A thioesterase 1	1	0	-0.0257186	-0.167808	0.381178	0.324328	-0.0104476	-0.317597	-0.235172	-0.212882	-0.39463	-0.0104476	-0.291879	-0.0673641	-0.59406	-0.718958	0	0.0322159	0.389599	0.045971	0.28765	0.0269292	0.0283463	0.0626909	0.422408	0.421751
ACOT13	ACO13_HUMAN	Acyl-coenzyme A thioesterase 13	3	0	0.266161	0.0183439	0.123385	0.0499944	0.301181	-0.211843	-0.610916	-0.532321	-0.73632	0.301181	-0.478004	-0.62926	-0.655707	-0.786315	0	0	0	0	0	0	0	0	0	0
ACOT9	ACOT9_HUMAN	Acyl-coenzyme A thioesterase 9, mitochondrial	3	0	0.1834	-0.0628242	0.168854	0.0149413	0.207636	-0.16228	-0.44053	-0.392942	-0.558897	0.207636	-0.34568	-0.377706	-0.561795	-0.573838	0	0.225791	0.226249	0.149913	0.0647634	0.144037	0.221238	0.0889692	0.204528	0.169033
LYPLA1	LYPA1_HUMAN	Acyl-protein thioesterase 1	3	0	0.435908	0.273839	0.406657	0.320429	0.280843	-0.295151	-0.571595	-0.472848	-0.853741	0.280843	-0.731059	-0.845434	-0.879505	-1.17417	0	0.244114	0.234986	0.133869	0.0246686	0.241459	0.299731	0.199599	0.29304	0.293926
LYPLA2	LYPA2_HUMAN	Acyl-protein thioesterase 2	1	0	0.0320307	-0.133714	0.173314	0.111271	0.0147309	-0.60359	-0.775256	-0.922884	-1.09248	0.0147309	-0.635621	-0.641542	-1.0962	-1.20375	9.2475e-17	0.197201	0.150022	0.161706	0.0582471	0.17079	0.16755	0.0794312	0.0679794	0.133168
NECAP2	NECP2_HUMAN	Adaptin ear-binding coat-associated protein 2	1	0	0.589605	0.509391	0.799862	0.624711	0.497911	-0.131355	-0.341386	-0.310782	-0.785434	0.497911	-0.72096	-0.850776	-1.11064	-1.41015	9.2475e-17	0.266659	0.32022	0.073372	0.0208272	0.242365	0.249611	0.0654084	0.240346	0.214369
APRT	APT_HUMAN	Adenine phosphoribosyltransferase	2	0	0.281334	0.351027	0.503163	0.393875	0.109041	-0.260466	-0.48451	-0.48778	-0.677997	0.109041	-0.5418	-0.835537	-0.990943	-1.07187	0	0.315704	0.230361	0.268741	0.184754	0.270219	0.263794	0.163107	0.408339	0.4383
SLC35B2	S35B2_HUMAN	Adenosine 3'-phospho 5'-phosphosulfate transporter 1	2	0	0.250777	-0.0301463	0.214288	0.0821856	0.13931	-0.220596	-0.562899	-0.638867	-0.975939	0.13931	-0.471373	-0.532753	-0.853155	-1.05812	1.13258e-16	0.388702	0.255814	0.128273	0.17879	0.367585	0.361943	0.143528	0.0812149	0.00348904
ADK	ADK_HUMAN	Adenosine kinase	2	0	0.497105	0.286737	0.324677	0.179531	0.331005	-0.169033	-0.525613	-0.37319	-0.780907	0.331005	-0.666138	-0.812349	-0.697866	-0.960438	9.2475e-17	0.19322	0.269051	0.104138	0.115639	0.262599	0.307746	0.13782	0.421315	0.336959
AHCY	SAHH_HUMAN	Adenosylhomocysteinase	3	0	0.524433	0.383409	0.425358	0.255769	0.250279	-0.408864	-0.733954	-0.746452	-0.954418	0.250279	-0.933298	-1.11736	-1.17181	-1.21019	0	0.241276	0.190627	0.204374	0.0472563	0.185752	0.239161	0.195068	0.343427	0.442815
AK2	KAD2_HUMAN	Adenylate kinase 2, mitochondrial	3	0	0.264155	0.152239	0.267192	0.121285	0.2765	-0.231604	-0.569344	-0.524007	-0.683644	0.2765	-0.495759	-0.721583	-0.791199	-0.804929	0	0.276558	0.183896	0.179371	0.176393	0.2358	0.30351	0.23817	0.296066	0.363416
AK4	KAD4_HUMAN	Adenylate kinase 4, mitochondrial	1	0	0.473382	0.100558	0.268138	0.216267	0.435081	0.200194	-0.517922	-0.68698	-1.03845	0.435081	-0.273188	-0.61848	-0.955118	-1.25472	0	0	0	0	0	0	0	0	0	0
AK8	KAD8_HUMAN	Adenylate kinase 8	1	0	0.465038	0.219211	0.42714	0.40221	0.319014	0.211167	-0.305339	-0.212357	-0.528411	0.319014	-0.253871	-0.52455	-0.639497	-0.93062	0	0	0	0	0	0	0	0	0	0
AK1	KAD1_HUMAN	Adenylate kinase isoenzyme 1	3	-5.33904e-17	0.366952	0.228677	0.47687	0.465575	0.189224	-0.262488	-0.527469	-0.411447	-0.66738	0.189224	-0.62944	-0.756146	-0.888317	-1.13296	0	0.352793	0.197225	0.0944299	0.172144	0.459787	0.565818	0.252988	0.0664735	0.157521
ADSL	PUR8_HUMAN	Adenylosuccinate lyase	2	0	0.251135	-0.0237173	0.271154	0.0978584	0.179592	-0.301702	-0.633503	-0.632204	-0.960985	0.179592	-0.552837	-0.609785	-0.903357	-1.05884	0	0.229202	0.270128	0.171187	0.0968299	0.196575	0.246836	0.129613	0.0768598	0.123698
ADSS	PURA2_HUMAN	Adenylosuccinate synthetase isozyme 2	3	0	0.383279	0.254582	0.328602	0.202556	0.289993	-0.208676	-0.531266	-0.48397	-0.823389	0.289993	-0.591955	-0.785848	-0.812572	-1.02594	0	0.256433	0.417057	0.0753501	0.256184	0.246375	0.304026	0.226307	0.3936	0.471785
CAP1	CAP1_HUMAN	Adenylyl cyclase-associated protein 1	3	0	0.28115	0.287216	0.297683	0.187907	0.208204	-0.216246	-0.555635	-0.507023	-0.826145	0.208204	-0.497396	-0.84285	-0.804706	-1.01405	0	0.24285	0.0238266	0.134064	0.0813365	0.190308	0.235323	0.140656	0.183733	0.379712
APMAP	APMAP_HUMAN	Adipocyte plasma membrane-associated protein	3	0	0.302001	0.147521	0.233854	0.306817	0.232772	-0.303677	-0.643399	-0.60638	-0.802119	0.232772	-0.605678	-0.790921	-0.840233	-1.10894	0	0.122792	0.195274	0.337189	0.0811772	0.242433	0.0107335	0.0288282	0.440166	0.274407
ADIPOR1	ADR1_HUMAN	Adiponectin receptor protein 1	1	0	0.443986	0.216571	0.58353	0.342246	0.36066	0.0948293	-0.392396	-0.455427	-0.631687	0.36066	-0.349156	-0.608967	-1.03896	-0.973934	0	0.292693	0.225102	0.199243	0.0217118	0.285698	0.306859	0.205544	0.191118	0.220595
SLC25A5	ADT2_HUMAN	ADP/ATP translocase 2	3	-5.33904e-17	0.577868	0.412537	0.562827	0.3861	0.178432	-0.499334	-0.841908	-0.884969	-1.11669	0.178432	-1.0772	-1.25445	-1.4478	-1.50279	0	0.0936287	0.113858	0.199406	0.0884655	0.037735	0.0488262	0.0620851	0.117487	0.109665
SLC25A6	ADT3_HUMAN	ADP/ATP translocase 3	2	0	0.56809	0.36525	0.204016	0.223674	0.174889	-0.705335	-0.844773	-0.899521	-1.14579	0.174889	-1.27343	-1.21002	-1.10354	-1.36946	0	0.238542	0.326977	0.0506728	0.0712472	0.219769	0.22593	0.0567417	0.293775	0.185602
NUDT9	NUDT9_HUMAN	ADP-ribose pyrophosphatase, mitochondrial	2	0	0.397453	0.346706	0.360889	0.219313	0.358051	0.0173351	-0.492548	-0.314169	-0.584022	0.358051	-0.380118	-0.839255	-0.675059	-0.803336	9.2475e-17	0.280862	0.49021	0.0733772	0.247472	0.294408	0.305042	0.250068	0.452952	0.486236
ARF4	ARF4_HUMAN	ADP-ribosylation factor 4	3	-5.33904e-17	0.318385	0.0678869	0.21381	0.0412157	0.264656	-0.232038	-0.443389	-0.0925023	-0.0483563	0.264656	-0.550423	-0.511276	-0.306312	-0.089572	0	0.265267	0.338864	0.0192403	0.120874	0.251748	0.307336	0.216638	0.374357	0.326769
ARF5	ARF5_HUMAN	ADP-ribosylation factor 5	1	0	0.284054	0.310687	0.0149947	0.0656649	0.339222	0.0382475	-0.163051	0.069774	-0.147226	0.339222	-0.245807	-0.473738	0.0547792	-0.212891	9.2475e-17	0.263765	0.313025	0.161781	0.198126	0.291935	0.34861	0.251636	0.337664	0.266758
ARFGAP2	ARFG2_HUMAN	ADP-ribosylation factor GTPase-activating protein 2	2	0	0.303179	-0.0147878	0.324883	0.242898	0.25024	-0.102959	-0.325979	-0.2868	-0.398455	0.25024	-0.406138	-0.311191	-0.611683	-0.641352	0	0.363968	0.300541	0.176466	0.0555598	0.299877	0.355854	0.0723551	0.0207837	0.13777
GGA2	GGA2_HUMAN	ADP-ribosylation factor-binding protein GGA2	3	-5.33904e-17	0.339361	0.129095	0.32239	0.223087	0.242905	-0.0486314	-0.382093	-0.322126	-0.524788	0.242905	-0.387993	-0.511188	-0.644516	-0.747875	9.2475e-17	0.230123	0.406359	0.148268	0.133827	0.273586	0.197646	0.111258	0.2561	0.328967
ARL1	ARL1_HUMAN	ADP-ribosylation factor-like protein 1	1	-1.60171e-16	0.563863	0.182834	0.453942	0.19072	0.420797	-0.0495731	-0.531527	-0.588622	-0.632082	0.420797	-0.613436	-0.71436	-1.04256	-0.822802	0	0	0	0	0	0	0	0	0	0
ARL2	ARL2_HUMAN	ADP-ribosylation factor-like protein 2	2	0	0.351806	0.213925	0.548631	0.410387	0.320862	-0.119572	-0.547169	-0.514161	-0.748697	0.320862	-0.471378	-0.761094	-1.06279	-1.15908	9.2475e-17	0.230189	0.27032	0.0078886	0.148212	0.261963	0.276874	0.225785	0.33089	0.33492
ARL8B	ARL8B_HUMAN	ADP-ribosylation factor-like protein 8B	1	0	0.0626418	-0.155441	0.354884	0.382243	0.052566	-0.23051	-0.384817	-0.324137	-0.448915	0.052566	-0.293152	-0.229376	-0.679022	-0.831158	9.2475e-17	0.348133	0.501413	0.238638	0.326636	0.343814	0.414713	0.389172	0.412734	0.435949
NUDT5	NUDT5_HUMAN	ADP-sugar pyrophosphatase	1	0	-0.0405933	-0.349008	0.091565	0.0286693	0.0485689	-0.430449	-0.298905	-0.375279	-0.582835	0.0485689	-0.389856	0.0501023	-0.466844	-0.611504	1.13258e-16	0.0936117	0.0366826	0.310002	0.202796	0.0815203	0.0444516	0.120718	0.180296	0.351981
ACD	ACD_HUMAN	Adrenocortical dysplasia protein homolog	1	0	0.576159	0.0260925	0.130968	-0.00636952	0.442244	0.137586	-0.297397	-0.382421	-0.665237	0.442244	-0.438573	-0.323489	-0.513389	-0.658867	0	0	0	0	0	0	0	0	0	0
AFF4	AFF4_HUMAN	AF4/FMR2 family member 4	3	-5.33904e-17	0.22281	0.185818	0.40036	0.374686	0.306934	-0.0134601	-0.27348	-0.0972791	-0.0808341	0.306934	-0.23627	-0.459298	-0.497639	-0.45552	0	0.149963	0.2372	0.26577	0.16779	0.201789	0.215732	0.249906	0.284128	0.360975
MLLT4	AFAD_HUMAN	Afadin	1	0	0.0883852	-0.141193	0.238661	-0.0184658	0.0756643	-0.342231	-0.355233	-0.369881	-0.561189	0.0756643	-0.430616	-0.21404	-0.608543	-0.542723	0	0.385721	0.363558	0.243455	0.225262	0.268258	0.411539	0.195562	0.31119	0.278191
AFG3L2	AFG32_HUMAN	AFG3-like protein 2	2	0	0.3348	0.168728	0.43796	0.224453	0.282425	-0.0880993	-0.359637	-0.377579	-0.623106	0.282425	-0.422899	-0.528365	-0.815539	-0.847559	9.2475e-17	0.266627	0.344238	0.0524205	0.133654	0.169787	0.296345	0.207393	0.255532	0.333371
AGRN	AGRIN_HUMAN	Agrin	3	-5.33904e-17	0.380441	0.414492	0.601706	0.640194	0.316163	0.0271066	-0.326669	-0.17608	-0.406561	0.316163	-0.353335	-0.741161	-0.777787	-1.04675	0	0.337886	0.30302	0.163317	0.0896497	0.369016	0.293075	0.194051	0.0444486	0.0248918
AIP	AIP_HUMAN	AH receptor-interacting protein	3	-5.33904e-17	0.278752	0.167679	0.199945	0.179764	0.275767	-0.0790127	-0.256155	-0.286896	-0.682159	0.275767	-0.357764	-0.423834	-0.486841	-0.861923	0	0	0	0	0	0	0	0	0	0
AKAP11	AKA11_HUMAN	A-kinase anchor protein 11	1	0	0.0989332	-0.328973	0.223683	0.0129928	0.227975	-0.243292	-0.273311	-0.274525	-0.459557	0.227975	-0.342225	0.0556617	-0.498208	-0.47255	0	0.300867	0.249967	0.115517	0.181459	0.261205	0.481302	0.461994	0.234566	0.665558
AKAP2	AKAP2_HUMAN	A-kinase anchor protein 2	1	0	0.585198	0.195965	0.357489	0.162507	0.420029	0.0734004	-0.313657	-0.25155	-0.861235	0.420029	-0.511797	-0.509622	-0.609039	-1.02374	0	0.0532902	0.195834	0.0361716	0.267422	0.0396409	0.184971	0.354188	0.453207	0.656293
AKAP8	AKAP8_HUMAN	A-kinase anchor protein 8	1	0	0.199211	-0.242616	0.368345	0.19772	0.104633	-0.125203	-0.368965	-0.194628	-0.581166	0.104633	-0.324413	-0.126349	-0.562973	-0.778887	0	0.327345	0.226374	0.0641281	0.198707	0.366603	0.306956	0.00149294	0.0846194	0.00807585
AKIRIN2	AKIR2_HUMAN	Akirin-2	2	0	0.348582	0.190592	0.508009	0.330817	0.32667	-0.169533	-0.421212	-0.248474	-0.584456	0.32667	-0.518114	-0.611804	-0.756483	-0.915274	0	0.269373	0.26265	0.085731	0.141446	0.243701	0.341427	0.157908	0.0254868	0.0135919
AAAS	AAAS_HUMAN	Aladin	1	0	-0.0526205	-0.366266	0.115159	-0.0917321	-0.0590659	-0.535541	-0.638923	-0.493469	-0.823202	-0.0590659	-0.482921	-0.272658	-0.608628	-0.73147	0	0	0	0	0	0	0	0	0	0
GPT2	ALAT2_HUMAN	Alanine aminotransferase 2	2	0	0.47221	0.280162	0.432581	0.609796	0.381933	0.0951824	-0.171144	0.445622	0.306876	0.381933	-0.377028	-0.451307	0.0130413	-0.30292	0	0.239038	0.378288	0.160625	0.150395	0.199644	0.307816	0.0929071	0.192758	0.214894
AARS	SYAC_HUMAN	Alanine--tRNA ligase, cytoplasmic	3	0	0.327058	0.0597914	0.141641	0.0185248	0.301598	-0.0673666	-0.305051	0.272864	0.426557	0.301598	-0.394424	-0.364843	0.131224	0.408032	0	0.24474	0.237223	0.225737	0.18742	0.241966	0.330631	0.119141	0.165179	0.111257
AARSD1	AASD1_HUMAN	Alanyl-tRNA editing protein Aarsd1	2	0	0.48621	0.34918	0.256916	0.0911036	0.405552	-0.0434729	-0.491815	-0.434515	-0.716756	0.405552	-0.529683	-0.840995	-0.691431	-0.80786	0	0.34967	0.510019	0.0191856	0.153293	0.270185	0.365827	0.340933	0.375961	0.386484
ADH5	ADHX_HUMAN	Alcohol dehydrogenase class-3	3	-5.33904e-17	0.479355	0.367892	0.536033	0.41886	0.344144	-0.213701	-0.42625	-0.494683	-0.699408	0.344144	-0.693056	-0.794142	-1.03072	-1.11827	0	0	0	0	0	0	0	0	0	0
ALDH1A3	AL1A3_HUMAN	Aldehyde dehydrogenase family 1 member A3	2	0	0.606919	0.58513	0.613049	0.678668	0.342993	0.268188	-0.0134161	0.0491434	-0.215657	0.342993	-0.338731	-0.598547	-0.563905	-0.894325	0	0.107887	0.189448	0.28378	0.185906	0.0765332	0.103383	0.323592	0.389058	0.42181
ALDH3B2	AL3B2_HUMAN	Aldehyde dehydrogenase family 3 member B2	1	0	0.328374	0.17351	0.162796	0.0637727	0.340942	-0.00784567	-0.23007	0.0286046	-0.259548	0.340942	-0.336219	-0.40358	-0.134192	-0.32332	9.2475e-17	0.243	0.150436	0.0912022	0.0370173	0.270779	0.327051	0.210308	0.210343	0.403496
ALDH1B1	AL1B1_HUMAN	Aldehyde dehydrogenase X, mitochondrial	1	0	0.499292	0.0824811	0.297295	0.0752042	0.533913	0.169185	-0.332341	-0.463494	-0.900521	0.533913	-0.330107	-0.414822	-0.760789	-0.975725	9.2475e-17	0.277308	0.330348	0.127583	0.130103	0.231998	0.302818	0.155665	0.0873494	0.0318157
ALDH3A1	AL3A1_HUMAN	Aldehyde dehydrogenase, dimeric NADP-preferring	3	-5.33904e-17	0.39806	0.850349	1.28471	1.52515	0.341826	0.0673874	0.224809	0.619418	0.693314	0.341826	-0.330672	-0.62554	-0.665294	-0.831835	0	0.168818	0.284333	0.211375	0.0239855	0.166306	0.327294	0.280627	0.303767	0.243386
AKR1B10	AK1BA_HUMAN	Aldo-keto reductase family 1 member B10	1	0	0.168759	-0.0907159	0.251221	0.78543	-0.0209798	-0.231457	-0.692196	-0.47554	-0.562091	-0.0209798	-0.400215	-0.60148	-0.72676	-1.34752	0	0.102153	0.37109	0.181667	0.152478	0.185123	0.305613	0.141742	0.303042	0.270002
AKR1C1	AK1C1_HUMAN	Aldo-keto reductase family 1 member C1	2	-8.00857e-17	0.292435	0.349696	0.562128	0.717524	0.188275	-0.412134	-0.633681	-0.480616	-0.54175	0.188275	-0.704569	-0.983377	-1.04274	-1.25927	0	0	0	0	0	0	0	0	0	0
AKR1C2	AK1C2_HUMAN	Aldo-keto reductase family 1 member C2	2	-8.00857e-17	0.155956	0.0586313	0.641984	0.810253	0.0187943	-0.652499	-0.916232	-0.72646	-0.582967	0.0187943	-0.808455	-0.974863	-1.36844	-1.39322	0	0.472747	0.491667	0.24569	0.316806	0.50656	0.645187	0.479549	0.24437	0.0435272
AKR1C3	AK1C3_HUMAN	Aldo-keto reductase family 1 member C3	3	-5.33904e-17	0.293928	0.367809	0.661111	0.81143	0.16738	-0.385727	-0.671833	-0.499497	-0.468997	0.16738	-0.679655	-1.03964	-1.16061	-1.28043	0	0.26727	0.18174	0.145286	0.122484	0.222193	0.286	0.145961	0.154748	0.248104
AKR1B1	ALDR_HUMAN	Aldose reductase	3	0	0.312615	0.153064	0.357868	0.472408	0.250045	-0.30779	-0.614617	-0.451671	-0.648193	0.250045	-0.620405	-0.767681	-0.80954	-1.1206	0	0.25722	0.385975	0.289792	0.57734	0.279669	0.53036	0.66175	0.667897	0.709763
AGPS	ADAS_HUMAN	Alkyldihydroxyacetonephosphate synthase, peroxisomal	2	-8.00857e-17	0.126379	-0.264903	0.170713	-0.05992	0.0194239	-0.235326	-0.424831	-0.438073	-0.998353	0.0194239	-0.361706	-0.159928	-0.608786	-0.938433	0	0	0	0	0	0	0	0	0	0
RETSAT	RETST_HUMAN	All-trans-retinol 13,14-reductase	3	0	0.301149	0.183796	0.358353	0.312971	0.252601	-0.0559155	-0.398221	-0.197117	-0.475536	0.252601	-0.357064	-0.582017	-0.55547	-0.788507	0	0.282298	0.149104	0.149999	0.211287	0.249927	0.330267	0.184569	0.209242	0.220012
ABHD11	ABHDB_HUMAN	Alpha/beta hydrolase domain-containing protein 11	1	0	0.45513	-0.0115044	0.281335	0.0302886	0.518962	0.265753	-0.333512	-0.677915	-0.763261	0.518962	-0.189377	-0.322007	-0.95925	-0.793549	0	0.187778	0.346355	0.128402	0.0834282	0.234518	0.368971	0.265681	0.468258	0.376118
MGAT1	MGAT1_HUMAN	Alpha-1,3-mannosyl-glycoprotein 2-beta-N-acetylglucosaminyltransferase	1	0	0.523793	0.334158	0.404003	0.260125	0.459087	0.148967	-0.287655	-0.428493	-0.551985	0.459087	-0.374825	-0.621812	-0.832496	-0.812111	0	0.14801	0.253618	0.201372	0.00609956	0.429953	0.346091	0.237258	0.0633277	0.149689
SERPINA3	AACT_HUMAN	Alpha-1-antichymotrypsin	3	0	0.283619	0.269836	0.41583	0.435127	0.431587	0.251903	-0.186559	-0.168171	-0.122448	0.431587	-0.0317167	-0.456395	-0.584001	-0.557575	0	0	0	0	0	0	0	0	0	0
SERPINA1	A1AT_HUMAN	Alpha-1-antitrypsin	1	-1.60171e-16	0.16684	0.0550712	0.53517	0.506326	0.0785481	-0.306865	-0.512006	-0.373492	-0.508472	0.0785481	-0.473705	-0.567077	-0.908661	-1.0148	0	0	0	0	0	0	0	0	0	0
LRPAP1	AMRP_HUMAN	Alpha-2-macroglobulin receptor-associated protein	1	0	0.336229	0.261072	0.607617	0.90153	0.728452	-0.324241	-0.256912	-0.208521	-0.465644	0.728452	-0.660471	-0.517984	-0.816138	-1.36717	0	0	0	0	0	0	0	0	0	0
ACTN1	ACTN1_HUMAN	Alpha-actinin-1	3	0	0.174785	-0.23747	-0.162445	-0.370995	0.192692	-0.145114	-0.540481	-0.596565	-0.895444	0.192692	-0.319899	-0.303011	-0.43412	-0.524449	0	0.246572	0.402243	0.00930092	0.0721901	0.276412	0.401436	0.272891	0.384022	0.322882
ACTN4	ACTN4_HUMAN	Alpha-actinin-4	3	0	0.268965	-0.0366384	0.101295	-0.0593592	0.243559	-0.13771	-0.480294	-0.417514	-0.757795	0.243559	-0.406676	-0.443655	-0.51881	-0.698436	0	0.139162	0.318208	0.311032	0.195391	0.361224	0.149183	0.512367	0.388764	0.5064
ADD1	ADDA_HUMAN	Alpha-adducin	3	-5.33904e-17	0.34002	0.146616	0.34927	0.270641	0.265093	-0.110213	-0.33671	-0.119872	-0.320879	0.265093	-0.450233	-0.483326	-0.469142	-0.59152	0	0.216248	0.249755	0.0708332	0.147848	0.137134	0.148931	0.125257	0.302893	0.387404
ALDH7A1	AL7A1_HUMAN	Alpha-aminoadipic semialdehyde dehydrogenase	3	0	0.406649	0.191441	0.359973	0.443297	0.355607	-0.049269	-0.438383	-0.232916	-0.496799	0.355607	-0.455918	-0.629825	-0.592889	-0.940095	0	0.411225	0.622677	0.358136	0.408287	0.238306	0.299798	0.140397	0.534171	0.562058
CTNNAL1	CTNL1_HUMAN	Alpha-catulin	2	0	0.31901	-0.0295541	0.320729	0.131162	0.253805	-0.0343806	-0.304947	-0.27241	-0.595353	0.253805	-0.353391	-0.275392	-0.593139	-0.726516	0	0.181734	0.171314	0.125862	0.144703	0.305049	0.125268	0.0455406	0.127422	0.474765
ACTR1A	ACTZ_HUMAN	Alpha-centractin	1	0	0.55065	0.222913	0.483153	0.263642	0.43764	-0.198432	-0.726456	-0.809676	-1.23907	0.43764	-0.749081	-0.949369	-1.29283	-1.50271	9.2475e-17	0.143631	0.262514	0.256535	0.212253	0.285271	0.431	0.268209	0.25645	0.230834
ENO1	ENOA_HUMAN	Alpha-enolase	3	0	0.467464	0.393275	0.526907	0.420058	0.236715	-0.410034	-0.811966	-0.722361	-1.02018	0.236715	-0.877497	-1.20524	-1.24927	-1.44024	0	0	0	0	0	0	0	0	0	0
FTO	FTO_HUMAN	Alpha-ketoglutarate-dependent dioxygenase FTO	2	0	0.356177	0.199531	0.085839	0.0387219	0.5304	-0.146433	-0.510115	-0.394683	-0.635231	0.5304	-0.50261	-0.709647	-0.480522	-0.673953	0	0	0	0	0	0	0	0	0	0
MAN2A1	MA2A1_HUMAN	Alpha-mannosidase 2	1	0	0.00373659	-0.208986	0.15656	0.0230123	0.172583	-0.565268	-0.674485	-0.627487	-0.838748	0.172583	-0.569005	-0.465499	-0.784048	-0.86176	0	0	0	0	0	0	0	0	0	0
NAPA	SNAA_HUMAN	Alpha-soluble NSF attachment protein	2	0	0.2829	0.000656629	0.385209	0.289401	0.234394	-0.120926	-0.403656	-0.286283	-0.490051	0.234394	-0.403826	-0.404313	-0.671492	-0.779452	1.13258e-16	0.0856859	0.0173847	0.127495	0.00391136	0.0286258	0.123535	0.0101204	0.0619589	0.24173
TXLNA	TXLNA_HUMAN	Alpha-taxilin	3	0	0.34725	0.222834	0.363943	0.356397	0.247575	-0.127208	-0.387238	-0.335368	-0.463881	0.247575	-0.474458	-0.610072	-0.699311	-0.820277	0	0	0	0	0	0	0	0	0	0
TTPAL	TTPAL_HUMAN	Alpha-tocopherol transfer protein-like	1	0	0.435674	0.0943097	0.542903	0.0791787	0.3437	0.267394	-0.0723469	-0.254536	-0.763405	0.3437	-0.168279	-0.166657	-0.797439	-0.842584	0	0.184756	0.485924	0.110397	0.0885834	0.380009	0.416478	0.170808	0.397807	0.403613
PPAT	PUR1_HUMAN	Amidophosphoribosyltransferase	2	0	0.154897	-0.260864	-0.145351	-0.265781	0.112176	-0.484154	-0.890673	-0.909804	-1.18908	0.112176	-0.639051	-0.629809	-0.764453	-0.923295	0	0	0	0	0	0	0	0	0	0
SCNN1A	SCNNA_HUMAN	Amiloride-sensitive sodium channel subunit alpha	2	-8.00857e-17	0.19247	-0.18531	0.132381	0.0696761	0.191789	0.00272727	-0.426684	-0.395935	-0.68109	0.191789	-0.189742	-0.241374	-0.528316	-0.750766	0	0.0916379	0.161711	0.0685056	0.0134602	0.179463	0.091419	0.242979	0.294415	0.186268
MAOA	AOFA_HUMAN	Amine oxidase [flavin-containing] A	1	0	-0.146577	-0.406266	0.0760495	-0.123671	-0.000837148	-0.526857	-0.514941	-0.605189	-0.856364	-0.000837148	-0.38028	-0.108675	-0.681239	-0.732693	0	0.273633	0.315394	0.170811	0.160643	0.357727	0.373011	0.278993	0.385685	0.328178
AIMP1	AIMP1_HUMAN	Aminoacyl tRNA synthase complex-interacting multifunctional protein 1	3	-1.06781e-16	0.351017	0.164902	0.211054	0.0147907	0.225986	-0.339563	-0.690994	-0.554875	-0.83625	0.225986	-0.690579	-0.855896	-0.76593	-0.85104	0	0.394971	0.219755	0.268527	0.0779564	0.490072	0.521956	0.0895789	0.0107503	0.0818351
AIMP2	AIMP2_HUMAN	Aminoacyl tRNA synthase complex-interacting multifunctional protein 2	2	-8.00857e-17	0.20216	-0.209463	-0.0712078	-0.317719	0.175871	-0.186112	-0.681818	-0.607017	-0.859022	0.175871	-0.388272	-0.472355	-0.53581	-0.541303	0	0	0	0	0	0	0	0	0	0
RNPEP	AMPB_HUMAN	Aminopeptidase B	3	0	0.37647	0.232348	0.350095	0.354909	0.290512	-0.0596428	-0.391436	-0.273257	-0.597411	0.290512	-0.436113	-0.623784	-0.623352	-0.95232	0	0	0	0	0	0	0	0	0	0
ANPEP	AMPN_HUMAN	Aminopeptidase N	3	-5.33904e-17	0.263395	0.0732092	0.20618	0.0823758	0.320163	0.114806	-0.24318	-0.271943	-0.563271	0.320163	-0.148588	-0.316389	-0.478123	-0.645647	0	0	0	0	0	0	0	0	0	0
AMMECR1	AMMR1_HUMAN	AMME syndrome candidate gene 1 protein	3	0	0.25713	0.137028	0.27377	0.289082	0.253664	-0.107618	-0.39102	-0.284298	-0.523212	0.253664	-0.364749	-0.528048	-0.558068	-0.812295	0	0.245934	0.222137	0.110897	0.067049	0.221487	0.479863	0.212321	0.227387	0.127406
APP	A4_HUMAN	Amyloid beta A4 protein	3	0	0.121238	-0.059604	-0.0101424	-0.199073	0.218814	-0.126792	-0.316285	-0.212039	-0.432459	0.218814	-0.24803	-0.256681	-0.201896	-0.233386	0	0.0960668	0.133163	0.0271397	0.0567194	0.152591	0.275692	0.160972	0.247533	0.276329
APLP2	APLP2_HUMAN	Amyloid-like protein 2	2	0	0.32815	0.119409	0.47818	0.394337	0.211329	-0.203086	-0.46567	-0.342681	-0.589787	0.211329	-0.531237	-0.585079	-0.82086	-0.984124	0	0.212826	0.268653	0.101084	0.131053	0.265203	0.330022	0.118566	0.310742	0.229396
ZFAND5	ZFAN5_HUMAN	AN1-type zinc finger protein 5	2	0	0.351419	0.100331	0.398581	0.277371	0.212137	-0.144568	-0.404936	-0.315658	-0.550574	0.212137	-0.495987	-0.505267	-0.714239	-0.827945	0	0	0	0	0	0	0	0	0	0
ZFAND6	ZFAN6_HUMAN	AN1-type zinc finger protein 6	1	0	0.0238095	-0.184557	0.224847	0.264818	-0.0328123	-0.385178	-0.414713	-0.392399	-0.615288	-0.0328123	-0.408987	-0.230156	-0.617245	-0.880105	1.13258e-16	0.423887	0.346053	0.127038	0.158186	0.402475	0.470554	0.22596	0.230827	0.121245
ANAPC5	APC5_HUMAN	Anaphase-promoting complex subunit 5	1	0	0.624327	0.20453	0.435539	0.455016	0.463284	0.253818	-0.281719	-0.260234	-0.561103	0.463284	-0.370509	-0.486249	-0.695773	-1.01612	0	0	0	0	0	0	0	0	0	0
AUP1	AUP1_HUMAN	Ancient ubiquitous protein 1	1	0	0.486679	0.0608822	0.0632259	0.184082	0.280564	0.0502886	-0.194627	-0.24086	-0.898834	0.280564	-0.43639	-0.255509	-0.304086	-1.08292	0	0.141592	0.473427	0.0420887	0.242926	0.158388	0.143434	0.0381552	0.232121	0.0767653
AMOTL1	AMOL1_HUMAN	Angiomotin-like protein 1	2	0	0.268212	-0.0478442	0.0379182	0.0710353	0.359619	0.0939827	-0.438205	-0.274214	-0.619084	0.359619	-0.174229	-0.39036	-0.312132	-0.690119	0	0.333079	0.387564	0.07445	0.116228	0.257973	0.343403	0.107257	0.0102387	0.101874
AMOTL2	AMOL2_HUMAN	Angiomotin-like protein 2	2	0	0.177026	0.186348	0.499329	0.306205	0.234636	-0.185479	-0.417718	-0.247515	-0.373929	0.234636	-0.362505	-0.604066	-0.746844	-0.680134	0	0.0644521	0.338786	0.0859461	0.0650027	0.00373955	0.228774	0.218948	0.463218	0.470561
ANGPTL4	ANGL4_HUMAN	Angiopoietin-related protein 4	2	0	-0.550511	-1.81161	-1.52497	-1.57111	-0.116765	-1.08144	-1.76023	-2.04056	-2.61439	-0.116765	-0.530925	0.0513763	-0.515586	-1.04328	0	0.339788	0.435227	0.259313	0.291269	0.295777	0.293508	0.233816	0.232513	0.338704
SLC4A2	B3A2_HUMAN	Anion exchange protein 2	1	0	-0.0195457	-0.193165	0.245946	0.127653	0.0916678	-0.238253	-0.407534	-0.343936	-0.45448	0.0916678	-0.218707	-0.214369	-0.589882	-0.582133	0	0.298362	0.357555	0.17781	0.157343	0.274955	0.273686	0.168971	0.241296	0.338153
RAI14	RAI14_HUMAN	Ankycorbin	1	0	0.562337	0.1789	0.145993	-0.0717316	0.464684	-0.013214	-0.51262	-0.656141	-0.972897	0.464684	-0.575551	-0.69152	-0.802134	-0.901165	0	0	0	0	0	0	0	0	0	0
ANKFY1	ANFY1_HUMAN	Ankyrin repeat and FYVE domain-containing protein 1	2	0	0.284918	-0.0430872	0.111924	0.165123	0.233633	-0.00394589	-0.362973	-0.21447	-0.415935	0.233633	-0.288864	-0.319886	-0.326394	-0.581058	0	0	0	0	0	0	0	0	0	0
ANKHD1	ANKH1_HUMAN	Ankyrin repeat and KH domain-containing protein 1	3	0	0.319143	0.165017	0.259548	0.324091	0.339109	0.10289	-0.147132	0.115022	0.10994	0.339109	-0.216253	-0.31215	-0.144525	-0.214151	9.2475e-17	0.11684	0.0791272	0.0732288	0.0904179	0.147724	0.17062	0.0329496	0.165766	0.205821
ANKLE2	ANKL2_HUMAN	Ankyrin repeat and LEM domain-containing protein 2	1	-1.60171e-16	0.574293	-0.0453511	0.0902365	-0.0267793	0.422671	0.156397	-0.415548	-0.531805	-1.00883	0.422671	-0.417896	-0.370197	-0.622042	-0.982049	0	0.288086	0.175608	0.0461475	0.024199	0.256204	0.49992	0.235839	0.0820864	0.0436579
ANKRD17	ANR17_HUMAN	Ankyrin repeat domain-containing protein 17	3	0	0.219012	-0.0538347	0.0525971	0.0301736	0.273989	-0.0894634	-0.42752	-0.306809	-0.555386	0.273989	-0.308475	-0.373685	-0.359406	-0.58556	0	0.265153	0.342526	0.0777382	0.0522336	0.234819	0.325975	0.167578	0.124137	0.110642
ANXA1	ANXA1_HUMAN	Annexin A1	3	0	0.25791	-0.0770367	0.175854	0.158459	0.188452	-0.364789	-0.738993	-0.648389	-0.770923	0.188452	-0.622699	-0.661956	-0.824243	-0.929382	0	0.267342	0.605056	0.101834	0.20817	0.163015	0.237796	0.119265	0.23076	0.23285
ANXA11	ANX11_HUMAN	Annexin A11	3	0	0.325402	0.171619	0.251592	0.127608	0.251522	-0.187511	-0.446344	-0.427697	-0.708752	0.251522	-0.512913	-0.617963	-0.679289	-0.83636	0	0.216659	0.254787	0.303241	0.118117	0.307188	0.279993	0.241313	0.105992	0.0639591
ANXA2	ANXA2_HUMAN	Annexin A2	3	0	0.424236	0.2573	0.398866	0.3	0.248907	-0.381247	-0.821602	-0.704649	-1.00483	0.248907	-0.805483	-1.0789	-1.10351	-1.30483	0	0	0	0	0	0	0	0	0	0
ANXA3	ANXA3_HUMAN	Annexin A3	3	-5.33904e-17	0.310337	0.0470822	0.199332	0.0624386	0.210273	-0.242263	-0.628185	-0.591241	-0.900026	0.210273	-0.552601	-0.675267	-0.790573	-0.962464	0	0	0	0	0	0	0	0	0	0
ANXA4	ANXA4_HUMAN	Annexin A4	3	-5.33904e-17	0.276836	0.0492122	0.21689	0.178631	0.215649	-0.231803	-0.493843	-0.409089	-0.606982	0.215649	-0.508639	-0.543056	-0.625979	-0.785613	0	0	0	0	0	0	0	0	0	0
ANXA5	ANXA5_HUMAN	Annexin A5	3	-5.33904e-17	0.377555	0.294241	0.471563	0.3975	0.258673	-0.339065	-0.663617	-0.504565	-0.696865	0.258673	-0.71662	-0.957857	-0.976128	-1.09436	9.2475e-17	0.325	0.397334	0.135526	0.225861	0.261949	0.40258	0.28107	0.421286	0.451998
ANXA7	ANXA7_HUMAN	Annexin A7	3	-1.06781e-16	0.261714	-0.0753381	0.178705	-0.00697108	0.221881	-0.238202	-0.52815	-0.472328	-0.726426	0.221881	-0.499917	-0.452812	-0.651033	-0.719455	0	0.458121	0.398701	0.138782	0.124637	0.247359	0.339211	0.0896135	0.0868064	0.148433
ANXA8	ANXA8_HUMAN	Annexin A8	3	-5.33904e-17	0.39329	0.370365	0.581033	0.590597	0.172803	-0.250175	-0.435548	-0.247475	-0.471788	0.172803	-0.643466	-0.805913	-0.828508	-1.06239	0	0	0	0	0	0	0	0	0	0
MKI67	KI67_HUMAN	Antigen KI-67	3	-5.33904e-17	0.30974	0.126213	0.187531	0.0551966	0.297348	-0.07629	-0.427701	-0.387676	-0.641294	0.297348	-0.38603	-0.553914	-0.575207	-0.69649	0	0.181287	0.00461007	0.168595	0.0924951	0.152976	0.100337	0.0993924	0.493463	0.828168
TAP2	TAP2_HUMAN	Antigen peptide transporter 2	3	-5.33904e-17	0.22746	0.0331012	0.156577	0.0593028	0.248932	-0.160536	-0.474675	-0.352478	-0.70499	0.248932	-0.387996	-0.507776	-0.509056	-0.764293	0	0.300727	0.285352	0.249633	0.258085	0.247813	0.323765	0.28966	0.691216	0.717357
AZIN1	AZIN1_HUMAN	Antizyme inhibitor 1	1	0	0.542837	0.173216	0.471111	0.335211	0.420772	0.399853	-0.193705	-0.280412	-0.531565	0.420772	-0.142984	-0.366921	-0.751524	-0.866777	0	0.124126	0.230995	0.171108	0.0112798	0.0586356	0.0559325	0.00806528	0.155199	0.229542
AP1B1	AP1B1_HUMAN	AP-1 complex subunit beta-1	3	0	0.307012	0.19099	0.359731	0.342505	0.185822	-0.146421	-0.492409	-0.339572	-0.583225	0.185822	-0.453433	-0.683399	-0.699303	-0.92573	9.2475e-17	0.303526	0.243713	0.0652706	0.0971832	0.259464	0.285053	0.219347	0.234767	0.2665
AP1G1	AP1G1_HUMAN	AP-1 complex subunit gamma-1	1	0	-0.192187	-0.434861	-0.209024	-0.254179	-0.268447	-0.494244	-0.972428	-0.970632	-1.29876	-0.268447	-0.302057	-0.537567	-0.761608	-1.04459	0	0	0	0	0	0	0	0	0	0
AP1G2	AP1G2_HUMAN	AP-1 complex subunit gamma-like 2	2	0	0.49863	0.366549	0.365857	0.171271	0.388258	0.0350214	-0.321169	-0.299624	-0.617119	0.388258	-0.463609	-0.687718	-0.665481	-0.78839	0	0.0659369	0.248488	0.0255847	0.04766	0.0299394	0.00766178	0.0850788	0.442755	0.33463
AP1M1	AP1M1_HUMAN	AP-1 complex subunit mu-1	2	0	0.432503	0.109829	0.0699286	0.00404682	0.386981	0.115155	-0.336986	-0.259404	-0.514745	0.386981	-0.317347	-0.446815	-0.329333	-0.518792	0	0	0	0	0	0	0	0	0	0
AP1S1	AP1S1_HUMAN	AP-1 complex subunit sigma-1A	2	0	0.231639	-0.0233949	0.294778	0.244504	0.277187	-0.0925198	-0.367451	-0.539769	-0.601378	0.277187	-0.324159	-0.344057	-0.834547	-0.845882	9.2475e-17	0.413085	0.199343	0.294357	0.212683	0.264426	0.356234	0.0904026	0.114128	0.251792
AP1S3	AP1S3_HUMAN	AP-1 complex subunit sigma-3	2	0	0.225682	0.179873	0.176941	0.125068	0.272775	-0.283095	-0.553239	-0.371508	-0.573976	0.272775	-0.508777	-0.733112	-0.548449	-0.699044	0	0	0	0	0	0	0	0	0	0
AP2A1	AP2A1_HUMAN	AP-2 complex subunit alpha-1	2	0	0.378111	0.208611	0.279519	0.164739	0.391066	0.0832041	-0.341548	-0.258973	-0.591083	0.391066	-0.294907	-0.550159	-0.538492	-0.755822	1.13258e-16	0.223727	0.405537	0.0992263	0.0213731	0.20723	0.191284	0.0870549	0.196277	0.170241
AP2A2	AP2A2_HUMAN	AP-2 complex subunit alpha-2	1	0	0.299816	0.325193	0.586129	0.626004	0.138458	-0.401869	-0.394179	-0.521594	-0.653996	0.138458	-0.701685	-0.719372	-1.10772	-1.28	1.13258e-16	0.089431	0.0729324	0.0525999	0.206925	0.0519379	0.18853	0.335319	0.31502	0.17767
AP2B1	AP2B1_HUMAN	AP-2 complex subunit beta	3	0	0.43392	0.372255	0.292685	0.296217	0.422138	-0.0734965	-0.440097	-0.454813	-0.757826	0.422138	-0.507416	-0.812352	-0.747497	-1.05404	9.2475e-17	0.287234	0.324118	0.181552	0.135974	0.231816	0.16097	0.0834191	0.153984	0.245274
AP2M1	AP2M1_HUMAN	AP-2 complex subunit mu	3	0	0.370611	0.307484	0.462075	0.484886	0.238415	-0.229868	-0.493559	-0.459787	-0.610923	0.238415	-0.600479	-0.801042	-0.921862	-1.09581	0	0.188367	0.172385	0.0397992	0.0999915	0.176332	0.268993	0.0856441	0.242312	0.252865
AP2S1	AP2S1_HUMAN	AP-2 complex subunit sigma	3	0	0.351716	0.241911	0.415601	0.389468	0.243509	-0.286642	-0.57752	-0.480671	-0.794314	0.243509	-0.638358	-0.819431	-0.896272	-1.18378	1.13258e-16	0.265682	0.386183	0.120769	0.161324	0.282118	0.362908	0.0653349	0.157597	0.259493
AP3B1	AP3B1_HUMAN	AP-3 complex subunit beta-1	2	0	0.206597	-0.0499006	0.269875	0.136559	0.184633	-0.312169	-0.556764	-0.536523	-0.767964	0.184633	-0.518767	-0.506863	-0.806398	-0.904524	0	0.272495	0.219055	0.151983	0.0727034	0.216407	0.329749	0.129842	0.274904	0.309096
AP3D1	AP3D1_HUMAN	AP-3 complex subunit delta-1	2	0	0.28572	0.163833	0.37527	0.193872	0.246064	0.0473176	-0.247339	-0.187934	-0.271919	0.246064	-0.238402	-0.411172	-0.563204	-0.465791	0	0	0	0	0	0	0	0	0	0
AP3M1	AP3M1_HUMAN	AP-3 complex subunit mu-1	2	0	0.280145	0.0775334	0.194449	0.258021	0.239156	-0.443471	-0.7027	-0.498505	-0.658128	0.239156	-0.723616	-0.780233	-0.692954	-0.91615	0	0.498448	0.340089	0.491517	0.288753	0.681229	0.454231	0.182073	0.22181	0.386048
AP3M2	AP3M2_HUMAN	AP-3 complex subunit mu-2	1	0	0.589442	0.30079	0.620837	0.269916	0.58848	0.0926209	-0.275505	-0.464252	-0.867491	0.58848	-0.496821	-0.576295	-1.08509	-1.13741	0	0	0	0	0	0	0	0	0	0
AP3S1	AP3S1_HUMAN	AP-3 complex subunit sigma-1	1	0	0.332439	0.0647496	0.283298	0.0935425	0.332134	-0.11705	-0.59017	-0.52667	-0.884398	0.332134	-0.44949	-0.654919	-0.809967	-0.977941	0	0	0	0	0	0	0	0	0	0
AP3S2	AP3S2_HUMAN	AP-3 complex subunit sigma-2	1	0	0.640255	0.170933	0.423673	0.305836	0.379336	0.0366496	-0.377852	-0.509045	-0.627656	0.379336	-0.603606	-0.548785	-0.932718	-0.933493	0	0.249772	0.182842	0.310248	0.104315	0.179057	0.303412	0.149875	0.300567	0.373298
API5	API5_HUMAN	Apoptosis inhibitor 5	3	0	0.308611	0.13881	0.386827	0.356029	0.232059	-0.18365	-0.580867	-0.391857	-0.696928	0.232059	-0.492261	-0.719677	-0.778684	-1.05296	0	0.261015	0.325628	0.178242	0.170749	0.174871	0.19976	0.210277	0.335955	0.357662
BAX	BAX_HUMAN	Apoptosis regulator BAX	2	0	0.117367	-0.184049	-0.0296586	0.0401378	0.0361403	-0.132372	-0.303185	-0.374546	-0.418614	0.0361403	-0.249739	-0.119136	-0.344887	-0.458752	9.2475e-17	0.229154	0.315158	0.151065	0.0535286	0.185395	0.19267	0.0415918	0.398392	0.426281
AIFM1	AIFM1_HUMAN	Apoptosis-inducing factor 1, mitochondrial	3	0	0.302593	0.0961813	0.319506	0.223211	0.301768	-0.127451	-0.390175	-0.219233	-0.35031	0.301768	-0.430044	-0.486356	-0.538738	-0.573521	0	0.35156	0.339898	0.107856	0.302211	0.290593	0.359569	0.206458	0.44988	0.345378
AIFM2	AIFM2_HUMAN	Apoptosis-inducing factor 2	1	0	0.290279	0.415229	0.486633	0.42971	0.300747	-0.218421	-0.586043	-0.103655	-0.147763	0.300747	-0.5087	-1.00127	-0.590288	-0.577473	0	0.229174	0.170227	0.0335843	0.088471	0.278403	0.188545	0.0666785	0.0364441	0.104755
ACIN1	ACINU_HUMAN	Apoptotic chromatin condensation inducer in the nucleus	3	0	0.364198	0.20437	0.378395	0.291653	0.315969	0.0359777	-0.325981	-0.101192	-0.437489	0.315969	-0.32822	-0.530351	-0.479586	-0.729142	0	0	0	0	0	0	0	0	0	0
ALOX15B	LX15B_HUMAN	Arachidonate 15-lipoxygenase B	3	0	0.358728	0.121635	0.23096	0.104814	0.40021	0.0629355	-0.355554	-0.316331	-0.483928	0.40021	-0.295793	-0.477188	-0.547291	-0.588742	0	0.236868	0.322907	0.0311469	0.109554	0.251765	0.302667	0.139464	0.334601	0.321968
AGFG1	AGFG1_HUMAN	Arf-GAP domain and FG repeat-containing protein 1	2	0	0.3722	0.0474765	0.388029	0.0799147	0.132949	-0.205252	-0.486212	-0.348236	-0.5934	0.132949	-0.577452	-0.533688	-0.736265	-0.673315	0	0.227009	0.0644454	0.268917	0.146937	0.00969312	0.362456	0.138054	0.0681643	0.261751
ARGLU1	ARGL1_HUMAN	Arginine and glutamate-rich protein 1	1	0	0.876546	0.15469	0.413244	0.369971	0.146615	1.08879	0.126228	-0.0083904	-0.175988	0.146615	0.212244	-0.0284618	-0.421634	-0.545959	0	0	0	0	0	0	0	0	0	0
RARS	SYRC_HUMAN	Arginine--tRNA ligase, cytoplasmic	3	0	0.388354	0.292859	0.301905	0.17835	0.255997	-0.150087	-0.448194	-0.327028	-0.572137	0.255997	-0.538441	-0.741052	-0.628933	-0.750486	0	0.302409	0.206401	0.252529	0.155028	0.254278	0.281547	0.0143545	0.00473577	0.0583563
ASS1	ASSY_HUMAN	Argininosuccinate synthase	3	-5.33904e-17	0.548438	0.530284	0.761746	0.821395	0.380513	0.051571	-0.403345	-0.0579233	-0.0832145	0.380513	-0.496866	-0.93363	-0.819669	-0.90461	0	0.283878	0.338583	0.14109	0.0658125	0.232145	0.301909	0.141219	0.269101	0.227877
ARL14EP	AL14E_HUMAN	ARL14 effector protein	1	0	0.447294	-0.0181967	0.196275	0.0752941	0.338777	0.157064	-0.37713	-0.3448	-0.765251	0.338777	-0.290229	-0.358933	-0.541075	-0.840545	0	0	0	0	0	0	0	0	0	0
ARMC5	ARMC5_HUMAN	Armadillo repeat-containing protein 5	1	0	0.288046	0.470957	0.362704	0.619218	0.0368671	0.119764	-0.0259295	0.113097	0.126033	0.0368671	-0.168282	-0.496886	-0.249607	-0.493185	0	0	0	0	0	0	0	0	0	0
ARMC6	ARMC6_HUMAN	Armadillo repeat-containing protein 6	2	0	0.261919	0.226604	0.234842	0.226952	0.212118	-0.232921	-0.510781	-0.386936	-0.609154	0.212118	-0.49484	-0.737386	-0.621777	-0.836106	0	0.374918	0.38583	0.231845	0.263101	0.408048	0.439004	0.234406	0.185655	0.00585399
AHR	AHR_HUMAN	Aryl hydrocarbon receptor	1	0	-0.233257	-0.797822	-0.250291	-0.191128	-0.269235	-0.453569	-0.553313	-1.11289	-1.03936	-0.269235	-0.220312	0.244509	-0.862599	-0.848229	1.13258e-16	0.223807	0.18348	0.110941	0.0162395	0.21757	0.267573	0.00838922	0.0157533	0.185721
C2orf49	ASHWN_HUMAN	Ashwin	1	0	0.400753	0.224624	0.455679	0.266583	0.375776	0.183913	-0.275941	-0.414564	-0.531937	0.375776	-0.21684	-0.500565	-0.870243	-0.79852	0	0	0	0	0	0	0	0	0	0
ASNS	ASNS_HUMAN	Asparagine synthetase [glutamine-hydrolyzing]	3	0	0.411571	0.287007	0.425921	0.54792	0.423553	-0.0383347	-0.142258	0.452969	0.547069	0.423553	-0.449906	-0.429265	0.0270479	-0.000851183	9.2475e-17	0.279787	0.3434	0.194786	0.0879526	0.299514	0.326414	0.215649	0.293656	0.193295
NARS	SYNC_HUMAN	Asparagine--tRNA ligase, cytoplasmic	2	-8.00857e-17	0.182892	-0.0778543	0.15198	0.0779369	0.241215	-0.252293	-0.519371	-0.404796	-0.68588	0.241215	-0.435184	-0.441517	-0.556776	-0.763817	1.13258e-16	0.375698	0.154513	0.202127	0.22577	0.372094	0.553071	0.310424	0.266637	0.0626023
GOT1	AATC_HUMAN	Aspartate aminotransferase, cytoplasmic	3	0	0.320313	0.1593	0.334807	0.344867	0.314936	-0.199305	-0.423179	-0.0114058	-0.0429749	0.314936	-0.519618	-0.582479	-0.346213	-0.387842	0	0.249477	0.260781	0.132398	0.0744503	0.211531	0.286543	0.103992	0.232263	0.199539
GOT2	AATM_HUMAN	Aspartate aminotransferase, mitochondrial	3	-5.33904e-17	0.316835	0.0339346	0.193743	0.0907851	0.278284	-0.170119	-0.445514	-0.388604	-0.620406	0.278284	-0.486954	-0.479449	-0.582347	-0.711191	9.2475e-17	0.247549	0.246747	0.102521	0.0688381	0.223846	0.108603	0.212826	0.348518	0.419032
DARS	SYDC_HUMAN	Aspartate--tRNA ligase, cytoplasmic	3	-1.06781e-16	0.351005	0.188888	0.267261	0.174238	0.265013	-0.176508	-0.477702	-0.391711	-0.662618	0.265013	-0.527513	-0.666589	-0.658972	-0.836856	0	0.292891	0.156403	0.525988	0.479623	0.224209	0.223783	0.0622295	0.242487	0.258219
DARS2	SYDM_HUMAN	Aspartate--tRNA ligase, mitochondrial	3	-5.33904e-17	0.115847	-0.0573285	0.0128845	-0.0696656	0.228301	-0.18103	-0.42651	-0.41758	-0.839381	0.228301	-0.296877	-0.369181	-0.430465	-0.769716	0	0.399118	0.307965	0.244	0.157617	0.386144	0.309021	0.16464	0.0584602	0.0480549
ASPA	ACY2_HUMAN	Aspartoacylase	1	0	0.425282	-0.0680534	0.20009	-0.0481134	0.372302	0.145623	-0.477001	-0.519975	-1.0557	0.372302	-0.279659	-0.408948	-0.720065	-1.00759	0	0	0	0	0	0	0	0	0	0
DNPEP	DNPEP_HUMAN	Aspartyl aminopeptidase	1	0	0.463247	0.142934	0.293899	0.161269	0.427715	0.18162	-0.407671	-0.522051	-0.899429	0.427715	-0.281626	-0.550605	-0.815949	-1.0607	0	0	0	0	0	0	0	0	0	0
ASPH	ASPH_HUMAN	Aspartyl/asparaginyl beta-hydroxylase	3	0	0.81284	0.643114	1.06958	0.905306	0.822293	-0.065948	-0.48242	-0.124056	-0.417619	0.822293	-0.878788	-1.12553	-1.19363	-1.32292	0	0.0431752	0.185557	0.18264	0.0289814	0.0403054	0.0613605	0.181465	0.340801	0.470004
PEA15	PEA15_HUMAN	Astrocytic phosphoprotein PEA-15	1	0	0.505978	0.164968	0.394169	0.256064	0.28689	-0.243214	-0.57485	-0.688369	-1.20113	0.28689	-0.749192	-0.739818	-1.08254	-1.45719	0	0.311514	0.0463128	0.203992	0.0694433	0.170654	0.353503	0.0709419	0.143817	0.294944
ATXN10	ATX10_HUMAN	Ataxin-10	3	-5.33904e-17	0.37874	0.30266	0.465216	0.364491	0.291478	-0.0736134	-0.434661	-0.34178	-0.635227	0.291478	-0.452354	-0.737321	-0.806996	-0.999718	0	0.123261	0.0462477	0.023222	0.0391284	0.135079	0.0611231	0.0696322	0.146678	0.393618
ATXN2	ATX2_HUMAN	Ataxin-2	1	0	-0.0375832	-0.41187	0.0437214	-0.175803	0.0626683	-0.463138	-0.379213	-0.41187	-0.620416	0.0626683	-0.425555	0.0326577	-0.455592	-0.444613	0	0	0	0	0	0	0	0	0	0
ATXN2L	ATX2L_HUMAN	Ataxin-2-like protein	3	0	0.291253	0.081685	0.19254	0.110523	0.249943	-0.145853	-0.39699	-0.268581	-0.414722	0.249943	-0.437106	-0.478675	-0.461121	-0.525246	0	0	0	0	0	0	0	0	0	0
ATL2	ATLA2_HUMAN	Atlastin-2	1	0	0.508935	0.120023	0.297072	0.150935	0.325223	0.0523981	-0.394806	-0.3496	-0.90774	0.325223	-0.456537	-0.514828	-0.646672	-1.05868	0	0.0576322	0.00983366	0.114157	0.220313	0.0410271	0.00888979	0.111742	0.250356	0.423597
ATL3	ATLA3_HUMAN	Atlastin-3	3	0	0.305642	0.0959258	0.181232	-0.00828071	0.221549	-0.349982	-0.607706	-0.469408	-0.756113	0.221549	-0.655624	-0.703632	-0.65064	-0.747832	0	0.297479	0.208927	0.188715	0.151806	0.296842	0.297265	0.0970631	0.215613	0.295326
ATP5F1	AT5F1_HUMAN	ATP synthase F(0) complex subunit B1, mitochondrial	3	0	0.413117	0.319692	0.470173	0.455686	0.300182	-0.252217	-0.574108	-0.448795	-0.64517	0.300182	-0.665334	-0.893801	-0.918968	-1.10086	0	0	0	0	0	0	0	0	0	0
ATP5G1	AT5G1_HUMAN	ATP synthase F(0) complex subunit C1, mitochondrial	2	0	0.673508	0.737568	0.728289	0.652181	0.419188	-0.425306	-0.899689	-0.826847	-1.03576	0.419188	-1.09881	-1.63726	-1.55514	-1.68794	0	0.295292	0.210179	0.182506	0.130817	0.230006	0.274857	0.0370436	0.17778	0.180593
ATP5G2	AT5G2_HUMAN	ATP synthase F(0) complex subunit C2, mitochondrial	1	0	0.214365	0.162086	0.536446	0.506264	0.0171183	-0.73805	-0.975493	-0.951267	-1.05243	0.0171183	-0.952414	-1.13758	-1.48771	-1.55869	0	0.280021	0.21845	0.195177	0.122981	0.227074	0.207095	0.116385	0.104248	0.0405014
ATP5A1	ATPA_HUMAN	ATP synthase subunit alpha, mitochondrial	3	0	0.359513	0.273358	0.424727	0.361418	0.285525	-0.184174	-0.494171	-0.378122	-0.528617	0.285525	-0.543687	-0.767529	-0.802849	-0.890035	0	0.221473	0.237499	0.132027	0.0297456	0.168954	0.212235	0.0957125	0.181778	0.307728
ATP5B	ATPB_HUMAN	ATP synthase subunit beta, mitochondrial	3	-5.33904e-17	0.342205	0.243623	0.412816	0.396173	0.249298	-0.267889	-0.549654	-0.392007	-0.578063	0.249298	-0.610094	-0.793277	-0.804822	-0.974236	0	0.259495	0.212145	0.134306	0.0935269	0.239996	0.307697	0.1722	0.312615	0.300611
ATP5H	ATP5H_HUMAN	ATP synthase subunit d, mitochondrial	3	-5.33904e-17	0.421506	0.428853	0.590283	0.677516	0.337685	-0.275411	-0.454315	-0.35804	-0.617018	0.337685	-0.696917	-0.883169	-0.948323	-1.29453	9.2475e-17	0.190483	0.182028	0.0831837	0.0360918	0.165434	0.205552	0.0531411	0.127707	0.279896
ATP5D	ATPD_HUMAN	ATP synthase subunit delta, mitochondrial	3	0	0.365975	0.182933	0.406435	0.362728	0.27558	-0.214909	-0.51269	-0.489926	-0.785558	0.27558	-0.580883	-0.695623	-0.896361	-1.14829	9.2475e-17	0.38573	0.362386	0.211153	0.234733	0.311456	0.324439	0.108637	0.19392	0.243815
ATP5I	ATP5I_HUMAN	ATP synthase subunit e, mitochondrial	2	-8.00857e-17	0.409167	0.385586	0.791262	0.734177	0.260654	-0.491567	-0.766952	-0.712213	-0.892796	0.260654	-0.900734	-1.15254	-1.50348	-1.62697	9.2475e-17	0.220093	0.219965	0.0568037	0.0787427	0.199155	0.20315	0.0603382	0.238494	0.319962
ATP5J2	ATPK_HUMAN	ATP synthase subunit f, mitochondrial	3	-5.33904e-17	0.29413	0.0556591	0.32701	0.188664	0.288457	-0.126519	-0.417162	-0.232796	-0.450257	0.288457	-0.420649	-0.472821	-0.559806	-0.638921	9.2475e-17	0.303414	0.281373	0.217119	0.199206	0.22975	0.313521	0.224969	0.30151	0.320939
ATP5L	ATP5L_HUMAN	ATP synthase subunit g, mitochondrial	3	0	0.255801	0.030194	0.265026	0.294052	0.217728	-0.151912	-0.449727	-0.343021	-0.673882	0.217728	-0.407713	-0.479921	-0.608047	-0.967933	9.2475e-17	0.21288	0.193082	0.206364	0.223065	0.170369	0.255616	0.068507	0.253521	0.26761
ATP5C1	ATPG_HUMAN	ATP synthase subunit gamma, mitochondrial	3	0	0.401014	0.245127	0.42632	0.30814	0.326011	-0.356195	-0.664134	-0.527302	-0.780624	0.326011	-0.757209	-0.909261	-0.953621	-1.08876	9.2475e-17	0.330868	0.481304	0.283932	0.255632	0.310343	0.399068	0.256031	0.338127	0.257099
ATP5O	ATPO_HUMAN	ATP synthase subunit O, mitochondrial	3	0	0.329739	0.106634	0.310939	0.301542	0.296227	-0.178399	-0.503562	-0.347206	-0.552443	0.296227	-0.508138	-0.610196	-0.658145	-0.853985	9.2475e-17	0.242677	0.229777	0.129411	0.0445659	0.173432	0.305407	0.212606	0.243324	0.287178
ASNA1	ASNA_HUMAN	ATPase ASNA1	2	0	0.351871	0.156856	0.457914	0.312079	0.245168	-0.259262	-0.50942	-0.412041	-0.586674	0.245168	-0.611133	-0.666276	-0.869955	-0.898753	0	0	0	0	0	0	0	0	0	0
ATAD2	ATAD2_HUMAN	ATPase family AAA domain-containing protein 2	3	0	0.18931	0.113065	0.109507	0.210087	0.208505	0.221095	0.12192	-0.25933	-0.234946	0.208505	0.0317856	0.00885509	-0.368836	-0.445033	0	0.285952	0.245258	0.0784221	0.146561	0.278374	0.284361	0.147667	0.157287	0.165043
ATAD3A	ATD3A_HUMAN	ATPase family AAA domain-containing protein 3A	2	0	0.445197	0.414579	0.33245	0.0465959	0.417107	-0.119561	-0.435955	-0.2975	-0.821243	0.417107	-0.564758	-0.850534	-0.629949	-0.867839	0	0.1375	0.0052939	0.331969	0.126513	0.150956	0.27203	0.0257495	0.0604746	0.00136752
ATAD3B	ATD3B_HUMAN	ATPase family AAA domain-containing protein 3B	2	0	0.254113	0.0814898	0.327407	-0.0277123	0.186554	-0.394584	-0.627194	-0.603939	-0.779719	0.186554	-0.648697	-0.708684	-0.931346	-0.752007	0	0.34828	0.325824	0.189375	0.159181	0.274251	0.263349	0.101651	0.245851	0.225011
ATPIF1	ATIF1_HUMAN	ATPase inhibitor, mitochondrial	2	0	0.385559	0.182464	0.619656	0.529425	0.323023	-0.15978	-0.41784	-0.400811	-0.62396	0.323023	-0.545339	-0.600304	-1.02047	-1.15338	0	0	0	0	0	0	0	0	0	0
WRNIP1	WRIP1_HUMAN	ATPase WRNIP1	1	-1.60171e-16	0.496767	0.107543	0.365718	0.317808	0.44474	0.103273	-0.358695	-0.382712	-0.789786	0.44474	-0.393495	-0.466238	-0.74843	-1.10759	0	0.286343	0.267182	0.203505	0.165323	0.209242	0.219297	0.103919	0.149175	0.140099
ABCB10	ABCBA_HUMAN	ATP-binding cassette sub-family B member 10, mitochondrial	1	0	0.227631	-0.076595	0.149659	-0.0743975	0.148791	-0.385136	-0.6475	-0.772095	-1.30051	0.148791	-0.612767	-0.570905	-0.921754	-1.22611	0	0.330422	0.257157	0.199073	0.106903	0.293955	0.434922	0.222709	0.295651	0.32556
ABCB7	ABCB7_HUMAN	ATP-binding cassette sub-family B member 7, mitochondrial	1	0	0.817639	0.712113	0.549841	0.509199	0.520929	0.122077	-0.394016	0.165616	-0.289935	0.520929	-0.695562	-1.10613	-0.384225	-0.799134	0	0.411856	0.0699483	0.0477239	0.07314	0.211997	0.0146801	0.0776228	0.0800327	0.048262
ABCD3	ABCD3_HUMAN	ATP-binding cassette sub-family D member 3	2	0	0.264545	-0.0541147	0.32892	0.110258	0.323542	-0.185065	-0.4113	-0.473743	-0.54089	0.323542	-0.44961	-0.357185	-0.802663	-0.651148	0	0	0	0	0	0	0	0	0	0
ABCE1	ABCE1_HUMAN	ATP-binding cassette sub-family E member 1	3	0	0.266994	0.0225941	0.0775015	-0.183253	0.226886	-0.233744	-0.581979	-0.726846	-1.0163	0.226886	-0.500738	-0.604573	-0.804348	-0.833048	0	0.244488	0.430643	0.0106928	0.0871321	0.20844	0.258937	0.106289	0.362169	0.329541
ABCF1	ABCF1_HUMAN	ATP-binding cassette sub-family F member 1	3	0	0.269665	0.0689279	0.148765	0.0161049	0.18779	-0.203602	-0.606458	-0.526053	-0.703046	0.18779	-0.473267	-0.675386	-0.674817	-0.719151	9.2475e-17	0.264292	0.257596	0.205189	0.201204	0.218327	0.346368	0.30336	0.43366	0.458024
ABCF2	ABCF2_HUMAN	ATP-binding cassette sub-family F member 2	2	0	0.163312	-0.140693	0.128952	-0.111617	0.155654	-0.172255	-0.489193	-0.555991	-0.907853	0.155654	-0.335567	-0.3485	-0.684943	-0.796236	0	0	0	0	0	0	0	0	0	0
ABCF3	ABCF3_HUMAN	ATP-binding cassette sub-family F member 3	2	0	0.422094	0.285836	0.213793	0.342289	0.234974	0.0282617	-0.401624	-0.0928562	-0.362625	0.234974	-0.393833	-0.687461	-0.306649	-0.704914	0	0.301358	0.526537	0.122035	0.216842	0.283881	0.162157	0.056414	0.164866	0.0670714
ACLY	ACLY_HUMAN	ATP-citrate synthase	3	0	0.33023	0.0923468	0.215189	0.0561153	0.272528	-0.181114	-0.535624	-0.582899	-0.819313	0.272528	-0.511345	-0.627971	-0.798088	-0.875429	0	0	0	0	0	0	0	0	0	0
CLPX	CLPX_HUMAN	ATP-dependent Clp protease ATP-binding subunit clpX-like, mitochondrial	2	0	0.421668	0.203842	0.20142	0.230779	0.34738	0.0661692	-0.326652	-0.18466	-0.474242	0.34738	-0.355499	-0.530494	-0.38608	-0.705021	0	0	0	0	0	0	0	0	0	0
RECQL	RECQ1_HUMAN	ATP-dependent DNA helicase Q1	3	0	0.300709	0.161544	0.249364	0.14186	0.234536	-0.258561	-0.586441	-0.395199	-0.70003	0.234536	-0.55927	-0.747985	-0.644563	-0.841889	0	0.268645	0.318363	0.166005	0.413344	0.250359	0.435151	0.516433	0.946263	0.920394
DHX9	DHX9_HUMAN	ATP-dependent RNA helicase A	3	-5.33904e-17	0.382193	0.292256	0.371117	0.212886	0.196142	-0.105354	-0.455364	-0.371058	-0.662662	0.196142	-0.487548	-0.747619	-0.742175	-0.875547	1.13258e-16	0.26165	0.258902	0.141799	0.200712	0.282445	0.46172	0.27409	0.294742	0.112798
DDX1	DDX1_HUMAN	ATP-dependent RNA helicase DDX1	3	0	0.369339	0.190285	0.319899	0.162963	0.220437	-0.14256	-0.489622	-0.315549	-0.52519	0.220437	-0.511899	-0.679907	-0.635449	-0.688153	0	0.245223	0.267064	0.0827835	0.149635	0.251525	0.307169	0.127964	0.358481	0.358387
DDX18	DDX18_HUMAN	ATP-dependent RNA helicase DDX18	3	-5.33904e-17	0.181352	-0.120289	0.0620415	-0.0187817	0.19626	-0.176466	-0.540718	-0.398647	-0.650384	0.19626	-0.357819	-0.420429	-0.460689	-0.631602	9.2475e-17	0.151698	0.109071	0.0822954	0.0474527	0.213631	0.280461	0.195513	0.234248	0.277081
DDX19A	DD19A_HUMAN	ATP-dependent RNA helicase DDX19A	2	0	0.263553	-0.0712643	0.303105	0.109111	0.194075	-0.252838	-0.578782	-0.624592	-0.880398	0.194075	-0.516392	-0.507518	-0.927697	-0.989508	9.2475e-17	0.249792	0.248983	0.175363	0.119016	0.258029	0.277535	0.149545	0.228508	0.197059
DDX24	DDX24_HUMAN	ATP-dependent RNA helicase DDX24	3	-5.33904e-17	0.283545	0.0567616	0.0612266	-0.0837016	0.286417	-0.194636	-0.583427	-0.582947	-0.813207	0.286417	-0.478181	-0.640188	-0.644174	-0.729505	9.2475e-17	0.24158	0.286619	0.175243	0.200247	0.209745	0.284356	0.260465	0.22676	0.223993
DDX39A	DX39A_HUMAN	ATP-dependent RNA helicase DDX39A	1	0	0.587403	0.397993	0.545095	0.322368	0.423621	-0.170108	-0.400216	-0.551467	-0.954563	0.423621	-0.757511	-0.798209	-1.09656	-1.27693	0	0	0	0	0	0	0	0	0	0
DDX3X	DDX3X_HUMAN	ATP-dependent RNA helicase DDX3X	3	-5.33904e-17	0.389107	0.243736	0.29363	0.0640483	0.226926	-0.401837	-0.731967	-0.673857	-0.876904	0.226926	-0.790944	-0.975703	-0.967487	-0.940952	0	0	0	0	0	0	0	0	0	0
DDX42	DDX42_HUMAN	ATP-dependent RNA helicase DDX42	3	-5.33904e-17	0.193678	0.0319829	0.0704172	0.0116829	0.108063	-0.194882	-0.478817	-0.379232	-0.606074	0.108063	-0.38856	-0.5108	-0.449649	-0.617757	0	0.851218	0.985039	0.873831	0.822327	0.878764	0.232874	0.244025	0.478737	0.258458
DDX50	DDX50_HUMAN	ATP-dependent RNA helicase DDX50	2	-8.00857e-17	0.494125	0.0783122	0.141979	0.0266636	0.460498	0.107639	-0.354073	-0.276096	-0.545626	0.460498	-0.386486	-0.432385	-0.418074	-0.57229	0	0	0	0	0	0	0	0	0	0
DDX51	DDX51_HUMAN	ATP-dependent RNA helicase DDX51	1	0	0.494904	0.0562042	0.278258	-0.0565589	0.441902	0.00737639	-0.460742	-0.509915	-0.950926	0.441902	-0.487527	-0.516946	-0.788173	-0.894367	9.2475e-17	0.232132	0.292307	0.0145152	0.0393482	0.276581	0.421086	0.217483	0.214361	0.123785
DDX54	DDX54_HUMAN	ATP-dependent RNA helicase DDX54	3	0	0.278607	0.11108	0.188303	0.151186	0.240404	-0.092091	-0.384497	-0.329021	-0.601139	0.240404	-0.370698	-0.495577	-0.517325	-0.752325	0	0	0	0	0	0	0	0	0	0
DHX8	DHX8_HUMAN	ATP-dependent RNA helicase DHX8	3	0	0.259157	0.0372395	0.288757	0.288033	0.265521	0.00384364	-0.36881	-0.163606	-0.453738	0.265521	-0.255313	-0.40605	-0.452363	-0.741771	0	0.243277	0.260177	0.112754	0.0762191	0.2331	0.347201	0.191204	0.217158	0.378698
YME1L1	YMEL1_HUMAN	ATP-dependent zinc metalloprotease YME1L1	3	-5.33904e-17	0.338474	0.190987	0.365426	0.231267	0.295602	-0.202928	-0.504447	-0.486183	-0.608922	0.295602	-0.541403	-0.695434	-0.851609	-0.840188	0	0	0	0	0	0	0	0	0	0
ARID1A	ARI1A_HUMAN	AT-rich interactive domain-containing protein 1A	2	0	0.273359	-0.0401514	0.280411	0.1795	0.106458	-0.212171	-0.603118	-0.521679	-0.711009	0.106458	-0.485531	-0.562966	-0.802091	-0.890509	0	0.292617	0.445699	0.125896	0.193239	0.226843	0.0917653	0.205664	0.283788	0.388713
ATRN	ATRN_HUMAN	Attractin	1	0	0.120391	-0.30062	0.277007	0.0595092	0.00404456	-0.180086	-0.209757	-0.261253	-0.371159	0.00404456	-0.300478	0.0908628	-0.538261	-0.430668	0	0	0	0	0	0	0	0	0	0
AURKA	AURKA_HUMAN	Aurora kinase A	3	-5.33904e-17	0.420065	0.631693	0.770314	0.580844	0.241507	-0.0447078	-0.278308	-0.0499927	-0.43291	0.241507	-0.464772	-0.910001	-0.820306	-1.01375	9.2475e-17	0.396227	0.632669	0.228038	0.273847	0.313464	0.368805	0.0907982	0.27398	0.224983
ATG101	ATGA1_HUMAN	Autophagy-related protein 101	1	0	-0.131761	-0.229079	0.0975329	0.129902	-0.0965604	-0.555658	-0.49799	-0.496813	-0.587884	-0.0965604	-0.423897	-0.268911	-0.594346	-0.717787	0	0	0	0	0	0	0	0	0	0
ATG2A	ATG2A_HUMAN	Autophagy-related protein 2 homolog A	1	0	0.631243	0.288995	0.561321	0.524069	0.715176	0.398563	0.139001	-0.0985598	-0.544337	0.715176	-0.23268	-0.149994	-0.659881	-1.06841	0	0	0	0	0	0	0	0	0	0
ATG2B	ATG2B_HUMAN	Autophagy-related protein 2 homolog B	1	0	0.401115	0.454542	0.139392	0.359199	0.383964	0.16665	-0.0183008	0.0954888	-0.166897	0.383964	-0.234465	-0.472843	-0.0439028	-0.526096	0	0	0	0	0	0	0	0	0	0
BIRC6	BIRC6_HUMAN	Baculoviral IAP repeat-containing protein 6	2	0	0.445579	0.149382	0.0801239	-0.0177161	0.338148	0.0440454	-0.272497	-0.213899	-0.401423	0.338148	-0.401533	-0.421879	-0.294023	-0.383707	0	0	0	0	0	0	0	0	0	0
BAG3	BAG3_HUMAN	BAG family molecular chaperone regulator 3	3	0	0.140303	-0.0811742	0.0660094	0.0379656	0.195458	-0.245717	-0.738613	-0.556783	-0.783144	0.195458	-0.386021	-0.657439	-0.622793	-0.82111	0	0.102118	0.486382	0.0318599	0.269386	0.0798744	0.0894369	0.0724527	0.506534	0.465883
HSPG2	PGBM_HUMAN	Basement membrane-specific heparan sulfate proteoglycan core protein	2	0	0.442192	0.187184	0.184171	0.248657	0.491243	0.372588	-0.15405	0.111409	-0.374456	0.491243	-0.0696034	-0.341234	-0.0727619	-0.623114	0	0	0	0	0	0	0	0	0	0
BZW1	BZW1_HUMAN	Basic leucine zipper and W2 domain-containing protein 1	3	-5.33904e-17	0.336873	0.044026	0.0272408	-0.188415	0.260034	-0.922793	-1.34446	-1.36625	-1.60407	0.260034	-1.25967	-1.38849	-1.39349	-1.41566	9.2475e-17	0.257565	0.275025	0.2893	0.322975	0.241897	0.249664	0.170861	0.248572	0.287166
BZW2	BZW2_HUMAN	Basic leucine zipper and W2 domain-containing protein 2	2	0	0.274442	0.176837	0.0780392	-0.0913339	0.256093	-0.682226	-1.04	-0.950778	-1.15941	0.256093	-0.956668	-1.21684	-1.02882	-1.06808	0	0.343194	0.413915	0.162904	0.188061	0.238687	0.389968	0.208572	0.269589	0.225059
BSG	BASI_HUMAN	Basigin	3	-5.33904e-17	0.415079	0.315906	0.630682	0.57876	0.413888	0.031093	-0.294905	-0.137218	-0.282057	0.413888	-0.383987	-0.610811	-0.7679	-0.860817	1.13258e-16	0.22697	0.252862	0.0649079	0.0619813	0.265828	0.563651	0.363095	0.318027	0.0818525
TMBIM6	BI1_HUMAN	Bax inhibitor 1	3	0	0.341233	0.434503	0.499266	0.609231	0.289151	-0.301897	-0.640757	-0.39471	-0.46708	0.289151	-0.64313	-1.07526	-0.893976	-1.07631	0	0.230992	0.240361	0.28583	0.461119	0.245925	0.183329	0.16135	0.389151	0.0742308
BCL3	BCL3_HUMAN	B-cell lymphoma 3 protein	1	0	0.0108258	-0.372834	0.323844	0.362641	0.0521021	-0.413973	-0.337674	-0.349842	-0.540278	0.0521021	-0.424798	0.0351595	-0.673687	-0.902919	1.13258e-16	0.0571318	0.326843	0.0412812	0.135349	0.0125405	0.0737656	0.0838065	0.141671	0.124821
BCL10	BCL10_HUMAN	B-cell lymphoma/leukemia 10	2	0	0.502593	0.759389	0.793695	1.02791	0.430488	0.169826	-0.0879493	0.319933	-0.0197857	0.430488	-0.332767	-0.847338	-0.473762	-1.04769	0	0.392382	0.27484	0.183734	0.0643406	0.283982	0.109169	0.0368066	0.020014	0.234421
BCAP29	BAP29_HUMAN	B-cell receptor-associated protein 29	1	0	0.521077	0.259569	0.516648	0.362762	0.549733	0.0676123	-0.245946	-0.371663	-0.892755	0.549733	-0.453465	-0.505515	-0.888312	-1.25552	0	0	0	0	0	0	0	0	0	0
BCAP31	BAP31_HUMAN	B-cell receptor-associated protein 31	3	-1.06781e-16	0.316178	0.161938	0.280096	0.109502	0.349327	-0.217746	-0.486752	-0.429232	-0.656095	0.349327	-0.533924	-0.64869	-0.709327	-0.765597	0	0.189948	0.246582	0.0783567	0.147208	0.158574	0.171457	0.126619	0.227193	0.363393
BCLAF1	BCLF1_HUMAN	Bcl-2-associated transcription factor 1	2	0	0.388726	0.165471	0.42355	0.274598	0.265012	-0.0531719	-0.32024	-0.196776	-0.273927	0.265012	-0.441898	-0.485711	-0.620326	-0.548525	0	0.268165	0.202337	0.137019	0.0845744	0.254022	0.26551	0.205232	0.242208	0.302266
B4GALT6	B4GT6_HUMAN	Beta-1,4-galactosyltransferase 6	1	0	0.186075	0.13069	0.523519	0.505371	0.0311669	-0.316455	-0.348848	-0.125984	-0.185059	0.0311669	-0.50253	-0.479538	-0.649503	-0.69043	0	0.224668	0.177225	0.181375	0.0724521	0.194798	0.139115	0.0551539	0.0753731	0.363512
SNTB2	SNTB2_HUMAN	Beta-2-syntrophin	1	0	0.0964939	-0.0364398	0.283519	0.317796	-0.0227277	-0.312126	-0.395499	-0.369854	-0.450166	-0.0227277	-0.40862	-0.35906	-0.653372	-0.767962	0	0	0	0	0	0	0	0	0	0
ADRBK1	ARBK1_HUMAN	Beta-adrenergic receptor kinase 1	1	0	0.459974	0.252187	0.307006	0.200558	0.428624	0.137891	-0.383366	-0.415777	-0.599023	0.428624	-0.322083	-0.635553	-0.722783	-0.79958	0	0.104514	0.150254	0.0704525	0.0892194	0.109553	0.225979	0.00816025	0.21398	0.570546
HEXB	HEXB_HUMAN	Beta-hexosaminidase subunit beta	1	0	0.605395	0.623018	0.591346	0.739764	0.321824	0.157595	-0.0261744	0.247299	-0.192275	0.321824	-0.4478	-0.649192	-0.344047	-0.932039	0	0.150841	0.0935769	0.211387	0.0630027	0.189591	0.262885	0.168135	0.0575429	0.169353
BID	BID_HUMAN	BH3-interacting domain death agonist	2	-8.00857e-17	0.31552	0.0668136	0.386688	0.298392	0.320327	-0.223868	-0.501932	-0.462659	-0.817756	0.320327	-0.539389	-0.568745	-0.849348	-1.11615	9.2475e-17	0.2911	0.230228	0.144623	0.0755652	0.194482	0.200522	0.089365	0.343768	0.430622
PAPSS1	PAPS1_HUMAN	Bifunctional 3'-phosphoadenosine 5'-phosphosulfate synthase 1	2	0	0.797607	0.0477167	0.33762	0.276261	0.146011	-0.153752	-0.324556	-0.406083	-0.345906	0.146011	-0.951359	-0.372273	-0.743703	-0.622166	0	0.151704	0.146477	0.297551	0.0975904	0.23303	0.190674	0.079984	0.239277	0.146173
DAK	DHAK_HUMAN	Bifunctional ATP-dependent dihydroxyacetone kinase/FAD-AMP lyase (cyclizing)	1	0	-0.196126	-0.518054	0.0744533	-0.207845	-0.210462	-0.509972	-0.597183	-0.819861	-1.0548	-0.210462	-0.313846	-0.0791286	-0.894314	-0.846951	9.2475e-17	0.279357	0.148595	0.107631	0.0419626	0.304497	0.192915	0.119221	0.0257851	0.176329
COASY	COASY_HUMAN	Bifunctional coenzyme A synthase	2	0	0.291147	0.310005	0.307276	0.23167	0.28821	0.33758	-0.0278091	0.0183989	-0.260004	0.28821	0.0464324	-0.337814	-0.288877	-0.491674	0	0.254609	0.304494	0.265518	0.0371943	0.198554	0.111666	0.0452606	0.158842	0.100812
EPRS	SYEP_HUMAN	Bifunctional glutamate/proline--tRNA ligase	3	0	0.294992	0.0955565	0.15237	0.103604	0.29611	-0.0822405	-0.325107	-0.17369	-0.346635	0.29611	-0.377233	-0.420663	-0.326061	-0.450239	0	0.353892	0.215409	0.0601684	0.164898	0.20847	0.387525	0.132139	0.137663	0.113251
MINA	MINA_HUMAN	Bifunctional lysine-specific demethylase and histidyl-hydroxylase MINA	1	-1.60171e-16	0.0709855	-0.103821	0.173268	-0.104912	0.0485824	-0.394095	-0.513172	-0.701752	-0.885851	0.0485824	-0.465081	-0.409351	-0.875019	-0.780939	0	0	0	0	0	0	0	0	0	0
MTHFD2	MTDC_HUMAN	Bifunctional methylenetetrahydrofolate dehydrogenase/cyclohydrolase, mitochondrial	3	-5.33904e-17	0.428019	0.0204369	0.233278	0.314827	0.338676	-0.481085	-0.647495	-0.134576	-0.349948	0.338676	-0.909104	-0.667932	-0.367855	-0.664775	0	0	0	0	0	0	0	0	0	0
MGEA5	NCOAT_HUMAN	Bifunctional protein NCOAT	3	0	0.300795	0.106128	0.447184	0.536798	0.2452	0.054225	-0.294107	-0.098304	-0.270947	0.2452	-0.24657	-0.400235	-0.545488	-0.807745	0	0	0	0	0	0	0	0	0	0
ATIC	PUR9_HUMAN	Bifunctional purine biosynthesis protein PURH	3	0	0.239379	-0.164128	-0.0368399	-0.232523	0.0925451	-0.354592	-0.689829	-0.850843	-1.11675	0.0925451	-0.59397	-0.525701	-0.814003	-0.884229	0	0	0	0	0	0	0	0	0	0
BLVRA	BIEA_HUMAN	Biliverdin reductase A	3	-5.33904e-17	0.384404	0.128702	0.315732	0.206038	0.339185	-0.208067	-0.502211	-0.42236	-0.624972	0.339185	-0.592471	-0.630913	-0.738092	-0.831011	0	0.57404	0.0674816	0.00431632	0.266041	0.206491	0.217438	0.458992	0.574288	0.489184
BOD1L1	BD1L1_HUMAN	Biorientation of chromosomes in cell division protein 1-like 1	1	0	0.385159	0.0473664	0.279521	0.267558	0.430928	0.261539	-0.340594	-0.286329	-0.6889	0.430928	-0.12362	-0.38796	-0.56585	-0.956458	0	0	0	0	0	0	0	0	0	0
BLMH	BLMH_HUMAN	Bleomycin hydrolase	1	0	0.40115	0.0886506	-0.0641303	-0.197971	0.431423	-0.211448	-0.5323	-0.507604	-0.802208	0.431423	-0.612598	-0.62095	-0.443473	-0.604237	0	0.00192413	0.111881	0.0924136	0.0168611	0.0317317	0.0725147	0.0183919	0.0755545	0.149612
BOLA2	BOLA2_HUMAN	BolA-like protein 2	1	-1.60171e-16	0.683713	0.812996	0.714178	0.900754	0.309155	-0.213793	-0.560357	-0.182988	-0.436151	0.309155	-0.897506	-1.37335	-0.897166	-1.33691	0	0.237852	0.243279	0.143995	0.120939	0.20631	0.310187	0.23426	0.263122	0.238227
BST2	BST2_HUMAN	Bone marrow stromal antigen 2	1	0	0.211413	0.268286	0.174991	0.248634	0.317623	-0.321424	-0.758165	-0.707931	-0.794983	0.317623	-0.532837	-1.02645	-0.882922	-1.04362	0	0	0	0	0	0	0	0	0	0
BMP1	BMP1_HUMAN	Bone morphogenetic protein 1	1	0	-0.0393176	-0.258951	0.193343	0.0404282	-0.124305	-0.330305	-0.487959	-0.553272	-0.715311	-0.124305	-0.290988	-0.229008	-0.746615	-0.75574	9.2475e-17	0.218841	0.19171	0.243367	0.123442	0.291033	0.429843	0.337007	0.726955	0.600469
CDCA8	BOREA_HUMAN	Borealin	1	-1.60171e-16	0.528913	0.251684	0.436207	0.359996	0.423239	0.141191	-0.18338	-0.156523	-0.348148	0.423239	-0.387722	-0.435064	-0.592729	-0.708144	0	0.275848	0.318182	0.12587	0.180511	0.273959	0.373285	0.233251	0.217347	0.325015
BASP1	BASP1_HUMAN	Brain acid soluble protein 1	1	0	0.475432	0.527435	0.803688	0.759551	0.433073	-0.0138058	-0.585886	-0.349621	-0.615742	0.433073	-0.489237	-1.11332	-1.15331	-1.37529	0	0.241307	0.150965	0.283449	0.104318	0.188869	0.231759	0.076779	0.0535733	0.177499
BAIAP2	BAIP2_HUMAN	Brain-specific angiogenesis inhibitor 1-associated protein 2	2	0	0.25815	-0.0266727	0.38133	0.279195	0.166955	-0.279039	-0.540569	-0.546146	-0.746675	0.166955	-0.537189	-0.513896	-0.927475	-1.02587	9.2475e-17	0.26699	0.2198	0.0757182	0.129297	0.207944	0.226112	0.13119	0.12395	0.216491
BAIAP2L1	BI2L1_HUMAN	Brain-specific angiogenesis inhibitor 1-associated protein 2-like protein 1	2	0	0.358332	0.128217	0.206598	0.0859335	0.14831	-0.162895	-0.440873	-0.52711	-0.660422	0.14831	-0.521227	-0.56909	-0.733708	-0.746355	0	0	0	0	0	0	0	0	0	0
UIMC1	UIMC1_HUMAN	BRCA1-A complex subunit RAP80	2	0	0.240944	-0.129652	0.0296927	-0.469231	0.202237	-0.146683	-0.326383	-0.557276	-0.616479	0.202237	-0.387627	-0.196732	-0.586969	-0.147248	0	0	0	0	0	0	0	0	0	0
BRAT1	BRAT1_HUMAN	BRCA1-associated ATM activator 1	2	-8.00857e-17	0.528806	0.448041	0.40694	0.354774	0.502461	0.124551	-0.228735	-0.155243	-0.502475	0.502461	-0.404255	-0.676776	-0.562183	-0.857248	0	0	0	0	0	0	0	0	0	0
BCCIP	BCCIP_HUMAN	BRCA2 and CDKN1A-interacting protein	2	0	0.133803	-0.223941	0.0128209	-0.314045	0.161567	-0.345744	-0.619218	-0.696422	-0.987525	0.161567	-0.479547	-0.395277	-0.709243	-0.67348	0	0	0	0	0	0	0	0	0	0
BCAR3	BCAR3_HUMAN	Breast cancer anti-estrogen resistance protein 3	1	0	0.0529646	-0.837247	-0.219495	-0.0851262	0.478449	-0.0814388	-1.13642	-1.30012	-1.45945	0.478449	-0.134403	-0.299178	-1.08063	-1.37433	0	0	0	0	0	0	0	0	0	0
BRCA2	BRCA2_HUMAN	Breast cancer type 2 susceptibility protein	1	0	0.6355	0.274156	0.521721	0.304156	0.455214	-0.0771788	-0.692878	-0.748341	-0.831297	0.455214	-0.712679	-0.967034	-1.27006	-1.13545	0	0	0	0	0	0	0	0	0	0
BABAM1	BABA1_HUMAN	BRISC and BRCA1-A complex member 1	1	0	0.442719	0.210428	0.395834	0.454422	0.398978	0.124051	-0.0934644	-0.20495	-0.376325	0.398978	-0.318668	-0.303893	-0.600784	-0.830747	0	0	0	0	0	0	0	0	0	0
BROX	BROX_HUMAN	BRO1 domain-containing protein BROX	3	0	0.457232	0.42213	0.664825	0.697269	0.339716	-0.151243	-0.314373	-0.172752	-0.230241	0.339716	-0.608475	-0.736503	-0.837578	-0.927511	0	0.263896	0.359793	0.163029	0.0374746	0.221345	0.342843	0.0531351	5.36291e-06	0.12976
BAZ2A	BAZ2A_HUMAN	Bromodomain adjacent to zinc finger domain protein 2A	3	0	0.327038	0.132972	0.210113	0.225355	0.314536	-0.0694191	-0.315289	-0.45055	-0.559891	0.314536	-0.396457	-0.44826	-0.660663	-0.785246	0	0.219837	0.0903885	0.0589799	0.136146	0.172304	0.327725	0.0264278	0.0734296	0.335367
BRD2	BRD2_HUMAN	Bromodomain-containing protein 2	1	0	0.140302	-0.0499471	0.584999	0.454908	0.164039	-0.116368	-0.018767	0.291231	0.261295	0.164039	-0.256671	0.0311801	-0.293769	-0.193613	0	0	0	0	0	0	0	0	0	0
BRD4	BRD4_HUMAN	Bromodomain-containing protein 4	1	0	0.194457	0.338515	0.211471	0.284751	0.471056	0.218969	-0.564437	-0.388921	-0.672425	0.471056	0.0245116	-0.902952	-0.600393	-0.957176	0	0	0	0	0	0	0	0	0	0
BRD7	BRD7_HUMAN	Bromodomain-containing protein 7	1	0	-0.0717627	-0.372566	0.09431	-0.0904945	-0.0137926	-0.334162	-0.448832	-0.412203	-0.780631	-0.0137926	-0.2624	-0.0762659	-0.506513	-0.690136	0	0.222244	0.133903	0.187134	0.0861819	0.192915	0.114937	0.073118	0.0463847	0.185113
BRD8	BRD8_HUMAN	Bromodomain-containing protein 8	1	0	0.0569976	0.263034	0.840801	0.642956	0.0190144	-0.383329	-0.122272	0.0811723	0	0.0190144	-0.440326	-0.385306	-0.759629	-0.642956	0	0	0	0	0	0	0	0	0	0
KCTD10	BACD3_HUMAN	BTB/POZ domain-containing adapter for CUL3-mediated RhoA degradation protein 3	3	0	0.336977	0.122162	0.296425	0.364054	0.27545	-0.140922	-0.438399	-0.336031	-0.646742	0.27545	-0.477899	-0.560561	-0.632456	-1.0108	0	0	0	0	0	0	0	0	0	0
KCTD3	KCTD3_HUMAN	BTB/POZ domain-containing protein KCTD3	2	0	0.390051	0.176891	0.206549	0.144224	0.44076	0.0450002	-0.331142	-0.334029	-0.590241	0.44076	-0.345051	-0.508034	-0.540578	-0.734465	0	0	0	0	0	0	0	0	0	0
KCTD9	KCTD9_HUMAN	BTB/POZ domain-containing protein KCTD9	1	0	-0.00804372	0.112919	0.61931	0.614078	0.0406738	-0.497163	-0.495546	-0.390421	-0.369544	0.0406738	-0.489119	-0.608465	-1.00973	-0.983622	0	0	0	0	0	0	0	0	0	0
BYSL	BYST_HUMAN	Bystin	1	0	0.457862	-0.131132	0.10655	-0.216938	0.323844	0.0196806	-0.651045	-0.859768	-1.36804	0.323844	-0.438181	-0.519913	-0.966318	-1.1511	0	0	0	0	0	0	0	0	0	0
C1GALT1C1	C1GLC_HUMAN	C1GALT1-specific chaperone 1	1	0	0.142272	-0.0823195	0.219272	0.0786404	0.482537	-0.0535155	-0.867723	-0.412615	-0.667282	0.482537	-0.195787	-0.785403	-0.631886	-0.745922	9.2475e-17	0.233349	0.226784	0.0832277	0.0345546	0.204073	0.348141	0.101076	0.237162	0.361178
MTHFD1	C1TC_HUMAN	C-1-tetrahydrofolate synthase, cytoplasmic	3	-5.33904e-17	0.290519	0.0465299	0.0969405	-0.0832267	0.265755	-0.193329	-0.5524	-0.485944	-0.791502	0.265755	-0.483848	-0.59893	-0.582885	-0.708276	0	0	0	0	0	0	0	0	0	0
CAD	PYR1_HUMAN	CAD protein	3	0	0.311596	0.102109	0.0915284	-0.216015	0.266203	-0.188174	-0.621287	-0.573824	-0.988278	0.266203	-0.49977	-0.723396	-0.665353	-0.772263	0	0.301935	0.19448	0.0699291	0.0609083	0.22952	0.345966	0.0956332	0.0973259	0.0244849
CDH1	CADH1_HUMAN	Cadherin-1	1	0	-0.541352	-0.613039	-0.895526	-0.00423744	-0.836858	-0.551504	-0.678525	-0.764991	-0.704147	-0.836858	-0.0101521	-0.0654862	0.130535	-0.699909	0	0	0	0	0	0	0	0	0	0
CDH13	CAD13_HUMAN	Cadherin-13	2	0	0.177012	0.0405516	0.276203	0.401119	0.182402	-0.0790821	-0.101419	0.0105748	-0.100811	0.182402	-0.256094	-0.14197	-0.265628	-0.50193	0	0.261905	0.388626	0.109951	0.181702	0.195796	0.316246	0.140244	0.333705	0.338203
CDH3	CADH3_HUMAN	Cadherin-3	2	0	0.30005	0.087442	0.439158	0.397963	0.317201	-0.00390576	-0.34918	-0.260969	-0.504363	0.317201	-0.303956	-0.436622	-0.700128	-0.902326	0	0	0	0	0	0	0	0	0	0
CHP1	CHP1_HUMAN	Calcineurin B homologous protein 1	2	0	0.260594	0.0251291	0.39638	0.330737	0.215796	-0.305331	-0.528589	-0.64631	-1.02999	0.215796	-0.565925	-0.553719	-1.04269	-1.36073	0	0.267669	0.378052	0.0723954	0.0868528	0.27408	0.205517	0.0110916	0.135068	0.204764
CHERP	CHERP_HUMAN	Calcium homeostasis endoplasmic reticulum protein	2	0	0.300359	0.143568	0.181284	0.0349865	0.177246	-0.0308728	-0.374149	-0.367111	-0.602998	0.177246	-0.331231	-0.517717	-0.548395	-0.637985	0	0.271047	0.323699	0.259876	0.119811	0.273764	0.277934	0.031856	0.0197734	0.26156
CAMLG	CAMLG_HUMAN	Calcium signal-modulating cyclophilin ligand	1	0	-0.103035	-0.328435	0.252014	0.151528	0.0936437	-0.203567	-0.398089	-0.436789	-0.538454	0.0936437	-0.100532	-0.0696539	-0.688802	-0.689982	0	0	0	0	0	0	0	0	0	0
MICU2	MICU2_HUMAN	Calcium uptake protein 2, mitochondrial	1	0	0.0547059	-0.0978299	0.400779	0.436532	0.0878728	-0.461923	-0.471555	-0.406764	-0.374137	0.0878728	-0.516629	-0.373725	-0.807543	-0.810669	0	0.0637457	0.311711	0.0104244	0.148569	0.0465637	0.208375	0.158923	0.49515	0.299268
CAMK2D	KCC2D_HUMAN	Calcium/calmodulin-dependent protein kinase type II subunit delta	2	0	0.432609	0.13122	0.372277	0.203568	0.278412	-0.130449	-0.327026	-0.469572	-0.738483	0.278412	-0.563058	-0.458246	-0.841849	-0.942051	0	0	0	0	0	0	0	0	0	0
CLCA2	CLCA2_HUMAN	Calcium-activated chloride channel regulator 2	2	-8.00857e-17	0.131641	0.0221	0.220683	0.359245	0.192792	-0.294424	-0.48922	-0.410421	-0.511343	0.192792	-0.426065	-0.51132	-0.631104	-0.870588	0	0.234757	0.278526	0.0928714	0.129307	0.222188	0.398401	0.186884	0.291135	0.285095
CLCA3P	CLCA3_HUMAN	Calcium-activated chloride channel regulator family member 3	2	-1.60171e-16	0.230868	0.123752	0.280295	0.24463	0.12313	-0.370315	-0.643906	-0.446195	-0.601475	0.12313	-0.601183	-0.767658	-0.726489	-0.846105	0	0.320338	0.360519	0.181291	0.189412	0.403006	0.514437	0.0585195	0.210487	0.171311
CALCOCO2	CACO2_HUMAN	Calcium-binding and coiled-coil domain-containing protein 2	3	-5.33904e-17	0.303937	0.0782116	0.211941	0.0934126	0.183675	-0.229634	-0.412436	-0.272444	-0.484734	0.183675	-0.533571	-0.490648	-0.484385	-0.578147	0	0	0	0	0	0	0	0	0	0
SLC25A12	CMC1_HUMAN	Calcium-binding mitochondrial carrier protein Aralar1	1	0	0.513044	-0.15485	0.275835	0.382772	0.413526	0.214958	-0.219196	-0.390363	-0.934664	0.413526	-0.298085	-0.0643462	-0.666199	-1.31744	0	0	0	0	0	0	0	0	0	0
SLC25A13	CMC2_HUMAN	Calcium-binding mitochondrial carrier protein Aralar2	1	0	0.518731	0.0556306	-0.103027	0.193542	0.480392	0.278862	-0.704664	-0.434432	-0.846562	0.480392	-0.23987	-0.760294	-0.331405	-1.0401	0	0	0	0	0	0	0	0	0	0
SLC25A24	SCMC1_HUMAN	Calcium-binding mitochondrial carrier protein SCaMC-1	3	0	0.325595	0.266236	0.321092	0.163721	0.287155	-0.278605	-0.621112	-0.563375	-0.909067	0.287155	-0.6042	-0.887348	-0.884467	-1.07279	0	0.340124	0.2216	0.164635	0.111585	0.308904	0.201659	0.0736167	0.134499	0.247451
CAB39	CAB39_HUMAN	Calcium-binding protein 39	3	0	0.403543	0.0426642	0.248669	0.136634	0.259392	-0.0894392	-0.450821	-0.434524	-0.698019	0.259392	-0.492982	-0.493485	-0.683193	-0.834653	0	0.264659	0.345438	0.116971	0.098469	0.236778	0.268126	0.0270215	0.374816	0.365245
CACYBP	CYBP_HUMAN	Calcyclin-binding protein	3	0	0.364232	0.338602	0.37679	0.0797474	0.217953	-0.387053	-0.712887	-0.581699	-1.03037	0.217953	-0.751284	-1.05149	-0.958489	-1.11011	1.13258e-16	0.179358	0.18217	0.0462448	0.0909912	0.12729	0.156418	0.204383	0.0731481	0.121916
CALD1	CALD1_HUMAN	Caldesmon	3	0	0.296852	0.190615	0.334525	0.290831	0.254711	-0.168714	-0.488395	-0.315	-0.512889	0.254711	-0.465566	-0.67901	-0.649524	-0.80372	0	0.177961	0.047317	0.0940613	0.113721	0.178673	0.323569	0.139361	0.335137	0.10961
CALM1	CALM_HUMAN	Calmodulin	2	0	0.308901	-0.106892	0.405676	0.130579	0.238708	-0.31045	-0.70202	-0.683077	-0.902206	0.238708	-0.619352	-0.595128	-1.08875	-1.03279	0	0.340299	0.315246	0.0866779	0.17285	0.302916	0.395618	0.172985	0.16044	0.185884
CANX	CALX_HUMAN	Calnexin	3	-5.33904e-17	0.487319	0.240581	0.50108	0.454353	0.273434	-0.183467	-0.282435	-0.0308728	-0.0962559	0.273434	-0.670786	-0.523017	-0.531952	-0.550608	0	0	0	0	0	0	0	0	0	0
CAPNS1	CPNS1_HUMAN	Calpain small subunit 1	1	0	0.327973	-0.239733	-0.141943	-0.0204588	0.0335865	-0.333889	-0.52953	-1.02684	-1.1097	0.0335865	-0.661862	-0.289797	-0.884899	-1.08924	0	0.41732	0.989918	0.19167	0.392064	0.276782	0.256448	0.225132	0.573625	0.475084
CAPN1	CAN1_HUMAN	Calpain-1 catalytic subunit	3	0	0.322244	0.220278	0.351157	0.29518	0.259668	-0.229474	-0.527138	-0.481911	-0.761243	0.259668	-0.551718	-0.747416	-0.833068	-1.05642	0	0.316617	0.195164	0.0826835	0.12682	0.356731	0.447589	0.114823	0.136745	0.0780359
CAPN2	CAN2_HUMAN	Calpain-2 catalytic subunit	3	-5.33904e-17	0.34928	0.26723	0.427748	0.350078	0.245108	-0.264388	-0.562423	-0.421294	-0.740162	0.245108	-0.613668	-0.829652	-0.849043	-1.09024	1.13258e-16	0.236639	0.492716	0.0139608	0.321541	0.27313	0.45799	0.0785634	0.516547	0.50196
CAST	ICAL_HUMAN	Calpastatin	3	0	0.315227	0.287218	0.394222	0.216382	0.199892	-0.263681	-0.575183	-0.541708	-0.581365	0.199892	-0.578908	-0.8624	-0.935929	-0.797747	0	0.483347	0.284772	0.23884	0.263154	0.300523	0.227037	0.0573594	0.0206288	0.321903
CNN2	CNN2_HUMAN	Calponin-2	3	0	0.367614	0.174171	0.256192	0.115717	0.175882	-0.354205	-0.658917	-0.609871	-0.773722	0.175882	-0.721819	-0.833088	-0.866063	-0.889438	0	0.280344	0.199548	0.329799	0.227273	0.191038	0.220144	0.139343	0.220206	0.375371
CALR	CALR_HUMAN	Calreticulin	3	0	0.453826	0.506823	0.724323	0.735931	0.283151	-0.0689005	0.0588109	0.748111	0.760197	0.283151	-0.522726	-0.448012	0.0237875	0.0242657	0	0	0	0	0	0	0	0	0	0
CLSTN1	CSTN1_HUMAN	Calsyntenin-1	3	-5.33904e-17	0.345727	0.31	0.540586	0.596791	0.351483	0.061792	-0.192828	-0.058868	-0.308642	0.351483	-0.283935	-0.502828	-0.599454	-0.905433	0	0.313438	0.0499917	0.0344139	0.030126	0.315604	0.480152	0.226519	0.132006	0.0682667
CALU	CALU_HUMAN	Calumenin	1	0	0.153206	0.449864	0.445451	0.201858	0.487759	-0.528892	-0.795304	-0.295729	0.0581369	0.487759	-0.682098	-1.24517	-0.741181	-0.143721	9.2475e-17	0.318994	0.337703	0.26609	0.253565	0.235161	0.137946	0.159766	0.249928	0.4183
PRKX	PRKX_HUMAN	cAMP-dependent protein kinase catalytic subunit PRKX	1	0	0.742435	0.86919	0.542302	0.576625	0.558135	0.0608735	-0.547001	-0.0169606	-0.229494	0.558135	-0.681562	-1.41619	-0.559262	-0.806119	9.2475e-17	0.279057	0.23284	0.268291	0.103489	0.360166	0.375057	0.0836375	0.370794	0.290284
PRKAR1A	KAP0_HUMAN	cAMP-dependent protein kinase type I-alpha regulatory subunit	3	-5.33904e-17	0.295897	0.278233	0.372382	0.401825	0.25374	-0.196267	-0.39495	-0.245441	-0.427998	0.25374	-0.492163	-0.673182	-0.617823	-0.829823	0	0	0	0	0	0	0	0	0	0
PRKAR1B	KAP1_HUMAN	cAMP-dependent protein kinase type I-beta regulatory subunit	1	0	0.427433	0.261094	0.542777	0.506219	0.441895	0.0597125	-0.297128	-0.334783	-0.594535	0.441895	-0.367721	-0.558222	-0.877561	-1.10075	0	0	0	0	0	0	0	0	0	0
PRKAR2A	KAP2_HUMAN	cAMP-dependent protein kinase type II-alpha regulatory subunit	2	0	0.288454	-0.0151575	0.407542	0.195782	0.217612	-0.0575236	-0.358526	-0.435558	-0.687939	0.217612	-0.345977	-0.343368	-0.8431	-0.883721	0	0.463136	0.316645	0.317843	0.314072	0.330048	0.361362	0.148039	0.140053	0.124182
ABCC3	MRP3_HUMAN	Canalicular multispecific organic anion transporter 2	2	0	0.106817	-0.234687	0.063958	-0.177927	0.271165	-0.0712869	-0.368913	-0.512045	-0.679174	0.271165	-0.178104	-0.134226	-0.576003	-0.501247	0	0	0	0	0	0	0	0	0	0
NTPCR	NTPCR_HUMAN	Cancer-related nucleoside-triphosphatase	2	0	0.408958	0.264471	0.487421	0.451235	0.415895	-0.0369967	-0.448854	-0.393334	-0.679136	0.415895	-0.445954	-0.713324	-0.880755	-1.13037	0	0	0	0	0	0	0	0	0	0
CLIP1	CLIP1_HUMAN	CAP-Gly domain-containing linker protein 1	2	-1.60171e-16	0.3625	-0.0100853	0.358779	0.241895	0.308967	-0.097263	-0.29514	-0.309363	-0.620787	0.308967	-0.459763	-0.285054	-0.668142	-0.862681	0	0	0	0	0	0	0	0	0	0
CLIP4	CLIP4_HUMAN	CAP-Gly domain-containing linker protein 4	1	0	0.510824	0.22391	0.531759	0.501058	0.493855	-0.0450732	-0.355719	-0.293776	-0.615562	0.493855	-0.555897	-0.579629	-0.825535	-1.11662	0	0.118105	0.226981	0.25031	0.102401	0.138313	0.257715	0.191058	0.345144	0.389551
CAPRIN1	CAPR1_HUMAN	Caprin-1	3	0	0.345815	0.129848	0.274354	0.116622	0.179336	-0.294966	-0.639133	-0.605822	-0.926169	0.179336	-0.640781	-0.768981	-0.880177	-1.04279	0	0.3129	0.0466165	0.122702	0.135134	0.222095	0.286296	0.0972909	0.0565024	0.296227
CBR1	CBR1_HUMAN	Carbonyl reductase [NADPH] 1	3	0	0.362993	0.169924	0.301253	0.294485	0.237605	-0.195573	-0.578911	-0.475169	-0.872278	0.237605	-0.558566	-0.748835	-0.776423	-1.16676	0	0.227526	0.0466743	0.185078	0.184529	0.193565	0.244261	0.0883744	0.118269	0.0719596
CBR4	CBR4_HUMAN	Carbonyl reductase family member 4	1	0	0.43891	0.106249	0.213268	0.241565	0.479202	-0.00986906	-0.490301	-0.207885	-0.493941	0.479202	-0.448779	-0.59655	-0.421153	-0.735507	0	0.373137	0.526568	0.0854303	0.180469	0.300122	0.481374	0.0993948	0.263152	0.228405
CPD	CBPD_HUMAN	Carboxypeptidase D	3	-5.33904e-17	0.312635	0.115029	0.346229	0.329151	0.358581	0.141498	-0.17832	-0.0209713	-0.207223	0.358581	-0.171137	-0.293349	-0.367201	-0.536374	0	0	0	0	0	0	0	0	0	0
CPT1A	CPT1A_HUMAN	Carnitine O-palmitoyltransferase 1, liver isoform	2	-8.00857e-17	0.423714	0.172281	0.0567349	-0.0368791	0.346324	-0.0184792	-0.376394	-0.399616	-0.796855	0.346324	-0.442193	-0.548675	-0.456351	-0.759976	0	0	0	0	0	0	0	0	0	0
CRTAP	CRTAP_HUMAN	Cartilage-associated protein	2	0	0.474293	0.163489	0.388361	0.339381	0.217268	-0.382201	-0.5109	-0.492292	-0.807821	0.217268	-0.856495	-0.674389	-0.880654	-1.1472	1.13258e-16	0.163054	0.205385	0.0877158	0.0497044	0.0905554	0.245875	0.231468	0.225597	0.290386
CSNK1A1	KC1A_HUMAN	Casein kinase I isoform alpha	2	0	0.28259	-0.0536779	0.322125	0.226746	0.180348	-0.45223	-0.777226	-0.767395	-0.967513	0.180348	-0.734819	-0.723548	-1.08952	-1.19426	0	0.362166	0.275886	0.0689884	0.042838	0.231923	0.334992	0.0802327	0.332208	0.340856
CSNK1D	KC1D_HUMAN	Casein kinase I isoform delta	2	0	0.279071	-0.127017	0.140104	0.0154253	0.293204	-0.209094	-0.57112	-0.546935	-0.762832	0.293204	-0.488165	-0.444103	-0.687039	-0.778258	9.2475e-17	0.311511	0.336968	0.188047	0.213713	0.388895	0.37049	0.218956	0.488367	0.300939
CSNK1G2	KC1G2_HUMAN	Casein kinase I isoform gamma-2	1	0	0.366719	0.00962732	0.367927	0.0590682	0.332484	0.0847108	-0.383193	-0.415869	-0.671729	0.332484	-0.282008	-0.39282	-0.783795	-0.730797	0	0	0	0	0	0	0	0	0	0
CSNK2A1	CSK21_HUMAN	Casein kinase II subunit alpha	1	0	0.463351	0.232355	0.282995	0.103863	0.296393	-0.219335	-0.6748	-0.887848	-1.01547	0.296393	-0.682687	-0.907155	-1.17084	-1.11933	0	0	0	0	0	0	0	0	0	0
CSNK2A2	CSK22_HUMAN	Casein kinase II subunit alpha'	2	0	0.260248	0.0698545	0.478987	0.474915	0.193546	-0.0593697	-0.482388	-0.336676	-0.54381	0.193546	-0.319618	-0.552242	-0.815663	-1.01873	0	0.288663	0.39326	0.148356	0.143885	0.233904	0.310437	0.115924	0.342769	0.292863
CSNK2B	CSK2B_HUMAN	Casein kinase II subunit beta	2	0	0.185347	-0.0695883	0.0688953	-0.0379976	0.120685	-0.337763	-0.701139	-0.631286	-0.813574	0.120685	-0.523111	-0.63155	-0.700181	-0.775576	0	0.230036	0.0802941	0.16683	0.0481754	0.240577	0.300626	0.0915452	0.117767	0.11153
CLPB	CLPB_HUMAN	Caseinolytic peptidase B protein homolog	1	0	0.354642	0.0694548	0.211517	0.0791887	0.453109	0.129576	-0.324529	-0.368837	-0.854453	0.453109	-0.225067	-0.393984	-0.580355	-0.933642	0	0.334199	0.430235	0.201629	0.279418	0.49794	0.450587	0.224835	0.103817	0.21817
CARD16	CAR16_HUMAN	Caspase recruitment domain-containing protein 16	2	0	0.0692783	0.0180977	-0.00462227	-0.0737363	0.0590228	-0.666983	-1.00445	-0.956769	-1.04687	0.0590228	-0.736261	-1.02255	-0.952147	-0.973132	0	0.27356	0.520754	0.177314	0.240828	0.385243	0.396841	0.271421	0.53972	0.513463
CASP1	CASP1_HUMAN	Caspase-1	1	0	0.623703	0.245526	0.409465	0.392679	0.548567	0.205237	-0.251601	-0.150869	-0.502444	0.548567	-0.418467	-0.497127	-0.560334	-0.895124	0	0.268176	0.261099	0.130171	0.0683662	0.271381	0.253464	0.0961509	0.247044	0.303529
CASP3	CASP3_HUMAN	Caspase-3	1	0	0.369957	0.231129	0.604102	0.0361129	0.498261	-0.0310013	-0.307112	-0.162131	-0.641499	0.498261	-0.400958	-0.53824	-0.766233	-0.677612	0	0.304742	0.220125	0.0596126	0.0449816	0.374935	0.359791	0.0100912	0.0645543	0.121959
CECR5	CECR5_HUMAN	Cat eye syndrome critical region protein 5	3	0	0.285062	0.106342	0.146977	0.0120346	0.2765	-0.0951977	-0.390446	-0.313197	-0.660997	0.2765	-0.38026	-0.496788	-0.460174	-0.673032	9.2475e-17	0.234584	0.155741	0.0959123	0.273668	0.112394	0.192363	0.206241	0.349764	0.504842
CAT	CATA_HUMAN	Catalase	3	-5.33904e-17	0.384821	0.182004	0.262346	0.302424	0.443804	0.0361608	-0.278028	-0.276483	-0.575137	0.443804	-0.34866	-0.460033	-0.538829	-0.877561	0	0	0	0	0	0	0	0	0	0
COMT	COMT_HUMAN	Catechol O-methyltransferase	1	0	0.472218	0.195538	0.45438	0.348315	0.45642	0.162252	-0.364207	-0.393855	-0.790839	0.45642	-0.309966	-0.559745	-0.848236	-1.13915	0	0.239367	0.4572	0.132625	0.250053	0.341586	0.319399	0.101438	0.3129	0.336708
CTNNA1	CTNA1_HUMAN	Catenin alpha-1	3	-5.33904e-17	0.350688	0.367283	0.524887	0.475221	0.279241	-0.234803	-0.4162	-0.265698	-0.39154	0.279241	-0.585491	-0.783483	-0.790585	-0.866761	9.2475e-17	0.220979	0.50618	0.0398534	0.135283	0.21677	0.261647	0.201675	0.319203	0.402837
CTNNB1	CTNB1_HUMAN	Catenin beta-1	3	0	0.169692	-0.027198	0.0819188	-0.0300135	0.212616	-0.231547	-0.616584	-0.551593	-0.706497	0.212616	-0.401239	-0.589386	-0.633511	-0.676484	0	0.238644	0.21785	0.138684	0.147146	0.236265	0.248734	0.265924	0.16078	0.301063
CTNND1	CTND1_HUMAN	Catenin delta-1	2	-8.00857e-17	0.236429	-0.0547524	0.171775	-0.0334124	0.30274	-0.168578	-0.542121	-0.585234	-0.959174	0.30274	-0.405007	-0.487368	-0.757009	-0.925762	0	0.196859	0.304296	0.270071	0.326418	0.117972	0.259012	0.329927	0.355825	0.450336
CTSD	CATD_HUMAN	Cathepsin D	3	-5.33904e-17	0.336338	0.264294	0.520848	0.626468	0.268644	-0.257753	-0.576246	-0.549897	-0.633061	0.268644	-0.594092	-0.84054	-1.07074	-1.25953	0	0.256519	0.219655	0.0491736	0.140883	0.214072	0.217357	0.0449748	0.346982	0.446026
CTSL	CATL1_HUMAN	Cathepsin L1	2	0	0.264555	-0.0599764	0.297203	0.16395	0.194926	-0.291604	-0.605994	-0.764746	-0.963026	0.194926	-0.556159	-0.546018	-1.06195	-1.12698	9.2475e-17	0.229146	0.286219	0.0684095	0.125809	0.209594	0.251263	0.145702	0.219471	0.297827
CTSZ	CATZ_HUMAN	Cathepsin Z	1	0	0.511137	0.195217	0.438864	0.395879	0.508946	0.0836404	-0.364354	-0.514038	-0.820676	0.508946	-0.427497	-0.559571	-0.952902	-1.21656	0	0	0	0	0	0	0	0	0	0
IGF2R	MPRI_HUMAN	Cation-independent mannose-6-phosphate receptor	2	0	0.126843	0.0750753	0.298053	0.366911	0.23141	0.00611723	-0.164783	-0.0195431	-0.133489	0.23141	-0.120726	-0.239858	-0.317596	-0.5004	0	0.310498	0.209232	0.266113	0.389403	0.539126	0.375051	0.135296	0.14129	0.0823158
CAV1	CAV1_HUMAN	Caveolin-1	1	0	0.336586	0.0240273	-0.0162434	-0.0150064	0.153544	-0.709893	-0.970687	-1.06944	-1.39986	0.153544	-1.04648	-0.994715	-1.05319	-1.38486	0	0.315938	0.229805	0.295678	0.217517	0.240641	0.192406	0.0892469	0.118265	0.199171
CCR7	CCR7_HUMAN	C-C chemokine receptor type 7	1	-1.60171e-16	0.437293	0.198589	0.291301	-0.0218414	0.122756	-0.539001	-0.651347	-0.450643	-0.612666	0.122756	-0.976294	-0.849936	-0.741943	-0.590825	0	0.226248	0.210617	0.143434	0.254336	0.209929	0.310896	0.195387	0.421932	0.423769
CEBPD	CEBPD_HUMAN	CCAAT/enhancer-binding protein delta	2	0	-0.665326	-0.355765	0.419873	0.804031	0.0924777	-0.972235	-1.14751	-0.838695	-1.11819	0.0924777	-0.306909	-0.791741	-1.25857	-1.92222	0	0.267017	0.331451	0.111958	0.2657	0.19824	0.207577	0.0847226	0.185354	0.23207
CEBPZ	CEBPZ_HUMAN	CCAAT/enhancer-binding protein zeta	1	-1.60171e-16	0.513527	-0.131245	-0.043632	-0.494796	0.50127	-0.136342	-0.731555	-0.862919	-1.34005	0.50127	-0.64987	-0.60031	-0.819287	-0.84525	0	0	0	0	0	0	0	0	0	0
CNOT1	CNOT1_HUMAN	CCR4-NOT transcription complex subunit 1	3	0	0.272983	0.119199	0.317368	0.266942	0.287878	0.105305	-0.247986	-0.124994	-0.280553	0.287878	-0.167677	-0.367185	-0.442362	-0.547495	9.2475e-17	0.24457	0.181277	0.1227	0.0435688	0.253401	0.382347	0.219139	0.289854	0.291291
CNOT2	CNOT2_HUMAN	CCR4-NOT transcription complex subunit 2	2	0	0.316826	0.00936412	0.303495	0.221398	0.229354	0.0697864	-0.262851	-0.161958	-0.444201	0.229354	-0.24704	-0.272215	-0.465453	-0.665598	1.13258e-16	0.052177	0.225365	0.00487771	0.151437	0.115911	0.0535629	0.190038	0.363987	0.408612
CNOT3	CNOT3_HUMAN	CCR4-NOT transcription complex subunit 3	1	-1.60171e-16	0.651908	0.288238	0.596389	0.42754	0.579371	0.213194	-0.119203	0.13276	0.0596748	0.579371	-0.438713	-0.40744	-0.463629	-0.367866	0	0.55332	0.323942	0.060508	0.197876	0.19856	0.0955874	0.0385477	0.0246054	0.0331631
CNOT6	CNOT6_HUMAN	CCR4-NOT transcription complex subunit 6	1	0	0.101003	-0.0618794	0.26464	0.269216	-0.0235944	-0.191701	-0.271872	-0.238682	-0.527413	-0.0235944	-0.292705	-0.209992	-0.503322	-0.796629	0	0.331052	0.266537	0.155408	0.0466368	0.25775	0.101867	0.0986443	0.254914	0.351957
CNOT8	CNOT8_HUMAN	CCR4-NOT transcription complex subunit 8	1	0	0.336661	-0.0938575	0.235475	0.40434	0.38127	-0.178928	-0.559498	-0.23196	-0.217539	0.38127	-0.515589	-0.465641	-0.467434	-0.62188	0	0.338118	0.422641	0.270986	0.223348	0.351137	0.445172	0.227439	0.279597	0.304145
CD109	CD109_HUMAN	CD109 antigen	3	0	0.26633	0.026814	0.269329	0.210812	0.337287	0.228435	-0.132165	-0.0299466	-0.344634	0.337287	-0.037895	-0.158979	-0.299275	-0.555445	0	0	0	0	0	0	0	0	0	0
CD2BP2	CD2B2_HUMAN	CD2 antigen cytoplasmic tail-binding protein 2	3	0	0.287734	0.00144356	0.438405	0.259681	0.289144	-0.108306	-0.321475	-0.245811	-0.398621	0.289144	-0.396041	-0.322919	-0.684216	-0.658301	0	0	0	0	0	0	0	0	0	0
CD2AP	CD2AP_HUMAN	CD2-associated protein	2	-8.00857e-17	0.290265	0.115216	0.455575	0.367619	0.246636	-0.157734	-0.371143	-0.348598	-0.571767	0.246636	-0.447999	-0.48636	-0.804173	-0.939386	0	0.149536	0.078574	0.208808	0.182395	0.192558	0.578899	0.338458	0.273384	0.0564247
CD44	CD44_HUMAN	CD44 antigen	3	0	0.267503	0.0893248	0.333268	0.316607	0.273461	0.115884	-0.174198	-0.240869	-0.454872	0.273461	-0.151619	-0.263523	-0.574138	-0.771479	0	0.358212	0.456539	0.189944	0.129631	0.191818	0.329707	0.067829	0.0319579	0.285759
CD81	CD81_HUMAN	CD81 antigen	2	0	0.280694	-0.0603332	0.388167	0.194334	0.221489	-0.24216	-0.442812	-0.523531	-0.655893	0.221489	-0.522855	-0.382479	-0.911697	-0.850227	0	0	0	0	0	0	0	0	0	0
CDC42EP2	BORG1_HUMAN	Cdc42 effector protein 2	1	0	0.265014	0.335431	0.407324	0.390885	0.472784	0.139219	-0.15956	-0.24069	-0.928379	0.472784	-0.125795	-0.494991	-0.648015	-1.31926	0	0.124978	0.440026	0.0230504	0.0666778	0.161131	0.360157	0.124377	0.373084	0.433367
CDC42EP4	BORG4_HUMAN	Cdc42 effector protein 4	3	-5.33904e-17	0.20538	-0.116578	0.208581	0.327688	0.265852	-0.0214007	-0.534675	-0.331052	-0.286236	0.265852	-0.226781	-0.418097	-0.539633	-0.613924	0	0	0	0	0	0	0	0	0	0
TRIP10	CIP4_HUMAN	Cdc42-interacting protein 4	1	0	0.373122	-0.254091	-0.0489096	-0.191171	0.311996	-0.0890313	-0.818747	-1.01055	-1.34834	0.311996	-0.462153	-0.564656	-0.961644	-1.15716	0	0	0	0	0	0	0	0	0	0
CDK5RAP3	CK5P3_HUMAN	CDK5 regulatory subunit-associated protein 3	2	0	0.250449	0.331337	0.420933	0.231282	0.138962	-0.212073	-0.313331	-0.255426	-0.39845	0.138962	-0.462523	-0.644668	-0.67636	-0.629732	0	0.148495	0.19438	0.174014	0.128481	0.205185	0.312868	0.104879	0.222269	0.183838
MNAT1	MAT1_HUMAN	CDK-activating kinase assembly factor MAT1	1	0	0.548675	0.170072	0.392633	0.170072	0.441341	0.0405682	-0.445349	-0.47585	-1.01709	0.441341	-0.508107	-0.615421	-0.868483	-1.18716	9.2475e-17	0.412169	0.3975	0.141578	0.369438	0.545658	0.314762	0.283225	0.321638	0.278067
CCAR2	CCAR2_HUMAN	Cell cycle and apoptosis regulator protein 2	1	0	0.0751239	-0.316159	0.172721	0.00734394	0.104676	-0.289313	-0.377763	-0.426059	-0.700278	0.104676	-0.364437	-0.0616033	-0.59878	-0.707622	0	0	0	0	0	0	0	0	0	0
TMEM30A	CC50A_HUMAN	Cell cycle control protein 50A	2	0	0.215628	-0.0500133	0.300145	0.254043	0.263255	0.0188606	-0.285312	-0.22866	-0.542699	0.263255	-0.196768	-0.235298	-0.528804	-0.796743	9.2475e-17	0.285733	0.371486	0.0379047	0.102061	0.188867	0.198223	0.121419	0.289194	0.363039
CCPG1	CCPG1_HUMAN	Cell cycle progression protein 1	1	0	0.21763	0.320643	-0.0066322	0.234767	0.485677	0.0861228	-0.200311	0.0645111	-0.231732	0.485677	-0.131508	-0.520954	0.0711433	-0.466499	0	0.259658	0.201958	0.126432	0.045446	0.181828	0.234967	0.228805	0.290541	0.293946
RQCD1	RCD1_HUMAN	Cell differentiation protein RCD1 homolog	1	-1.60171e-16	-0.00864064	-0.178277	0.0847576	0.028434	0.00344182	-0.391492	-0.50183	-0.445998	-0.869405	0.00344182	-0.382851	-0.323554	-0.530755	-0.897839	1.13258e-16	0.347028	0.228593	0.223741	0.121621	0.330102	0.265738	0.0828161	0.0478211	0.135525
CDC42	CDC42_HUMAN	Cell division control protein 42 homolog	3	0	0.655074	0.534098	0.873306	0.842225	0.284308	-0.233039	-0.669513	-0.569737	-0.811049	0.284308	-0.888113	-1.20361	-1.44304	-1.65327	9.2475e-17	0.219338	0.242867	0.0658862	0.108148	0.198034	0.222783	0.0527859	0.150175	0.21292
CDC6	CDC6_HUMAN	Cell division control protein 6 homolog	2	0	0.394402	0.203462	0.340298	0.119836	0.314754	-0.041158	-0.0718729	0.548351	0.629388	0.314754	-0.43556	-0.275335	0.208052	0.509553	0	0.327739	0.212105	0.109655	0.0743391	0.159701	0.0179872	0.308188	0.372709	0.583156
CDC5L	CDC5L_HUMAN	Cell division cycle 5-like protein	3	0	0.315217	0.289507	0.404549	0.366818	0.238262	-0.0826869	-0.266061	-0.013175	-0.16641	0.238262	-0.397904	-0.555567	-0.417724	-0.533228	0	0	0	0	0	0	0	0	0	0
CDC7	CDC7_HUMAN	Cell division cycle 7-related protein kinase	1	0	0.538974	0.106555	0.417259	0.323232	0.473647	0.169332	-0.36798	-0.428741	-0.779642	0.473647	-0.369642	-0.474536	-0.846	-1.10287	0	0.304427	0.33656	0.141351	0.122712	0.156894	0.330126	0.13324	0.447822	0.411345
CCAR1	CCAR1_HUMAN	Cell division cycle and apoptosis regulator protein 1	2	0	0.58736	0.613878	0.753313	0.925124	0.438018	0.30499	-0.0439164	0.176952	0.0824391	0.438018	-0.282371	-0.657795	-0.576361	-0.842685	0	0	0	0	0	0	0	0	0	0
CDC123	CD123_HUMAN	Cell division cycle protein 123 homolog	1	0	0.630282	0.588001	0.305575	0.378744	0.491135	-0.134673	-0.467081	-0.0992931	-0.365602	0.491135	-0.764954	-1.05508	-0.404868	-0.744346	0	0	0	0	0	0	0	0	0	0
CDC20	CDC20_HUMAN	Cell division cycle protein 20 homolog	3	0	0.347079	0.307702	0.384744	0.199354	0.294109	-0.193691	-0.502049	-0.503162	-0.67137	0.294109	-0.540769	-0.809751	-0.887907	-0.870724	9.2475e-17	0.195414	0.250044	0.0533082	0.143834	0.144649	0.159073	0.0829137	0.253053	0.149928
CDC27	CDC27_HUMAN	Cell division cycle protein 27 homolog	3	-5.33904e-17	0.349411	0.267376	0.489101	0.413249	0.236279	-0.108437	-0.288264	-0.241737	-0.347116	0.236279	-0.457848	-0.55564	-0.730837	-0.760365	0	0	0	0	0	0	0	0	0	0
CDCA7L	CDA7L_HUMAN	Cell division cycle-associated 7-like protein	2	-8.00857e-17	0.353294	0.233153	0.16339	0.051202	0.353688	0.0676609	-0.215582	-0.174952	-0.435568	0.353688	-0.285633	-0.448735	-0.338342	-0.48677	0	0	0	0	0	0	0	0	0	0
CDCA2	CDCA2_HUMAN	Cell division cycle-associated protein 2	2	0	0.364479	0.105269	0.420484	0.263365	0.188819	-0.065099	-0.351552	-0.180113	-0.444966	0.188819	-0.429578	-0.456821	-0.600597	-0.708331	0	0.317179	0.293321	0.0809924	0.254054	0.290385	0.295761	0.0275315	0.0814249	0.145913
CDCA3	CDCA3_HUMAN	Cell division cycle-associated protein 3	1	0	0.273961	0.0196877	0.233394	-0.11895	0.172434	-0.123262	-0.455917	-0.778117	-1.17738	0.172434	-0.397224	-0.475605	-1.01151	-1.05843	0	0	0	0	0	0	0	0	0	0
TP53	P53_HUMAN	Cellular tumor antigen p53	2	0	0.350486	0.0491245	0.351672	0.177374	0.308017	0.00982438	-0.415784	-0.244354	-0.620163	0.308017	-0.340662	-0.464908	-0.596026	-0.797537	0	0	0	0	0	0	0	0	0	0
CETN3	CETN3_HUMAN	Centrin-3	1	0	0.495725	0.15601	0.444822	0.371057	0.438107	-0.0475895	-0.601472	-0.460116	-0.849457	0.438107	-0.543315	-0.757482	-0.904938	-1.22051	0	0.243929	0.360231	0.165646	0.271355	0.215885	0.136652	0.121625	0.380803	0.398693
CENPF	CENPF_HUMAN	Centromere protein F	3	0	0.3162	0.016872	0.109743	-0.00514315	0.217642	-0.0548637	-0.430056	-0.321274	-0.633723	0.217642	-0.371063	-0.446928	-0.431017	-0.628579	0	0.103181	0.0547932	0.149885	0.0586187	4.48144e-05	0.0582061	0.233535	0.300804	0.494427
ZW10	ZW10_HUMAN	Centromere/kinetochore protein zw10 homolog	1	0	0.0167983	-0.0856768	0.257609	0.260867	0.0359409	-0.338103	-0.414518	-0.382142	-0.308667	0.0359409	-0.354901	-0.328841	-0.639751	-0.569534	0	0.258175	0.418881	0.0885598	0.186656	0.244361	0.308	0.334106	0.547059	0.611878
CENPE	CENPE_HUMAN	Centromere-associated protein E	2	0	0.455905	0.346256	0.337182	0.33604	0.428304	0.0983344	-0.329677	-0.165808	-0.414388	0.428304	-0.35757	-0.675933	-0.502989	-0.750428	0	0	0	0	0	0	0	0	0	0
CEP170	CE170_HUMAN	Centrosomal protein of 170 kDa	3	-5.33904e-17	0.19242	-0.0987972	0.0365129	0.142596	0.209024	-0.1421	-0.470776	-0.364844	-0.431678	0.209024	-0.33452	-0.371979	-0.401357	-0.574274	0	0.0926841	0.433195	0.426385	0.594357	0.01198	0.0825925	0.242151	0.474561	0.634925
CEP97	CEP97_HUMAN	Centrosomal protein of 97 kDa	2	0	0.467937	0.286881	0.486818	0.557932	0.383134	0.162604	-0.240881	0.010337	-0.274841	0.383134	-0.305333	-0.527762	-0.476481	-0.832773	0	0	0	0	0	0	0	0	0	0
CERS2	CERS2_HUMAN	Ceramide synthase 2	1	0	0.420875	0.10481	0.190551	0.253151	0.300102	-0.178396	-0.519798	-0.820983	-1.08323	0.300102	-0.59927	-0.624608	-1.01153	-1.33638	0	0.273421	0.515777	0.0470116	0.17102	0.164918	0.204011	0.0907792	0.255568	0.342772
ADCK3	ADCK3_HUMAN	Chaperone activity of bc1 complex-like, mitochondrial	3	0	0.24467	-0.0579662	0.151717	0.188395	0.34911	0.103614	-0.289881	-0.190758	-0.426431	0.34911	-0.141057	-0.231915	-0.342475	-0.614826	9.2475e-17	0.131372	0.112065	0.123392	0.142757	0.157779	0.28451	0.113993	0.243331	0.414814
CHMP1A	CHM1A_HUMAN	Charged multivesicular body protein 1a	3	0	0.276361	0.0555177	0.238549	0.19925	0.167186	-0.176754	-0.419909	-0.39548	-0.648335	0.167186	-0.453116	-0.475427	-0.634028	-0.847585	1.13258e-16	0.00172589	0.121167	0.120906	0.0805116	0.0197694	0.112401	0.0877579	0.128449	0.294171
CHMP1B	CHM1B_HUMAN	Charged multivesicular body protein 1b	1	-1.60171e-16	0.65645	0.333945	0.635353	0.554582	0.647251	-0.127916	-0.519195	-0.338729	-0.534682	0.647251	-0.784366	-0.85314	-0.974081	-1.08926	0	0.372607	0.270988	0.12999	0.0598623	0.224939	0.38882	0.0296078	0.162073	0.395757
CHMP2A	CHM2A_HUMAN	Charged multivesicular body protein 2a	1	0	0.487054	0.454412	0.582531	0.442847	0.581012	0.366878	-0.325342	-0.341252	-0.383479	0.581012	-0.120176	-0.779754	-0.923784	-0.826326	0	0	0	0	0	0	0	0	0	0
CHMP2B	CHM2B_HUMAN	Charged multivesicular body protein 2b	3	-5.33904e-17	0.198839	0.0784115	0.313985	0.134918	0.162831	-0.348432	-0.504964	-0.380089	-0.543144	0.162831	-0.547271	-0.583375	-0.694073	-0.678062	0	0.351891	0.227483	0.0541279	0.123945	0.374252	0.285705	0.0756159	0.238822	0.204042
CHMP3	CHMP3_HUMAN	Charged multivesicular body protein 3	2	0	0.254968	0.0341934	0.401899	0.323706	0.208387	-0.225202	-0.544483	-0.42304	-0.516855	0.208387	-0.48017	-0.578677	-0.824939	-0.840561	0	0	0	0	0	0	0	0	0	0
CHMP4B	CHM4B_HUMAN	Charged multivesicular body protein 4b	3	0	0.376422	0.289823	0.428005	0.206401	0.197073	-0.122803	-0.426398	-0.327701	-0.642942	0.197073	-0.499224	-0.716221	-0.755706	-0.849343	0	0.31635	0.306688	0.0967651	0.155061	0.192032	0.266219	0.125117	0.199842	0.167167
CHID1	CHID1_HUMAN	Chitinase domain-containing protein 1	1	0	0.0937747	-0.251792	0.263034	0.121444	0.047134	-0.441615	-0.506534	-0.508199	-0.547807	0.047134	-0.53539	-0.254742	-0.771233	-0.669251	0	0.0451115	0.131678	0.131507	0.0469691	0.0631941	0.261408	0.0405788	0.175027	0.324796
CLCC1	CLCC1_HUMAN	Chloride channel CLIC-like protein 1	1	0	0.446588	0.123185	0.335527	0.151953	0.367807	-0.0610511	-0.613627	-0.711407	-0.996989	0.367807	-0.507639	-0.736812	-1.04693	-1.14894	0	0	0	0	0	0	0	0	0	0
CLIC1	CLIC1_HUMAN	Chloride intracellular channel protein 1	3	0	0.330196	0.203559	0.480052	0.380323	0.1624	-0.4469	-0.709705	-0.586791	-0.805876	0.1624	-0.777095	-0.913264	-1.06684	-1.1862	9.2475e-17	0.230137	0.25341	0.19434	0.107912	0.225576	0.255517	0.130564	0.170973	0.209362
CLIC4	CLIC4_HUMAN	Chloride intracellular channel protein 4	1	0	0.449423	0.0842805	0.341899	0.261669	0.31924	-0.0184583	-0.31051	-0.391969	-0.732061	0.31924	-0.467881	-0.394791	-0.733868	-0.99373	0	0.233894	0.0771724	0.146511	0.00670215	0.126783	0.272302	0.173117	0.0989336	0.18863
PCYT1A	PCY1A_HUMAN	Choline-phosphate cytidylyltransferase A	2	0	0.312784	-0.0405889	0.365777	0.31217	0.24205	-0.0672181	-0.407904	-0.401242	-0.665928	0.24205	-0.380002	-0.367315	-0.767019	-0.978099	0	0	0	0	0	0	0	0	0	0
CHPF2	CHPF2_HUMAN	Chondroitin sulfate glucuronyltransferase	1	0	-0.818851	-0.179155	-0.320089	0.820845	-0.818851	-0.818851	-0.608462	-0.818851	-0.655352	-0.818851	0	-0.429306	-0.498761	-1.4762	0	0.372707	0.278532	0.323904	0.171007	0.239065	0.311092	0.0968684	0.120795	0.329719
CHPF	CHSS2_HUMAN	Chondroitin sulfate synthase 2	2	0	0.0408533	-0.299305	0.0523398	-0.0820569	0.177967	-0.183578	-0.550131	-0.554639	-0.815922	0.177967	-0.224431	-0.250826	-0.606979	-0.733866	0	0.262387	0.281391	0.151206	0.114221	0.198945	0.113191	0.095303	0.271337	0.298072
CHRAC1	CHRC1_HUMAN	Chromatin accessibility complex protein 1	1	0	0.624179	0.779274	0.870056	0.785983	0.49474	0.00384207	-0.412219	-0.0248345	-0.290533	0.49474	-0.620337	-1.19149	-0.89489	-1.07652	0	0	0	0	0	0	0	0	0	0
CHAF1B	CAF1B_HUMAN	Chromatin assembly factor 1 subunit B	1	0	0.539249	0.199046	0.385337	0.193261	0.264579	-0.125389	-0.591843	-0.627834	-1.04836	0.264579	-0.664638	-0.790888	-1.01317	-1.24162	0	0	0	0	0	0	0	0	0	0
MEAF6	EAF6_HUMAN	Chromatin modification-related protein MEAF6	1	0	-0.0519634	-0.354745	0.125166	-0.241804	-0.135463	-0.35102	-0.714299	-0.642733	-1.04543	-0.135463	-0.299056	-0.359554	-0.767899	-0.803624	9.2475e-17	0.257801	0.167582	0.107329	0.220046	0.245533	0.308349	0.100812	0.205938	0.187927
CHTOP	CHTOP_HUMAN	Chromatin target of PRMT1 protein	3	0	0.299599	0.2275	0.329204	0.181757	0.332671	0.000888568	-0.363107	-0.0732041	-0.249372	0.332671	-0.298711	-0.590607	-0.402408	-0.431129	0	0.214756	0.0741122	0.00575825	0.0625024	0.229378	0.321676	0.0242816	0.021199	0.16389
CBX1	CBX1_HUMAN	Chromobox protein homolog 1	1	0	0.382122	-0.0128038	0.348409	0.191429	0.373475	0.186312	-0.306082	-0.337405	-0.832995	0.373475	-0.19581	-0.293278	-0.685814	-1.02442	0	0.277791	0.445137	0.122516	0.0970611	0.243198	0.296782	0.231677	0.235711	0.214239
CBX3	CBX3_HUMAN	Chromobox protein homolog 3	2	-8.00857e-17	0.321939	0.136934	0.382394	0.129377	0.208621	-0.392814	-0.836433	-0.814595	-1.10302	0.208621	-0.714753	-0.973368	-1.19699	-1.23239	0	0	0	0	0	0	0	0	0	0
CBX5	CBX5_HUMAN	Chromobox protein homolog 5	3	0	0.260369	0.34796	0.54339	0.410749	0.209923	-0.29948	-0.768665	-0.433735	-1.09999	0.209923	-0.559849	-1.11662	-0.977124	-1.51074	0	0	0	0	0	0	0	0	0	0
CBX8	CBX8_HUMAN	Chromobox protein homolog 8	1	0	0.542517	0.19592	0.493003	0.451612	0.419108	0.390189	-0.101309	0.00566041	-0.399291	0.419108	-0.152328	-0.297229	-0.487342	-0.850903	0	0.21502	0.111693	0.0927154	0.161086	0.137978	0.315482	0.228822	0.424674	0.506348
CHD1	CHD1_HUMAN	Chromodomain-helicase-DNA-binding protein 1	1	0	0.260063	-0.0167202	0.161589	-0.0131209	0.399818	0.0363478	-0.341955	-0.399997	-0.846502	0.399818	-0.223715	-0.325235	-0.561586	-0.833381	0	0	0	0	0	0	0	0	0	0
CHD1L	CHD1L_HUMAN	Chromodomain-helicase-DNA-binding protein 1-like	2	0	0.213414	-0.125783	0.245689	-0.0610031	0.0587548	-0.445973	-0.701383	-0.597422	-0.914667	0.0587548	-0.659386	-0.575601	-0.843111	-0.853664	0	0.318652	0.357241	0.158042	0.177848	0.158806	0.275168	0.0346642	0.0963496	0.00150193
CHD2	CHD2_HUMAN	Chromodomain-helicase-DNA-binding protein 2	2	0	0.2488	0.114533	0.456523	0.327966	0.333859	-0.0738469	-0.137504	-0.0512752	-0.331403	0.333859	-0.322647	-0.252036	-0.507799	-0.659369	0	0	0	0	0	0	0	0	0	0
CHD4	CHD4_HUMAN	Chromodomain-helicase-DNA-binding protein 4	3	0	0.278403	0.075588	0.205809	0.126636	0.30451	-0.0771254	-0.358165	-0.307136	-0.619533	0.30451	-0.355528	-0.433753	-0.512945	-0.746169	0	0.494851	0.447508	0.431523	0.372243	0.436074	0.280619	0.347239	0.464456	0.376627
CHD8	CHD8_HUMAN	Chromodomain-helicase-DNA-binding protein 8	2	0	0.0987037	-0.153451	0.126113	0.0950448	0.103603	0.0199649	-0.17107	-0.0745381	-0.253935	0.103603	-0.0787388	-0.0176183	-0.200651	-0.348979	0	0	0	0	0	0	0	0	0	0
CHD9	CHD9_HUMAN	Chromodomain-helicase-DNA-binding protein 9	1	0	0.39056	0.0580391	0.408957	0.231793	0.532903	0.231793	-0.354824	-0.248352	-0.713374	0.532903	-0.158767	-0.412863	-0.657309	-0.945166	0	0	0	0	0	0	0	0	0	0
CHAMP1	CHAP1_HUMAN	Chromosome alignment-maintaining phosphoprotein 1	2	0	0.680799	0.772509	0.798016	0.763286	0.485361	0.298907	0.130612	0.154602	-0.02687	0.485361	-0.381892	-0.641897	-0.643413	-0.790156	0	0	0	0	0	0	0	0	0	0
CHTF8	CTF8A_HUMAN	Chromosome transmission fidelity protein 8 homolog isoform 2	2	0	0.223072	-0.0576422	0.261463	0.127585	0.237998	-0.0395822	-0.348452	-0.357579	-0.630833	0.237998	-0.262654	-0.290809	-0.619042	-0.758418	0	0.310801	0.517165	0.2693	0.258645	0.241955	0.424297	0.235457	0.330673	0.253809
KIF4A	KIF4A_HUMAN	Chromosome-associated kinesin KIF4A	2	0	0.281571	0.029028	0.38099	0.21473	0.133322	-0.193839	-0.381852	-0.338038	-0.594135	0.133322	-0.475411	-0.41088	-0.719027	-0.808865	0	0	0	0	0	0	0	0	0	0
CS	CISY_HUMAN	Citrate synthase, mitochondrial	3	0	0.370555	0.169885	0.244812	0.0763632	0.229156	-0.296647	-0.630611	-0.553288	-0.770895	0.229156	-0.667202	-0.800495	-0.7981	-0.847258	1.13258e-16	0.30221	0.114511	0.0218042	0.0949056	0.344005	0.486444	0.250939	0.212256	0.0254362
CIT	CTRO_HUMAN	Citron Rho-interacting kinase	1	0	0.514907	0.205354	0.290455	0.191017	0.475161	0.124132	-0.424076	-0.358703	-0.837494	0.475161	-0.390775	-0.62943	-0.649159	-1.02851	0	0.350118	0.420027	0.214641	0.240989	0.396287	0.295836	0.375798	0.327015	0.358936
SPAG9	JIP4_HUMAN	C-Jun-amino-terminal kinase-interacting protein 4	2	0	0.310071	0.0546325	0.441136	0.299619	0.286826	-0.117906	-0.368976	-0.341061	-0.556402	0.286826	-0.427977	-0.423608	-0.782196	-0.856022	0	0	0	0	0	0	0	0	0	0
CLTC	CLH1_HUMAN	Clathrin heavy chain 1	3	0	0.295416	0.0488692	0.244955	0.105461	0.306293	-0.157941	-0.519083	-0.392462	-0.52294	0.306293	-0.453358	-0.567952	-0.637418	-0.628401	0	0	0	0	0	0	0	0	0	0
CLINT1	EPN4_HUMAN	Clathrin interactor 1	3	-1.06781e-16	0.287143	0.11116	0.26031	0.294204	0.222952	-0.060141	-0.268243	-0.11527	0.0937844	0.222952	-0.347284	-0.379403	-0.37558	-0.20042	0	0.437992	0.476133	0.321913	0.325296	0.31959	0.298763	0.102389	0.078257	0.0799046
CLTA	CLCA_HUMAN	Clathrin light chain A	2	-8.00857e-17	0.370494	0.545063	0.692951	0.673711	0.108393	-0.299031	-0.569083	-0.194051	-0.398873	0.108393	-0.669525	-1.11415	-0.887002	-1.07258	0	0.37397	0.332829	0.146945	0.298095	0.284878	0.31005	0.0012048	0.00793226	0.13702
CLTB	CLCB_HUMAN	Clathrin light chain B	1	0	0.528562	0.309829	0.558295	0.529295	0.182436	-0.459617	-0.602829	-0.859905	-1.17843	0.182436	-0.988179	-0.912658	-1.4182	-1.70773	0	0.276669	0.174406	0.0904211	0.0631472	0.245027	0.374941	0.193746	0.209702	0.251463
CPSF1	CPSF1_HUMAN	Cleavage and polyadenylation specificity factor subunit 1	3	-5.33904e-17	0.298762	0.093885	0.313969	0.186504	0.259579	-0.0856673	-0.367719	-0.26609	-0.522896	0.259579	-0.384429	-0.461604	-0.580059	-0.7094	0	0.0569426	0.190627	0.020485	0.0724424	0.155909	0.363602	0.410317	0.253762	0.368216
CPSF2	CPSF2_HUMAN	Cleavage and polyadenylation specificity factor subunit 2	3	0	0.427913	0.257989	0.399168	0.329046	0.342085	-0.0455108	-0.467832	-0.338502	-0.603001	0.342085	-0.473423	-0.725821	-0.73767	-0.932047	0	0	0	0	0	0	0	0	0	0
CPSF3	CPSF3_HUMAN	Cleavage and polyadenylation specificity factor subunit 3	3	0	0.376151	0.0378225	0.278497	0.236086	0.364722	-0.0615768	-0.308639	-0.291246	-0.43052	0.364722	-0.437728	-0.346462	-0.569743	-0.666606	0	0.240025	0.575363	0.183507	0.301018	0.0277767	0.011927	0.291624	0.647002	0.596474
NUDT21	CPSF5_HUMAN	Cleavage and polyadenylation specificity factor subunit 5	3	0	0.460969	0.321867	0.531803	0.484835	0.258159	-0.223921	-0.583009	-0.386745	-0.623729	0.258159	-0.68489	-0.904877	-0.918548	-1.10856	0	0.368346	0.368333	0.233071	0.158587	0.254354	0.398088	0.0879283	0.095143	0.100255
CPSF6	CPSF6_HUMAN	Cleavage and polyadenylation specificity factor subunit 6	2	0	0.187166	-0.114327	0.247573	-0.0197806	-0.127912	-0.359687	-0.704727	-0.728795	-1.21271	-0.127912	-0.546853	-0.5904	-0.976368	-1.19293	0	0.207998	0.273261	0.15839	0.0419748	0.1127	0.199572	0.00816301	0.00961684	0.0317173
CPSF7	CPSF7_HUMAN	Cleavage and polyadenylation specificity factor subunit 7	2	-8.00857e-17	0.223822	-0.0718523	0.331491	0.192209	0.182943	-0.185693	-0.633542	-0.549405	-0.724281	0.182943	-0.409514	-0.561689	-0.880897	-0.916489	0	0.303478	0.32838	0.0415317	0.0537225	0.272566	0.267506	0.160429	0.214833	0.117178
CSTF1	CSTF1_HUMAN	Cleavage stimulation factor subunit 1	1	0	-0.0437214	-0.387023	0.0157467	0.123735	0.0362725	-0.482896	-0.602805	-0.584646	-0.701311	0.0362725	-0.439174	-0.215782	-0.600393	-0.825046	0	0	0	0	0	0	0	0	0	0
CSTF2	CSTF2_HUMAN	Cleavage stimulation factor subunit 2	3	0	0.238058	0.130216	0.283458	0.184236	0.2035	-0.228551	-0.520726	-0.317942	-0.555664	0.2035	-0.466608	-0.650942	-0.6014	-0.7399	0	0.261434	0.146538	0.221464	0.236988	0.27062	0.342873	0.236521	0.338903	0.4095
CSTF2T	CSTFT_HUMAN	Cleavage stimulation factor subunit 2 tau variant	1	0	0.426903	0.0907852	0.221238	-0.0081005	0.584424	0.106627	-0.572496	-0.420973	-0.83529	0.584424	-0.320277	-0.663281	-0.642211	-0.82719	9.2475e-17	0.172603	0.0804703	0.100372	0.0972679	0.211465	0.217691	0.106349	0.187773	0.402553
CSTF3	CSTF3_HUMAN	Cleavage stimulation factor subunit 3	2	-8.00857e-17	0.255206	0.132542	0.171247	-0.071621	0.184985	-0.0694148	-0.216	-0.124303	-0.367549	0.184985	-0.324621	-0.348541	-0.295549	-0.295928	1.13258e-16	0.142179	0.232405	0.168468	0.111386	0.223971	0.312604	0.145393	0.317058	0.17314
CLASP1	CLAP1_HUMAN	CLIP-associating protein 1	2	0	0.307184	0.0059875	0.344343	0.141137	0.219559	-0.0716368	-0.374572	-0.335211	-0.570498	0.219559	-0.378821	-0.38056	-0.679554	-0.711635	0	0	0	0	0	0	0	0	0	0
CLUH	CLU_HUMAN	Clustered mitochondria protein homolog	3	0	0.305472	0.109893	0.200042	0.0432764	0.286394	-0.0198198	-0.28874	-0.27428	-0.710419	0.286394	-0.325292	-0.398633	-0.474322	-0.753695	9.2475e-17	0.186164	0.0905624	0.194745	0.0774328	0.208963	0.398039	0.0560008	0.126973	0.0577441
CLU	CLUS_HUMAN	Clusterin	1	0	0.52963	0.608961	0.573989	0.583373	0.695104	0.346	-0.254371	-0.222626	-0.368428	0.695104	-0.18363	-0.863332	-0.796615	-0.951801	0	0.20978	0.272996	0.107139	0.122255	0.254297	0.292258	0.0203972	0.143821	0.198468
COTL1	COTL1_HUMAN	Coactosin-like protein	2	-8.00857e-17	0.60593	0.644815	0.657082	0.643305	0.245315	-0.242031	-0.651867	-0.434198	-0.916403	0.245315	-0.847961	-1.29668	-1.09128	-1.55971	0	0.244305	0.109758	0.203236	0.130668	0.229326	0.400714	0.264915	0.201832	0.178485
COPA	COPA_HUMAN	Coatomer subunit alpha	3	-5.33904e-17	0.301732	0.172388	0.321721	0.255558	0.278674	-0.126415	-0.283516	-0.134072	-0.12695	0.278674	-0.428148	-0.455904	-0.455793	-0.382508	0	0.246201	0.288302	0.0823377	0.0961047	0.176211	0.282404	0.165555	0.44329	0.357646
COPB1	COPB_HUMAN	Coatomer subunit beta	3	-5.33904e-17	0.208526	0.0330611	0.0892975	0.133911	0.182697	-0.27567	-0.37951	-0.175644	-0.338279	0.182697	-0.484196	-0.412571	-0.264941	-0.47219	0	0.545518	0.56586	0.396402	0.347432	0.641187	0.713522	0.372922	0.664368	0.25706
COPB2	COPB2_HUMAN	Coatomer subunit beta'	3	-1.06781e-16	0.28446	0.0945713	0.25232	0.19761	0.294148	-0.184426	-0.476271	-0.293748	-0.382714	0.294148	-0.468886	-0.570842	-0.546067	-0.580324	1.13258e-16	0.303702	0.295928	0.135501	0.113404	0.337437	0.40663	0.268999	0.104516	0.087875
ARCN1	COPD_HUMAN	Coatomer subunit delta	3	0	0.29825	0.282553	0.32622	0.233219	0.289699	-0.167344	-0.34171	-0.114328	-0.0290993	0.289699	-0.465594	-0.624263	-0.440548	-0.262319	0	0	0	0	0	0	0	0	0	0
COPE	COPE_HUMAN	Coatomer subunit epsilon	2	-8.00857e-17	0.212916	0.233692	0.197985	0.408423	0.275393	-0.277153	-0.300762	-0.149209	0.0684569	0.275393	-0.490069	-0.534454	-0.347194	-0.339966	0	0.247017	0.337322	0.120985	0.023333	0.292452	0.305647	0.147958	0.2393	0.2228
COPG1	COPG1_HUMAN	Coatomer subunit gamma-1	3	0	0.297073	0.182831	0.360603	0.304751	0.219126	-0.263405	-0.480643	-0.115191	-0.0109163	0.219126	-0.560479	-0.663474	-0.475794	-0.315668	0	0	0	0	0	0	0	0	0	0
COPG2	COPG2_HUMAN	Coatomer subunit gamma-2	1	0	0.0714837	-0.0788923	0.215278	0.165997	0.0579409	-0.424374	-0.426027	-0.321518	-0.51651	0.0579409	-0.495857	-0.347135	-0.536796	-0.682507	1.13258e-16	0.346965	0.700683	0.0781455	0.0324582	0.439012	0.457124	0.425674	0.482486	0.391787
COPZ1	COPZ1_HUMAN	Coatomer subunit zeta-1	2	0	0.281136	0.0355409	0.345451	0.20773	0.23149	-0.333485	-0.608304	-0.538002	-0.727521	0.23149	-0.614621	-0.643845	-0.883453	-0.935251	0	0.254412	0.25198	0.0365928	0.107276	0.246808	0.29894	0.14733	0.334593	0.341995
CFL1	COF1_HUMAN	Cofilin-1	3	-1.06781e-16	0.427539	0.151208	0.502015	0.492606	0.168789	-0.381694	-0.78189	-0.747166	-1.02116	0.168789	-0.809233	-0.933098	-1.24918	-1.51376	0	0	0	0	0	0	0	0	0	0
CFL2	COF2_HUMAN	Cofilin-2	1	0	0.555236	0.110619	0.425937	0.0438321	0.22673	-0.00222695	-0.443755	-0.6025	-1.0832	0.22673	-0.557463	-0.554374	-1.02844	-1.12704	1.13258e-16	0.0922761	0.584441	0.292945	0.247069	0.14144	0.0451606	0.0720037	0.47122	0.444524
STAG2	STAG2_HUMAN	Cohesin subunit SA-2	1	0	0.00137138	-0.270876	0.254664	0.129812	0.0897612	-0.458917	-0.480769	-0.498105	-0.510756	0.0897612	-0.460289	-0.209893	-0.752769	-0.640568	9.2475e-17	0.208175	0.168676	0.17434	0.117778	0.202242	0.229017	0.184404	0.175025	0.291077
CC2D1A	C2D1A_HUMAN	Coiled-coil and C2 domain-containing protein 1A	2	0	0.276153	0.0217035	0.243865	0.048283	0.185358	-0.160963	-0.388162	-0.452199	-0.755375	0.185358	-0.437116	-0.409865	-0.696063	-0.803658	9.2475e-17	0.239807	0.0706194	0.39074	0.141892	0.163157	0.39392	0.109866	0.0831581	0.1848
CCDC124	CC124_HUMAN	Coiled-coil domain-containing protein 124	3	-5.33904e-17	0.360908	0.252784	0.411261	0.275845	0.294577	-0.28084	-0.655176	-0.500168	-0.725274	0.294577	-0.641747	-0.90796	-0.91143	-1.00112	9.2475e-17	0.3045	0.266333	0.240938	0.156421	0.297678	0.292232	0.121872	0.223471	0.290173
CCDC160	CC160_HUMAN	Coiled-coil domain-containing protein 160	1	0	0.444805	0.627974	0.289948	0.276233	0.464626	0	-0.289313	0.0139037	-0.333129	0.464626	-0.444805	-0.917287	-0.276044	-0.609362	0	0.242171	0.415448	0.0794901	0.0510502	0.216255	0.284877	0.28837	0.318816	0.452986
CCDC174	CC174_HUMAN	Coiled-coil domain-containing protein 174	1	0	0.679325	0.295276	0.706702	0.603675	0.599787	0.412971	0.19187	0.177593	0.0579787	0.599787	-0.266355	-0.103405	-0.529109	-0.545697	1.13258e-16	0.210458	0.013561	0.0309544	0.225939	0.118269	0.176806	0.190048	0.049281	0.0349664
CCDC25	CCD25_HUMAN	Coiled-coil domain-containing protein 25	1	-1.60171e-16	-0.000645068	-0.161205	0.237059	0.199361	0.0772216	-0.452716	-0.572281	-0.448309	-0.73021	0.0772216	-0.452071	-0.411077	-0.685368	-0.929571	0	0.266683	0.321913	0.110553	0.114141	0.228226	0.244871	0.140577	0.392972	0.437316
CCDC47	CCD47_HUMAN	Coiled-coil domain-containing protein 47	2	0	0.225379	0.0280755	0.392131	0.245745	0.157981	-0.388029	-0.579891	-0.398221	-0.664083	0.157981	-0.613408	-0.607966	-0.790352	-0.909828	0	0	0	0	0	0	0	0	0	0
CCDC50	CCD50_HUMAN	Coiled-coil domain-containing protein 50	1	0	0.504557	0.124232	0.368919	0.203918	0.390668	0.0596507	-0.400704	-0.335749	-0.666834	0.390668	-0.444907	-0.524936	-0.704669	-0.870753	0	0.368107	0.291858	0.116841	0.0922162	0.365998	0.400676	0.0366901	0.0248678	0.147799
CCDC6	CCDC6_HUMAN	Coiled-coil domain-containing protein 6	1	-1.60171e-16	0.0499025	-0.100405	0.383764	0.160673	0.0798416	-0.476636	-0.533152	-0.467779	-0.605787	0.0798416	-0.526539	-0.432748	-0.851543	-0.76646	9.2475e-17	0.203928	0.144328	0.179558	0.0855359	0.20611	0.157717	0.0886526	0.0899553	0.14645
CCDC86	CCD86_HUMAN	Coiled-coil domain-containing protein 86	2	0	0.254076	-0.00640637	0.235424	-0.197946	0.176628	-0.242941	-0.559701	-0.457248	-0.987994	0.176628	-0.497016	-0.553294	-0.692672	-0.790047	0	0	0	0	0	0	0	0	0	0
CHCHD2	CHCH2_HUMAN	Coiled-coil-helix-coiled-coil-helix domain-containing protein 2, mitochondrial	2	0	0.136644	0.826695	0.513352	-1.48604	-1.54852	-0.0648906	-1.92362	-0.00561227	-1.89999	-1.54852	-0.201535	-2.75031	-0.518964	-0.413955	0	0	0	0	0	0	0	0	0	0
CHCHD3	CHCH3_HUMAN	Coiled-coil-helix-coiled-coil-helix domain-containing protein 3, mitochondrial	1	0	0.498488	0.171537	0.449967	0.197301	0.265963	-0.197832	-0.594616	-0.649667	-0.983684	0.265963	-0.69632	-0.766153	-1.09963	-1.18098	0	0.31261	0.185543	0.0726094	0.106262	0.251016	0.210638	0.117568	0.0308894	0.121328
CSDE1	CSDE1_HUMAN	Cold shock domain-containing protein E1	3	-5.33904e-17	0.450351	0.356035	0.506869	0.415853	0.217677	-0.284244	-0.57123	-0.613518	-0.822728	0.217677	-0.734595	-0.927265	-1.12039	-1.23858	9.2475e-17	0.225301	0.254973	0.0640019	0.0397339	0.248527	0.286601	0.128917	0.290184	0.359325
COL1A1	CO1A1_HUMAN	Collagen alpha-1(I) chain	1	0	0	-0.175427	0.259075	-0.00439981	0.117233	-0.665823	-0.869703	-0.959627	-1.15905	0.117233	-0.665823	-0.694276	-1.2187	-1.15465	0	0	0	0	0	0	0	0	0	0
COL8A1	CO8A1_HUMAN	Collagen alpha-1(VIII) chain	1	-1.60171e-16	0.495648	-0.0218955	0.0977079	-0.322637	0.73356	-0.00189082	-0.713382	-0.986646	-1.31863	0.73356	-0.497539	-0.691487	-1.08435	-0.995988	0	0	0	0	0	0	0	0	0	0
COL12A1	COCA1_HUMAN	Collagen alpha-1(XII) chain	1	0	0.189388	0.191333	0.00844978	0.204876	0.431539	0.0662518	-0.142395	0.00503559	-0.21127	0.431539	-0.123136	-0.333728	-0.00341419	-0.416147	0	0	0	0	0	0	0	0	0	0
COL17A1	COHA1_HUMAN	Collagen alpha-1(XVII) chain	3	0	0.238649	0.150441	0.221518	0.204412	0.270323	-0.158049	-0.510989	-0.411853	-0.492329	0.270323	-0.396698	-0.661429	-0.633371	-0.696741	0	0.342151	0.198621	0.0564301	0.0351326	0.159249	0.0232147	0.149978	0.158483	0.322235
COL4A2	CO4A2_HUMAN	Collagen alpha-2(IV) chain	2	0	0.193266	-0.0584622	0.295515	0.093201	0.165986	-0.156558	-0.466083	-0.501229	-0.738456	0.165986	-0.349825	-0.40762	-0.796744	-0.831657	0	0	0	0	0	0	0	0	0	0
COL6A3	CO6A3_HUMAN	Collagen alpha-3(VI) chain	2	0	0.0504221	-0.228984	-0.122158	-0.150216	0.0833051	-0.294762	-0.694382	-0.650246	-0.937188	0.0833051	-0.345184	-0.465398	-0.528088	-0.786972	0	0	0	0	0	0	0	0	0	0
MCC	CRCM_HUMAN	Colorectal mutant cancer protein	1	0	-0.0785563	-0.191586	0.0417035	-0.279828	0.0686535	-0.279114	-0.460858	-0.406795	-0.676602	0.0686535	-0.200558	-0.269272	-0.448498	-0.396774	0	0.189265	0.0533001	0.0618719	0.111117	0.132577	0.342127	0.0189233	0.10644	0.159543
COMMD2	COMD2_HUMAN	COMM domain-containing protein 2	2	-8.00857e-17	0.303947	0.375963	0.517192	0.636476	0.272964	-0.334822	-0.689085	-0.278993	-0.530633	0.272964	-0.638769	-1.06505	-0.796186	-1.16711	0	0.172998	1.40698	0.138749	2.51348	2.42511	0.623368	1.89465	0.618234	1.92806
C3	CO3_HUMAN	Complement C3	3	0	0.365541	0.30699	0.512753	0.582012	0.336606	-0.0436438	-0.420601	-0.299899	-0.403843	0.336606	-0.409185	-0.72759	-0.812652	-0.985855	0	0	0	0	0	0	0	0	0	0
NCAPD2	CND1_HUMAN	Condensin complex subunit 1	3	0	0.249788	-0.0342794	0.172561	0.0848478	0.258774	-0.074655	-0.380344	-0.28558	-0.594207	0.258774	-0.324443	-0.346065	-0.458141	-0.679055	9.2475e-17	0.374762	0.433271	0.10883	0.140865	0.190523	0.160303	0.267843	0.428468	0.428837
NCAPH	CND2_HUMAN	Condensin complex subunit 2	3	0	0.329777	0.147717	0.250137	0.0872927	0.184718	-0.21291	-0.535778	-0.34017	-0.693481	0.184718	-0.542687	-0.683495	-0.590307	-0.780773	0	0	0	0	0	0	0	0	0	0
NCAPG	CND3_HUMAN	Condensin complex subunit 3	2	-8.00857e-17	0.360974	0.206098	0.385228	0.265238	0.168309	-0.0320192	-0.2961	-0.208495	-0.512883	0.168309	-0.392993	-0.502198	-0.593723	-0.778121	0	0	0	0	0	0	0	0	0	0
NCAPG2	CNDG2_HUMAN	Condensin-2 complex subunit G2	1	0	0.38918	0.183489	0.220696	0.173637	0.410985	0.0841796	-0.410369	-0.50469	-0.897614	0.410985	-0.305	-0.593858	-0.725386	-1.07125	0	0	0	0	0	0	0	0	0	0
COG6	COG6_HUMAN	Conserved oligomeric Golgi complex subunit 6	2	0	0.274796	0.0876553	0.182554	0.245082	0.34102	-0.00487134	-0.493416	-0.220555	-0.504043	0.34102	-0.279667	-0.581071	-0.403109	-0.749125	0	0.268015	0.241361	0.127168	0.0711574	0.202296	0.304413	0.203619	0.311023	0.345997
COG8	COG8_HUMAN	Conserved oligomeric Golgi complex subunit 8	2	0	0.380776	0.25088	0.23031	0.414259	0.340439	0.0344377	-0.46108	-0.329756	-0.637032	0.340439	-0.346338	-0.71196	-0.560065	-1.05129	0	0.358217	0.388584	0.23095	0.209193	0.33474	0.432097	0.134356	0.137649	0.000613529
FAM120A	F120A_HUMAN	Constitutive coactivator of PPAR-gamma-like protein 1	3	0	0.310609	0.247837	0.392652	0.326658	0.295256	-0.103624	-0.359061	-0.320518	-0.57116	0.295256	-0.414234	-0.606898	-0.713169	-0.897818	0	0.0865593	0.103709	0.146482	0.0837025	0.0576912	0.325794	0.223671	0.409199	0.287201
GPS1	CSN1_HUMAN	COP9 signalosome complex subunit 1	2	0	0.374699	0.113849	0.395672	0.3548	0.281582	-0.123797	-0.277034	-0.331736	-0.703587	0.281582	-0.498495	-0.390883	-0.727408	-1.05839	0	0	0	0	0	0	0	0	0	0
COPS4	CSN4_HUMAN	COP9 signalosome complex subunit 4	3	0	0.190354	0.0835692	0.22762	0.160598	0.198889	-0.178737	-0.39002	-0.303892	-0.557715	0.198889	-0.369091	-0.473589	-0.531513	-0.718313	0	0.310655	0.225964	0.0897794	0.0600429	0.229355	0.412236	0.229989	0.288614	0.275928
COPS5	CSN5_HUMAN	COP9 signalosome complex subunit 5	1	0	0.455169	0.53618	0.33632	0.459632	0.254429	-0.0217359	-0.0618589	-0.0915903	-0.0639075	0.254429	-0.476905	-0.598039	-0.42791	-0.52354	0	0.303331	0.302973	0.121089	0.131185	0.299645	0.357084	0.166052	0.224765	0.227405
COPS6	CSN6_HUMAN	COP9 signalosome complex subunit 6	2	0	0.240857	-0.131409	0.363509	0.243177	0.137953	-0.388798	-0.728153	-0.649418	-0.75247	0.137953	-0.629655	-0.596744	-1.01293	-0.995647	0	0.284852	0.214141	0.193969	0.159007	0.213852	0.347901	0.118272	0.269998	0.215014
COPS8	CSN8_HUMAN	COP9 signalosome complex subunit 8	3	-5.33904e-17	0.39065	0.127011	0.459063	0.18605	0.363776	-0.202981	-0.566165	-0.552001	-0.896844	0.363776	-0.593632	-0.693177	-1.01106	-1.08289	1.13258e-16	0.247266	0.0861459	0.138828	0.0553034	0.215476	0.0671421	0.11468	0.170744	0.40304
CPNE1	CPNE1_HUMAN	Copine-1	3	0	0.304747	0.155662	0.237553	0.25134	0.195328	-0.209725	-0.495771	-0.357519	-0.587952	0.195328	-0.514473	-0.651434	-0.595072	-0.839292	0	0	0	0	0	0	0	0	0	0
CPNE3	CPNE3_HUMAN	Copine-3	3	0	0.337651	0.265472	0.318821	0.341596	0.272643	-0.181169	-0.444578	-0.416402	-0.658963	0.272643	-0.51882	-0.71005	-0.735223	-1.00056	0	0.00251317	0.236798	0.101653	0.132052	0.0935646	0.200626	0.00457027	0.189729	0.615009
CPNE8	CPNE8_HUMAN	Copine-8	1	0	-0.144163	-0.571491	-0.07708	-0.196782	-0.146885	-0.554224	-0.620779	-0.750357	-0.984701	-0.146885	-0.41006	-0.049288	-0.673277	-0.787919	0	0.195266	0.287384	0.267611	0.22719	0.064848	0.0719862	0.0967465	0.0446768	0.165109
CPOX	HEM6_HUMAN	Coproporphyrinogen-III oxidase, mitochondrial	1	0	0.373359	0.424639	0.34479	0.38931	0.421821	-0.0732254	-0.329124	-0.147854	-0.366136	0.421821	-0.446584	-0.753762	-0.492643	-0.755446	0	0.243868	0.303292	0.0561639	0.123417	0.200375	0.253948	0.0578398	0.248153	0.296376
COBLL1	COBL1_HUMAN	Cordon-bleu protein-like 1	1	0	-0.296676	-0.49429	0.152454	-0.16196	-0.148208	-0.39257	-0.524037	-0.128081	0.0347315	-0.148208	-0.0958934	-0.0297473	-0.280535	0.196692	0	0.202445	0.197774	0.297243	0.132121	0.22496	0.28532	0.0504274	0.135443	0.127336
H2AFY	H2AY_HUMAN	Core histone macro-H2A.1	3	0	0.409517	0.345897	0.498639	0.362864	0.262618	-0.232951	-0.547969	-0.434104	-0.730412	0.262618	-0.642467	-0.893867	-0.932743	-1.09328	0	0.238397	0.251724	0.110688	0.0879719	0.223504	0.268956	0.133636	0.332686	0.280811
CORO1B	COR1B_HUMAN	Coronin-1B	3	0	0.35643	0.311063	0.459482	0.531005	0.302227	-0.220465	-0.518685	-0.315414	-0.555055	0.302227	-0.576895	-0.829748	-0.774896	-1.08606	0	0	0	0	0	0	0	0	0	0
CORO1C	COR1C_HUMAN	Coronin-1C	3	0	0.228246	0.106829	0.133858	0.00488262	0.22337	-0.219665	-0.525518	-0.549778	-0.868334	0.22337	-0.447911	-0.632347	-0.683635	-0.873216	0	0	0	0	0	0	0	0	0	0
CFDP1	CFDP1_HUMAN	Craniofacial development protein 1	2	0	0.213416	0.17801	0.21344	0.129743	0.216764	-0.224665	-0.493239	-0.21769	-0.594487	0.216764	-0.438081	-0.67125	-0.43113	-0.72423	0	0	0	0	0	0	0	0	0	0
CKMT1A	KCRU_HUMAN	Creatine kinase U-type, mitochondrial	3	0	0.291215	0.144451	0.234548	0.235636	0.346675	-0.0645886	-0.397347	-0.378986	-0.735923	0.346675	-0.355804	-0.541798	-0.613534	-0.971559	0	0.210278	0.252309	0.0719574	0.110423	0.212437	0.267546	0.188196	0.282091	0.260243
CRNKL1	CRNL1_HUMAN	Crooked neck-like protein 1	2	-8.00857e-17	0.573542	0.441172	0.538166	0.565854	0.457275	0.163052	-0.213749	0.127307	-0.145568	0.457275	-0.41049	-0.654922	-0.410859	-0.711422	0	0.303572	0.448506	0.0855904	0.272839	0.23281	0.30745	0.109238	0.279544	0.264881
CTBP1	CTBP1_HUMAN	C-terminal-binding protein 1	1	0	0.156929	0.0769651	0.489321	0.370301	0.086503	-0.23343	-0.366602	-0.308545	-0.529788	0.086503	-0.390359	-0.443567	-0.797866	-0.90009	0	0.241354	0.385071	0.114384	0.148101	0.22201	0.29918	0.0860222	0.0589365	0.0929401
CTBP2	CTBP2_HUMAN	C-terminal-binding protein 2	3	0	0.334936	0.132387	0.199685	0.155416	0.241659	-0.129448	-0.501096	-0.217126	-0.168739	0.241659	-0.464383	-0.633484	-0.416811	-0.324155	0	0.168301	0.361912	0.0853385	0.0518078	0.186555	0.271844	0.0558064	0.216415	0.0533326
CTPS1	PYRG1_HUMAN	CTP synthase 1	3	-5.33904e-17	0.256468	-0.0113418	0.000817947	-0.176253	0.288699	-0.217683	-0.447724	-0.529931	-0.798443	0.288699	-0.474151	-0.436382	-0.530749	-0.62219	0	0.245597	0.331039	0.00577361	0.179607	0.267415	0.373654	0.175251	0.1312	0.169678
CTPS2	PYRG2_HUMAN	CTP synthase 2	1	0	0.0120728	-0.227453	-0.127579	-0.00173297	0.116409	-0.264421	-0.47576	-0.565182	-0.74914	0.116409	-0.276493	-0.248308	-0.437602	-0.747407	1.13258e-16	0.0800947	0.254703	0.0345316	0.233792	0.0775316	0.0520275	0.113981	0.10162	0.24962
CDCP1	CDCP1_HUMAN	CUB domain-containing protein 1	1	0	0.0188643	-0.132601	0.288801	0.098923	0.00122453	-0.307656	-0.409061	-0.476349	-0.705861	0.00122453	-0.32652	-0.276459	-0.76515	-0.804784	1.13258e-16	0.160578	0.397354	0.0765592	0.220504	0.252268	0.277985	0.23882	0.361968	0.38706
CUEDC2	CUED2_HUMAN	CUE domain-containing protein 2	3	0	0.291785	0.0742383	0.18859	0.13656	0.29962	-0.021001	-0.332961	-0.306552	-0.619994	0.29962	-0.312786	-0.407199	-0.495142	-0.756555	9.2475e-17	0.360348	0.330055	0.165808	0.294121	0.238946	0.236984	0.263961	0.397912	0.445581
CELF2	CELF2_HUMAN	CUGBP Elav-like family member 2	1	0	0.418	0.301186	0.396884	0.182374	0.421694	0.286403	-0.38563	-0.306484	-0.752203	0.421694	-0.131597	-0.686816	-0.703367	-0.934576	0	0	0	0	0	0	0	0	0	0
CUL1	CUL1_HUMAN	Cullin-1	2	-8.00857e-17	0.0342433	-0.182349	-0.0977334	-0.106836	0.0522144	-0.353812	-0.596716	-0.399122	-0.717605	0.0522144	-0.388056	-0.414367	-0.301389	-0.61077	0	0.288737	0.295391	0.143408	0.0554592	0.270703	0.295447	0.0545361	0.192213	0.173558
CUL3	CUL3_HUMAN	Cullin-3	3	-5.33904e-17	0.43575	0.164063	0.335031	0.2679	0.27619	-0.0888231	-0.280636	-0.197096	-0.425513	0.27619	-0.524573	-0.444699	-0.532127	-0.693413	0	0.34132	0.266595	0.220672	0.186077	0.305112	0.327188	0.0881822	0.136295	0.143925
CUL4A	CUL4A_HUMAN	Cullin-4A	1	0	0.528359	0.224411	0.3346	0.114438	0.430513	-0.00311973	-0.590075	-0.650826	-1.20176	0.430513	-0.531479	-0.814486	-0.985425	-1.3162	0	0	0	0	0	0	0	0	0	0
CUL4B	CUL4B_HUMAN	Cullin-4B	3	0	0.273162	-0.00997912	-0.0231265	-0.215127	0.319917	-0.226693	-0.617206	-0.67439	-1.06102	0.319917	-0.499855	-0.607227	-0.651263	-0.845892	0	0.29179	0.245222	0.105675	0.0583959	0.182746	0.234631	0.0309751	0.02208	0.00458893
CAND1	CAND1_HUMAN	Cullin-associated NEDD8-dissociated protein 1	3	0	0.369884	0.0482143	0.238531	0.122862	0.211308	-0.186761	-0.56271	-0.540593	-0.885971	0.211308	-0.556644	-0.610924	-0.779124	-1.00883	0	0	0	0	0	0	0	0	0	0
CLMP	CLMP_HUMAN	CXADR-like membrane protein	1	0	0.0886735	-0.261525	0.137067	0.0330772	-0.00498459	-0.189315	-0.370657	-0.570706	-0.730346	-0.00498459	-0.277989	-0.109132	-0.707772	-0.763423	0	0	0	0	0	0	0	0	0	0
ATF1	ATF1_HUMAN	Cyclic AMP-dependent transcription factor ATF-1	1	0	0.00849146	-0.235753	0.2364	0.280701	0.0710069	-0.521177	-0.666562	-0.507981	-0.579209	0.0710069	-0.529668	-0.430809	-0.744381	-0.85991	0	0	0	0	0	0	0	0	0	0
ATF6	ATF6A_HUMAN	Cyclic AMP-dependent transcription factor ATF-6 alpha	2	0	0.218253	-0.0752316	0.235422	0.0874932	0.17419	-0.278499	-0.528128	-0.485863	-0.634492	0.17419	-0.496752	-0.452896	-0.721285	-0.721985	0	0.225847	0.362452	0.167177	0.225955	0.213191	0.25399	0.265479	0.13553	0.0750273
ATF7	ATF7_HUMAN	Cyclic AMP-dependent transcription factor ATF-7	1	0	0.105093	-0.016505	0.396456	0.478671	0.210158	-0.239317	-0.217687	-0.11494	0.0395996	0.210158	-0.34441	-0.201182	-0.511396	-0.439071	0	0	0	0	0	0	0	0	0	0
CREB1	CREB1_HUMAN	Cyclic AMP-responsive element-binding protein 1	1	0	0.592527	0.230468	0.670193	0.497933	0.511794	-0.0394855	-0.461409	-0.48983	-0.674205	0.511794	-0.632012	-0.691878	-1.16002	-1.17214	0	0	0	0	0	0	0	0	0	0
MB21D1	CGAS_HUMAN	Cyclic GMP-AMP synthase	1	0	0.297885	0.186941	0.441912	0.387653	0.420052	0.378409	-0.138817	-0.176167	-0.743679	0.420052	0.0805237	-0.325758	-0.618079	-1.13133	0	0	0	0	0	0	0	0	0	0
CCNA2	CCNA2_HUMAN	Cyclin-A2	3	0	0.244354	0.0980945	0.142628	-0.0713985	0.326144	-0.229456	-0.606537	-0.571784	-0.89086	0.326144	-0.47381	-0.704632	-0.714412	-0.819462	1.13258e-16	0.0169793	0.36984	0.0221723	0.0745559	0.0297587	0.114771	0.0256743	0.219562	0.428311
CDK1	CDK1_HUMAN	Cyclin-dependent kinase 1	3	0	0.289717	0.290994	0.422279	0.309413	0.368503	-0.296423	-0.674106	-0.440246	-0.70925	0.368503	-0.58614	-0.965099	-0.862526	-1.01866	0	0.286715	0.608659	0.313162	0.245557	0.31365	0.252847	0.157855	0.212555	0.225461
CDK11A	CD11A_HUMAN	Cyclin-dependent kinase 11A	1	-1.60171e-16	-0.0793453	-0.346024	-0.0663091	-0.116782	-0.0311091	-0.477466	-0.542221	-0.533681	-0.703397	-0.0311091	-0.398121	-0.196197	-0.467372	-0.586615	0	0	0	0	0	0	0	0	0	0
CDK12	CDK12_HUMAN	Cyclin-dependent kinase 12	1	-1.60171e-16	0.407491	-0.111975	0.233286	-0.00145177	0.373452	0.0383023	-0.546484	-0.519193	-0.701256	0.373452	-0.369188	-0.434509	-0.752479	-0.699804	0	0	0	0	0	0	0	0	0	0
CDK6	CDK6_HUMAN	Cyclin-dependent kinase 6	1	0	0.396864	-0.0570702	0.288877	0.114023	0.233604	-0.166444	-0.659663	-0.56526	-1.44931	0.233604	-0.563308	-0.602592	-0.854137	-1.56334	0	0	0	0	0	0	0	0	0	0
CDK7	CDK7_HUMAN	Cyclin-dependent kinase 7	2	-8.00857e-17	0.234612	-0.0161277	0.246498	0.215901	0.275273	-0.13668	-0.547485	-0.548168	-0.686524	0.275273	-0.371291	-0.531358	-0.794666	-0.902425	1.13258e-16	0.205933	0.246022	0.00700196	0.0161624	0.245415	0.496602	0.266499	0.0417807	0.0391648
CDK9	CDK9_HUMAN	Cyclin-dependent kinase 9	1	0	0.279118	-0.271079	0.0920982	0.207529	0.371528	-0.742367	-1.02875	-0.461941	-0.878464	0.371528	-1.02149	-0.757671	-0.554039	-1.08599	0	0	0	0	0	0	0	0	0	0
CDKN1A	CDN1A_HUMAN	Cyclin-dependent kinase inhibitor 1	2	0	0.437327	0.861184	1.3431	1.45998	0.291645	-0.0289065	-0.178491	-0.054623	-0.336691	0.291645	-0.466233	-1.03967	-1.39772	-1.79667	0	0.264483	0.189533	0.109211	0.232115	0.21591	0.211014	0.0528509	0.0707174	0.186121
CCNF	CCNF_HUMAN	Cyclin-F	1	0	0.383882	0.0851598	0.34987	0.0929612	0.56707	-0.0543566	-0.397989	-0.760671	-0.969967	0.56707	-0.438238	-0.483149	-1.11054	-1.06293	0	0	0	0	0	0	0	0	0	0
GAK	GAK_HUMAN	Cyclin-G-associated kinase	1	0	0.0876629	-0.177093	0.254774	0.196245	0.116075	-0.34604	-0.40485	-0.360472	-0.459069	0.116075	-0.433703	-0.227758	-0.615246	-0.655314	0	0	0	0	0	0	0	0	0	0
CCNH	CCNH_HUMAN	Cyclin-H	1	0	0.417942	0.0389492	0.26181	0.00610795	0.364982	-0.121919	-0.582975	-0.557528	-0.832049	0.364982	-0.539861	-0.621924	-0.819338	-0.838157	0	0.329553	0.105578	0.0413898	0.0452584	0.317991	0.270253	0.0959556	0.0862682	0.0323132
CCNK	CCNK_HUMAN	Cyclin-K	2	-8.00857e-17	0.545917	0.342134	0.24516	0.209688	0.324419	-0.273108	-0.447685	-0.419793	-0.544982	0.324419	-0.819026	-0.78982	-0.664954	-0.75467	0	0	0	0	0	0	0	0	0	0
CTH	CGL_HUMAN	Cystathionine gamma-lyase	1	-1.60171e-16	0.3924	0.224126	0.183772	0.286887	0.247398	0.0491062	-0.114379	0.315322	0.203789	0.247398	-0.343294	-0.338505	0.13155	-0.0830979	0	0	0	0	0	0	0	0	0	0
CSTB	CYTB_HUMAN	Cystatin-B	1	0	0.436537	0.0279369	0.250047	0.114237	0.149179	-0.159635	-0.74471	-0.936343	-1.24207	0.149179	-0.596172	-0.772647	-1.18639	-1.35631	1.13258e-16	0.303097	0.193832	0.0676114	0.128933	0.229892	0.343356	0.0523902	0.0474417	0.0513945
CST3	CYTC_HUMAN	Cystatin-C	2	0	0.40169	0.188013	0.669083	0.530862	0.191956	-0.355408	-0.777122	-0.754878	-0.896076	0.191956	-0.757099	-0.965135	-1.42396	-1.42694	0	0.259599	0.326897	0.280402	0.329129	0.29222	0.339616	0.188602	0.336779	0.241893
CSRP1	CSRP1_HUMAN	Cysteine and glycine-rich protein 1	1	0	0.270492	0.263625	0.7548	0.72939	0.121097	-0.283485	-0.578366	-0.430388	-0.513393	0.121097	-0.553977	-0.841991	-1.18519	-1.24278	0	0.184949	0.364385	0.11649	0.264699	0.198459	0.209438	0.340082	0.698648	0.612506
CHORDC1	CHRD1_HUMAN	Cysteine and histidine-rich domain-containing protein 1	1	0	0.264736	-0.256437	-0.104787	-0.419614	0.234895	-0.37588	-0.993028	-1.11902	-1.54834	0.234895	-0.640616	-0.736591	-1.01423	-1.12872	0	0.433826	0.298705	0.570623	0.664654	0.100976	0.325886	0.45612	0.531255	0.584774
NFS1	NFS1_HUMAN	Cysteine desulfurase, mitochondrial	2	-8.00857e-17	0.184037	-0.142598	0.195749	0.0204757	0.271424	-0.0133073	-0.468762	-0.402202	-0.689063	0.271424	-0.197344	-0.326164	-0.59795	-0.709538	9.2475e-17	0.40005	0.64484	0.267398	0.282308	0.249744	0.366824	0.541735	0.571974	0.682505
CARS	SYCC_HUMAN	Cysteine--tRNA ligase, cytoplasmic	3	0	0.236518	0.00133794	0.144571	0.163844	0.247771	-0.0381575	-0.31816	-0.0990812	-0.234092	0.247771	-0.274675	-0.319497	-0.243652	-0.397937	0	0.195749	0.267548	0.145928	0.149221	0.237306	0.293276	0.217553	0.220766	0.317946
SLC7A11	XCT_HUMAN	Cystine/glutamate transporter	3	0	0.49359	0.595925	1.16198	1.49541	0.181989	-0.0803402	-0.0246755	0.936854	1.15986	0.181989	-0.57393	-0.6206	-0.225124	-0.33555	0	0.238606	0.196981	0.127571	0.0568204	0.236985	0.306253	0.14258	0.174452	0.126468
UQCRC1	QCR1_HUMAN	Cytochrome b-c1 complex subunit 1, mitochondrial	3	0	0.314384	0.259783	0.466273	0.496463	0.24687	-0.177994	-0.395535	-0.253431	-0.442928	0.24687	-0.492378	-0.655318	-0.719704	-0.939391	0	0.223133	0.650905	0.265887	0.186378	0.379752	0.0262639	0.384115	0.475113	0.482254
UQCRC2	QCR2_HUMAN	Cytochrome b-c1 complex subunit 2, mitochondrial	3	0	0.359113	0.24261	0.462847	0.423235	0.258157	-0.390063	-0.802738	-0.626164	-0.865756	0.258157	-0.749176	-1.04535	-1.08901	-1.28899	0	0.202931	0.313152	0.0925489	0.139297	0.23096	0.251271	0.14341	0.287423	0.259283
UQCRQ	QCR8_HUMAN	Cytochrome b-c1 complex subunit 8	2	0	0.224296	0.120938	0.27722	0.481718	0.0109191	-0.227242	-0.6257	-0.565049	-0.646265	0.0109191	-0.451537	-0.746638	-0.842269	-1.12798	0	0.134242	0.306716	0.236882	0.0764246	0.195307	0.0844743	0.0368767	0.0386004	0.0275587
UQCR10	QCR9_HUMAN	Cytochrome b-c1 complex subunit 9	3	0	0.436755	0.469909	0.739458	0.671209	0.322261	-0.194375	-0.44382	-0.450682	-0.612043	0.322261	-0.63113	-0.913728	-1.19014	-1.28325	1.13258e-16	0.209253	0.357349	0.693056	0.522354	0.177234	0.254525	0.369898	0.429874	0.401347
UQCRFS1	UCRI_HUMAN	Cytochrome b-c1 complex subunit Rieske, mitochondrial	2	0	0.601674	0.507351	0.375304	0.206652	0.43306	0.0673188	-0.380699	-0.289669	-0.701702	0.43306	-0.534355	-0.88805	-0.664972	-0.908354	0	0.205097	0.298208	0.230581	0.274615	0.17258	0.110833	0.162927	0.0374063	0.0131058
CYCS	CYC_HUMAN	Cytochrome c	2	-8.00857e-17	0.482281	0.178735	0.341459	0.155828	0.294151	-0.358444	-0.702835	-0.601174	-0.763113	0.294151	-0.840724	-0.881571	-0.942633	-0.918941	0	0	0	0	0	0	0	0	0	0
COA4	COA4_HUMAN	Cytochrome c oxidase assembly factor 4 homolog, mitochondrial	2	0	0.598464	0.381244	0.374135	0.186999	0.567362	-0.0732708	-0.542557	-0.434692	-0.804616	0.567362	-0.671735	-0.923801	-0.808827	-0.991615	0	0.496794	0.472336	0.385183	0.372166	0.491474	0.528819	0.454058	0.424454	0.273755
COX19	COX19_HUMAN	Cytochrome c oxidase assembly protein COX19	1	0	-0.0721423	-0.216784	0.140818	0.0231232	-0.033218	-0.379656	-0.431699	-0.523333	-0.44162	-0.033218	-0.307513	-0.214916	-0.664151	-0.464743	0	0.393521	0.176973	0.0672971	0.0241986	0.461935	0.59498	0.233593	0.106884	0.0873612
MT-CO2	COX2_HUMAN	Cytochrome c oxidase subunit 2	2	0	0.153533	-0.185623	0.0836819	-0.0764924	0.140643	-0.0841301	-0.547232	-0.579282	-0.819787	0.140643	-0.237663	-0.361609	-0.662964	-0.743295	0	0.244872	0.367281	0.0776281	0.149848	0.20397	0.187638	0.0556031	0.136355	0.30051
COX4I1	COX41_HUMAN	Cytochrome c oxidase subunit 4 isoform 1, mitochondrial	2	0	0.175173	-0.246593	-0.0191578	-0.125467	0.249755	-0.0834063	-0.486079	-0.452635	-0.591857	0.249755	-0.25858	-0.239486	-0.433477	-0.46639	9.2475e-17	0.24474	0.228003	0.0616391	0.152812	0.18839	0.283802	0.101789	0.100349	0.21823
COX5A	COX5A_HUMAN	Cytochrome c oxidase subunit 5A, mitochondrial	3	0	0.417232	0.424423	0.613157	0.547896	0.231616	-0.413369	-0.759254	-0.6335	-1.00355	0.231616	-0.830601	-1.18368	-1.24666	-1.55144	0	0	0	0	0	0	0	0	0	0
COX5B	COX5B_HUMAN	Cytochrome c oxidase subunit 5B, mitochondrial	3	-5.33904e-17	0.281286	0.188265	0.414975	0.359835	0.213822	-0.432047	-0.736862	-0.605078	-0.744154	0.213822	-0.713333	-0.925127	-1.02005	-1.10399	0	0.277641	0.302624	0.102869	0.118704	0.228613	0.242479	0.127697	0.232519	0.191731
COX6B1	CX6B1_HUMAN	Cytochrome c oxidase subunit 6B1	1	0	0.245272	0.35243	0.323242	0.333482	0.150198	-0.240709	-0.49231	-0.322933	-0.679212	0.150198	-0.485982	-0.844739	-0.646175	-1.01269	0	0	0	0	0	0	0	0	0	0
COX6C	COX6C_HUMAN	Cytochrome c oxidase subunit 6C	3	0	0.232276	0.249324	0.406169	0.318204	0.265926	-0.196583	-0.435858	-0.32911	-0.391712	0.265926	-0.428859	-0.685182	-0.735279	-0.709916	0	0.304673	0.257756	0.0768951	0.114111	0.245265	0.217945	0.0400774	0.20741	0.272088
COX7A2	CX7A2_HUMAN	Cytochrome c oxidase subunit 7A2, mitochondrial	3	0	0.465964	0.384468	0.686536	0.704897	0.267753	-0.249822	-0.628563	-0.400454	-0.696231	0.267753	-0.715786	-1.01303	-1.08699	-1.40113	0	0.267709	0.0663689	0.273158	0.126482	0.0537654	0.157787	0.140489	0.15195	0.256775
COX7A2L	COX7R_HUMAN	Cytochrome c oxidase subunit 7A-related protein, mitochondrial	1	0	0.564513	0.312003	0.359786	0.349172	0.492818	-0.262914	-0.541446	-0.366798	-0.352866	0.492818	-0.827427	-0.853449	-0.726584	-0.702039	0	0	0	0	0	0	0	0	0	0
CYC1	CY1_HUMAN	Cytochrome c1, heme protein, mitochondrial	2	0	0.246259	0.0344312	0.302668	0.174859	0.319746	-0.29422	-0.638514	-0.549975	-0.754449	0.319746	-0.540479	-0.672945	-0.852643	-0.929308	0	0	0	0	0	0	0	0	0	0
CYP1A1	CP1A1_HUMAN	Cytochrome P450 1A1	3	0	0.998169	2.00078	2.08083	1.74752	0.36951	0.820215	1.6636	2.0888	1.99772	0.36951	-0.177955	-0.337185	0.00796397	0.250202	1.13258e-16	0.302219	0.137476	0.0751404	0.00134804	0.236314	0.274749	0.122061	0.0198162	0.0884805
CYP1B1	CP1B1_HUMAN	Cytochrome P450 1B1	3	-5.33904e-17	0.907251	1.32617	1.3521	1.15704	0.33482	0.600014	0.836995	0.951908	0.705841	0.33482	-0.307237	-0.489174	-0.400192	-0.451202	0	0.247292	0.218477	0.151781	0.101107	0.190033	0.341243	0.162057	0.312317	0.272649
CYTH1	CYH1_HUMAN	Cytohesin-1	1	0	-0.106999	-0.226378	0.304234	0.024754	0.0965654	-0.390283	-0.342702	-0.499302	-0.600186	0.0965654	-0.283285	-0.116324	-0.803536	-0.62494	9.2475e-17	0.309324	0.316784	0.101065	0.123622	0.276785	0.370585	0.11768	0.280635	0.27227
CYTH3	CYH3_HUMAN	Cytohesin-3	1	-1.60171e-16	-0.129358	-0.104607	0.255809	0.433538	0.200432	-0.33854	-0.348601	-0.124112	-0.29353	0.200432	-0.209182	-0.243994	-0.379921	-0.727067	9.2475e-17	0.228007	0.236274	0.118316	0.0770006	0.240501	0.295912	0.11683	0.148971	0.203008
ACO1	ACOC_HUMAN	Cytoplasmic aconitate hydratase	3	0	0.287523	0.065003	0.199488	0.277879	0.242072	-0.116382	-0.369873	-0.23997	-0.515164	0.242072	-0.403905	-0.434876	-0.439458	-0.793043	0	0.363158	0.15096	0.208848	0.330597	0.00531346	0.0135054	0.145363	0.784109	0.579687
DYNC1H1	DYHC1_HUMAN	Cytoplasmic dynein 1 heavy chain 1	3	-5.33904e-17	0.3018	0.0879434	0.299515	0.216586	0.212496	0.0151686	-0.352389	-0.20862	-0.503823	0.212496	-0.286631	-0.440332	-0.508134	-0.720409	0	0.449194	0.331858	0.302043	0.0694081	0.412605	0.298376	0.0240244	0.166618	0.160581
DYNC1I2	DC1I2_HUMAN	Cytoplasmic dynein 1 intermediate chain 2	3	-5.33904e-17	0.258119	0.0153589	0.0981187	-0.00441167	0.256879	-0.180559	-0.577595	-0.518109	-0.768305	0.256879	-0.438678	-0.592954	-0.616228	-0.763893	0	0	0	0	0	0	0	0	0	0
DYNC1LI1	DC1L1_HUMAN	Cytoplasmic dynein 1 light intermediate chain 1	2	0	0.14354	0.523483	-0.0126513	0.153096	0.308338	-0.00547243	-0.500687	-0.457093	-0.632089	0.308338	-0.149012	-1.02417	-0.444441	-0.785185	9.2475e-17	0.270975	0.187382	0.252625	0.00691414	0.231629	0.306657	0.174929	0.250575	0.290413
DYNC1LI2	DC1L2_HUMAN	Cytoplasmic dynein 1 light intermediate chain 2	2	0	0.349333	0.00606737	0.479813	0.227844	0.301843	-0.256943	-0.540992	-0.379197	-0.662438	0.301843	-0.606276	-0.547059	-0.85901	-0.890282	0	0	0	0	0	0	0	0	0	0
CYFIP1	CYFP1_HUMAN	Cytoplasmic FMR1-interacting protein 1	2	-8.00857e-17	0.191705	-0.0629497	0.257913	0.0720323	0.21634	-0.106156	-0.363969	-0.420307	-0.73393	0.21634	-0.297862	-0.30102	-0.678219	-0.805963	9.2475e-17	0.284719	0.40018	0.0588593	0.0927028	0.242584	0.294521	0.119285	0.296707	0.326268
NCK1	NCK1_HUMAN	Cytoplasmic protein NCK1	1	0	0.0485148	-0.544485	0.184109	0.0139449	-0.0801422	-0.336308	-0.303056	-0.367541	-0.811901	-0.0801422	-0.384823	0.241429	-0.55165	-0.825846	0	0.318306	0.325748	0.0985491	0.112081	0.24923	0.278231	0.0822968	0.281612	0.307903
CKAP2	CKAP2_HUMAN	Cytoskeleton-associated protein 2	3	-5.33904e-17	0.336634	0.296284	0.438524	0.491732	0.196571	-0.0855004	-0.41206	-0.101269	-0.137401	0.196571	-0.422135	-0.708345	-0.539793	-0.629133	0	0.260466	0.219618	0.11541	0.0913297	0.248627	0.204084	0.086397	0.221155	0.270617
CKAP2L	CKP2L_HUMAN	Cytoskeleton-associated protein 2-like	1	0	0.631032	0.377202	0.641982	0.440505	0.534291	0.0557239	-0.133678	-0.142342	-0.544055	0.534291	-0.575308	-0.51088	-0.784324	-0.98456	0	0.347704	0.264451	0.148606	0.040522	0.346299	0.265384	0.0113766	0.119129	0.108661
CKAP4	CKAP4_HUMAN	Cytoskeleton-associated protein 4	3	-5.33904e-17	0.373119	0.208779	0.29049	0.105969	0.276765	-0.197421	-0.576559	-0.394475	-0.615577	0.276765	-0.57054	-0.785339	-0.684965	-0.721547	0	0.263189	0.328323	0.118513	0.0664837	0.231095	0.0651264	0.256718	0.270607	0.416956
CKAP5	CKAP5_HUMAN	Cytoskeleton-associated protein 5	3	0	0.380573	0.185697	0.330357	0.19519	0.268732	-0.149526	-0.490667	-0.375605	-0.634711	0.268732	-0.530099	-0.676365	-0.705962	-0.829901	0	0.130186	0.169325	0.0554786	0.041494	0.130598	0.218419	0.0728212	0.1443	0.25992
LAP3	AMPL_HUMAN	Cytosol aminopeptidase	3	0	0.430774	0.209435	0.318275	0.264835	0.242978	0.175839	-0.571631	-0.434969	-0.612769	0.242978	-0.254935	-0.781066	-0.753244	-0.877604	0	0	0	0	0	0	0	0	0	0
ACOT7	BACH_HUMAN	Cytosolic acyl coenzyme A thioester hydrolase	2	0	0.218628	-0.144849	0.207138	0.081493	0.185791	-0.0571815	-0.387255	-0.367041	-0.696461	0.185791	-0.27581	-0.242406	-0.574179	-0.777954	9.2475e-17	0.314528	0.171861	0.0531871	0.0523372	0.223266	0.337285	0.119728	0.207906	0.424069
NUBP1	NUBP1_HUMAN	Cytosolic Fe-S cluster assembly factor NUBP1	2	0	0.354885	-0.0424594	0.447124	0.325919	0.133839	-0.159616	-0.394393	-0.386561	-0.632197	0.133839	-0.514501	-0.351934	-0.833685	-0.958116	0	0.313336	0.311962	0.202863	0.361854	0.264793	0.334962	0.300087	0.560266	0.521869
CNDP2	CNDP2_HUMAN	Cytosolic non-specific dipeptidase	3	0	0.209241	-0.0344349	0.0916637	-0.109815	0.22134	-0.171507	-0.502217	-0.502154	-0.701363	0.22134	-0.380748	-0.467782	-0.593817	-0.591548	0	0.0593986	0.0113685	0.114862	0.0733015	0.0119693	0.0399962	0.0198998	0.0411715	0.191388
PLA2G4A	PA24A_HUMAN	Cytosolic phospholipase A2	1	0	0.544164	0.237712	0.258845	0.0258343	0.604249	0.210436	-0.328945	-0.35505	-0.92886	0.604249	-0.333728	-0.566657	-0.613895	-0.954694	0	0.411749	0.444001	0.200223	0.243834	0.438196	0.267924	0.0123119	0.0201319	0.119465
NT5C2	5NTC_HUMAN	Cytosolic purine 5'-nucleotidase	3	-1.06781e-16	0.387656	0.246952	0.553462	0.537688	0.282878	0.105414	-0.238871	-0.0654467	-0.224859	0.282878	-0.282242	-0.485823	-0.618909	-0.762547	1.13258e-16	0.293116	0.164479	0.0436805	0.0388687	0.202512	0.353523	0.057347	0.0613022	0.0989376
PHGDH	SERA_HUMAN	D-3-phosphoglycerate dehydrogenase	3	0	0.507282	0.451097	0.615825	0.726138	0.420773	-0.114448	-0.292603	0.116533	0.120516	0.420773	-0.62173	-0.7437	-0.499292	-0.605622	0	0	0	0	0	0	0	0	0	0
BDH1	BDH_HUMAN	D-beta-hydroxybutyrate dehydrogenase, mitochondrial	2	0	0.463595	0.265986	0.349599	0.184726	0.50649	-0.103205	-0.450686	-0.564785	-0.920972	0.50649	-0.566799	-0.716672	-0.914383	-1.1057	0	0.236277	0.410914	0.183153	0.0959254	0.183379	0.26133	0.20184	0.474012	0.404116
ZNF326	ZN326_HUMAN	DBIRD complex subunit ZNF326	1	0	0.214002	-0.044965	0.283665	0.21126	0.0409067	-0.217965	-0.270638	-0.305789	-0.359539	0.0409067	-0.431967	-0.225673	-0.589454	-0.570799	0	0	0	0	0	0	0	0	0	0
DCUN1D5	DCNL5_HUMAN	DCN1-like protein 5	2	0	0.26697	0.0388758	-0.0407299	-0.191697	0.157213	-0.178945	-0.523326	-0.413366	-0.647965	0.157213	-0.445916	-0.562202	-0.372636	-0.456269	0	0.248606	0.31214	0.150622	0.0628125	0.211032	0.164353	0.204526	0.242521	0.243239
DCTPP1	DCTP1_HUMAN	dCTP pyrophosphatase 1	1	0	0.515034	-0.129293	0.30353	-0.416728	0.0883391	-0.844468	-1.57822	-1.42063	-1.68432	0.0883391	-1.3595	-1.44893	-1.72416	-1.26759	0	0	0	0	0	0	0	0	0	0
DCAF10	DCA10_HUMAN	DDB1- and CUL4-associated factor 10	1	0	0.573013	0.109163	0.391217	0.429143	0.565938	0.658648	0.0177404	0.190544	-0.0932494	0.565938	0.0856349	-0.091423	-0.200673	-0.522393	0	0	0	0	0	0	0	0	0	0
DCAF13	DCA13_HUMAN	DDB1- and CUL4-associated factor 13	3	0	0.281197	-0.0298804	0.0944422	-0.144181	0.266901	-0.290913	-0.560843	-0.563595	-0.851098	0.266901	-0.57211	-0.530962	-0.658037	-0.706916	0	0	0	0	0	0	0	0	0	0
DCAF4L1	DC4L1_HUMAN	DDB1- and CUL4-associated factor 4-like protein 1	1	0	0.218269	-0.0170533	-0.275634	-0.288	0.0959145	-0.269491	-0.556842	-0.460386	-0.695468	0.0959145	-0.48776	-0.539789	-0.184751	-0.407468	1.13258e-16	0.373206	0.0184496	0.0395213	0.166331	0.268431	0.136766	0.0079436	0.0425862	0.254292
DCAF5	DCAF5_HUMAN	DDB1- and CUL4-associated factor 5	1	0	-0.0383776	-0.438329	-0.0732862	-0.124557	-0.0158066	-0.408621	-0.491585	-0.60113	-0.618578	-0.0158066	-0.370243	-0.0532566	-0.527844	-0.494021	0	0	0	0	0	0	0	0	0	0
DCAF7	DCAF7_HUMAN	DDB1- and CUL4-associated factor 7	1	0	0.623228	0.128036	0.509327	0.282536	0.48306	0.170578	-0.505914	-0.363974	-0.796202	0.48306	-0.45265	-0.63395	-0.873301	-1.07874	0	0.246704	0.432962	0.105686	0.190468	0.280965	0.244109	0.185929	0.312817	0.279156
DDT	DOPD_HUMAN	D-dopachrome decarboxylase	2	0	0.394595	0.14068	0.495327	0.396532	0.294968	-0.308585	-0.544862	-0.6112	-0.880387	0.294968	-0.70318	-0.685542	-1.10653	-1.27692	0	0.251211	0.261996	0.0399801	0.138788	0.201555	0.22154	0.113814	0.296876	0.345763
DDRGK1	DDRGK_HUMAN	DDRGK domain-containing protein 1	2	-8.00857e-17	0.291617	0.0519551	0.531793	0.490069	0.258138	-0.176745	-0.397932	-0.49907	-0.68298	0.258138	-0.468362	-0.449887	-1.03086	-1.17305	0	0	0	0	0	0	0	0	0	0
KIAA0141	DELE_HUMAN	Death ligand signal enhancer	1	0	0.145198	-0.0306316	0.525564	0.428012	0.173423	-0.360632	-0.355349	-0.24664	-0.339155	0.173423	-0.50583	-0.324717	-0.772204	-0.767167	0	0	0	0	0	0	0	0	0	0
DAPK3	DAPK3_HUMAN	Death-associated protein kinase 3	1	-1.60171e-16	0.343991	0.123637	0.403939	0.151884	0.268602	0.319296	-0.29367	-0.422307	-0.848116	0.268602	-0.0246945	-0.417307	-0.826246	-1	0	0.246084	0.109848	0.0985022	0.164199	0.211464	0.653411	0.0978571	0.0191417	0.1049
DIDO1	DIDO1_HUMAN	Death-inducer obliterator 1	3	0	0.492539	0.364204	0.436857	0.343322	0.286143	0.228209	-0.0214975	0.0419273	-0.280323	0.286143	-0.26433	-0.385701	-0.39493	-0.623645	0	0.920051	1.31239	1.20108	1.04466	1.14978	1.28334	0.735883	0.976547	1.05475
DCN	PGS2_HUMAN	Decorin	1	0	0.145081	0.0984054	0.410954	0.43685	0.136579	-0.51915	-0.738573	-0.764878	-0.984294	0.136579	-0.664231	-0.836978	-1.17583	-1.42114	0	0.210139	0.380657	0.0137934	0.237662	0.283112	0.336641	0.109544	0.312507	0.233454
DOCK7	DOCK7_HUMAN	Dedicator of cytokinesis protein 7	1	0	0.558519	-0.0398495	0.154429	0.23816	0.531581	0.484436	-0.130584	0.463629	-0.698187	0.531581	-0.0740832	-0.0907346	0.3092	-0.936347	0	0.226929	0.309883	0.0660084	0.0514018	0.247667	0.259853	0.144049	0.29431	0.324358
DHRS4	DHRS4_HUMAN	Dehydrogenase/reductase SDR family member 4	1	0	0.0752741	-0.0684003	0.356712	0.306585	0.043818	-0.451585	-0.516109	-0.435848	-0.66409	0.043818	-0.526859	-0.447708	-0.79256	-0.970675	0	0	0	0	0	0	0	0	0	0
DHRS7	DHRS7_HUMAN	Dehydrogenase/reductase SDR family member 7	1	0	0.20966	0.208337	-0.023133	0.157119	0.271171	0.0503623	-0.292399	-0.196365	-0.326525	0.271171	-0.159298	-0.500736	-0.173232	-0.483644	0	0.21889	0.307853	0.118745	0.121319	0.289591	0.394787	0.165346	0.304082	0.208089
ECH1	ECH1_HUMAN	Delta(3,5)-Delta(2,4)-dienoyl-CoA isomerase, mitochondrial	3	-5.33904e-17	0.363351	0.166519	0.300328	0.26193	0.327496	-0.189403	-0.530563	-0.369374	-0.533855	0.327496	-0.552753	-0.697082	-0.669702	-0.795785	0	0.183143	0.271714	0.0284553	0.0306611	0.230236	0.43618	0.144171	0.202389	0.25375
ALDH18A1	P5CS_HUMAN	Delta-1-pyrroline-5-carboxylate synthase	3	-5.33904e-17	0.340034	0.278186	0.255114	0.199397	0.318305	-0.154386	-0.49244	-0.463774	-0.794904	0.318305	-0.49442	-0.770625	-0.718888	-0.9943	0	0	0	0	0	0	0	0	0	0
DTL	DTL_HUMAN	Denticleless protein homolog	3	0	0.128431	0.0804258	0.216899	-0.000604762	0.141181	-0.514054	-0.489107	-0.426336	-0.736392	0.141181	-0.642485	-0.569533	-0.643235	-0.735787	0	0	0	0	0	0	0	0	0	0
DHPS	DHYS_HUMAN	Deoxyhypusine synthase	1	0	0.449801	0.0700019	0.233905	0.137639	0.379729	0.0892472	-0.550647	-0.639492	-0.908658	0.379729	-0.360554	-0.620649	-0.873397	-1.0463	0	0	0	0	0	0	0	0	0	0
DNTTIP1	TDIF1_HUMAN	Deoxynucleotidyltransferase terminal-interacting protein 1	1	0	0.564382	0.193496	0.507061	0.432303	0.284668	0.00950485	-0.473704	-0.262217	-0.478441	0.284668	-0.554877	-0.6672	-0.769278	-0.910745	0	0	0	0	0	0	0	0	0	0
DNTTIP2	TDIF2_HUMAN	Deoxynucleotidyltransferase terminal-interacting protein 2	3	0	0.321852	0.315342	0.142007	0.310757	0.277331	-0.0018312	-0.428112	-0.353222	-0.568933	0.277331	-0.323683	-0.743454	-0.495228	-0.879689	0	0	0	0	0	0	0	0	0	0
DNASE2	DNS2A_HUMAN	Deoxyribonuclease-2-alpha	3	0	0.428318	0.407134	0.600597	0.786128	0.479936	0.240482	-0.0107581	0.308355	0.220615	0.479936	-0.187836	-0.417892	-0.292243	-0.565514	0	0	0	0	0	0	0	0	0	0
DERA	DEOC_HUMAN	Deoxyribose-phosphate aldolase	1	0	0.121395	0.0433926	0.363182	0.21789	0.040336	-0.494264	-0.62889	-0.604764	-0.773344	0.040336	-0.615659	-0.672282	-0.967946	-0.991234	9.2475e-17	0.235505	0.237478	0.190236	0.0975777	0.244346	0.257773	0.103447	0.115404	0.196565
DUT	DUT_HUMAN	Deoxyuridine 5'-triphosphate nucleotidohydrolase, mitochondrial	2	0	0.426308	0.263574	0.516076	0.361821	0.168159	-0.466776	-0.773815	-0.792714	-1.1862	0.168159	-0.893084	-1.03739	-1.30879	-1.54802	0	0	0	0	0	0	0	0	0	0
DEPDC1B	DEP1B_HUMAN	DEP domain-containing protein 1B	1	-1.60171e-16	0.461982	0.244748	0.549075	0.418841	0.580974	0.247267	-0.107881	-0.00868825	-0.501406	0.580974	-0.214715	-0.352629	-0.557763	-0.920246	0	0	0	0	0	0	0	0	0	0
DERL1	DERL1_HUMAN	Derlin-1	1	-1.60171e-16	0.438529	0.0716494	0.281477	0.187482	0.346091	-0.113873	-0.594418	-0.474986	-0.695951	0.346091	-0.552401	-0.666068	-0.756463	-0.883432	0	0	0	0	0	0	0	0	0	0
DSC3	DSC3_HUMAN	Desmocollin-3	2	0	0.238832	-0.00769068	0.360179	0.340927	0.273951	-0.0103312	-0.33516	-0.102964	-0.601937	0.273951	-0.249164	-0.327469	-0.463143	-0.942865	0	0	0	0	0	0	0	0	0	0
DSG2	DSG2_HUMAN	Desmoglein-2	3	0	0.254081	0.0587617	0.179939	0.163658	0.179638	-0.191655	-0.533712	-0.439327	-0.645702	0.179638	-0.445736	-0.592474	-0.619266	-0.80936	9.2475e-17	0.301057	0.419776	0.0820572	0.151228	0.330837	0.341549	0.201707	0.34498	0.289536
DSG3	DSG3_HUMAN	Desmoglein-3	3	-5.33904e-17	0.254789	-0.00441834	0.138503	0.132812	0.266582	-0.0470706	-0.386832	-0.256879	-0.426039	0.266582	-0.30186	-0.382413	-0.395382	-0.558851	0	0.183683	0.247204	0.118397	0.059376	0.2285	0.218872	0.0222681	0.0871092	0.125379
DSP	DESP_HUMAN	Desmoplakin	3	-5.33904e-17	0.279347	0.110867	0.243683	0.153775	0.226016	-0.0834112	-0.403138	-0.333163	-0.573858	0.226016	-0.362759	-0.514005	-0.576846	-0.727633	9.2475e-17	0.246122	0.340565	0.0612542	0.0642517	0.332628	0.300714	0.133899	0.192265	0.238186
DSTN	DEST_HUMAN	Destrin	2	0	0.317446	0.0742096	0.471198	0.389002	0.142501	-0.25874	-0.651676	-0.614758	-0.832076	0.142501	-0.576186	-0.725885	-1.08596	-1.22108	0	0.233825	0.296671	0.138432	0.103266	0.285771	0.344955	0.194141	0.359408	0.303091
VCPIP1	VCIP1_HUMAN	Deubiquitinating protein VCIP135	1	0	0.0292589	-0.15169	0.127875	0.178501	0.108422	-0.346414	-0.122131	-0.0591869	-0.226621	0.108422	-0.375673	0.0295591	-0.187062	-0.405122	0	0.235921	0.299002	0.143075	0.149756	0.205029	0.211423	0.111987	0.104329	0.0506474
DRG1	DRG1_HUMAN	Developmentally-regulated GTP-binding protein 1	3	0	0.299249	0.0869951	0.318603	0.179779	0.179235	-0.260629	-0.454283	-0.37458	-0.690829	0.179235	-0.559878	-0.541278	-0.693184	-0.870608	9.2475e-17	0.24994	0.284828	0.087689	0.0872263	0.310009	0.333845	0.218957	0.378596	0.409377
DRG2	DRG2_HUMAN	Developmentally-regulated GTP-binding protein 2	3	0	0.272198	0.190005	0.304717	0.161377	0.180025	-0.172445	-0.475052	-0.314131	-0.49274	0.180025	-0.444643	-0.665058	-0.618848	-0.654116	0	0.220656	0.38002	0.122883	0.448717	0.270792	0.300959	0.231713	0.178482	0.116446
DGKA	DGKA_HUMAN	Diacylglycerol kinase alpha	2	0	0.222214	-0.0572621	0.290007	0.0174957	0.181597	-0.281704	-0.47384	-0.590155	-0.822455	0.181597	-0.503919	-0.416577	-0.880162	-0.839951	0	0.368452	0.394757	0.0993185	0.0528331	0.267061	0.302771	0.175665	0.2949	0.245432
DGKD	DGKD_HUMAN	Diacylglycerol kinase delta	1	0	0.383538	0.179494	0.409594	0.321195	0.314052	-0.124341	-0.717891	-0.944525	-1.15462	0.314052	-0.507879	-0.897385	-1.35412	-1.47582	0	0.35654	0.280561	0.132864	0.140803	0.444593	0.410032	0.140537	0.0879456	0.00275553
DIEXF	DIEXF_HUMAN	Digestive organ expansion factor homolog	3	-5.33904e-17	0.201641	-0.0438734	0.0785554	0.0679881	0.247072	-0.0336735	-0.334679	-0.254641	-0.581697	0.247072	-0.235314	-0.290805	-0.333197	-0.649685	0	0	0	0	0	0	0	0	0	0
DHFR	DYR_HUMAN	Dihydrofolate reductase	3	-5.33904e-17	0.1666	-0.039403	0.0390894	-0.0990546	0.244296	-0.367676	-0.576605	-0.62419	-0.856297	0.244296	-0.534276	-0.537202	-0.66328	-0.757242	0	0.270277	0.176702	0.0458097	0.105833	0.14966	0.126993	0.0438349	0.015257	0.0922675
DLD	DLDH_HUMAN	Dihydrolipoyl dehydrogenase, mitochondrial	3	0	0.321975	0.203471	0.387668	0.409474	0.253474	-0.224398	-0.534205	-0.344648	-0.445041	0.253474	-0.546373	-0.737676	-0.732316	-0.854516	0	0	0	0	0	0	0	0	0	0
DLAT	ODP2_HUMAN	Dihydrolipoyllysine-residue acetyltransferase component of pyruvate dehydrogenase complex, mitochondrial	3	0	0.309673	0.26092	0.394375	0.304998	0.2998	-0.233639	-0.515258	-0.401075	-0.673376	0.2998	-0.543312	-0.776178	-0.79545	-0.978374	0	0	0	0	0	0	0	0	0	0
DLST	ODO2_HUMAN	Dihydrolipoyllysine-residue succinyltransferase component of 2-oxoglutarate dehydrogenase complex, mitochondrial	3	0	0.328938	0.236146	0.370232	0.236226	0.327896	-0.189657	-0.450984	-0.334103	-0.602975	0.327896	-0.518595	-0.68713	-0.704335	-0.839201	9.2475e-17	0.25974	0.268289	0.132567	0.092935	0.204016	0.31313	0.102611	0.235132	0.269495
QDPR	DHPR_HUMAN	Dihydropteridine reductase	1	0	0.428426	0.0461399	0.354606	0.139808	0.361801	0.218544	-0.248321	-0.410484	-0.737478	0.361801	-0.209882	-0.294461	-0.76509	-0.877286	0	0.271971	0.336565	0.121157	0.16309	0.241538	0.412806	0.174378	0.224199	0.483651
DPYSL2	DPYL2_HUMAN	Dihydropyrimidinase-related protein 2	3	-5.33904e-17	0.367662	0.216003	0.388143	0.325529	0.287297	-0.298341	-0.564196	-0.481635	-0.608221	0.287297	-0.666003	-0.780199	-0.869778	-0.93375	0	0	0	0	0	0	0	0	0	0
DPYSL3	DPYL3_HUMAN	Dihydropyrimidinase-related protein 3	2	0	0.351867	0.119449	0.182275	-0.0650726	0.343515	0.126243	-0.385681	-0.161404	-0.687859	0.343515	-0.225625	-0.505131	-0.343679	-0.622786	0	0	0	0	0	0	0	0	0	0
DPYD	DPYD_HUMAN	Dihydropyrimidine dehydrogenase [NADP(+)]	3	0	0.371264	0.218847	0.300644	0.290613	0.290567	-0.0817552	-0.462971	-0.403114	-0.503732	0.290567	-0.453019	-0.681818	-0.703758	-0.794345	0	0.262842	0.428268	0.0745834	0.168687	0.170512	0.252992	0.225192	0.313901	0.440292
GNPAT	GNPAT_HUMAN	Dihydroxyacetone phosphate acyltransferase	2	0	0.357663	0.289998	0.607529	0.468687	0.273535	-0.151226	-0.432121	-0.470228	-0.763091	0.273535	-0.50889	-0.722119	-1.07776	-1.23178	0	0.237484	0.373867	0.0799438	0.0473903	0.260748	0.333203	0.104854	0.250262	0.180969
TFB2M	TFB2M_HUMAN	Dimethyladenosine transferase 2, mitochondrial	1	0	0.36826	0.250117	-0.0824273	-0.142584	0.35428	0.157085	-0.0707742	-0.135197	-0.175857	0.35428	-0.211174	-0.320891	-0.0527692	-0.0332733	9.2475e-17	0.170749	0.0378691	0.220049	0.0627382	0.234469	0.518447	0.294358	0.340418	0.246372
CTSC	CATC_HUMAN	Dipeptidyl peptidase 1	1	-1.60171e-16	0.500074	0.14258	0.426621	0.211584	0.468504	0.0213347	-0.538749	-0.484191	-0.992189	0.468504	-0.478739	-0.68133	-0.910812	-1.20377	0	0.00985554	0.119933	0.287513	0.386377	0.0540675	0.701893	0.197937	0.674825	0.662268
DPP3	DPP3_HUMAN	Dipeptidyl peptidase 3	3	-5.33904e-17	0.30338	0.179303	0.363994	0.291335	0.216349	-0.169855	-0.471746	-0.418409	-0.820592	0.216349	-0.473234	-0.651049	-0.782403	-1.11193	0	0	0	0	0	0	0	0	0	0
DPP9	DPP9_HUMAN	Dipeptidyl peptidase 9	2	0	0.161774	-0.00250387	0.142927	0.0521094	0.143623	-0.150205	-0.363532	-0.402808	-0.679691	0.143623	-0.311979	-0.361029	-0.545734	-0.7318	0	0	0	0	0	0	0	0	0	0
NUDT4	NUDT4_HUMAN	Diphosphoinositol polyphosphate phosphohydrolase 2	1	-1.60171e-16	0.313179	-0.167383	0.32688	0.0652082	0.373833	0.00222177	-0.365774	-0.45674	-0.934628	0.373833	-0.310957	-0.198391	-0.78362	-0.999837	0	0	0	0	0	0	0	0	0	0
MVD	MVD1_HUMAN	Diphosphomevalonate decarboxylase	1	0	0.670876	0.330801	0.660015	0.359057	0.741266	0.313578	-0.215256	0.0270202	-0.592519	0.741266	-0.357298	-0.546057	-0.632995	-0.951575	0	0.623411	0.710424	0.490926	0.475056	0.634338	0.488363	0.0260032	0.262295	0.00123709
ADAM10	ADA10_HUMAN	Disintegrin and metalloproteinase domain-containing protein 10	3	0	0.280804	0.50119	0.317964	0.29641	0.281313	-0.0421318	-0.380725	-0.273357	-0.413837	0.281313	-0.322936	-0.881915	-0.591321	-0.710247	0	0	0	0	0	0	0	0	0	0
ADAM15	ADA15_HUMAN	Disintegrin and metalloproteinase domain-containing protein 15	2	-8.00857e-17	0.225847	-0.025487	0.349359	0.220144	0.140889	-0.105437	-0.360071	-0.489709	-0.72266	0.140889	-0.331285	-0.334584	-0.839068	-0.942803	0	0.0139921	0.299247	0.0465085	0.176168	0.077958	0.0714343	0.178545	0.385169	0.600919
ADAM9	ADAM9_HUMAN	Disintegrin and metalloproteinase domain-containing protein 9	2	0	0.285124	0.00174529	0.406944	0.287808	0.248261	-0.0567589	-0.346565	-0.334384	-0.515476	0.248261	-0.341883	-0.348311	-0.741327	-0.803284	0	0.224836	0.0596708	0.0474176	0.13147	0.127935	0.207004	0.118114	0.21951	0.432245
DLG5	DLG5_HUMAN	Disks large homolog 5	3	-5.33904e-17	0.309201	0.0181632	-0.016215	-0.111942	0.26929	0.0642224	-0.333363	-0.552427	-0.697181	0.26929	-0.244978	-0.351526	-0.536212	-0.585238	0	0	0	0	0	0	0	0	0	0
DLGAP5	DLGP5_HUMAN	Disks large-associated protein 5	3	0	0.388349	0.10702	0.309001	0.16474	0.331181	-0.0143028	-0.342985	-0.235127	-0.513537	0.331181	-0.402651	-0.450005	-0.544128	-0.678277	0	0	0	0	0	0	0	0	0	0
DNMT1	DNMT1_HUMAN	DNA (cytosine-5)-methyltransferase 1	3	0	0.282096	0.167639	0.260412	0.116942	0.253399	-0.192875	-0.378217	-0.295441	-0.559397	0.253399	-0.474971	-0.545856	-0.555853	-0.676339	0	0.280597	0.328424	0.179394	0.0911081	0.264649	0.351541	0.186838	0.228658	0.302158
DDB1	DDB1_HUMAN	DNA damage-binding protein 1	3	0	0.389459	0.224267	0.39488	0.334095	0.230327	-0.164566	-0.466164	-0.348801	-0.550984	0.230327	-0.554025	-0.690431	-0.743681	-0.885079	0	0	0	0	0	0	0	0	0	0
DDB2	DDB2_HUMAN	DNA damage-binding protein 2	1	0	0.567258	0.376647	0.577699	0.425094	0.501221	0.36753	0.0319384	-0.0752105	-0.561095	0.501221	-0.199728	-0.344709	-0.652909	-0.98619	0	0	0	0	0	0	0	0	0	0
LIG1	DNLI1_HUMAN	DNA ligase 1	1	0	0.523429	0.347632	0.322541	0.243676	0.332305	0.0111877	-0.440791	-0.625184	-0.865377	0.332305	-0.512241	-0.788423	-0.947725	-1.10905	0	0	0	0	0	0	0	0	0	0
LIG3	DNLI3_HUMAN	DNA ligase 3	2	0	0.271032	-0.14495	0.120157	-0.0421055	0.178507	-0.180791	-0.440529	-0.541936	-0.739116	0.178507	-0.451822	-0.295578	-0.662093	-0.69701	0	0	0	0	0	0	0	0	0	0
MLH1	MLH1_HUMAN	DNA mismatch repair protein Mlh1	2	0	-0.0824082	-0.601583	-0.241168	-0.496098	-0.297077	-0.584303	-1.01681	-1.20998	-1.26036	-0.297077	-0.501895	-0.415226	-0.968811	-0.764262	9.2475e-17	0.242691	0.187234	0.270699	0.193123	0.249168	0.290942	0.131453	0.259302	0.248684
MSH2	MSH2_HUMAN	DNA mismatch repair protein Msh2	3	0	0.263155	0.086468	0.281523	0.200329	0.320256	-0.105806	-0.325966	-0.32278	-0.626042	0.320256	-0.368961	-0.412434	-0.604303	-0.826371	9.2475e-17	0.245247	0.458987	0.0836412	0.148225	0.208059	0.354799	0.160467	0.174612	0.239318
MSH6	MSH6_HUMAN	DNA mismatch repair protein Msh6	3	0	0.321413	0.0423113	0.0904332	-0.160959	0.248032	-0.0665669	-0.512631	-0.491004	-0.779424	0.248032	-0.38798	-0.554943	-0.581437	-0.618465	0	0.131564	0.435038	0.116562	0.0923368	0.0976945	0.251278	0.158383	0.219461	0.363386
POLA2	DPOA2_HUMAN	DNA polymerase alpha subunit B	1	0	0.307121	0.146508	0.147923	0.146508	0.268613	0.0993058	-0.326794	-0.283807	-0.687064	0.268613	-0.207816	-0.473302	-0.431729	-0.833572	0	0	0	0	0	0	0	0	0	0
POLD1	DPOD1_HUMAN	DNA polymerase delta catalytic subunit	3	0	0.265257	0.0836841	0.127084	-0.0271694	0.293536	-0.0981123	-0.357616	-0.247375	-0.680905	0.293536	-0.363369	-0.4413	-0.374459	-0.653736	0	0	0	0	0	0	0	0	0	0
POLD2	DPOD2_HUMAN	DNA polymerase delta subunit 2	2	0	0.233434	-0.147285	0.263051	0.200463	0.177501	0.0229691	-0.248509	-0.393985	-0.783639	0.177501	-0.210465	-0.101225	-0.657036	-0.984101	0	0.341315	0.301465	0.108255	0.263007	0.266803	0.260315	0.194995	0.370832	0.415092
POLD3	DPOD3_HUMAN	DNA polymerase delta subunit 3	1	0	0.424008	0.165948	0.282819	0.0279591	0.438329	0.047426	-0.388778	-0.34109	-0.932025	0.438329	-0.376582	-0.554725	-0.623909	-0.959984	0	0.35457	0.404492	0.171945	0.349644	0.397395	0.32567	0.207314	0.377859	0.303917
POLH	POLH_HUMAN	DNA polymerase eta	1	0	0.264562	-0.062174	0.238655	0.164977	0.512209	-0.0755809	-0.271954	-0.260591	-0.913714	0.512209	-0.340143	-0.20978	-0.499246	-1.07869	0	0	0	0	0	0	0	0	0	0
POLK	POLK_HUMAN	DNA polymerase kappa	1	-1.60171e-16	0.380723	0.0325128	0.288834	0.160119	0.505254	0.625757	-0.284401	0.166725	-0.708477	0.505254	0.245034	-0.316914	-0.122109	-0.868596	0	0.320974	0.245756	0.129768	0.185675	0.365449	0.204011	0.0269233	0.103644	0.132957
POLG	DPOG1_HUMAN	DNA polymerase subunit gamma-1	1	0	-0.172562	-0.479587	-0.0935709	-0.339255	-0.0705938	-0.414828	-0.47477	-0.468663	-0.780937	-0.0705938	-0.242266	0.00481702	-0.375092	-0.441682	0	0	0	0	0	0	0	0	0	0
PRIM2	PRI2_HUMAN	DNA primase large subunit	1	0	0.399027	-0.00694857	0.248156	0.143399	0.321408	0.153951	-0.414749	-0.552957	-0.780061	0.321408	-0.245076	-0.4078	-0.801113	-0.92346	0	0.225458	0.134515	0.0844131	0.0493205	0.287405	0.311711	0.00129016	0.276346	0.0541374
PRIM1	PRI1_HUMAN	DNA primase small subunit	1	0	0.502539	0.0391883	0.249286	0.0879691	0.29749	-0.0601633	-0.496993	-0.553203	-0.835603	0.29749	-0.562703	-0.536182	-0.802489	-0.923572	0	0.257243	0.138137	0.238139	0.111296	0.239034	0.275582	0.0589929	0.0843712	0.11555
XPC	XPC_HUMAN	DNA repair protein complementing XP-C cells	1	0	0.438284	0.268532	0.439818	0.260399	0.387708	0.254313	-0.231741	-0.16055	-0.520733	0.387708	-0.183971	-0.500273	-0.600368	-0.781132	9.2475e-17	0.236567	0.146949	0.259054	0.0922166	0.254141	0.284297	0.105918	0.156966	0.16586
ERCC5	ERCC5_HUMAN	DNA repair protein complementing XP-G cells	1	0	0.29837	-0.15142	0.256126	0.0773114	0.491415	0.226699	-0.527382	-0.253353	-0.912151	0.491415	-0.0716709	-0.375962	-0.509479	-0.989463	9.2475e-17	0.256845	0.204942	0.105323	0.0994928	0.186941	0.271913	0.118604	0.280599	0.395072
RAD50	RAD50_HUMAN	DNA repair protein RAD50	3	-5.33904e-17	0.268093	0.139022	0.171723	0.0606637	0.294401	-0.17612	-0.421481	-0.370157	-0.640182	0.294401	-0.444213	-0.560503	-0.54188	-0.700846	0	0.243346	0.018513	0.0704655	0.185977	0.187811	0.223002	0.00827793	0.106889	0.291693
DNA2	DNA2_HUMAN	DNA replication ATP-dependent helicase/nuclease DNA2	1	0	0.309732	0.0187231	0.183587	-0.0381912	0.293593	0.0604842	-0.325072	-0.553379	-0.968929	0.293593	-0.249248	-0.343795	-0.736966	-0.930737	0	0	0	0	0	0	0	0	0	0
CDT1	CDT1_HUMAN	DNA replication factor Cdt1	1	0	0.452603	-0.0908717	0.0964028	-0.167881	0.231469	-0.0486126	-0.508434	-0.69453	-1.25031	0.231469	-0.501216	-0.417562	-0.790933	-1.08243	0	0.152508	0.15219	0.273097	0.116007	0.111683	0.315372	0.0747837	0.229795	0.244609
MCM2	MCM2_HUMAN	DNA replication licensing factor MCM2	3	-5.33904e-17	0.393066	0.22022	0.253514	-0.0826719	0.278413	-0.120156	-0.515167	-0.409901	-0.873757	0.278413	-0.513222	-0.735387	-0.663414	-0.791085	0	0.320327	0.364984	0.0781938	0.0879134	0.324876	0.453077	0.301441	0.421891	0.334346
MCM3	MCM3_HUMAN	DNA replication licensing factor MCM3	3	0	0.303999	0.0484853	0.139861	-0.106376	0.313089	-0.226345	-0.575603	-0.648704	-1.02382	0.313089	-0.530344	-0.624089	-0.788565	-0.917449	0	0.380749	0.137586	0.0631254	0.0782257	0.311298	0.216824	0.0204715	0.0822202	0.243448
MCM4	MCM4_HUMAN	DNA replication licensing factor MCM4	3	-5.33904e-17	0.331971	0.227524	0.339637	0.0638711	0.306271	-0.162686	-0.391952	-0.420058	-0.723542	0.306271	-0.494657	-0.619476	-0.759695	-0.787413	0	0	0	0	0	0	0	0	0	0
MCM5	MCM5_HUMAN	DNA replication licensing factor MCM5	3	0	0.338899	0.101906	0.224247	-0.0480168	0.255269	-0.152213	-0.464072	-0.361352	-0.760834	0.255269	-0.491112	-0.565978	-0.585599	-0.712817	9.2475e-17	0.359617	0.299734	0.337905	0.325435	0.304	0.290918	0.102158	0.278025	0.195243
MCM6	MCM6_HUMAN	DNA replication licensing factor MCM6	3	0	0.373453	0.138024	0.289006	-0.0195262	0.265991	-0.196311	-0.639089	-0.520274	-1.01874	0.265991	-0.569764	-0.777113	-0.809279	-0.999214	9.2475e-17	0.317852	0.508273	0.160115	0.163108	0.311128	0.316233	0.179655	0.311363	0.273381
MCM7	MCM7_HUMAN	DNA replication licensing factor MCM7	3	-5.33904e-17	0.295902	0.103881	0.203692	0.0115783	0.287199	-0.179904	-0.41714	-0.356559	-0.706217	0.287199	-0.475806	-0.521021	-0.560251	-0.717795	0	0.270642	0.347893	0.0575181	0.166842	0.223397	0.240942	0.0889032	0.244758	0.317921
TOP1	TOP1_HUMAN	DNA topoisomerase 1	3	0	0.176102	-0.0429373	-0.121113	-0.695104	0.350778	-0.169325	-0.661868	-0.698344	-0.880997	0.350778	-0.345427	-0.618931	-0.577231	-0.185893	0	0.256208	0.357878	0.105374	0.0932559	0.29197	0.27365	0.130398	0.217948	0.280952
TOP2A	TOP2A_HUMAN	DNA topoisomerase 2-alpha	3	0	0.407643	0.400126	0.481813	0.327174	0.276517	-0.118795	-0.431022	-0.227063	-0.439203	0.276517	-0.526438	-0.831148	-0.708876	-0.766378	0	0.249291	0.316968	0.105492	0.116924	0.254886	0.195236	0.117526	0.208179	0.269781
TOP2B	TOP2B_HUMAN	DNA topoisomerase 2-beta	2	0	0.199483	-0.0593631	0.24385	0.144369	0.255769	-0.0270127	-0.332149	-0.358095	-0.605132	0.255769	-0.226495	-0.272786	-0.601944	-0.749501	0	0	0	0	0	0	0	0	0	0
APEX1	APEX1_HUMAN	DNA-(apurinic or apyrimidinic site) lyase	1	0	0.636592	0.13503	0.409749	0.0825734	0.417409	-0.141879	-0.549372	-0.796579	-1.05087	0.417409	-0.778471	-0.684402	-1.20633	-1.13344	9.2475e-17	0.174049	0.19246	0.111703	0.172176	0.164722	0.337492	0.178693	0.300567	0.370007
MPG	3MG_HUMAN	DNA-3-methyladenine glycosylase	2	0	0.119373	-0.0429912	0.257736	0.0343885	0.158917	-0.420011	-0.573181	-0.722005	-1.00552	0.158917	-0.539384	-0.53019	-0.979741	-1.03991	0	0.0460262	0.274777	0.131415	0.00373022	0.0373147	0.00695646	0.00692117	0.300373	0.507414
ID1	ID1_HUMAN	DNA-binding protein inhibitor ID-1	1	0	0.242421	0.179638	0.271779	0.198689	0.398866	-0.0631814	-0.462882	-0.899963	-1.34042	0.398866	-0.305602	-0.64252	-1.17174	-1.53911	0	0.24581	0.26975	0.116257	0.170996	0.128016	0.231297	0.137041	0.216912	0.380343
ID3	ID3_HUMAN	DNA-binding protein inhibitor ID-3	1	-1.60171e-16	-0.157656	0.130563	0.487665	0.34504	-0.0806185	-0.549557	-0.138624	-0.137802	-0.255883	-0.0806185	-0.391901	-0.269187	-0.625468	-0.600924	0	0.569725	0.31611	0.22686	0.15102	0.499496	0.497792	0.0482875	0.0455899	0.0480132
PRKDC	PRKDC_HUMAN	DNA-dependent protein kinase catalytic subunit	3	-5.33904e-17	0.30512	0.10331	0.175375	0.0832482	0.263371	-3.71484e-05	-0.3192	-0.222483	-0.573612	0.263371	-0.305157	-0.42251	-0.397857	-0.656861	0	0	0	0	0	0	0	0	0	0
POLR1A	RPA1_HUMAN	DNA-directed RNA polymerase I subunit RPA1	3	0	0.285648	-0.00160166	0.086925	-0.0105309	0.21797	0.0406701	-0.24714	-0.245827	-0.520304	0.21797	-0.244978	-0.245538	-0.332752	-0.509773	0	0	0	0	0	0	0	0	0	0
POLR1B	RPA2_HUMAN	DNA-directed RNA polymerase I subunit RPA2	1	0	0.360528	-0.116827	-0.00730107	-0.178849	0.348616	-0.0729183	-0.636202	-0.77396	-1.11793	0.348616	-0.433446	-0.519375	-0.766659	-0.939076	9.2475e-17	0.179139	0.291139	0.0120985	0.152645	0.18718	0.246167	0.160229	0.0900205	0.0934803
POLR1E	RPA49_HUMAN	DNA-directed RNA polymerase I subunit RPA49	1	0	0.35058	-0.193551	-0.0584647	-0.223757	0.130912	-0.242689	-0.782292	-0.822818	-1.31903	0.130912	-0.593269	-0.588742	-0.764353	-1.09527	0	0.0969034	0.183148	0.0960984	0.0753435	0.174127	0.181087	0.00095718	0.0525585	0.186797
POLR2A	RPB1_HUMAN	DNA-directed RNA polymerase II subunit RPB1	3	0	0.359537	0.382605	0.594599	0.519942	0.255335	0.0765544	-0.0507024	0.0947676	-0.0952299	0.255335	-0.282982	-0.433308	-0.499831	-0.615172	0	0	0	0	0	0	0	0	0	0
POLR2B	RPB2_HUMAN	DNA-directed RNA polymerase II subunit RPB2	3	0	0.255377	0.0780233	0.172452	0.0802691	0.29395	-0.00911824	-0.362525	-0.192864	-0.480917	0.29395	-0.264495	-0.440548	-0.365315	-0.561186	0	0	0	0	0	0	0	0	0	0
POLR3A	RPC1_HUMAN	DNA-directed RNA polymerase III subunit RPC1	3	-5.33904e-17	0.332938	0.117823	0.310363	0.237239	0.319716	-0.0577101	-0.384076	-0.240341	-0.506175	0.319716	-0.390648	-0.5019	-0.550704	-0.743415	0	0.318224	0.213694	0.205784	0.0940537	0.307247	0.309557	0.0525263	0.163893	0.190898
POLR3C	RPC3_HUMAN	DNA-directed RNA polymerase III subunit RPC3	2	0	0.386133	-0.113149	0.0229706	0.268872	0.238969	-0.560435	-0.38477	-0.071181	-0.367316	0.238969	-0.946569	-0.27162	-0.0941516	-0.636188	1.13258e-16	0.273571	0.105388	0.0253325	0.0453425	0.173213	0.345474	0.00899034	0.0395533	0.188583
POLR3D	RPC4_HUMAN	DNA-directed RNA polymerase III subunit RPC4	1	0	0.46103	0.0497158	0.300659	0.259915	0.443348	-0.0709942	-0.462128	-0.518506	-0.871521	0.443348	-0.532024	-0.511844	-0.819165	-1.13144	0	0.358349	0.256271	0.117874	0.134358	0.271618	0.320209	0.036018	0.011575	0.101139
POLR3E	RPC5_HUMAN	DNA-directed RNA polymerase III subunit RPC5	1	0	0.380043	-0.146674	0.0963287	-0.0440279	0.405041	0.0415858	-0.562231	-0.719106	-1.12709	0.405041	-0.338458	-0.415557	-0.815435	-1.08306	9.2475e-17	0.291131	0.243154	0.396415	0.322517	0.212724	0.242855	0.137462	0.173402	0.148461
POLRMT	RPOM_HUMAN	DNA-directed RNA polymerase, mitochondrial	1	-1.60171e-16	0.173325	0.0563337	0.0670234	-0.0290988	0.412287	0.0725762	-0.337666	-0.408613	-0.970987	0.412287	-0.100749	-0.394	-0.475637	-0.941888	0	0.300287	0.374754	0.192296	0.123771	0.271188	0.296631	0.0970212	0.176436	0.166772
POLR1C	RPAC1_HUMAN	DNA-directed RNA polymerases I and III subunit RPAC1	2	0	0.0882617	-0.50678	-0.193439	-0.374341	-0.00670484	-0.435903	-0.77762	-1.03467	-1.41402	-0.00670484	-0.524164	-0.27084	-0.841233	-1.03968	9.2475e-17	0.189259	0.315474	0.114679	0.214375	0.0683971	0.268677	0.448058	0.702497	0.937982
POLR2E	RPAB1_HUMAN	DNA-directed RNA polymerases I, II, and III subunit RPABC1	1	0	-0.0460429	-0.256294	0.0565518	-0.000824162	-0.00660651	-0.323783	-0.355057	-0.39242	-0.653725	-0.00660651	-0.27774	-0.0987627	-0.448972	-0.652901	0	0	0	0	0	0	0	0	0	0
POLR2K	RPAB4_HUMAN	DNA-directed RNA polymerases I, II, and III subunit RPABC4	2	0	0.513528	0.629852	0.526685	0.437898	0.422599	-0.141481	-0.616922	-0.526282	-0.747883	0.422599	-0.655009	-1.24677	-1.05297	-1.18578	0	0	0	0	0	0	0	0	0	0
POLR2L	RPAB5_HUMAN	DNA-directed RNA polymerases I, II, and III subunit RPABC5	3	0	0.303284	0.00565744	0.483177	0.471889	0.110861	-0.489635	-0.861721	-0.793358	-0.911837	0.110861	-0.792919	-0.867379	-1.27654	-1.38373	0	0.253348	0.282797	0.0639116	0.193807	0.176669	0.231546	0.121557	0.299388	0.375611
DNAJA1	DNJA1_HUMAN	DnaJ homolog subfamily A member 1	3	-5.33904e-17	0.363101	0.0995649	0.361395	0.105846	0.162322	-0.209985	-0.630404	-0.585896	-0.9132	0.162322	-0.573087	-0.729969	-0.947292	-1.01905	0	0	0	0	0	0	0	0	0	0
DNAJA2	DNJA2_HUMAN	DnaJ homolog subfamily A member 2	1	0	0.430862	-0.116494	0.152533	-0.1058	0.19439	-0.0590042	-0.715033	-0.664277	-1.26899	0.19439	-0.489867	-0.598539	-0.81681	-1.16319	0	0	0	0	0	0	0	0	0	0
DNAJA3	DNJA3_HUMAN	DnaJ homolog subfamily A member 3, mitochondrial	1	0	0.482075	0.10763	0.282178	0.0132698	0.547288	0.0563262	-0.386645	-0.363111	-0.94192	0.547288	-0.425749	-0.494275	-0.64529	-0.95519	0	0	0	0	0	0	0	0	0	0
DNAJB1	DNJB1_HUMAN	DnaJ homolog subfamily B member 1	3	0	0.386769	0.443826	0.576064	0.433937	0.243485	-0.130944	-0.329134	-0.259296	-0.562915	0.243485	-0.517713	-0.77296	-0.83536	-0.996852	0	0	0	0	0	0	0	0	0	0
DNAJB11	DJB11_HUMAN	DnaJ homolog subfamily B member 11	1	0	0.559775	0.160055	0.565045	0.235535	0.358999	0.127475	-0.102805	0.0241178	0.162665	0.358999	-0.4323	-0.26286	-0.540927	-0.0728703	0	0	0	0	0	0	0	0	0	0
DNAJB12	DJB12_HUMAN	DnaJ homolog subfamily B member 12	1	0	0.444098	0.207511	0.68224	0.149669	0.370353	0.309416	-0.153388	-0.0455045	-0.277687	0.370353	-0.134681	-0.360899	-0.727745	-0.427355	0	0	0	0	0	0	0	0	0	0
DNAJB14	DJB14_HUMAN	DnaJ homolog subfamily B member 14	1	0	0.0810586	-0.135789	0.269926	0.180684	0.117967	-0.416309	-0.505481	-0.340751	-0.456279	0.117967	-0.497367	-0.369692	-0.610678	-0.636963	0	0	0	0	0	0	0	0	0	0
DNAJB4	DNJB4_HUMAN	DnaJ homolog subfamily B member 4	1	0	0.11953	0.268943	1.00383	1.00654	0.0550147	-0.0879699	0.163905	0.29798	0.34159	0.0550147	-0.2075	-0.105038	-0.705849	-0.664955	0	0	0	0	0	0	0	0	0	0
DNAJB6	DNJB6_HUMAN	DnaJ homolog subfamily B member 6	1	-1.60171e-16	0.0565004	-0.146173	0.331261	0.233565	0.064099	-0.227323	-0.585323	-0.398091	-0.680234	0.064099	-0.283823	-0.43915	-0.729352	-0.913799	0	0	0	0	0	0	0	0	0	0
DNAJC1	DNJC1_HUMAN	DnaJ homolog subfamily C member 1	1	0	0.10142	-0.00694439	0.375533	0.259759	-0.0728161	-0.548199	-0.699358	-0.824633	-0.740241	-0.0728161	-0.649619	-0.692413	-1.20017	-1	0	0.242945	0.570418	0.384207	0.622367	0.263113	0.313484	0.708655	1.15081	1.36398
DNAJC11	DJC11_HUMAN	DnaJ homolog subfamily C member 11	1	0	0.507299	0.139977	0.407847	0.197316	0.340315	0.133169	-0.362303	-0.401312	-0.725163	0.340315	-0.37413	-0.50228	-0.809158	-0.922479	0	0.129145	0.195736	0.108862	0.128806	0.154752	0.232991	0.149544	0.330387	0.283809
DNAJC15	DJC15_HUMAN	DnaJ homolog subfamily C member 15	1	0	0.575854	0.390256	0.64614	0.6081	0.582289	0.258487	-0.324467	-0.228727	-0.59757	0.582289	-0.317366	-0.714723	-0.874867	-1.20567	0	0.371385	0.1628	0.140667	0.0735944	0.338533	0.39678	0.247887	0.0704171	0.0837274
DNAJC21	DJC21_HUMAN	DnaJ homolog subfamily C member 21	1	0	0.262193	0.986061	0.36271	0.37151	0.246334	0.176635	-0.277534	0.025004	-0.115477	0.246334	-0.0855582	-1.26359	-0.337706	-0.486987	0	0.00491327	0.475528	0.0135869	0.220428	0.0988059	0.0761845	0.275473	0.448057	0.48081
DNAJC3	DNJC3_HUMAN	DnaJ homolog subfamily C member 3	2	0	0.612287	0.509447	0.735901	0.727682	0.6098	0.296124	0.447248	1.44356	1.6412	0.6098	-0.316163	-0.0621995	0.707656	0.913513	0	0	0	0	0	0	0	0	0	0
DNAJC7	DNJC7_HUMAN	DnaJ homolog subfamily C member 7	3	0	0.387167	0.207033	0.310863	0.196476	0.293601	-0.109888	-0.464879	-0.278383	-0.487222	0.293601	-0.497055	-0.671912	-0.589247	-0.683699	9.2475e-17	0.167312	0.307076	0.107239	0.0969243	0.283062	0.275567	0.215856	0.176203	0.376857
DNAJC8	DNJC8_HUMAN	DnaJ homolog subfamily C member 8	2	0	0.400068	0.225314	0.525712	0.366412	0.245656	-0.230656	-0.467748	-0.53086	-0.812526	0.245656	-0.630724	-0.693062	-1.05657	-1.17894	0	0	0	0	0	0	0	0	0	0
DNAJC9	DNJC9_HUMAN	DnaJ homolog subfamily C member 9	2	0	0.666315	0.757015	0.768956	0.469329	0.458755	0.255511	-0.162125	0.139389	-0.369834	0.458755	-0.410804	-0.91914	-0.629568	-0.839163	0	0.24777	0.208058	0.0481577	0.0774185	0.188598	0.220916	0.0809212	0.219502	0.262073
DOK3	DOK3_HUMAN	Docking protein 3	1	0	0.193985	0.151613	0.490986	0.452325	0.0787206	-0.659322	-0.656093	-0.534202	-0.776327	0.0787206	-0.853307	-0.807706	-1.02519	-1.22865	0	0.200233	0.0998122	0.0496904	0.2536	0.159866	0.154674	0.020263	0.262917	0.334455
DPM1	DPM1_HUMAN	Dolichol-phosphate mannosyltransferase	3	-5.33904e-17	0.354912	0.11749	0.283272	0.153291	0.27438	-0.156435	-0.42756	-0.33398	-0.662484	0.27438	-0.511347	-0.54505	-0.617253	-0.815776	0	0.334047	0.40863	0.212825	0.236415	0.257044	0.173224	0.0738281	0.271105	0.363042
DPM3	DPM3_HUMAN	Dolichol-phosphate mannosyltransferase subunit 3	1	0	0.720941	0.596271	0.798444	0.782183	0.803824	0.306535	-0.217635	-0.399601	-0.764145	0.803824	-0.414406	-0.813906	-1.19805	-1.54633	0	0.352495	0.13722	0.118708	0.0818588	0.355604	0.464809	0.161828	0.0318471	0.0678026
DDOST	OST48_HUMAN	Dolichyl-diphosphooligosaccharide--protein glycosyltransferase 48 kDa subunit	3	0	0.441642	0.332731	0.582206	0.53141	0.297573	-0.247017	-0.486127	-0.319152	-0.463653	0.297573	-0.688659	-0.818858	-0.901358	-0.995063	0	0.17242	0.389785	0.0679695	0.0522379	0.170788	0.0868357	0.0258893	0.383287	0.30897
RPN1	RPN1_HUMAN	Dolichyl-diphosphooligosaccharide--protein glycosyltransferase subunit 1	3	0	0.382237	0.194477	0.471824	0.507861	0.238696	-0.289674	-0.542573	-0.262515	-0.399366	0.238696	-0.671911	-0.73705	-0.734339	-0.907228	0	0	0	0	0	0	0	0	0	0
RPN2	RPN2_HUMAN	Dolichyl-diphosphooligosaccharide--protein glycosyltransferase subunit 2	3	0	0.325571	0.192527	0.379056	0.395957	0.294196	-0.259158	-0.507143	-0.34624	-0.569855	0.294196	-0.584728	-0.69967	-0.725297	-0.965813	0	0.341985	0.335995	0.307603	0.238467	0.307068	0.452832	0.166724	0.151586	0.00766587
DAD1	DAD1_HUMAN	Dolichyl-diphosphooligosaccharide--protein glycosyltransferase subunit DAD1	2	0	0.330422	-0.005	0.440248	0.274375	0.323399	-0.070322	-0.321545	-0.32868	-0.676359	0.323399	-0.400744	-0.316545	-0.768928	-0.950734	9.2475e-17	0.15322	0.417342	0.0992062	0.280836	0.17341	0.146771	0.0763412	0.311526	0.215371
STT3A	STT3A_HUMAN	Dolichyl-diphosphooligosaccharide--protein glycosyltransferase subunit STT3A	3	0	0.291598	0.122952	0.250555	0.21678	0.223695	-0.333636	-0.622808	-0.450463	-0.389743	0.223695	-0.625234	-0.745759	-0.701019	-0.606524	0	0.215525	0.24702	0.068015	0.123821	0.140113	0.271181	0.19029	0.272757	0.374717
ALG5	ALG5_HUMAN	Dolichyl-phosphate beta-glucosyltransferase	1	0	0.470041	0.703133	0.521166	0.69697	0.298308	0.117247	-0.141915	0.4327	0.459887	0.298308	-0.352794	-0.845048	-0.088466	-0.237083	1.13258e-16	0.389441	0.331483	0.246926	0.187593	0.299179	0.4167	0.0753327	0.120056	0.108436
MRE11A	MRE11_HUMAN	Double-strand break repair protein MRE11A	2	0	0.213555	-0.180351	0.0648577	-0.103656	0.212525	-0.217186	-0.614145	-0.660128	-0.917217	0.212525	-0.430742	-0.433794	-0.724986	-0.81356	9.2475e-17	0.17218	0.279727	0.181734	0.100331	0.238903	0.345248	0.0961221	0.201468	0.347151
RAD21	RAD21_HUMAN	Double-strand-break repair protein rad21 homolog	3	-1.06781e-16	0.362543	0.208418	0.390271	0.340205	0.421836	0.0445171	-0.265422	-0.0406999	-0.406917	0.421836	-0.318026	-0.47384	-0.430971	-0.747121	0	0	0	0	0	0	0	0	0	0
STAU1	STAU1_HUMAN	Double-stranded RNA-binding protein Staufen homolog 1	3	0	0.305162	0.164796	0.303927	0.212075	0.274751	-0.194439	-0.522686	-0.49709	-0.667252	0.274751	-0.499601	-0.687482	-0.801017	-0.879327	0	0	0	0	0	0	0	0	0	0
STAU2	STAU2_HUMAN	Double-stranded RNA-binding protein Staufen homolog 2	2	-8.00857e-17	0.21077	-0.0690409	0.25635	0.0408529	0.241028	-0.147713	-0.537319	-0.454967	-0.754231	0.241028	-0.358483	-0.468278	-0.711316	-0.795084	0	0.337428	0.313141	0.263486	0.08965	0.296047	0.263145	0.00279148	0.0363451	0.0339448
ADAR	DSRAD_HUMAN	Double-stranded RNA-specific adenosine deaminase	3	-1.06781e-16	0.22638	0.0424472	0.033449	-0.0762422	0.337849	0.0599302	-0.302693	-0.264767	-0.675919	0.337849	-0.16645	-0.34514	-0.298216	-0.599677	0	0.124046	0.00697274	0.182627	0.170201	0.0068027	0.0115668	0.455482	0.145751	0.169603
DBN1	DREB_HUMAN	Drebrin	1	-1.60171e-16	0.599372	-0.0218871	0.228843	-0.0804936	0.491169	0.110595	-0.325553	-0.443679	-0.909665	0.491169	-0.488776	-0.303666	-0.672522	-0.829171	1.13258e-16	0.328616	0.339943	0.223031	0.315081	0.48407	0.569486	0.428334	0.444066	0.131249
DBNL	DBNL_HUMAN	Drebrin-like protein	1	-1.60171e-16	0.455059	0.163029	0.262468	0.0213421	0.324792	-0.163493	-0.600712	-0.5478	-1.00652	0.324792	-0.618552	-0.763741	-0.810268	-1.02786	0	0	0	0	0	0	0	0	0	0
DTD1	DTD1_HUMAN	D-tyrosyl-tRNA(Tyr) deacylase 1	2	-8.00857e-17	0.394016	0.182464	0.48284	0.314465	0.251418	-0.234589	-0.461696	-0.472677	-0.782978	0.251418	-0.628604	-0.64416	-0.955517	-1.09744	0	0.241157	0.514063	0.113169	0.211876	0.226524	0.413184	0.317925	0.372442	0.298298
MAP2K1	MP2K1_HUMAN	Dual specificity mitogen-activated protein kinase kinase 1	2	0	0.201784	-0.171438	0.134972	-0.0965606	0.138332	-0.21791	-0.562597	-0.617455	-0.862749	0.138332	-0.419694	-0.391159	-0.752427	-0.766189	1.13258e-16	0.207752	0.526603	0.294443	0.361527	0.0513934	0.164761	0.489525	0.624937	0.724961
MAP2K2	MP2K2_HUMAN	Dual specificity mitogen-activated protein kinase kinase 2	2	0	0.0587047	0.235153	0.448155	0.317862	0.079876	-0.49645	-0.400392	-0.330308	-0.69998	0.079876	-0.555155	-0.635544	-0.778462	-1.01784	0	0.296645	0.0222376	0.238565	0.112707	0.341389	0.12083	0.141017	0.101835	0.237821
MAP2K3	MP2K3_HUMAN	Dual specificity mitogen-activated protein kinase kinase 3	2	-8.00857e-17	0.185477	-0.0372211	0.367876	0.337928	0.244414	-0.0698275	-0.440956	-0.4564	-0.766392	0.244414	-0.255305	-0.403735	-0.824275	-1.10432	0	0	0	0	0	0	0	0	0	0
MAP2K7	MP2K7_HUMAN	Dual specificity mitogen-activated protein kinase kinase 7	1	0	0.205705	0.266343	0.578531	0.627191	0.153058	-0.268136	-0.295315	-0.1456	-0.327684	0.153058	-0.473841	-0.561658	-0.724131	-0.954875	0	0	0	0	0	0	0	0	0	0
TTK	TTK_HUMAN	Dual specificity protein kinase TTK	3	0	0.33489	0.233726	0.187304	0.114804	0.2251	0.0265698	-0.276565	-0.221846	-0.384333	0.2251	-0.30832	-0.510291	-0.40915	-0.499138	0	0.143741	0.312955	0.0575112	0.0755525	0.198678	0.257551	0.229066	0.359013	0.3965
DUSP1	DUS1_HUMAN	Dual specificity protein phosphatase 1	2	-8.00857e-17	0.563082	1.18733	1.23683	1.19673	0.320545	0.503807	0.507635	0.451995	-0.0409893	0.320545	-0.0592747	-0.679699	-0.784831	-1.23772	0	0.251402	0.299874	0.0407204	0.0686514	0.175765	0.243941	0.0598864	0.209769	0.397141
DUSP23	DUS23_HUMAN	Dual specificity protein phosphatase 23	2	0	0.396937	0.248665	0.209618	0.165269	0.266009	0.0340342	-0.438094	-0.319294	-0.793048	0.266009	-0.362903	-0.686759	-0.528913	-0.958317	0	0.258659	0.385943	0.279438	0.367175	0.306796	0.304804	0.392612	0.497592	0.581158
DUSP6	DUS6_HUMAN	Dual specificity protein phosphatase 6	1	0	-0.542407	-0.341089	0.232745	0.286042	-0.001839	-0.723031	-0.846475	-0.851204	-1.21019	-0.001839	-0.180623	-0.505386	-1.08395	-1.49623	0	0.28894	0.294788	0.059124	0.0254152	0.309263	0.279909	0.188739	0.248141	0.29468
DYRK3	DYRK3_HUMAN	Dual specificity tyrosine-phosphorylation-regulated kinase 3	1	0	0.356809	-0.0495395	0.15474	-0.066438	0.439184	0.0478947	-0.24609	-0.154034	-0.421138	0.439184	-0.308915	-0.19655	-0.308773	-0.3547	9.2475e-17	0.235939	0.21676	0.0862999	0.0979867	0.195124	0.25158	0.141269	0.284196	0.290447
DCTN1	DCTN1_HUMAN	Dynactin subunit 1	3	0	0.216784	0.180283	0.34745	0.248301	0.215038	-0.18694	-0.363239	-0.274466	-0.501779	0.215038	-0.403724	-0.543522	-0.621916	-0.75008	0	0	0	0	0	0	0	0	0	0
DCTN2	DCTN2_HUMAN	Dynactin subunit 2	3	0	0.388545	0.314568	0.468896	0.389775	0.285997	-0.110722	-0.381833	-0.331544	-0.578407	0.285997	-0.499267	-0.696402	-0.80044	-0.968182	0	0.416149	0.29524	0.124987	0.0498925	0.455401	0.506462	0.243336	0.0979052	0.0884191
DCTN4	DCTN4_HUMAN	Dynactin subunit 4	3	0	0.403688	0.192864	0.62931	0.668982	0.321661	-4.156e-05	-0.179322	0.0336718	-0.0974345	0.321661	-0.40373	-0.372186	-0.595638	-0.766416	0	0.314273	0.355698	0.0811119	0.137311	0.268257	0.383375	0.257223	0.439451	0.360461
DNM1L	DNM1L_HUMAN	Dynamin-1-like protein	3	0	0.308555	0.205433	0.261317	0.13563	0.247758	-0.108472	-0.394116	-0.332022	-0.644576	0.247758	-0.417027	-0.599548	-0.593339	-0.780205	0	0	0	0	0	0	0	0	0	0
DNM2	DYN2_HUMAN	Dynamin-2	3	-5.33904e-17	0.311367	0.122384	0.41652	0.33052	0.228016	-0.0902995	-0.284233	-0.157196	-0.377149	0.228016	-0.401666	-0.406617	-0.573716	-0.707669	0	0.187749	0.150048	0.158619	0.0573813	0.210262	0.229619	0.189461	0.319346	0.307885
DNMBP	DNMBP_HUMAN	Dynamin-binding protein	1	0	-0.0335682	0.057247	0.146285	-0.181953	-0.107426	-0.235793	0.0508549	-0.395789	-0.68142	-0.107426	-0.202225	-0.0063921	-0.542074	-0.499467	0	0	0	0	0	0	0	0	0	0
OPA1	OPA1_HUMAN	Dynamin-like 120 kDa protein, mitochondrial	2	0	0.326004	0.131505	0.468529	0.322123	0.18813	-0.191836	-0.461861	-0.452072	-0.654046	0.18813	-0.517841	-0.593366	-0.920601	-0.976169	0	0	0	0	0	0	0	0	0	0
DNAH9	DYH9_HUMAN	Dynein heavy chain 9, axonemal	2	0	0.276413	0.197945	0.268939	0.247606	0.224326	-0.258843	-0.517022	-0.301207	-0.604746	0.224326	-0.535256	-0.714967	-0.570146	-0.852352	0	0.319271	0.391546	0.00351361	0.107043	0.120297	0.362946	0.0464575	0.127907	0.189293
DYNLRB2	DLRB2_HUMAN	Dynein light chain roadblock-type 2	1	0	0.157419	0.0631432	0.596267	0.428803	0.0429748	-0.596714	-0.499754	-0.407021	-0.672691	0.0429748	-0.754132	-0.562898	-1.00329	-1.10149	9.2475e-17	0.337302	0.380621	0.170349	0.0991652	0.314008	0.276537	0.390085	0.53176	0.291694
DST	DYST_HUMAN	Dystonin	3	0	0.367451	-0.0423025	0.0781498	-0.0153048	0.188681	-0.0297423	-0.379161	-0.327117	-0.60281	0.188681	-0.397194	-0.336859	-0.405266	-0.587505	0	0.195129	0.328971	0.103143	0.0303163	0.35297	0.577321	0.0657224	0.0865394	0.0448406
DAG1	DAG1_HUMAN	Dystroglycan	1	-1.60171e-16	-0.183915	-0.2587	0.304798	0.193241	-0.274769	-0.602117	-0.641384	-0.431267	-0.905609	-0.274769	-0.418202	-0.382684	-0.736065	-1.09885	0	0.332257	0.195427	0.0843105	0.00557624	0.282701	0.373062	0.104158	0.0132825	0.192447
DMD	DMD_HUMAN	Dystrophin	1	0	0.0471012	-0.191953	0.229015	0.0405177	-0.00223905	-0.364308	-0.381012	-0.385876	-0.524784	-0.00223905	-0.411409	-0.189059	-0.614891	-0.565301	0	0	0	0	0	0	0	0	0	0
EP400	EP400_HUMAN	E1A-binding protein p400	2	0	0.301165	-0.0794386	0.367909	0.156705	0.3098	0.0422446	-0.359337	-0.283872	-0.570011	0.3098	-0.25892	-0.279899	-0.651781	-0.726715	0	0	0	0	0	0	0	0	0	0
CBX4	CBX4_HUMAN	E3 SUMO-protein ligase CBX4	3	-5.33904e-17	0.292276	0.265704	0.551277	0.751857	0.145782	0.0769215	0.215258	0.867742	0.93411	0.145782	-0.215354	-0.0504466	0.316466	0.182253	0	0.30536	0.250665	0.0862393	0.0741793	0.263076	0.324427	0.148878	0.283595	0.374351
PIAS2	PIAS2_HUMAN	E3 SUMO-protein ligase PIAS2	2	0	0.333317	-0.0845455	0.43765	0.332994	0.359819	-0.137027	-0.321205	-0.394819	-0.738567	0.359819	-0.470344	-0.23666	-0.832469	-1.07156	9.2475e-17	0.32221	0.478619	0.268214	0.292215	0.321893	0.347767	0.173109	0.560566	0.683197
RANBP2	RBP2_HUMAN	E3 SUMO-protein ligase RanBP2	2	0	0.151188	-0.205412	0.0267917	-0.181416	0.168269	-0.222669	-0.550732	-0.549345	-0.750027	0.168269	-0.373857	-0.34532	-0.576136	-0.568611	0	0	0	0	0	0	0	0	0	0
TRIM25	TRI25_HUMAN	E3 ubiquitin/ISG15 ligase TRIM25	2	0	0.334428	0.0333681	0.339195	0.145361	0.266282	-0.14716	-0.393323	-0.417802	-0.673477	0.266282	-0.481588	-0.426691	-0.756997	-0.818837	1.13258e-16	0.239889	0.223281	0.22017	0.066814	0.186092	0.166326	0.0815897	0.178509	0.232676
AMFR	AMFR_HUMAN	E3 ubiquitin-protein ligase AMFR	1	0	0.567935	0.251931	0.50711	0.250962	0.468844	0.0443242	-0.398665	-0.447092	-0.738024	0.468844	-0.523611	-0.650596	-0.954201	-0.988986	9.2475e-17	0.409945	0.381022	0.278059	0.154897	0.219795	0.302243	0.173719	0.0814555	0.140909
RNF40	BRE1B_HUMAN	E3 ubiquitin-protein ligase BRE1B	3	0	0.331111	0.077595	0.259289	0.230409	0.275378	-0.089262	-0.41509	-0.155281	-0.390349	0.275378	-0.420373	-0.492685	-0.41457	-0.620758	1.13258e-16	0.386684	0.91056	0.687506	0.740021	0.528216	0.4788	0.474419	0.767718	0.630624
HECTD1	HECD1_HUMAN	E3 ubiquitin-protein ligase HECTD1	3	-5.33904e-17	0.282983	0.150365	0.299945	0.270062	0.250336	-0.0192237	-0.311261	-0.235435	-0.35161	0.250336	-0.302206	-0.461626	-0.53538	-0.621671	0	0.259129	0.153183	0.0335998	0.0291701	0.281658	0.260001	0.00383986	0.093858	0.19973
HECTD3	HECD3_HUMAN	E3 ubiquitin-protein ligase HECTD3	1	-1.60171e-16	0.00801817	-0.254331	0.224032	-0.021991	-0.217805	-0.395113	-0.532073	-0.62893	-0.812821	-0.217805	-0.403131	-0.277742	-0.852962	-0.79083	0	0	0	0	0	0	0	0	0	0
HUWE1	HUWE1_HUMAN	E3 ubiquitin-protein ligase HUWE1	2	-8.00857e-17	0.123342	-0.0898132	0.0182197	0.0543062	0.128815	-0.193204	-0.419603	-0.306411	-0.549286	0.128815	-0.316546	-0.32979	-0.324631	-0.603592	0	0	0	0	0	0	0	0	0	0
LTN1	LTN1_HUMAN	E3 ubiquitin-protein ligase listerin	1	0	0.493229	0.0997368	0.164112	0.0359804	0.383483	-0.107897	-0.485984	-0.432704	-0.655828	0.383483	-0.601127	-0.585721	-0.596816	-0.691808	0	0	0	0	0	0	0	0	0	0
MARCH7	MARH7_HUMAN	E3 ubiquitin-protein ligase MARCH7	3	-5.33904e-17	0.242512	-0.0330071	0.11993	0.132826	0.284881	-0.11706	-0.444805	-0.381024	-0.59343	0.284881	-0.359572	-0.411798	-0.500955	-0.726255	0	0	0	0	0	0	0	0	0	0
MDM2	MDM2_HUMAN	E3 ubiquitin-protein ligase Mdm2	2	-8.00857e-17	0.215754	0.217966	0.902486	1.20105	0.44897	-0.17863	-0.13398	0.15232	0.0621571	0.44897	-0.394384	-0.351946	-0.750166	-1.13889	0	0	0	0	0	0	0	0	0	0
NEDD4L	NED4L_HUMAN	E3 ubiquitin-protein ligase NEDD4-like	2	0	0.195604	-0.00152839	0.2191	-0.0357708	0.190438	-0.0885038	-0.317893	-0.363161	-0.776077	0.190438	-0.284108	-0.316365	-0.582261	-0.740307	0	0	0	0	0	0	0	0	0	0
PJA2	PJA2_HUMAN	E3 ubiquitin-protein ligase Praja-2	1	0	0.735566	0.492974	0.744243	0.690759	0.607932	-0.394036	-0.201309	0.808711	0.871786	0.607932	-1.1296	-0.694283	0.0644675	0.181027	0	0.0592722	0.116827	0.0669238	0.133448	0.00504415	0.072104	0.215928	0.398937	0.529207
RAD18	RAD18_HUMAN	E3 ubiquitin-protein ligase RAD18	1	0	0.367173	0.209858	0.322343	0.149003	0.447121	0.431994	-0.115861	-0.114364	-0.245668	0.447121	0.0648217	-0.32572	-0.436707	-0.394671	0	0.159114	0.122333	0.111481	0.0780425	0.0564056	0.047113	0.131477	0.402123	0.560258
RNF2	RING2_HUMAN	E3 ubiquitin-protein ligase RING2	1	-1.60171e-16	0.504799	0.15134	0.425648	0.235303	0.265534	-0.0353446	-0.439451	-0.431424	-0.768261	0.265534	-0.540143	-0.59079	-0.857071	-1.00356	0	0	0	0	0	0	0	0	0	0
RLIM	RNF12_HUMAN	E3 ubiquitin-protein ligase RLIM	1	0	0.631045	0.216388	0.289943	0.427428	0.070269	-0.343886	-0.585215	-0.26526	-0.41588	0.070269	-0.974932	-0.801603	-0.555203	-0.843308	0	0	0	0	0	0	0	0	0	0
RNF115	RN115_HUMAN	E3 ubiquitin-protein ligase RNF115	1	0	0.619935	0.419164	0.809643	0.828665	0.54157	-0.333875	-0.397775	-0.0872437	-0.489741	0.54157	-0.953809	-0.81694	-0.896887	-1.31841	0	0	0	0	0	0	0	0	0	0
RNF169	RN169_HUMAN	E3 ubiquitin-protein ligase RNF169	1	0	-0.18901	-0.553399	0.0288308	-0.0798237	-0.0306577	-0.460312	-0.636972	-0.604324	-0.806354	-0.0306577	-0.271302	-0.0835729	-0.633155	-0.726531	0	0	0	0	0	0	0	0	0	0
RNF181	RN181_HUMAN	E3 ubiquitin-protein ligase RNF181	2	0	0.475718	0.392554	0.476705	0.520449	0.311307	-0.146549	-0.544381	-0.280104	-0.349561	0.311307	-0.622267	-0.936935	-0.756809	-0.87001	0	0	0	0	0	0	0	0	0	0
RNF187	RN187_HUMAN	E3 ubiquitin-protein ligase RNF187	2	0	0.472189	0.252046	0.326629	0.243898	0.383895	0.0501414	-0.355302	-0.254855	-0.568296	0.383895	-0.422048	-0.607347	-0.581484	-0.812195	0	0.210168	0.16629	0.0901617	0.179868	0.166818	0.264272	0.223146	0.26055	0.415391
RNF25	RNF25_HUMAN	E3 ubiquitin-protein ligase RNF25	1	0	0.467716	0.212802	0.47654	0.436099	0.405623	0.198651	-0.249714	-0.144948	-0.494431	0.405623	-0.269066	-0.462515	-0.621488	-0.93053	0	0.439651	0.303376	0.0173594	0.113999	0.30199	0.450218	0.25837	0.194657	0.107989
RNF4	RNF4_HUMAN	E3 ubiquitin-protein ligase RNF4	1	0	0.524323	0.25483	0.539753	0.455901	0.315391	0.0396119	-0.433577	-0.354429	-0.70937	0.315391	-0.484711	-0.688408	-0.894181	-1.16527	0	0.386981	0.304082	0.19443	0.244905	0.309755	0.522582	0.221749	0.111302	0.0169171
RNF6	RNF6_HUMAN	E3 ubiquitin-protein ligase RNF6	1	0	0.532394	0.594441	0.738188	0.756396	0.49529	0.309485	-0.0442795	-0.0170129	-0.414766	0.49529	-0.222909	-0.63872	-0.755201	-1.17116	1.13258e-16	0.00866465	0.146827	0.146865	0.188456	0.0727771	0.0115675	0.0381044	0.140477	0.254798
TRIM11	TRI11_HUMAN	E3 ubiquitin-protein ligase TRIM11	1	0	0.373826	0.261871	0.207215	0.342715	0.352119	0.0922056	-0.194498	0.185023	-0.0543519	0.352119	-0.28162	-0.456369	-0.0221924	-0.397067	0	0	0	0	0	0	0	0	0	0
TRIM23	TRI23_HUMAN	E3 ubiquitin-protein ligase TRIM23	1	0	-0.0130669	0.24219	0.724614	0.775241	0.154602	-0.304736	-0.357242	-0.178524	-0.235857	0.154602	-0.291669	-0.599432	-0.903138	-1.0111	0	0.200666	0.351442	0.189063	0.0654787	0.361466	0.299523	0.116691	0.236603	0.0725986
TRIP12	TRIPC_HUMAN	E3 ubiquitin-protein ligase TRIP12	3	0	0.302512	0.151902	0.298705	0.299146	0.243721	-0.105715	-0.31701	-0.266426	-0.411189	0.243721	-0.408227	-0.468912	-0.565131	-0.710335	0	0	0	0	0	0	0	0	0	0
UBR3	UBR3_HUMAN	E3 ubiquitin-protein ligase UBR3	2	0	0.226734	0.0801185	0.403619	0.373308	0.17963	-0.0823168	-0.343014	-0.204866	-0.432405	0.17963	-0.309051	-0.423133	-0.608485	-0.805713	0	0.359398	0.100187	0.0446984	0.0270835	0.32189	0.151949	0.0240768	0.000169669	0.0964842
UBR4	UBR4_HUMAN	E3 ubiquitin-protein ligase UBR4	2	0	0.201618	-0.191207	0.146758	0.111389	0.164027	-0.0453609	-0.302806	-0.424418	-0.604154	0.164027	-0.246979	-0.111599	-0.571176	-0.715543	0	0.257771	0.382561	0.0927919	0.165211	0.261811	0.326406	0.280455	0.431668	0.427013
UBR5	UBR5_HUMAN	E3 ubiquitin-protein ligase UBR5	2	-8.00857e-17	0.299901	-0.0390346	-0.0850694	-0.249604	0.324277	-0.0559134	-0.522591	-0.411533	-0.757522	0.324277	-0.355815	-0.483557	-0.326463	-0.507918	0	0	0	0	0	0	0	0	0	0
UHRF1	UHRF1_HUMAN	E3 ubiquitin-protein ligase UHRF1	1	0	0.399849	0.173078	0.348845	-0.0451207	0.269648	-0.108863	-0.448798	-0.475123	-1.18011	0.269648	-0.508713	-0.621876	-0.823968	-1.13499	0	0.213246	0.0179463	0.131805	0.270071	0.230172	0.320127	0.11748	0.00249882	0.392437
ZFP91	ZFP91_HUMAN	E3 ubiquitin-protein ligase ZFP91	2	0	0.247487	0.121656	0.327322	0.20607	0.24898	-0.300141	-0.496851	-0.346515	-0.519573	0.24898	-0.547628	-0.618507	-0.673837	-0.725643	0	0.160436	0.247126	0.0322254	0.131938	0.139675	0.203949	0.0753046	0.246833	0.356224
UFL1	UFL1_HUMAN	E3 UFM1-protein ligase 1	1	0	0.708175	0.307585	0.431492	0.355773	0.53942	0.287662	-0.109463	0.11558	-0.125861	0.53942	-0.420513	-0.417048	-0.315912	-0.481634	1.13258e-16	0.340699	0.274998	0.140753	0.0690488	0.285407	0.313902	0.100813	0.0985776	0.0906645
EGR1	EGR1_HUMAN	Early growth response protein 1	3	-5.33904e-17	1.12852	1.43881	1.12857	1.06137	0.306281	0.824867	0.796347	0.323983	-0.422018	0.306281	-0.303652	-0.64246	-0.804589	-1.48339	0	0.41769	0.463585	0.184478	0.14508	0.309066	0.427067	0.116751	0.429743	0.171297
EML2	EMAL2_HUMAN	Echinoderm microtubule-associated protein-like 2	1	0	0.504938	0.0523521	0.230636	0.0585658	0.502603	0.245307	-0.384593	-0.362393	-0.852275	0.502603	-0.259631	-0.436945	-0.593028	-0.910841	0	0	0	0	0	0	0	0	0	0
EFHD2	EFHD2_HUMAN	EF-hand domain-containing protein D2	3	0	0.346596	0.175582	0.251998	0.0981861	0.30824	-0.215531	-0.574973	-0.576819	-0.857298	0.30824	-0.562127	-0.750555	-0.828817	-0.955485	0	0	0	0	0	0	0	0	0	0
EFEMP1	FBLN3_HUMAN	EGF-containing fibulin-like extracellular matrix protein 1	1	0	0.485164	0.156196	0.385586	0.185769	0.397066	0.156797	-0.271256	-0.376355	-0.845456	0.397066	-0.328367	-0.427452	-0.76194	-1.03123	0	0	0	0	0	0	0	0	0	0
EGLN1	EGLN1_HUMAN	Egl nine homolog 1	1	0	0.216727	0.279133	0.316359	0.412298	0.177795	-0.126067	-0.372349	-0.576565	-1.04187	0.177795	-0.342793	-0.651482	-0.892924	-1.45417	0	0	0	0	0	0	0	0	0	0
EHD1	EHD1_HUMAN	EH domain-containing protein 1	2	0	0.255508	0.0924364	0.464336	0.506087	0.125531	-0.283806	-0.531261	-0.194202	-0.222847	0.125531	-0.539314	-0.623698	-0.658538	-0.728935	0	0.346285	0.218823	0.0298686	0.106916	0.289071	0.273629	0.0270903	0.0728954	0.1832
EHD2	EHD2_HUMAN	EH domain-containing protein 2	3	0	0.288008	0.056247	0.135651	0.106062	0.282654	-0.182176	-0.644745	-0.590612	-0.979249	0.282654	-0.470184	-0.700992	-0.726264	-1.08531	0	0.375376	0.274783	0.208089	0.235009	0.377544	0.551771	0.254402	0.322137	0.0747953
EHD4	EHD4_HUMAN	EH domain-containing protein 4	2	-8.00857e-17	0.280621	-0.0618529	0.197114	-0.0613483	0.281332	-0.167805	-0.469093	-0.500769	-0.788898	0.281332	-0.448426	-0.407241	-0.697882	-0.72755	0	0	0	0	0	0	0	0	0	0
ELAVL1	ELAV1_HUMAN	ELAV-like protein 1	3	0	0.495422	0.389546	0.465537	0.244534	0.352313	-0.269458	-0.715513	-0.584589	-1.02113	0.352313	-0.764881	-1.10506	-1.05013	-1.26566	0	0	0	0	0	0	0	0	0	0
ETFA	ETFA_HUMAN	Electron transfer flavoprotein subunit alpha, mitochondrial	2	0	0.217275	-0.105095	0.222075	0.111758	0.209704	-0.122102	-0.379539	-0.459799	-0.727583	0.209704	-0.339377	-0.274444	-0.681873	-0.839342	0	0	0	0	0	0	0	0	0	0
ETFB	ETFB_HUMAN	Electron transfer flavoprotein subunit beta	3	0	0.361604	0.346203	0.509213	0.491192	0.268316	-0.265038	-0.566377	-0.417528	-0.666321	0.268316	-0.626642	-0.91258	-0.926741	-1.15751	0	0.452204	0.35838	0.205072	0.123132	0.324405	0.406582	0.129516	0.0797199	0.169991
ERC1	RB6I2_HUMAN	ELKS/Rab6-interacting/CAST family member 1	1	-1.60171e-16	0.099412	-0.429325	0.153347	0.0868082	0.0415817	-0.279446	-0.249377	-0.194766	-0.525476	0.0415817	-0.378858	0.179948	-0.348113	-0.612284	0	0	0	0	0	0	0	0	0	0
ELMSAN1	EMSA1_HUMAN	ELM2 and SANT domain-containing protein 1	1	0	0.512103	0.148071	0.485106	0.395839	0.391569	0.215324	-0.311867	-0.212331	-0.422837	0.391569	-0.296779	-0.459938	-0.697437	-0.818676	0	0.287861	0.152354	0.0622911	0.0356556	0.294427	0.540431	0.000594262	0.00611884	0.208999
ELMOD2	ELMD2_HUMAN	ELMO domain-containing protein 2	1	0	-0.128797	-0.24733	0.233288	0.157376	-0.0858438	-0.455748	-0.413178	-0.462325	-0.554776	-0.0858438	-0.326951	-0.165848	-0.695614	-0.712152	9.2475e-17	0.215586	0.260849	0.234862	0.133068	0.228439	0.397639	0.147346	0.21483	0.24365
EEF1A1	EF1A1_HUMAN	Elongation factor 1-alpha 1	3	0	0.768619	0.332106	0.332996	0.192299	0.149144	-0.619157	-0.919852	-0.890122	-1.0852	0.149144	-1.38778	-1.25196	-1.22312	-1.2775	9.2475e-17	0.532028	0.197976	0.315871	0.303343	0.159089	0.693528	0.600858	0.691992	0.366744
EEF1B2	EF1B_HUMAN	Elongation factor 1-beta	3	0	0.640386	0.304093	0.496982	0.339178	0.160428	-0.51197	-0.929957	-0.774165	-1.1562	0.160428	-1.15236	-1.23405	-1.27115	-1.49538	0	0	0	0	0	0	0	0	0	0
EEF1D	EF1D_HUMAN	Elongation factor 1-delta	3	0	0.515566	0.255536	0.365202	0.250851	0.167328	-0.365714	-0.656511	-0.588799	-1.01294	0.167328	-0.881279	-0.912047	-0.954001	-1.26379	0	0	0	0	0	0	0	0	0	0
EEF1G	EF1G_HUMAN	Elongation factor 1-gamma	3	0	0.609265	0.343726	0.460477	0.431897	0.234045	-0.358276	-0.68948	-0.658592	-1.00737	0.234045	-0.967541	-1.03321	-1.11907	-1.43927	0	0.297034	0.377452	0.202446	0.214371	0.295359	0.400832	0.0367622	0.12573	0.10339
EEF2	EF2_HUMAN	Elongation factor 2	3	0	0.652121	0.236853	0.269835	0.111864	0.119664	-0.584215	-0.806631	-0.799741	-1.02018	0.119664	-1.23634	-1.04348	-1.06958	-1.13205	0	0.290981	0.332334	0.147078	0.162951	0.269204	0.25981	0.0930981	0.184883	0.218365
GFM1	EFGM_HUMAN	Elongation factor G, mitochondrial	3	0	0.248784	0.0486707	0.192933	0.104031	0.237582	-0.113848	-0.387374	-0.345067	-0.546114	0.237582	-0.362632	-0.436045	-0.537999	-0.650145	0	0.344906	0.494199	0.482565	0.61775	0.334998	0.499362	0.585376	0.662451	0.738309
TSFM	EFTS_HUMAN	Elongation factor Ts, mitochondrial	1	0	0.12525	0.0143627	-0.0720681	-0.0120476	0.332239	0.0908112	-0.30534	0.0285839	-0.405322	0.332239	-0.0344385	-0.319703	0.100652	-0.393275	0	0.31796	0.382611	0.187599	0.30166	0.245165	0.269248	0.147819	0.450646	0.280694
TUFM	EFTU_HUMAN	Elongation factor Tu, mitochondrial	3	0	0.358619	0.361119	0.445768	0.428439	0.305207	-0.141725	-0.397194	-0.311377	-0.530957	0.305207	-0.500344	-0.758313	-0.757144	-0.959397	0	0.324288	0.442581	0.181734	0.225011	0.248219	0.252939	0.308918	0.523242	0.618999
IKBKAP	ELP1_HUMAN	Elongator complex protein 1	3	-5.33904e-17	0.281163	0.175573	0.265037	0.0824799	0.32988	0.028168	-0.254221	-0.234361	-0.468621	0.32988	-0.252995	-0.429794	-0.499397	-0.551101	0	0.295866	0.284877	0.217539	0.265343	0.260809	0.37029	0.325375	0.404844	0.438297
ELP3	ELP3_HUMAN	Elongator complex protein 3	1	0	0.0128587	-0.349177	0.243651	0.0356912	0.130216	-0.318449	-0.481311	-0.378874	-0.681821	0.130216	-0.331308	-0.132134	-0.622526	-0.717512	0	0.336573	0.434887	0.514592	0.571966	0.347472	0.484087	0.576608	0.605096	0.735547
ELP4	ELP4_HUMAN	Elongator complex protein 4	2	0	0.370255	0.189596	0.382584	0.394785	0.394761	-0.012162	-0.297865	-0.167572	-0.516838	0.394761	-0.382417	-0.487461	-0.550156	-0.911624	0	0.221431	0.283005	0.101246	0.0505847	0.22948	0.266562	0.24667	0.297542	0.334236
EMD	EMD_HUMAN	Emerin	1	0	0.520963	0.121086	0.394534	0.21795	0.323584	-0.0695729	-0.542989	-0.47286	-0.828457	0.323584	-0.590535	-0.664075	-0.867394	-1.04641	0	0	0	0	0	0	0	0	0	0
ENG	EGLN_HUMAN	Endoglin	1	0	-0.0739665	-0.231726	0.0280338	-0.0171001	0.0307158	-0.281987	-0.391768	-0.483656	-0.750886	0.0307158	-0.208021	-0.160042	-0.51169	-0.733786	0	0.292002	0.302603	0.0554918	0.0846797	0.339138	0.380688	0.283098	0.235357	0.319985
NEIL3	NEIL3_HUMAN	Endonuclease 8-like 3	1	0	0.177315	0.361272	0.32959	0.234849	0.406253	0.0258855	-0.15354	0.385938	0.00613261	0.406253	-0.15143	-0.514812	0.0563484	-0.228717	9.2475e-17	0.245105	0.308527	0.0504791	0.0845749	0.301044	0.277072	0.215027	0.255997	0.333395
ENDOG	NUCG_HUMAN	Endonuclease G, mitochondrial	3	0	0.297599	0.170036	0.439719	0.221397	0.262005	-0.0538608	-0.313784	-0.204475	-0.567407	0.262005	-0.35146	-0.48382	-0.644194	-0.788803	0	0	0	0	0	0	0	0	0	0
SH3GL1	SH3G1_HUMAN	Endophilin-A2	2	0	0.222755	0.00029553	0.393074	0.372123	0.234552	-0.253977	-0.399464	-0.405656	-0.65442	0.234552	-0.476732	-0.399759	-0.79873	-1.02654	0	0.389635	0.390971	0.17899	0.261817	0.349281	0.28072	0.0645225	0.0330648	0.200152
SH3GLB1	SHLB1_HUMAN	Endophilin-B1	2	0	0.220783	0.0142603	0.353688	0.262274	0.237129	-0.187166	-0.524082	-0.437956	-0.684562	0.237129	-0.407949	-0.538342	-0.791645	-0.946836	0	0	0	0	0	0	0	0	0	0
SH3GLB2	SHLB2_HUMAN	Endophilin-B2	1	0	0.361788	0.458445	0.142587	0.26991	0.310208	-0.0504375	-0.420503	0.163949	-0.140998	0.310208	-0.412225	-0.878948	0.0213619	-0.410908	0	0	0	0	0	0	0	0	0	0
ERP29	ERP29_HUMAN	Endoplasmic reticulum resident protein 29	2	-8.00857e-17	0.336507	0.0956593	0.362064	0.288646	0.212047	-0.258726	-0.499235	-0.485657	-0.703204	0.212047	-0.595233	-0.594894	-0.847721	-0.99185	0	0	0	0	0	0	0	0	0	0
ERP44	ERP44_HUMAN	Endoplasmic reticulum resident protein 44	3	0	0.228222	0.0966283	0.337782	0.30227	0.294953	-0.0853489	-0.454731	-0.0361947	-0.193805	0.294953	-0.313571	-0.551359	-0.373976	-0.496075	0	0.169075	0.202833	0.0842607	0.212218	0.0785351	0.266818	0.12029	0.205956	0.269765
ERGIC1	ERGI1_HUMAN	Endoplasmic reticulum-Golgi intermediate compartment protein 1	2	0	0.634257	0.280507	0.30241	0.208532	0.323521	-0.102174	-0.380514	-0.418897	-0.806991	0.323521	-0.736431	-0.661021	-0.721307	-1.01552	0	0.236588	0.1983	0.0221868	0.0623998	0.2568	0.383624	0.232748	0.0298375	0.0407508
HSP90B1	ENPL_HUMAN	Endoplasmin	3	-5.33904e-17	0.324824	0.202595	0.345398	0.350546	0.298226	-0.113584	-0.168811	0.680423	1.04027	0.298226	-0.438408	-0.371406	0.335025	0.689729	0	0.249668	0.148367	0.0394175	0.0657908	0.283233	0.366165	0.0580638	0.0930349	0.178833
ELMO1	ELMO1_HUMAN	Engulfment and cell motility protein 1	1	0	0.301126	0.140781	0.310655	0.236006	0.43526	0.170705	-0.3001	-0.283226	-0.72184	0.43526	-0.130421	-0.440881	-0.593882	-0.957845	0	0	0	0	0	0	0	0	0	0
ELMO2	ELMO2_HUMAN	Engulfment and cell motility protein 2	1	0	-0.0861782	-0.451799	0.0861702	0.093197	-0.0402815	-0.587769	-0.685099	-0.673872	-0.769419	-0.0402815	-0.501591	-0.2333	-0.760042	-0.862616	1.13258e-16	0.351731	0.213042	0.128588	0.120016	0.312309	0.274537	0.0112808	0.00798845	0.168233
EDC4	EDC4_HUMAN	Enhancer of mRNA-decapping protein 4	2	0	0.0857033	-0.225171	0.0553738	0.251933	0.123249	-0.246283	-0.408398	-0.43221	-0.782196	0.123249	-0.331986	-0.183227	-0.487583	-1.03413	0	0.146943	0.120104	0.137202	0.0998977	0.246949	0.403231	0.176467	0.245012	0.248543
ERH	ERH_HUMAN	Enhancer of rudimentary homolog	1	0	0.785037	0.460896	0.695947	0.678292	0.528484	-0.419048	-0.71891	-0.95983	-1.26603	0.528484	-1.20408	-1.17981	-1.65578	-1.94432	0	0.177989	0.419751	0.0697432	0.218418	0.0307946	0.00282944	0.0790283	0.200526	0.331874
ECI1	ECI1_HUMAN	Enoyl-CoA delta isomerase 1, mitochondrial	2	0	0.323097	-0.0234299	0.440996	0.280452	0.303638	-0.0687565	-0.233761	-0.253265	-0.52067	0.303638	-0.391853	-0.210331	-0.694261	-0.801122	9.2475e-17	0.281009	0.269507	0.167556	0.0916691	0.268714	0.269914	0.239398	0.396287	0.292054
ECI2	ECI2_HUMAN	Enoyl-CoA delta isomerase 2, mitochondrial	1	0	-0.0811481	-0.336483	0.0985724	-0.15371	0.0407729	-0.42475	-0.581773	-0.604479	-0.648129	0.0407729	-0.343602	-0.24529	-0.703051	-0.494419	0	0	0	0	0	0	0	0	0	0
ECHS1	ECHM_HUMAN	Enoyl-CoA hydratase, mitochondrial	3	0	0.286606	0.129654	0.252504	0.236386	0.30173	-0.197704	-0.485142	-0.332887	-0.523188	0.30173	-0.48431	-0.614796	-0.585391	-0.759574	0	0	0	0	0	0	0	0	0	0
MAP7	MAP7_HUMAN	Ensconsin	2	0	0.420159	0.228475	0.266646	0.242708	0.44807	0.248069	0.0414371	-0.0632866	-0.176126	0.44807	-0.17209	-0.187038	-0.329933	-0.418834	0	0.212707	0.281384	0.108219	0.0902868	0.277617	0.267249	0.131171	0.0476818	0.0709843
EVPL	EVPL_HUMAN	Envoplakin	1	0	0.613757	0.25365	0.253254	0.239338	0.354477	0.486235	-0.160992	-0.220193	-0.491382	0.354477	-0.127522	-0.414642	-0.473448	-0.73072	0	0	0	0	0	0	0	0	0	0
EID2	EID2_HUMAN	EP300-interacting inhibitor of differentiation 2	1	0	0.574879	0.281931	0.319687	0.131226	0.47957	0.0357289	-0.497449	-0.517036	-0.967468	0.47957	-0.53915	-0.77938	-0.836723	-1.09869	0	0.361298	0.282014	0.302899	0.127052	0.312364	0.40345	0.119055	0.196599	0.0558688
EPHA2	EPHA2_HUMAN	Ephrin type-A receptor 2	3	0	0.0316309	0.357676	0.777068	0.656852	0.23898	-0.426668	-0.69238	-0.405266	-0.836371	0.23898	-0.458299	-1.05006	-1.18233	-1.49322	0	0	0	0	0	0	0	0	0	0
EFNA1	EFNA1_HUMAN	Ephrin-A1	2	0	0.329951	0.244544	0.483597	0.471777	0.146868	-0.0366439	0.383699	0.859593	0.88021	0.146868	-0.366595	0.139155	0.375996	0.408434	0	0.264322	0.0984464	0.367291	0.267178	0.238676	0.25846	0.14559	0.317147	0.307178
EGFR	EGFR_HUMAN	Epidermal growth factor receptor	3	-5.33904e-17	0.373722	0.158378	0.479896	0.299768	0.263515	-0.0835774	-0.237416	-0.187749	-0.400413	0.263515	-0.457299	-0.395794	-0.667646	-0.700181	0	0.185117	0.0797267	0.180099	0.0638325	0.0249445	0.230119	0.41587	0.119728	0.447227
EPS8	EPS8_HUMAN	Epidermal growth factor receptor kinase substrate 8	2	0	0.190441	-0.139635	0.187386	0.110522	0.291928	-0.0986633	-0.37159	-0.38903	-0.637119	0.291928	-0.289105	-0.231955	-0.576416	-0.747641	0	0	0	0	0	0	0	0	0	0
EPS8L2	ES8L2_HUMAN	Epidermal growth factor receptor kinase substrate 8-like protein 2	3	0	0.319742	0.250239	0.315632	0.310199	0.290001	-0.00511463	-0.259683	-0.192622	-0.268516	0.290001	-0.324857	-0.509923	-0.508254	-0.578714	0	0.252118	0.470731	0.161255	0.0760926	0.116065	0.252373	0.173934	0.260992	0.183526
EPPK1	EPIPL_HUMAN	Epiplakin	2	0	0.546007	0.343542	0.267361	0.409146	0.357863	-0.131378	-0.446717	-0.602329	-0.525452	0.357863	-0.677384	-0.790259	-0.86969	-0.934598	0	0.0317285	0.121362	0.39858	0.122247	0.204117	0.117676	0.347436	0.544273	0.695207
ESRP1	ESRP1_HUMAN	Epithelial splicing regulatory protein 1	3	-5.33904e-17	0.356589	0.0718793	0.095747	0.133297	0.309268	-0.0515153	-0.436387	-0.0957264	0.0424242	0.309268	-0.408105	-0.508266	-0.191473	-0.090873	9.2475e-17	0.190167	0.0982645	0.111179	0.168406	0.10403	0.206477	0.0900707	0.257857	0.389179
ESRP2	ESRP2_HUMAN	Epithelial splicing regulatory protein 2	1	0	0.36434	-0.00799279	0.0266534	-0.0160301	0.289688	-0.00899501	-0.622408	-0.841634	-1.17927	0.289688	-0.373335	-0.614416	-0.868288	-1.16324	0	0.325786	0.546215	0.466585	0.479123	0.430699	0.538689	0.497458	0.459147	0.104414
EPHX1	HYEP_HUMAN	Epoxide hydrolase 1	3	-1.06781e-16	0.256613	0.198017	0.50912	0.601754	0.260651	-0.147954	-0.371383	-0.297217	-0.391551	0.260651	-0.404567	-0.569401	-0.806336	-0.993305	0	0.206664	0.303387	0.0460889	0.0982349	0.129256	0.227949	0.085339	0.22322	0.34439
EPN1	EPN1_HUMAN	Epsin-1	1	0	0.373681	-0.0306991	0.101072	0.0077345	0.151788	0.202093	-0.567831	-0.554165	-0.623495	0.151788	-0.171589	-0.537132	-0.655236	-0.631229	0	0.157003	0.590998	0.347534	0.338427	0.0848772	0.332288	0.544411	0.0909126	0.445163
EMC1	EMC1_HUMAN	ER membrane protein complex subunit 1	2	0	0.267161	0.0110134	0.299538	0.175869	0.22291	-0.216969	-0.602056	-0.570083	-0.832214	0.22291	-0.484129	-0.61307	-0.869621	-1.00808	9.2475e-17	0.284127	0.378616	0.15462	0.165598	0.292446	0.34177	0.187273	0.388202	0.55585
EMC2	EMC2_HUMAN	ER membrane protein complex subunit 2	2	0	0.176192	-0.0679901	0.126937	-0.0753151	0.198912	-0.344851	-0.594654	-0.573988	-0.771124	0.198912	-0.521043	-0.526664	-0.700925	-0.695809	0	0	0	0	0	0	0	0	0	0
EMC3	EMC3_HUMAN	ER membrane protein complex subunit 3	1	0	0.0527716	-0.179281	0.212372	0.0302268	0.277306	-0.092483	-0.0772195	-0.0821858	-0.416213	0.277306	-0.145255	0.102061	-0.294557	-0.44644	9.2475e-17	0.201283	0.21045	0.0614632	0.184917	0.0986608	0.179257	0.153637	0.248431	0.3419
EMC4	EMC4_HUMAN	ER membrane protein complex subunit 4	1	-1.60171e-16	0.0650913	-0.027906	0.385337	0.388604	-0.00402566	-0.334102	-0.501851	-0.281544	-0.305875	-0.00402566	-0.399194	-0.473945	-0.666882	-0.694478	0	0	0	0	0	0	0	0	0	0
EMC7	EMC7_HUMAN	ER membrane protein complex subunit 7	1	-1.60171e-16	0.654856	0.227827	0.627086	0.377891	0.42048	-0.159417	-0.717943	-0.586401	-0.716104	0.42048	-0.814273	-0.94577	-1.21349	-1.094	0	0.273381	0.291999	0.157286	0.15819	0.225959	0.243693	0.219457	0.0933651	0.186528
EMC8	EMC8_HUMAN	ER membrane protein complex subunit 8	2	0	0.272974	-0.0443386	0.242565	0.06577	0.224265	-0.167764	-0.473402	-0.450308	-0.863204	0.224265	-0.440737	-0.429063	-0.692873	-0.928974	9.2475e-17	0.120211	0.179688	0.131249	0.137837	0.10891	0.143531	0.125547	0.226145	0.3933
ERLIN1	ERLN1_HUMAN	Erlin-1	3	0	0.259297	0.0951973	0.199038	0.103994	0.247628	-0.179466	-0.42394	-0.618081	-0.820443	0.247628	-0.438763	-0.519137	-0.817119	-0.924437	0	0	0	0	0	0	0	0	0	0
STOM	STOM_HUMAN	Erythrocyte band 7 integral membrane protein	3	-5.33904e-17	0.292316	0.183692	0.379802	0.437213	0.206067	-0.145545	-0.37618	-0.334632	-0.542711	0.206067	-0.437861	-0.559873	-0.714435	-0.979924	0	0	0	0	0	0	0	0	0	0
C21orf33	ES1_HUMAN	ES1 protein homolog, mitochondrial	1	0	0.151719	0.125057	0.515803	0.359306	0.195364	-0.289401	-0.218296	-0.303352	-0.583543	0.195364	-0.441121	-0.343354	-0.819155	-0.942849	0	0	0	0	0	0	0	0	0	0
ESF1	ESF1_HUMAN	ESF1 homolog	2	0	0.279067	-0.0447163	0.324953	0.105737	0.226853	-0.147928	-0.480024	-0.408482	-0.67901	0.226853	-0.426995	-0.435308	-0.733435	-0.784747	0	0.213956	0.301057	0.0327773	0.119689	0.156412	0.281506	0.154953	0.181462	0.169933
HSD17B12	DHB12_HUMAN	Estradiol 17-beta-dehydrogenase 12	1	0	0.645757	0.152237	0.576363	0.423779	0.501812	0.324576	-0.202141	-0.178132	-0.52766	0.501812	-0.321181	-0.354377	-0.754496	-0.951439	0	0	0	0	0	0	0	0	0	0
HSD17B2	DHB2_HUMAN	Estradiol 17-beta-dehydrogenase 2	1	0	0.526297	0.481903	0.35922	0.271224	0.430016	0.102999	-0.298844	-0.393481	-0.617913	0.430016	-0.423298	-0.780747	-0.752702	-0.889137	0	0.277781	0.286066	0.114392	0.022234	0.215912	0.301127	0.195005	0.308916	0.229994
PCYT2	PCY2_HUMAN	Ethanolamine-phosphate cytidylyltransferase	1	0	0.527434	0.28908	0.654666	0.26575	0.52556	0.0919283	-0.479011	-0.302813	-0.68202	0.52556	-0.435505	-0.768091	-0.957479	-0.94777	0	0.294846	0.438118	0.123549	0.192003	0.214556	0.330713	0.153443	0.267032	0.295588
ECHDC1	ECHD1_HUMAN	Ethylmalonyl-CoA decarboxylase	3	0	0.372775	0.256226	0.39492	0.283741	0.22484	-0.185466	-0.528572	-0.451553	-0.671607	0.22484	-0.558241	-0.784799	-0.846472	-0.955348	1.13258e-16	0.340518	0.247861	0.114929	0.0466323	0.279266	0.351624	0.00547922	0.0320025	0.213425
ELF1	ELF1_HUMAN	ETS-related transcription factor Elf-1	3	-5.33904e-17	0.206292	-0.109148	0.158913	0.257287	0.290917	0.0528187	-0.264702	-0.136407	-0.324726	0.290917	-0.153473	-0.155554	-0.29532	-0.582013	0	0.312614	0.384216	0.0720557	0.186261	0.227145	0.248107	0.175282	0.347273	0.430396
EEF2K	EF2K_HUMAN	Eukaryotic elongation factor 2 kinase	1	0	-0.0109722	-0.432864	0.0754618	-0.142938	0.0353606	-0.333623	-0.482206	-0.589547	-0.82921	0.0353606	-0.322651	-0.0493421	-0.665009	-0.686272	0	0.281697	0.302795	0.12766	0.173018	0.28151	0.204659	0.145825	0.207741	0.240195
EIF4A1	IF4A1_HUMAN	Eukaryotic initiation factor 4A-I	3	0	0.450736	0.284032	0.298201	0.104625	0.223702	-0.424095	-0.875749	-0.838263	-1.23135	0.223702	-0.874831	-1.15978	-1.13646	-1.33597	0	0.248587	0.348381	0.132467	0.151643	0.178365	0.254324	0.284155	0.391658	0.43137
EIF4A3	IF4A3_HUMAN	Eukaryotic initiation factor 4A-III	3	0	0.365688	0.293049	0.396152	0.293775	0.283364	-0.136096	-0.456463	-0.315153	-0.591597	0.283364	-0.501784	-0.749512	-0.711305	-0.885372	0	0.178652	0.260705	0.223916	0.195021	0.238585	0.314001	0.287367	0.282832	0.448755
GSPT1	ERF3A_HUMAN	Eukaryotic peptide chain release factor GTP-binding subunit ERF3A	2	-8.00857e-17	0.318793	0.0327013	0.287076	0.035323	0.166968	-0.255768	-0.702255	-0.6963	-1.07197	0.166968	-0.574562	-0.734956	-0.983376	-1.10729	0	0	0	0	0	0	0	0	0	0
ETF1	ERF1_HUMAN	Eukaryotic peptide chain release factor subunit 1	3	0	0.399312	0.374587	0.470966	0.36371	0.215354	-0.14983	-0.461445	-0.35707	-0.699111	0.215354	-0.549142	-0.836032	-0.828037	-1.06282	0	0	0	0	0	0	0	0	0	0
EIF2S1	IF2A_HUMAN	Eukaryotic translation initiation factor 2 subunit 1	3	0	0.412664	0.205227	0.241807	0.128272	0.295597	-0.257875	-0.704072	-0.614178	-0.879286	0.295597	-0.670539	-0.909299	-0.855985	-1.00756	0	0.260816	0.274982	0.115724	0.100811	0.219899	0.296743	0.142114	0.313994	0.317575
EIF2S2	IF2B_HUMAN	Eukaryotic translation initiation factor 2 subunit 2	3	0	0.334026	0.167054	0.258488	0.156889	0.274839	-0.0349732	-0.246705	-0.0473693	-0.179267	0.274839	-0.368999	-0.413759	-0.305858	-0.336155	0	0	0	0	0	0	0	0	0	0
EIF2S3	IF2G_HUMAN	Eukaryotic translation initiation factor 2 subunit 3	3	0	0.492981	0.362567	0.41736	0.416679	0.231903	-0.382531	-0.659894	-0.651716	-0.880487	0.231903	-0.875512	-1.02246	-1.06908	-1.29717	0	0.224235	0.18371	0.158088	0.163351	0.153336	0.272215	0.287412	0.326021	0.45668
EIF2A	EIF2A_HUMAN	Eukaryotic translation initiation factor 2A	3	0	0.524395	0.279197	0.330088	0.137986	0.198119	-0.211415	-0.543427	-0.368968	-0.516394	0.198119	-0.73581	-0.822624	-0.699056	-0.65438	0	0.211385	0.09061	0.250816	0.12118	0.182662	0.213987	0.129574	0.279059	0.387722
EIF2AK1	E2AK1_HUMAN	Eukaryotic translation initiation factor 2-alpha kinase 1	1	0	0.476922	0.260236	0.331702	0.325537	0.451668	0.507199	-0.269345	-0.133766	-0.762789	0.451668	0.0302771	-0.529581	-0.465468	-1.08833	0	0.280308	0.359683	0.17975	0.231753	0.227089	0.276665	0.32015	0.396517	0.383504
EIF2AK4	E2AK4_HUMAN	Eukaryotic translation initiation factor 2-alpha kinase 4	1	0	0.384587	0.0959187	0.247461	0.0257137	0.29374	-0.186979	-0.382672	-0.71432	-1.09642	0.29374	-0.571566	-0.478591	-0.961781	-1.12213	0	0.339551	0.127363	0.0222716	0.244591	0.298124	0.373093	0.00376054	0.0122264	0.204698
EIF2D	EIF2D_HUMAN	Eukaryotic translation initiation factor 2D	1	0	0.525583	0.180968	0.49156	0.154153	0.422614	0.120165	-0.209764	-0.297597	-0.669118	0.422614	-0.405418	-0.390732	-0.789157	-0.823271	0	0.284619	0.229129	0.0406311	0.119288	0.223697	0.219119	0.117103	0.245963	0.322073
EIF3A	EIF3A_HUMAN	Eukaryotic translation initiation factor 3 subunit A	3	0	0.402125	0.162758	0.22446	0.129296	0.23351	-0.1044	-0.388434	-0.341696	-0.560732	0.23351	-0.506525	-0.551192	-0.566156	-0.690027	0	0.38922	0.136067	0.0315922	0.0571909	0.32874	0.562157	0.356544	0.359423	0.0358684
EIF3B	EIF3B_HUMAN	Eukaryotic translation initiation factor 3 subunit B	3	0	0.291096	0.231155	0.243973	0.11145	0.267445	-0.0883053	-0.469856	-0.287255	-0.671548	0.267445	-0.379402	-0.701011	-0.531228	-0.782998	0	0.330791	0.198879	0.23658	0.376976	0.16557	0.181407	0.183082	0.35484	0.05206
EIF3C	EIF3C_HUMAN	Eukaryotic translation initiation factor 3 subunit C	3	0	0.289911	0.0486426	0.143682	-0.0297822	0.237776	-0.404651	-0.695252	-0.578517	-0.759076	0.237776	-0.694562	-0.743894	-0.722198	-0.729294	9.2475e-17	0.282438	0.430589	0.1773	0.256481	0.281438	0.300877	0.284695	0.356677	0.355623
EIF3D	EIF3D_HUMAN	Eukaryotic translation initiation factor 3 subunit D	2	0	0.393823	0.136671	0.353381	0.131355	0.329261	-0.242985	-0.569434	-0.595332	-0.877409	0.329261	-0.636808	-0.706104	-0.948713	-1.00876	9.2475e-17	0.198876	0.0911966	0.0906768	0.0695734	0.207248	0.171853	0.100609	0.268345	0.3568
EIF3E	EIF3E_HUMAN	Eukaryotic translation initiation factor 3 subunit E	3	0	0.484579	0.248579	0.260117	0.145717	0.240318	-0.252829	-0.574676	-0.542078	-0.866973	0.240318	-0.737408	-0.823255	-0.802195	-1.01269	0	0	0	0	0	0	0	0	0	0
EIF3F	EIF3F_HUMAN	Eukaryotic translation initiation factor 3 subunit F	2	0	0.358878	0.0346902	0.341188	0.301936	0.282041	-0.199536	-0.402161	-0.412475	-0.696202	0.282041	-0.558414	-0.436851	-0.753663	-0.998138	0	0.856315	0.410676	0.261625	0.420641	0.311303	0.771963	0.0401455	0.409071	0.0157117
EIF3G	EIF3G_HUMAN	Eukaryotic translation initiation factor 3 subunit G	2	0	0.269253	0.0707032	-0.131938	-0.0663989	-0.0937662	-0.6023	-1.08707	-0.556445	-1.15483	-0.0937662	-0.871553	-1.15777	-0.424507	-1.08843	0	0.511687	0.545728	0.229682	0.225544	0.41295	0.336457	0.424904	0.432888	0.432472
EIF3H	EIF3H_HUMAN	Eukaryotic translation initiation factor 3 subunit H	3	-5.33904e-17	0.429725	0.306537	0.369432	0.304057	0.173679	-0.338918	-0.65269	-0.573833	-0.844404	0.173679	-0.768643	-0.959227	-0.943265	-1.14846	0	0	0	0	0	0	0	0	0	0
EIF3I	EIF3I_HUMAN	Eukaryotic translation initiation factor 3 subunit I	3	-5.33904e-17	0.321183	0.119335	0.276848	0.316494	0.245667	-0.353362	-0.590185	-0.498938	-0.672465	0.245667	-0.674545	-0.70952	-0.775786	-0.988959	9.2475e-17	0.290726	0.387109	0.148347	0.181653	0.298929	0.32114	0.146588	0.301813	0.311099
EIF3J	EIF3J_HUMAN	Eukaryotic translation initiation factor 3 subunit J	1	0	0.650143	0.628977	0.468668	0.476327	0.38558	0.129703	-0.289325	0.205633	-0.121325	0.38558	-0.52044	-0.918302	-0.263034	-0.597653	0	0.265682	0.356757	0.107015	0.0593658	0.282276	0.340013	0.237181	0.351835	0.359813
EIF3K	EIF3K_HUMAN	Eukaryotic translation initiation factor 3 subunit K	2	0	0.696255	0.396995	0.603356	0.632607	0.419639	0.228124	-0.353654	0.00349728	-0.518258	0.419639	-0.468131	-0.750648	-0.599859	-1.15086	9.2475e-17	0.295431	0.276679	0.224765	0.219861	0.24819	0.295592	0.15071	0.418938	0.498706
EIF3L	EIF3L_HUMAN	Eukaryotic translation initiation factor 3 subunit L	3	0	0.540106	0.252137	0.401558	0.240651	0.346547	-0.167928	-0.347504	-0.328664	-0.599201	0.346547	-0.708033	-0.599641	-0.730222	-0.839852	0	0	0	0	0	0	0	0	0	0
EIF3M	EIF3M_HUMAN	Eukaryotic translation initiation factor 3 subunit M	1	0	0.20935	0.0152802	0.406693	0.212667	0.212667	-0.276254	-0.432985	-0.382049	-0.64042	0.212667	-0.485604	-0.448265	-0.788742	-0.853087	0	0	0	0	0	0	0	0	0	0
EIF4G1	IF4G1_HUMAN	Eukaryotic translation initiation factor 4 gamma 1	3	-1.06781e-16	0.354188	0.211858	0.341022	0.216376	0.262663	-0.0677442	-0.487671	-0.368905	-0.653354	0.262663	-0.421932	-0.699529	-0.709926	-0.86973	0	0.210529	0.328926	0.0769305	0.0278712	0.166826	0.0480777	0.145536	0.24163	0.331179
EIF4G2	IF4G2_HUMAN	Eukaryotic translation initiation factor 4 gamma 2	3	0	0.268435	0.0852042	0.105735	-0.000496084	0.279324	-0.111718	-0.329749	-0.181405	-0.329763	0.279324	-0.380153	-0.414953	-0.28714	-0.329267	0	0.148464	0.179479	0.0653303	0.102367	0.204867	0.226709	0.225443	0.393977	0.398737
EIF4B	IF4B_HUMAN	Eukaryotic translation initiation factor 4B	3	-1.06781e-16	0.675228	0.385587	0.459673	0.30089	0.229335	-0.241711	-0.665297	-0.494489	-0.751215	0.229335	-0.916939	-1.05088	-0.954163	-1.0521	0	0.390856	0.0873157	0.203833	0.110109	0.26901	0.281864	0.110455	0.0146002	0.144406
EIF4E2	IF4E2_HUMAN	Eukaryotic translation initiation factor 4E type 2	1	0	0.538146	0.233541	0.350687	-0.0721949	0.340295	-0.522517	-1.42523	-1.33364	-2.16962	0.340295	-1.06066	-1.65877	-1.68433	-2.09742	0	0	0	0	0	0	0	0	0	0
EIF4EBP1	4EBP1_HUMAN	Eukaryotic translation initiation factor 4E-binding protein 1	1	-1.60171e-16	0.705776	0.456143	0.656366	0.66866	0.520537	0.0302578	-0.373572	-0.235283	-0.699241	0.520537	-0.675518	-0.829715	-0.891649	-1.3679	0	0	0	0	0	0	0	0	0	0
EIF4H	IF4H_HUMAN	Eukaryotic translation initiation factor 4H	3	0	0.471877	0.421588	0.520994	0.45437	0.251421	-0.269941	-0.663753	-0.546653	-0.807754	0.251421	-0.741818	-1.08534	-1.06765	-1.26212	0	0.318051	0.282299	0.0477649	0.208148	0.0735054	0.198398	0.202584	0.154964	0.251841
EIF5	IF5_HUMAN	Eukaryotic translation initiation factor 5	3	0	0.377298	0.263188	0.617443	0.757673	0.254154	0.225479	0.129994	0.384863	0.313045	0.254154	-0.15182	-0.133194	-0.23258	-0.444628	0	0	0	0	0	0	0	0	0	0
EIF5A	IF5A1_HUMAN	Eukaryotic translation initiation factor 5A-1	2	0	0.3295	0.0565934	0.322557	0.232739	0.203749	-0.355505	-0.660403	-0.650947	-0.801366	0.203749	-0.685004	-0.716996	-0.973504	-1.03411	0	0.211979	0.271707	0.100396	0.0144476	0.13634	0.230367	0.0858242	0.238241	0.273158
EIF5AL1	IF5AL_HUMAN	Eukaryotic translation initiation factor 5A-1-like	1	0	0.415037	-0.432217	0.273884	0.433738	0.451869	-0.103538	-0.385424	-0.554128	-0.533004	0.451869	-0.518576	0.0467929	-0.828011	-0.966742	0	0	0	0	0	0	0	0	0	0
EIF5B	IF2P_HUMAN	Eukaryotic translation initiation factor 5B	1	0	0.507553	0.294813	0.248028	-0.0345565	0.519116	0.101461	-0.485186	-0.56361	-0.914993	0.519116	-0.406092	-0.779999	-0.811638	-0.880436	9.2475e-17	0.438814	0.220638	0.0920651	0.162517	0.200135	0.455766	0.132673	0.328185	0.338387
EIF6	IF6_HUMAN	Eukaryotic translation initiation factor 6	2	0	0.112046	-0.198717	0.113865	0.00419155	0.265553	-0.142486	-0.273586	-0.361776	-0.783929	0.265553	-0.254532	-0.074869	-0.475641	-0.78812	0	0	0	0	0	0	0	0	0	0
EXOC1	EXOC1_HUMAN	Exocyst complex component 1	1	0	0.567964	0.0685948	0.342637	0.171855	0.433389	0.0630593	-0.45419	-0.559122	-0.832008	0.433389	-0.504904	-0.522785	-0.901759	-1.00386	0	0	0	0	0	0	0	0	0	0
EXOC2	EXOC2_HUMAN	Exocyst complex component 2	2	0	0.103718	-0.180148	-0.0129702	-0.0154935	0.139418	-0.21092	-0.445031	-0.367442	-0.564718	0.139418	-0.314638	-0.264884	-0.354472	-0.549224	0	0	0	0	0	0	0	0	0	0
EXOC3	EXOC3_HUMAN	Exocyst complex component 3	1	0	0.111067	0.0288164	0.295492	0.262711	0.277995	-0.0523596	0.0467736	-0.0224891	-0.0353571	0.277995	-0.163427	0.0179571	-0.317981	-0.298068	0	0.263896	0.372263	0.149012	0.258944	0.230827	0.282955	0.183386	0.235624	0.237061
EXOC4	EXOC4_HUMAN	Exocyst complex component 4	3	-5.33904e-17	0.376921	0.0666602	0.313017	0.2776	0.340284	0.0941499	-0.317143	-0.129407	-0.290894	0.340284	-0.282771	-0.383803	-0.442423	-0.568494	0	0.525948	0.623638	0.435017	0.392764	0.591253	0.758243	0.343378	0.286481	0.364799
EXOC8	EXOC8_HUMAN	Exocyst complex component 8	1	0	0.0344968	0.077041	0.731584	0.841577	0.0627129	-0.346849	-0.323137	-0.0098809	-0.131304	0.0627129	-0.381346	-0.400178	-0.741465	-0.972881	0	0.418986	0.343931	0.357077	0.205042	0.253078	0.372876	0.173315	0.0386041	0.113484
EXD2	EXD2_HUMAN	Exonuclease 3'-5' domain-containing protein 2	1	0	0.387947	0.1963	0.0885657	0.0325672	0.230495	-0.177627	-0.46884	-0.72926	-0.630348	0.230495	-0.565574	-0.66514	-0.817826	-0.662915	0	0	0	0	0	0	0	0	0	0
EXOSC6	EXOS6_HUMAN	Exosome complex component MTR3	1	0	-0.0158261	-0.36888	-0.0225252	-0.172682	0.00408651	-0.520476	-0.778372	-0.923075	-1.25895	0.00408651	-0.50465	-0.409493	-0.90055	-1.08627	1.13258e-16	0.32606	0.161851	0.0788271	0.0602115	0.284785	0.26635	0.0269611	0.11918	0.305258
EXOSC2	EXOS2_HUMAN	Exosome complex component RRP4	3	0	0.226436	0.0236059	0.0383	-0.132227	0.177843	-0.305524	-0.633886	-0.660137	-1.03198	0.177843	-0.53196	-0.657492	-0.698437	-0.899757	3.01923e-32	0.196265	0.234767	0.101144	0.0514098	0.226699	0.242347	0.172361	0.259774	0.362617
EXOSC8	EXOS8_HUMAN	Exosome complex component RRP43	2	0	0.0922098	-0.235928	0.0489945	-0.0734346	-0.003192	-0.359803	-0.726615	-0.743066	-0.923904	-0.003192	-0.452013	-0.490687	-0.792061	-0.850469	0	0.313667	0.285513	0.22711	0.242061	0.228352	0.356997	0.11798	0.229419	0.222679
EXOSC9	EXOS9_HUMAN	Exosome complex component RRP45	2	0	0.271892	-0.129336	0.150796	-0.0837141	0.190988	-0.409282	-0.650961	-0.630474	-1.02153	0.190988	-0.681174	-0.521625	-0.78127	-0.937819	0	0.225268	0.179007	0.128029	0.0602586	0.246262	0.337663	0.168625	0.200232	0.106455
EXOSC5	EXOS5_HUMAN	Exosome complex component RRP46	1	0	0.35247	-0.0546619	0.289	-0.0144093	0.198852	-0.205595	-0.581172	-0.7285	-1.40624	0.198852	-0.558065	-0.52651	-1.0175	-1.39183	0	8.03301e-05	0.268097	0.0661825	0.035052	0.108512	0.121704	0.244394	0.105784	0.176571
DIS3	RRP44_HUMAN	Exosome complex exonuclease RRP44	2	-8.00857e-17	0.285316	-0.0325791	0.228817	0.0406443	0.20571	-0.0298038	-0.40199	-0.349177	-0.681567	0.20571	-0.31512	-0.369411	-0.577994	-0.722211	0	0.204635	0.277014	0.326355	0.134607	0.224835	0.314675	0.177647	0.158556	0.0684369
EXOSC10	EXOSX_HUMAN	Exosome component 10	3	-1.60171e-16	0.248991	0.0661404	0.164478	-0.0054131	0.250502	-0.041035	-0.331009	-0.226678	-0.451862	0.250502	-0.290026	-0.397149	-0.391156	-0.446448	9.2475e-17	0.220563	0.321191	0.142322	0.215756	0.177697	0.348853	0.148254	0.381096	0.423006
XPO1	XPO1_HUMAN	Exportin-1	3	0	0.271907	-0.0534453	0.02521	-0.131057	0.282785	-0.194897	-0.602443	-0.611756	-0.94455	0.282785	-0.466805	-0.548997	-0.636966	-0.813494	9.2475e-17	0.260775	0.389334	0.00855105	0.13359	0.287493	0.334961	0.140179	0.285195	0.278826
CSE1L	XPO2_HUMAN	Exportin-2	3	0	0.364476	0.171825	0.299674	0.136912	0.250857	-0.121249	-0.520808	-0.393891	-0.771625	0.250857	-0.485725	-0.692633	-0.693565	-0.908538	0	0.297784	0.202581	0.0444055	0.0521987	0.246442	0.296376	0.0359855	0.0561785	0.169391
XPO5	XPO5_HUMAN	Exportin-5	2	0	0.449386	0.0857557	0.141856	0.311986	0.354312	0.24642	-0.322945	-0.1052	-0.576751	0.354312	-0.202966	-0.408701	-0.247056	-0.888737	0	0	0	0	0	0	0	0	0	0
ESYT1	ESYT1_HUMAN	Extended synaptotagmin-1	3	0	0.212633	0.0582612	0.1424	0.120465	0.164788	-0.231536	-0.537804	-0.438131	-0.861555	0.164788	-0.444169	-0.596065	-0.580531	-0.98202	0	0	0	0	0	0	0	0	0	0
ESYT2	ESYT2_HUMAN	Extended synaptotagmin-2	3	-5.33904e-17	0.240076	0.177556	0.343757	0.304962	0.17143	-0.0568213	-0.389687	-0.229004	-0.527064	0.17143	-0.296897	-0.567243	-0.572761	-0.832026	0	0	0	0	0	0	0	0	0	0
EZR	EZRI_HUMAN	Ezrin	3	-5.33904e-17	0.339958	0.191481	0.265583	0.121171	0.251972	-0.175037	-0.556618	-0.471175	-0.752743	0.251972	-0.514996	-0.748099	-0.736757	-0.873915	0	0	0	0	0	0	0	0	0	0
SUPT16H	SP16H_HUMAN	FACT complex subunit SPT16	3	-5.33904e-17	0.305303	0.241674	0.291253	0.0722024	0.314698	-0.0901017	-0.411892	-0.335869	-0.60285	0.314698	-0.395404	-0.653566	-0.627123	-0.675052	1.13258e-16	0.38728	0.449934	0.251442	0.209803	0.478582	0.647222	0.194741	0.252882	0.000905751
SSRP1	SSRP1_HUMAN	FACT complex subunit SSRP1	3	-5.33904e-17	0.405105	0.344901	0.460452	0.298507	0.24422	-0.349896	-0.676398	-0.555128	-0.782513	0.24422	-0.755002	-1.0213	-1.01558	-1.08102	0	0	0	0	0	0	0	0	0	0
CAPZA1	CAZA1_HUMAN	F-actin-capping protein subunit alpha-1	2	0	0.344956	0.259938	0.499226	0.430252	0.266107	-0.307235	-0.593553	-0.629299	-0.96336	0.266107	-0.652191	-0.853491	-1.12853	-1.39361	9.2475e-17	0.276578	0.403065	0.0613378	0.107346	0.288435	0.331085	0.263572	0.30729	0.385334
CAPZB	CAPZB_HUMAN	F-actin-capping protein subunit beta	1	0	0.569639	0.172215	0.538493	0.419514	0.346642	0.239076	-0.485786	-0.442495	-0.747163	0.346642	-0.330563	-0.658	-0.980989	-1.16668	9.2475e-17	0.239304	0.259207	0.103372	0.0427744	0.232718	0.313053	0.126991	0.272304	0.306679
FLAD1	FAD1_HUMAN	FAD synthase	2	-8.00857e-17	0.402213	0.189317	0.33963	0.27361	0.332456	-0.0800622	-0.334642	-0.28756	-0.847409	0.332456	-0.482276	-0.52396	-0.62719	-1.12102	1.13258e-16	0.0741592	0.433491	0.025181	0.307092	0.0291716	0.0894677	0.0163294	0.47524	1.06719
FANCI	FANCI_HUMAN	Fanconi anemia group I protein	1	0	0.308753	0.0776573	0.105353	0.203533	0.209217	0.106369	-0.273565	-0.119582	-0.415329	0.209217	-0.202384	-0.351222	-0.224935	-0.618862	0	0.427803	0.543803	0.370114	0.413583	0.331261	0.517868	0.278181	0.328202	0.167567
FUBP1	FUBP1_HUMAN	Far upstream element-binding protein 1	3	-5.33904e-17	0.357749	0.153319	0.271668	0.129474	0.253154	-0.146335	-0.418381	-0.418537	-0.630029	0.253154	-0.504085	-0.5717	-0.690205	-0.759503	1.13258e-16	0.310605	0.275957	0.14912	0.0918089	0.305285	0.341918	0.121789	0.0558282	0.073727
KHSRP	FUBP2_HUMAN	Far upstream element-binding protein 2	3	-5.33904e-17	0.372563	0.264625	0.413266	0.274957	0.248065	-0.104364	-0.442513	-0.348667	-0.622781	0.248065	-0.476927	-0.707138	-0.761933	-0.897738	0	0	0	0	0	0	0	0	0	0
FUBP3	FUBP3_HUMAN	Far upstream element-binding protein 3	3	-5.33904e-17	0.253207	0.307435	0.49572	0.366366	0.274068	-0.0790447	-0.324251	-0.0670006	-0.393043	0.274068	-0.332252	-0.631686	-0.562721	-0.759409	0	0	0	0	0	0	0	0	0	0
FDPS	FPPS_HUMAN	Farnesyl pyrophosphate synthase	3	0	0.39454	0.130254	0.387561	0.313623	0.232672	-0.2068	-0.588937	-0.430676	-0.698398	0.232672	-0.60134	-0.719191	-0.818237	-1.01202	0	0	0	0	0	0	0	0	0	0
FSCN1	FSCN1_HUMAN	Fascin	3	0	0.285358	0.0156594	0.248306	0.165586	0.184036	-0.202432	-0.549818	-0.537685	-0.91324	0.184036	-0.48779	-0.565477	-0.785991	-1.07883	0	0	0	0	0	0	0	0	0	0
FASTKD2	FAKD2_HUMAN	FAST kinase domain-containing protein 2	2	0	0.250845	-0.199561	0.0741801	-0.17697	0.114818	-0.152515	-0.472472	-0.52353	-0.860321	0.114818	-0.40336	-0.27291	-0.59771	-0.683351	0	0	0	0	0	0	0	0	0	0
FASTKD5	FAKD5_HUMAN	FAST kinase domain-containing protein 5	2	-8.00857e-17	0.275225	0.227985	0.519352	0.469384	0.192992	-0.0427134	-0.334574	-0.359681	-0.641805	0.192992	-0.317938	-0.562558	-0.879033	-1.11119	9.2475e-17	0.262653	0.316123	0.0913983	0.193181	0.273818	0.306269	0.167621	0.169367	0.249977
FADS2	FADS2_HUMAN	Fatty acid desaturase 2	2	0	0.632217	0.603569	0.683394	0.849938	0.505972	-0.166407	-0.405484	-0.352527	-0.450011	0.505972	-0.798624	-1.00905	-1.03592	-1.29995	9.2475e-17	0.188132	0.181968	0.100868	0.118839	0.231963	0.323605	0.192132	0.387726	0.415057
FASN	FAS_HUMAN	Fatty acid synthase	3	0	0.455023	0.283433	0.332751	0.0639967	0.320465	-0.272678	-0.749314	-0.821208	-1.29443	0.320465	-0.727702	-1.03275	-1.15396	-1.35843	9.2475e-17	0.266094	0.431547	0.117123	0.123901	0.214518	0.168123	0.124691	0.439539	0.242737
FAR1	FACR1_HUMAN	Fatty acyl-CoA reductase 1	3	-5.33904e-17	0.311717	0.118334	0.253286	0.0775896	0.250689	-0.0933789	-0.428098	-0.394049	-0.608726	0.250689	-0.405096	-0.546433	-0.647335	-0.686316	0	0.25293	0.20095	0.237976	0.152854	0.287339	0.330736	0.224674	0.171686	0.098179
ALDH3A2	AL3A2_HUMAN	Fatty aldehyde dehydrogenase	3	-5.33904e-17	0.310686	0.170696	0.301081	0.281562	0.303564	0.0507457	-0.25992	-0.174737	-0.413898	0.303564	-0.259941	-0.430616	-0.475818	-0.69546	0	0.184112	0.109977	0.200227	0.0505031	0.130355	0.256781	0.135711	0.295835	0.370137
FBXO11	FBX11_HUMAN	F-box only protein 11	1	0	0.223951	0.0422982	0.184803	0.135319	0.340003	0.0577583	-0.286357	-0.255112	-0.591087	0.340003	-0.166192	-0.328656	-0.439914	-0.726406	0	0.0749989	0.0410451	0.600195	0.662061	0.243063	0.0618062	0.132792	0.0940107	0.123476
FBXO22	FBX22_HUMAN	F-box only protein 22	1	0	0.435769	-0.0555899	0.0608252	-0.220323	0.393303	-0.18223	-0.8077	-0.821053	-0.988998	0.393303	-0.617999	-0.75211	-0.881878	-0.768674	0	0.320822	0.25366	0.133068	0.0695527	0.32826	0.322328	0.0553699	0.0893421	0.164549
FBXO28	FBX28_HUMAN	F-box only protein 28	1	0	0.0171852	-0.127319	0.501463	0.493058	-0.138097	-0.512009	-0.426154	-0.212147	-0.402437	-0.138097	-0.529194	-0.298834	-0.71361	-0.895495	9.2475e-17	0.226008	0.27569	0.0289944	0.107404	0.167632	0.215341	0.0476744	0.232746	0.362733
FBXO38	FBX38_HUMAN	F-box only protein 38	2	-8.00857e-17	0.232396	0.0135529	0.435554	0.416328	0.312849	-0.132083	-0.357235	-0.243505	-0.459561	0.312849	-0.364479	-0.370788	-0.67906	-0.875889	9.2475e-17	0.238877	0.226053	0.221299	0.14826	0.234822	0.254328	0.0819997	0.124157	0.090615
FBXO5	FBX5_HUMAN	F-box only protein 5	1	0	0.528833	0.0542336	0.292191	0.339683	0.467878	0.262499	-0.182673	-0.144525	-0.630663	0.467878	-0.266334	-0.236907	-0.436717	-0.970346	0	0.344238	0.749815	0.147757	0.233085	0.146316	0.00847972	0.117831	0.14594	0.00341476
FRMPD1	FRPD1_HUMAN	FERM and PDZ domain-containing protein 1	1	0	-0.0716896	-0.134165	0.0753616	0.0922968	0.0504767	-0.481965	-0.557377	-0.39557	-0.499358	0.0504767	-0.410275	-0.423211	-0.470932	-0.591654	0	0.285556	0.0999761	0.023438	0.00487004	0.231646	0.275387	0.0255577	0.0112208	0.081846
FARP2	FARP2_HUMAN	FERM, RhoGEF and pleckstrin domain-containing protein 2	1	0	-0.117357	-0.364364	0.13022	-0.00822051	0.0496011	-0.394689	-0.390318	-0.48717	-0.661365	0.0496011	-0.277332	-0.0259532	-0.617389	-0.653144	0	0	0	0	0	0	0	0	0	0
FTH1	FRIH_HUMAN	Ferritin heavy chain	2	0	0.435727	0.652297	0.738588	0.891659	0.198477	-0.302556	-0.488744	-0.35906	-0.524918	0.198477	-0.738283	-1.14104	-1.09765	-1.41658	0	0.382426	0.333748	0.236189	0.327582	0.440057	0.642578	0.353516	0.226803	0.071995
FTL	FRIL_HUMAN	Ferritin light chain	2	0	0.314982	0.192018	0.578199	0.730518	0.117127	-0.268138	-0.547144	-0.542487	-0.678329	0.117127	-0.58312	-0.739163	-1.12069	-1.40885	0	0	0	0	0	0	0	0	0	0
FECH	HEMH_HUMAN	Ferrochelatase, mitochondrial	1	0	0.219994	0.0175997	0.454339	0.430334	0.133431	-0.204946	-0.0913708	-0.0963439	-0.217895	0.133431	-0.42494	-0.10897	-0.550683	-0.648229	0	0.272209	0.282114	0.0430515	0.146647	0.233816	0.247521	0.137624	0.195605	0.0845281
FHOD1	FHOD1_HUMAN	FH1/FH2 domain-containing protein 1	1	0	0.040407	-0.280108	0.178331	-0.248985	-0.0866204	-0.399872	-0.30015	-0.612992	-0.5563	-0.0866204	-0.440279	-0.0200422	-0.791324	-0.307315	0	0	0	0	0	0	0	0	0	0
FBN2	FBN2_HUMAN	Fibrillin-2	2	0	0.334011	0.026433	0.352206	0.218808	0.282557	-0.000134748	-0.259665	-0.379329	-0.557936	0.282557	-0.334146	-0.286098	-0.731536	-0.776744	0	0	0	0	0	0	0	0	0	0
FGFBP1	FGFP1_HUMAN	Fibroblast growth factor-binding protein 1	1	0	0.671879	0.314522	0.58799	0.29103	0.577366	0.0177886	-0.682967	-1.05502	-1.51303	0.577366	-0.654091	-0.997489	-1.64301	-1.80406	0	0.143186	0.149667	0.158218	0.0523091	0.147774	0.0443291	0.171486	0.0327238	0.126883
FN1	FINC_HUMAN	Fibronectin	2	0	0.124026	-0.158546	0.0379724	0.0198421	0.206193	-0.272965	-0.475292	-0.453494	-0.726437	0.206193	-0.396991	-0.316746	-0.491466	-0.746279	0	0.154011	0.302435	0.163123	0.112546	0.142565	0.198835	0.0215209	0.171371	0.136703
FNDC3B	FND3B_HUMAN	Fibronectin type III domain-containing protein 3B	1	0	0.304138	0.102025	0.37085	-0.169014	0.536776	0.128944	-0.332677	-0.408672	-0.544302	0.536776	-0.175194	-0.434701	-0.779522	-0.375288	0	0.229835	0.294942	0.0941208	0.15839	0.173887	0.283994	0.185186	0.300593	0.296348
FNDC3A	FND3A_HUMAN	Fibronectin type-III domain-containing protein 3A	1	0	0.345458	0.0333544	0.21824	0.00411989	0.299505	0.113174	-0.338564	-0.328167	-0.561795	0.299505	-0.232284	-0.371918	-0.546407	-0.565915	9.2475e-17	0.253285	0.396169	0.181842	0.270098	0.262413	0.157102	0.235665	0.382007	0.50367
FBLN1	FBLN1_HUMAN	Fibulin-1	2	0	0.355164	0.283873	0.331009	0.339246	0.260311	-0.140237	-0.42136	-0.428146	-0.641751	0.260311	-0.4954	-0.705233	-0.759154	-0.980998	1.13258e-16	0.10258	0.383642	0.166084	0.150332	0.109657	0.189395	0.121347	0.291413	0.266162
FIGNL1	FIGL1_HUMAN	Fidgetin-like protein 1	3	0	0.260011	0.19853	0.34787	0.357412	0.213869	-0.0760277	-0.377481	-0.149759	-0.3642	0.213869	-0.336038	-0.576011	-0.497629	-0.721612	9.2475e-17	0.233533	0.319377	0.143462	0.200809	0.283535	0.387902	0.26881	0.374044	0.488082
FLNA	FLNA_HUMAN	Filamin-A	3	0	0.330886	0.0894258	0.270885	0.18405	0.217508	-0.131403	-0.464577	-0.367431	-0.75947	0.217508	-0.462289	-0.554003	-0.638316	-0.94352	0	0.237303	0.240291	0.0995686	0.162012	0.205216	0.351969	0.223905	0.306588	0.343147
FLNB	FLNB_HUMAN	Filamin-B	3	-5.33904e-17	0.374479	0.181345	0.19234	-0.082503	0.230466	-0.273999	-0.596744	-0.572444	-0.895061	0.230466	-0.648477	-0.778089	-0.764783	-0.812558	0	0.255814	0.289738	0.121962	0.177317	0.165885	0.250686	0.0365586	0.257822	0.226251
FBLIM1	FBLI1_HUMAN	Filamin-binding LIM protein 1	2	-8.00857e-17	0.250872	0.176677	0.203596	0.220059	0.233	-0.260126	-0.515384	-0.447214	-0.693297	0.233	-0.510999	-0.69206	-0.650809	-0.913357	0	0	0	0	0	0	0	0	0	0
FKBP15	FKB15_HUMAN	FK506-binding protein 15	1	-1.60171e-16	0.572602	0.136952	0.312539	0.136952	0.432121	0.183142	-0.336006	-0.322467	-0.701411	0.432121	-0.38946	-0.472957	-0.635006	-0.838363	0	0.150451	0.380087	0.225349	0.258849	0.125109	0.309733	0.170825	0.231136	0.296105
FEN1	FEN1_HUMAN	Flap endonuclease 1	3	-5.33904e-17	0.28419	0.0739871	0.205109	0.0933592	0.285331	-0.139952	-0.517468	-0.387067	-0.491909	0.285331	-0.424142	-0.591456	-0.592177	-0.585268	0	0	0	0	0	0	0	0	0	0
FLOT1	FLOT1_HUMAN	Flotillin-1	3	0	0.341181	0.142823	0.277805	0.142915	0.37435	-0.0672049	-0.375066	-0.324998	-0.631516	0.37435	-0.408386	-0.517889	-0.602803	-0.774431	0	0	0	0	0	0	0	0	0	0
FLOT2	FLOT2_HUMAN	Flotillin-2	3	0	0.359074	0.254037	0.443618	0.47118	0.286564	-0.0826307	-0.371224	-0.350949	-0.543878	0.286564	-0.441705	-0.625261	-0.794567	-1.01506	0	0	0	0	0	0	0	0	0	0
PTK2	FAK1_HUMAN	Focal adhesion kinase 1	1	0	0.471829	0.162122	0.261867	0.115477	0.342633	-0.021757	-0.448096	-0.606719	-0.868096	0.342633	-0.493586	-0.610218	-0.868586	-0.983573	0	0	0	0	0	0	0	0	0	0
FNIP1	FNIP1_HUMAN	Folliculin-interacting protein 1	2	0	0.230793	0.456717	0.463547	0.427645	0.0919725	-0.0847388	0.0113979	0.366725	0.349805	0.0919725	-0.315532	-0.445319	-0.0968217	-0.0778409	0	0	0	0	0	0	0	0	0	0
FPGS	FOLC_HUMAN	Folylpolyglutamate synthase, mitochondrial	1	0	0.460199	0.102731	0.494463	0.249997	0.502048	0.0970248	-0.0878598	-0.225924	-0.59674	0.502048	-0.363174	-0.190591	-0.720387	-0.846738	0	0.223682	0.0331434	0.0987676	0.187763	0.136655	0.311762	0.0526204	0.044281	0.278396
FOXK1	FOXK1_HUMAN	Forkhead box protein K1	1	0	0.0850057	-0.119779	0.231435	0.114373	0.0104346	-0.302633	-0.458863	-0.453677	-0.780756	0.0104346	-0.387638	-0.339084	-0.685112	-0.895129	0	0	0	0	0	0	0	0	0	0
FOXK2	FOXK2_HUMAN	Forkhead box protein K2	1	0	0.400446	0.386221	0.132583	0.174574	0.362851	0.0292423	-0.183943	0.0130698	-0.169389	0.362851	-0.371204	-0.570164	-0.119513	-0.343963	9.2475e-17	0.23465	0.228159	0.139633	0.0834846	0.231625	0.317391	0.152969	0.304451	0.363116
FOXO3	FOXO3_HUMAN	Forkhead box protein O3	1	-1.60171e-16	-0.162873	-0.795701	-0.217787	-0.236094	-0.0415017	-0.427687	-0.622877	-0.614195	-0.756957	-0.0415017	-0.264814	0.172823	-0.396407	-0.520863	0	0	0	0	0	0	0	0	0	0
FMNL2	FMNL2_HUMAN	Formin-like protein 2	1	0	-0.0656128	-0.329968	0.0337761	-0.195653	-0.13493	-0.260933	-0.50768	-0.647278	-0.770116	-0.13493	-0.19532	-0.177711	-0.681054	-0.574464	0	0.225382	0.460541	0.185635	0.285272	0.232782	0.29151	0.0944209	0.415057	0.357487
FOSL1	FOSL1_HUMAN	Fos-related antigen 1	2	0	0.199718	0.247311	0.459368	0.195877	0.111715	-0.285872	-0.642943	-0.744813	-1.1424	0.111715	-0.485591	-0.890254	-1.20418	-1.33827	0	0.239368	0.345209	0.110037	0.164241	0.219737	0.3049	0.134424	0.408218	0.386712
FOSL2	FOSL2_HUMAN	Fos-related antigen 2	1	-1.60171e-16	0.0725652	-0.221148	0.232476	0.270636	0.135138	-0.383602	-0.387897	-0.363852	-0.933701	0.135138	-0.456167	-0.166749	-0.596328	-1.20434	0	0.343924	0.197748	0.0465986	0.0820274	0.287542	0.328302	0.00396692	0.0173217	0.21167
FXR1	FXR1_HUMAN	Fragile X mental retardation syndrome-related protein 1	3	-5.33904e-17	0.369463	0.281949	0.405558	0.323364	0.251074	-0.190237	-0.50649	-0.28885	-0.538952	0.251074	-0.5597	-0.788439	-0.694408	-0.862316	0	0.276796	0.348042	0.146159	0.0828128	0.185215	0.256881	0.133494	0.454977	0.184798
FZD6	FZD6_HUMAN	Frizzled-6	1	-1.60171e-16	0.441638	0.372644	0.539046	0.434259	0.526112	0.293299	-0.140403	-0.256845	-0.216382	0.526112	-0.148338	-0.513047	-0.795891	-0.650641	1.13258e-16	0.344314	0.389871	0.447281	0.370194	0.473186	0.519017	0.277974	0.14317	0.02162
TIGAR	TIGAR_HUMAN	Fructose-2,6-bisphosphatase TIGAR	2	0	0.261805	0.165823	0.410941	0.648817	0.222541	-0.258596	-0.483806	-0.216686	-0.385108	0.222541	-0.520402	-0.649629	-0.627627	-1.03392	0	0	0	0	0	0	0	0	0	0
ALDOA	ALDOA_HUMAN	Fructose-bisphosphate aldolase A	3	0	0.519124	0.565637	0.73635	0.719245	0.214509	-0.431911	-0.856887	-0.698883	-1.0058	0.214509	-0.951035	-1.42252	-1.43523	-1.72504	0	0	0	0	0	0	0	0	0	0
ALDOC	ALDOC_HUMAN	Fructose-bisphosphate aldolase C	2	0	0.307357	0.0522602	0.435714	0.234254	0.205286	-0.229465	-0.482695	-0.640471	-1.06707	0.205286	-0.536821	-0.534955	-1.07619	-1.30132	0	0	0	0	0	0	0	0	0	0
FH	FUMH_HUMAN	Fumarate hydratase, mitochondrial	3	0	0.368533	0.253957	0.385997	0.19424	0.249632	-0.242037	-0.605343	-0.365394	-0.703588	0.249632	-0.61057	-0.8593	-0.751392	-0.897828	0	0	0	0	0	0	0	0	0	0
FAH	FAAA_HUMAN	Fumarylacetoacetase	2	-8.00857e-17	0.13834	-0.427493	0.0485799	-0.127542	-0.0899737	-0.361521	-0.697715	-0.741452	-1.00095	-0.0899737	-0.499862	-0.270222	-0.790032	-0.873408	9.2475e-17	0.240518	0.125453	0.164347	0.0568382	0.168675	0.308482	0.139652	0.291618	0.239142
GPKOW	GPKOW_HUMAN	G patch domain and KOW motifs-containing protein	1	0	0.550788	0.188777	0.402236	0.224666	0.361649	0.120957	-0.338068	-0.274332	-0.780524	0.361649	-0.429831	-0.526845	-0.676568	-1.00519	0	0	0	0	0	0	0	0	0	0
GPATCH4	GPTC4_HUMAN	G patch domain-containing protein 4	1	0	0.378691	-0.0573543	0.209945	-0.106163	0.343955	-0.00808428	-0.547544	-0.694946	-1.08122	0.343955	-0.386775	-0.49019	-0.904891	-0.975057	0	0	0	0	0	0	0	0	0	0
GPATCH8	GPTC8_HUMAN	G patch domain-containing protein 8	1	-1.60171e-16	0.426157	0.193807	0.412244	0.282437	0.39537	0.386859	-0.34301	-0.216359	-0.676845	0.39537	-0.0392976	-0.536818	-0.628603	-0.959282	0	0.484689	0.250907	0.131879	0.161336	0.45954	0.464119	0.0438477	0.154559	0.141661
CCND1	CCND1_HUMAN	G1/S-specific cyclin-D1	1	0	0.427051	-0.148538	0.170183	-0.382129	0.101856	-0.650824	-1.33906	-1.82592	-2.2665	0.101856	-1.07787	-1.19052	-1.99611	-1.88437	0	0.508259	0.487401	0.426893	0.194558	0.384305	0.336786	0.145401	0.0442168	0.235645
CCND3	CCND3_HUMAN	G1/S-specific cyclin-D3	1	-1.60171e-16	0.240876	0.0498206	0.253102	0.129223	0.025664	-0.355575	-0.639323	-0.731737	-1.09951	0.025664	-0.596451	-0.689144	-0.984839	-1.22873	0	0.214915	0.303394	0.141251	0.119583	0.206576	0.282743	0.151814	0.222469	0.155148
GTSE1	GTSE1_HUMAN	G2 and S phase-expressed protein 1	2	0	0.278629	0.0775298	0.439766	0.267001	0.137923	-0.0470226	-0.223321	-0.393857	-0.543663	0.137923	-0.325651	-0.30085	-0.833623	-0.810664	0	0	0	0	0	0	0	0	0	0
CCNB1	CCNB1_HUMAN	G2/mitotic-specific cyclin-B1	2	0	0.320865	0.0312542	0.243125	-0.00738518	0.222453	-0.330101	-0.675791	-0.646487	-0.873317	0.222453	-0.650967	-0.707045	-0.889612	-0.865931	9.2475e-17	0.403395	0.343567	0.339933	0.270853	0.427431	0.40411	0.197318	0.405446	0.221627
CCNB2	CCNB2_HUMAN	G2/mitotic-specific cyclin-B2	3	0	0.256867	0.0174301	0.176784	0.0926172	0.24393	-0.0904034	-0.416223	-0.245274	-0.498949	0.24393	-0.34727	-0.433653	-0.422058	-0.591566	0	0	0	0	0	0	0	0	0	0
GABPB1	GABP1_HUMAN	GA-binding protein subunit beta-1	1	0	0.554537	0.205291	0.383573	0.0725963	0.421659	-0.378481	-0.684433	-0.541678	-0.915268	0.421659	-0.933018	-0.889724	-0.925251	-0.987864	0	0.301303	0.416087	0.125265	0.138065	0.287639	0.33119	0.152825	0.299844	0.282502
GALK1	GALK1_HUMAN	Galactokinase	2	-8.00857e-17	0.13105	-0.0256062	0.0740923	-0.0130098	0.120189	-0.240098	-0.366738	-0.331892	-0.682253	0.120189	-0.371148	-0.341132	-0.405985	-0.669243	0	0	0	0	0	0	0	0	0	0
GALT	GALT_HUMAN	Galactose-1-phosphate uridylyltransferase	1	0	0.658579	0.440963	0.510282	0.0707424	0.277246	-0.0804764	-0.636972	-0.891932	-0.677248	0.277246	-0.739055	-1.07794	-1.40221	-0.747991	0	0	0	0	0	0	0	0	0	0
LGALS1	LEG1_HUMAN	Galectin-1	3	0	0.476097	0.403176	0.604225	0.594318	0.175831	-0.415016	-0.786943	-0.600289	-0.953893	0.175831	-0.891113	-1.19012	-1.20451	-1.54821	0	0.280944	0.17371	0.0751774	0.124466	0.313774	0.22966	0.0692082	0.000190537	0.282449
LGALS3	LEG3_HUMAN	Galectin-3	2	0	0.408772	0.501474	0.798068	0.864599	0.27072	-0.19657	-0.326278	-0.275664	-0.380788	0.27072	-0.605342	-0.827752	-1.07373	-1.24539	0	0	0	0	0	0	0	0	0	0
LGALS3BP	LG3BP_HUMAN	Galectin-3-binding protein	3	0	0.234462	-0.0730768	0.145431	0.0974346	0.865389	1.19681	0.866966	0.96984	0.729864	0.865389	0.962352	0.940043	0.824409	0.63243	9.2475e-17	0.265885	0.223029	0.171786	0.089883	0.259512	0.349121	0.257379	0.343412	0.616677
LGALS8	LEG8_HUMAN	Galectin-8	1	-1.60171e-16	0.570017	0.276921	0.574443	0.617736	0.470358	0.116883	-0.335381	-0.245909	-0.506604	0.470358	-0.453135	-0.612303	-0.820352	-1.12434	0	0.24389	0.189563	0.351127	0.0886131	0.00816862	0.0610156	0.257121	0.377836	0.612694
GGNBP2	GGNB2_HUMAN	Gametogenetin-binding protein 2	1	0	0.654803	0.388993	0.580204	0.450417	0.521425	0.231073	-0.0934733	-0.0365414	-0.37163	0.521425	-0.42373	-0.482466	-0.616746	-0.822047	0	0	0	0	0	0	0	0	0	0
ADD3	ADDG_HUMAN	Gamma-adducin	1	-1.60171e-16	0.614309	0.104108	0.540108	0.288921	0.460992	0.0920739	-0.350658	-0.440616	-0.798259	0.460992	-0.522235	-0.454767	-0.980725	-1.08718	1.13258e-16	0.426999	0.278332	0.286173	0.0638784	0.238413	0.172241	0.0886861	0.0667496	0.181819
GABARAPL2	GBRL2_HUMAN	Gamma-aminobutyric acid receptor-associated protein-like 2	2	0	0.290562	0.297423	0.471844	0.555223	0.174645	-0.166395	-0.4756	-0.144599	-0.319105	0.174645	-0.456957	-0.773023	-0.616443	-0.874328	0	0	0	0	0	0	0	0	0	0
GGT5	GGT5_HUMAN	Gamma-glutamyltransferase 5	1	0	0.0426232	-0.255011	0.125046	0.00230047	0.0624857	-0.30264	-0.301444	-0.428102	-0.644205	0.0624857	-0.345263	-0.0464335	-0.553149	-0.646505	1.13258e-16	0.084265	0.0211918	0.157575	0.0307169	0.0412727	0.176059	0.107713	0.209814	0.0987752
IFI16	IF16_HUMAN	Gamma-interferon-inducible protein 16	3	0	0.260424	-0.0197333	-0.181244	-0.263737	0.257304	-0.0898025	-0.44031	-0.356132	-0.333987	0.257304	-0.350226	-0.420577	-0.174887	-0.0702505	0	0	0	0	0	0	0	0	0	0
SNCG	SYUG_HUMAN	Gamma-synuclein	2	0	0.426528	0.21236	0.752193	0.59659	0.395136	-0.126797	-0.475497	-0.301059	-0.669948	0.395136	-0.553324	-0.687857	-1.05325	-1.26654	0	0.242088	0.181191	0.0642972	0.0743703	0.205959	0.181498	0.11028	0.0180129	0.0434941
TXLNG	TXLNG_HUMAN	Gamma-taxilin	2	0	0.288443	-0.226937	0.0189357	0.0780525	0.15328	-0.264016	-0.713355	-0.658105	-0.928966	0.15328	-0.552458	-0.486417	-0.67704	-1.00702	1.13258e-16	0.0245374	0.16112	0.161214	0.0759851	0.179896	0.201396	0.270369	0.177524	0.0537542
TUBGCP2	GCP2_HUMAN	Gamma-tubulin complex component 2	2	0	0.404659	0.285004	0.321413	0.225618	0.35631	-0.0867336	-0.39301	-0.255291	-0.451239	0.35631	-0.491393	-0.678014	-0.576704	-0.676856	0	0	0	0	0	0	0	0	0	0
GM2A	SAP3_HUMAN	Ganglioside GM2 activator	1	-1.60171e-16	0.738434	0.333007	0.550632	0.610958	0.648256	0.238342	-0.316691	-0.375367	-0.76897	0.648256	-0.500092	-0.649699	-0.925999	-1.37993	0	0.22094	0.204154	0.152788	0.0459075	0.197103	0.331595	0.231735	0.412405	0.423491
TSTA3	FCL_HUMAN	GDP-L-fucose synthase	3	-5.33904e-17	0.484227	0.289883	0.627677	0.483211	0.444792	-0.247445	-0.829558	-0.86369	-0.946493	0.444792	-0.731672	-1.11944	-1.49137	-1.4297	0	0.236289	0.0195696	0.250788	0.288441	0.19144	0.281826	0.080305	0.0493914	0.329812
GSN	GELS_HUMAN	Gelsolin	2	0	0.37376	0.445581	0.27749	0.321261	0.422821	-0.0300198	-0.435491	-0.328142	-0.764313	0.422821	-0.40378	-0.881072	-0.605633	-1.08557	0	0.33009	0.410531	0.338484	0.283697	0.633993	0.983062	0.905434	1.19725	1.29126
GEMIN4	GEMI4_HUMAN	Gem-associated protein 4	1	0	0.309241	-0.175655	0.0631707	-0.163474	0.34745	0.160198	-0.641653	-0.741849	-1.3529	0.34745	-0.149043	-0.465998	-0.80502	-1.18943	0	0	0	0	0	0	0	0	0	0
GEMIN5	GEMI5_HUMAN	Gem-associated protein 5	1	0	0.489948	0.155005	0.240557	0.134405	0.559142	0.0900982	-0.062861	-0.163133	-0.445966	0.559142	-0.399849	-0.217866	-0.403689	-0.580371	0	0	0	0	0	0	0	0	0	0
GTF3C1	TF3C1_HUMAN	General transcription factor 3C polypeptide 1	2	0	0.153201	-0.156397	0.0302187	-0.0478389	0.204096	-0.23011	-0.462228	-0.676288	-0.691309	0.204096	-0.38331	-0.305831	-0.706507	-0.64347	0	0	0	0	0	0	0	0	0	0
GTF3C2	TF3C2_HUMAN	General transcription factor 3C polypeptide 2	1	0	-0.113228	-0.395751	-0.00211198	-0.238095	-0.110036	-0.394641	-0.687048	-0.620644	-0.887188	-0.110036	-0.281413	-0.291297	-0.618532	-0.649093	0	0.300341	0.454894	0.0562383	0.160614	0.148122	0.281866	0.0132304	0.216664	0.17934
GTF3C3	TF3C3_HUMAN	General transcription factor 3C polypeptide 3	3	0	0.231977	0.021072	0.085774	0.111464	0.254547	-0.133596	-0.447565	-0.29615	-0.651928	0.254547	-0.365573	-0.468637	-0.381924	-0.763392	0	0	0	0	0	0	0	0	0	0
GTF2F1	T2FA_HUMAN	General transcription factor IIF subunit 1	1	0	0.491027	0.0580646	0.457635	0.277957	0.242357	-0.110519	-0.533896	-0.565652	-0.774474	0.242357	-0.601546	-0.591961	-1.02329	-1.05243	0	0.354087	0.358932	0.350767	0.294443	0.32029	0.307115	0.246834	0.400799	0.481404
GTF2H2	TF2H2_HUMAN	General transcription factor IIH subunit 2	2	0	0.281995	0.000890155	0.233539	0.0942644	0.226611	-0.187965	-0.494929	-0.476125	-0.785364	0.226611	-0.469959	-0.495819	-0.709664	-0.879628	0	0.164587	0.15021	0.078253	0.0215291	0.1161	0.255949	0.0176771	0.119419	0.13049
GTF2I	GTF2I_HUMAN	General transcription factor II-I	3	0	0.275484	0.20346	0.301726	0.271241	0.226013	-0.221587	-0.570779	-0.490662	-0.789548	0.226013	-0.497071	-0.77424	-0.792388	-1.06079	0	0.430288	0.200139	0.135063	0.267158	0.392565	0.112317	0.224966	0.166799	0.399081
USO1	USO1_HUMAN	General vesicular transport factor p115	2	0	0.112275	0.0528385	0.171649	0.104188	0.109793	-0.190281	-0.333449	0.0513017	-0.0262538	0.109793	-0.302556	-0.386287	-0.120347	-0.130442	0	0.060372	0.141849	0.0917432	0.137425	0.0893445	0.120325	0.00887569	0.235053	0.272869
GSE1	GSE1_HUMAN	Genetic suppressor element 1	1	0	0.0342026	-0.320138	0.240703	-0.00244163	0.0267383	-0.255188	-0.315956	-0.371879	-0.598058	0.0267383	-0.289391	0.00418173	-0.612582	-0.595617	0	0	0	0	0	0	0	0	0	0
RABGGTA	PGTA_HUMAN	Geranylgeranyl transferase type-2 subunit alpha	1	0	0.144973	-0.489791	0.398948	-0.179574	0.0508374	0.0723656	-0.428948	-0.730625	-0.525606	0.0508374	-0.0726077	0.0608427	-1.12957	-0.346032	0	0.2293	0.16996	0.41242	0.0140303	0.0765854	0.0199752	0.234738	0.389947	0.522829
GHDC	GHDC_HUMAN	GH3 domain-containing protein	1	0	0.215794	0.310855	0.156477	0.391349	0.103425	-0.154788	-0.379909	-0.215846	-0.418671	0.103425	-0.370582	-0.690764	-0.372323	-0.81002	0	0	0	0	0	0	0	0	0	0
GMFB	GMFB_HUMAN	Glia maturation factor beta	1	0	0.103137	-0.121102	0.372276	0.210697	0.145472	-0.459793	-0.54268	-0.619378	-0.790148	0.145472	-0.56293	-0.421578	-0.991654	-1.00084	0	0	0	0	0	0	0	0	0	0
GMFG	GMFG_HUMAN	Glia maturation factor gamma	1	0	0.377507	0.138325	0.521989	0.0590544	0.336323	-0.160287	-0.699937	-0.824282	-1.34829	0.336323	-0.537794	-0.838263	-1.34627	-1.40734	0	0.404018	0.210656	0.168826	0.0272994	0.406241	0.389886	0.372352	0.168445	0.114183
NR3C1	GCR_HUMAN	Glucocorticoid receptor	2	0	0.132779	-0.285428	-0.139849	-0.492684	0.169412	-0.121283	-0.481032	-0.484322	-0.804265	0.169412	-0.254062	-0.195604	-0.344473	-0.31158	0	0	0	0	0	0	0	0	0	0
GNPDA1	GNPI1_HUMAN	Glucosamine-6-phosphate isomerase 1	2	-8.00857e-17	0.220908	-0.159087	0.161725	0.127017	0.189318	-0.298542	-0.57068	-0.614994	-0.828181	0.189318	-0.519451	-0.411593	-0.776718	-0.955198	0	0.238617	0.270117	0.0789888	0.0439791	0.198302	0.353179	0.143463	0.206055	0.265742
G6PD	G6PD_HUMAN	Glucose-6-phosphate 1-dehydrogenase	3	-5.33904e-17	0.370532	0.303235	0.524312	0.556979	0.29528	-0.220803	-0.557946	-0.431127	-0.599877	0.29528	-0.591335	-0.861182	-0.955439	-1.15686	0	0.198845	0.216569	0.10031	0.144645	0.178457	0.215613	0.0454757	0.252269	0.401242
GPI	G6PI_HUMAN	Glucose-6-phosphate isomerase	3	0	0.386296	0.302557	0.452617	0.38979	0.256166	-0.339388	-0.656462	-0.514103	-0.807556	0.256166	-0.725683	-0.959018	-0.96672	-1.19735	0	0	0	0	0	0	0	0	0	0
PRKCSH	GLU2B_HUMAN	Glucosidase 2 subunit beta	3	-5.33904e-17	0.36101	0.325382	0.488092	0.344546	0.330321	-0.0915986	-0.33496	-0.017948	-0.517501	0.330321	-0.452609	-0.660342	-0.50604	-0.862047	0	0.309995	0.213376	0.12401	0.147169	0.403436	0.335651	0.122104	0.0884829	0.251993
GBA	GLCM_HUMAN	Glucosylceramidase	2	0	0.405682	0.233125	0.369292	0.37042	0.32927	0.0293212	-0.414356	-0.297893	-0.526158	0.32927	-0.376361	-0.647481	-0.667185	-0.896578	0	0.0437546	0.322096	0.17615	0.010589	0.057845	0.128752	0.0311714	0.297092	0.347284
GLUD1	DHE3_HUMAN	Glutamate dehydrogenase 1, mitochondrial	3	0	0.285374	0.195681	0.26035	0.21788	0.236077	-0.183674	-0.469861	-0.501167	-0.608673	0.236077	-0.469048	-0.665542	-0.761517	-0.826553	0	0	0	0	0	0	0	0	0	0
GCLC	GSH1_HUMAN	Glutamate--cysteine ligase catalytic subunit	2	-1.60171e-16	0.303942	0.0145847	0.245204	0.356595	0.372174	0.0364613	-0.2411	-0.0246153	-0.212153	0.372174	-0.267481	-0.255685	-0.269819	-0.568748	0	0	0	0	0	0	0	0	0	0
GCLM	GSH0_HUMAN	Glutamate--cysteine ligase regulatory subunit	1	-1.60171e-16	0.0379973	-0.041354	0.36521	0.438485	0.0124031	-0.235665	-0.296254	-0.152129	-0.217117	0.0124031	-0.273662	-0.2549	-0.517339	-0.655603	0	0	0	0	0	0	0	0	0	0
GLS	GLSK_HUMAN	Glutaminase kidney isoform, mitochondrial	2	0	0.116994	-0.124861	0.144635	0.00484942	0.132631	-0.191904	-0.529591	-0.598294	-0.858346	0.132631	-0.308898	-0.40473	-0.74293	-0.863195	0	0	0	0	0	0	0	0	0	0
GLUL	GLNA_HUMAN	Glutamine synthetase	3	0	0.306847	-0.00197286	0.0119357	-0.137799	0.251605	-0.154025	-0.48976	-0.645971	-0.940644	0.251605	-0.460873	-0.487787	-0.657907	-0.802845	0	0.009292	0.436578	0.658134	1.14561	0.109928	0.121092	0.567707	0.700365	0.858534
GFPT1	GFPT1_HUMAN	Glutamine--fructose-6-phosphate aminotransferase [isomerizing] 1	2	0	0.268841	0.0171742	0.193616	0.166811	0.178317	-0.302126	-0.624784	0.0700618	0.290843	0.178317	-0.570967	-0.641958	-0.123554	0.124033	1.13258e-16	0.287699	0.155413	0.0876377	0.220437	0.29485	0.301005	0.0266535	0.0127339	0.228075
QRICH1	QRIC1_HUMAN	Glutamine-rich protein 1	1	0	0.488923	0.22283	0.272702	0.121356	0.375445	0.149244	-0.484406	-0.506138	-0.778045	0.375445	-0.339679	-0.707236	-0.77884	-0.899401	9.2475e-17	0.31583	0.398853	0.0764253	0.24857	0.245218	0.287496	0.16197	0.22998	0.324124
QARS	SYQ_HUMAN	Glutamine--tRNA ligase	3	0	0.501847	0.186499	0.318703	0.177939	0.236343	-0.0631631	-0.367594	-0.328118	-0.653199	0.236343	-0.56501	-0.554093	-0.646821	-0.831137	0	0.261762	0.349528	0.0533713	0.16456	0.254179	0.295592	0.204266	0.308621	0.346368
GLRX3	GLRX3_HUMAN	Glutaredoxin-3	2	0	0.227965	-0.0280391	0.254356	0.000738518	0.181268	-0.327607	-0.701872	-0.720139	-0.994564	0.181268	-0.555572	-0.673833	-0.974495	-0.995302	9.2475e-17	0.341802	0.603561	0.347602	0.424958	0.371232	0.340352	0.410147	0.403308	0.181442
GCDH	GCDH_HUMAN	Glutaryl-CoA dehydrogenase, mitochondrial	3	-1.06781e-16	0.282941	0.14435	0.274679	0.300633	0.239764	-0.0217017	-0.309262	-0.236433	-0.448489	0.239764	-0.304643	-0.453612	-0.511112	-0.749123	0	0.00709442	0.211973	0.0649417	0.297279	0.0748163	0.0614155	0.0964294	0.397824	0.595913
GPX1	GPX1_HUMAN	Glutathione peroxidase 1	1	0	0.603837	0.0612458	0.19002	0.196515	0.589103	0.205559	-0.17863	-0.236071	-0.826511	0.589103	-0.398277	-0.239876	-0.426092	-1.02303	0	0.20867	0.198753	0.280827	0.178483	0.230859	0.306979	0.23519	0.261844	0.247267
GSR	GSHR_HUMAN	Glutathione reductase, mitochondrial	3	-5.33904e-17	0.27514	0.172825	0.345057	0.294852	0.262693	-0.132141	-0.303921	-0.22205	-0.429629	0.262693	-0.407281	-0.476746	-0.567107	-0.724482	0	0.178908	0.0791516	0.225521	0.0420768	0.10636	0.391664	0.0476436	0.153813	0.00544085
GSTK1	GSTK1_HUMAN	Glutathione S-transferase kappa 1	1	0	-0.210885	-0.428969	-0.0224087	-0.0519346	-0.108627	-0.417743	-0.650452	-0.622596	-0.692743	-0.108627	-0.206859	-0.221483	-0.600187	-0.640809	0	0	0	0	0	0	0	0	0	0
GSTO1	GSTO1_HUMAN	Glutathione S-transferase omega-1	3	-5.33904e-17	0.347373	0.208584	0.321001	0.182476	0.270601	-0.286492	-0.656986	-0.559858	-0.905426	0.270601	-0.633865	-0.86557	-0.880858	-1.0879	0	0.372684	0.260494	0.129426	0.167404	0.264153	0.287536	0.0208874	0.0458127	0.0665181
GSTP1	GSTP1_HUMAN	Glutathione S-transferase P	3	0	0.563675	0.415442	0.77108	0.756448	0.310285	-0.0648659	-0.74897	-0.550991	-0.279263	0.310285	-0.628541	-1.16441	-1.32207	-1.03571	0	0.291746	0.0739227	0.302087	0.255511	0.27423	0.345511	0.115641	0.0255531	0.17112
GSS	GSHB_HUMAN	Glutathione synthetase	3	0	0.414513	0.355333	0.453306	0.394917	0.322228	-0.196386	-0.492205	-0.326291	-0.560262	0.322228	-0.610899	-0.847538	-0.779597	-0.955179	0	0.314847	0.185752	0.0918364	0.0352152	0.196077	0.32668	0.0319133	0.293427	0.158722
GAPDH	G3P_HUMAN	Glyceraldehyde-3-phosphate dehydrogenase	3	-5.33904e-17	0.4854	0.302681	0.494331	0.400317	0.212162	-0.518801	-0.896151	-0.830207	-1.14185	0.212162	-1.0042	-1.19883	-1.32454	-1.54216	0	0.342241	0.325652	0.0894121	0.0864231	0.193109	0.306894	0.308565	0.341023	0.428368
GPD1	GPDA_HUMAN	Glycerol-3-phosphate dehydrogenase [NAD(+)], cytoplasmic	1	0	0.340694	0.239457	0.0742466	0.11483	0.354417	-0.00524762	-0.401084	-0.176388	-0.428807	0.354417	-0.345942	-0.640541	-0.250634	-0.543637	0	0	0	0	0	0	0	0	0	0
GPD1L	GPD1L_HUMAN	Glycerol-3-phosphate dehydrogenase 1-like protein	1	0	0.488157	0.0258554	0.150959	-0.045944	0.338701	0.0546088	-0.612619	-0.59019	-0.88971	0.338701	-0.433549	-0.638474	-0.741149	-0.843766	0	0.0848143	0.173663	0.254823	0.468551	0.203161	0.474938	0.137039	0.103266	0.389667
GPD2	GPDM_HUMAN	Glycerol-3-phosphate dehydrogenase, mitochondrial	3	-5.33904e-17	0.20701	-0.00154259	0.236539	0.139398	0.382084	-0.724768	-0.702474	-0.467328	-0.609431	0.382084	-0.931777	-0.700931	-0.703867	-0.748829	9.2475e-17	0.346392	0.361855	0.154501	0.278115	0.296123	0.47866	0.241785	0.301416	0.232929
GARS	SYG_HUMAN	Glycine--tRNA ligase	3	0	0.336281	0.0936025	0.190069	0.113862	0.283038	-0.141394	-0.368952	-0.0141647	-0.104365	0.283038	-0.477675	-0.462555	-0.204233	-0.218228	0	0.188178	0.0633847	0.169537	0.172641	0.143204	0.194001	0.309415	0.131874	0.875972
GYS1	GYS1_HUMAN	Glycogen [starch] synthase, muscle	1	0	0.243171	-0.277269	-0.102519	-0.0931741	0.157909	-0.0665137	-0.452053	0.081114	-0.424447	0.157909	-0.309684	-0.174783	0.183633	-0.331273	0	0	0	0	0	0	0	0	0	0
AGL	GDE_HUMAN	Glycogen debranching enzyme	2	0	0.246082	0.133744	0.205244	0.172882	0.262505	-0.185706	-0.152674	-0.225924	-0.223475	0.262505	-0.431788	-0.286418	-0.431168	-0.396357	9.2475e-17	0.217093	0.389653	0.161794	0.154027	0.249187	0.237474	0.166338	0.205463	0.149403
PYGB	PYGB_HUMAN	Glycogen phosphorylase, brain form	3	0	0.339455	0.183957	0.2744	0.188834	0.304307	-0.0502964	-0.367302	-0.334352	-0.546576	0.304307	-0.389751	-0.551259	-0.608752	-0.73541	0	0	0	0	0	0	0	0	0	0
PYGL	PYGL_HUMAN	Glycogen phosphorylase, liver form	3	0	0.272461	0.167704	0.280516	0.189255	0.249355	-0.122465	-0.395643	-0.365409	-0.588824	0.249355	-0.394927	-0.563347	-0.645925	-0.778079	9.2475e-17	0.161845	0.223108	0.27434	0.0370294	0.124822	0.217595	0.145218	0.297075	0.31588
GSK3B	GSK3B_HUMAN	Glycogen synthase kinase-3 beta	2	0	0.262158	0.129054	0.295045	0.317334	0.125569	-0.0191508	-0.454587	-0.194772	-0.370717	0.125569	-0.281309	-0.583641	-0.489817	-0.68805	0	0.2792	0.300638	0.117851	0.086369	0.272334	0.250107	0.0977176	0.125048	0.154344
NMT1	NMT1_HUMAN	Glycylpeptide N-tetradecanoyltransferase 1	2	0	0.517618	0.313158	0.287626	0.177329	0.43729	0.0206634	-0.36659	-0.267629	-0.463148	0.43729	-0.496954	-0.679748	-0.555256	-0.640478	9.2475e-17	0.221849	0.191584	0.289516	0.376888	0.256143	0.456331	0.471634	0.478719	0.513778
GLOD4	GLOD4_HUMAN	Glyoxalase domain-containing protein 4	3	-5.33904e-17	0.333946	0.120885	0.30108	0.190842	0.237385	-0.189812	-0.467702	-0.380933	-0.575044	0.237385	-0.523758	-0.588587	-0.682013	-0.765886	0	0	0	0	0	0	0	0	0	0
GRHPR	GRHPR_HUMAN	Glyoxylate reductase/hydroxypyruvate reductase	3	0	0.421731	0.272797	0.470163	0.424894	0.268301	-0.140941	-0.428174	-0.272844	-0.538085	0.268301	-0.562672	-0.700971	-0.743006	-0.962978	0	0	0	0	0	0	0	0	0	0
GPC1	GPC1_HUMAN	Glypican-1	1	0	0.0639031	-0.131245	0.247561	0.144929	0.0471371	-0.433744	-0.402316	-0.51981	-0.883719	0.0471371	-0.497647	-0.271072	-0.76737	-1.02865	9.2475e-17	0.246433	0.269465	0.0983628	0.0756379	0.338341	0.905354	0.3105	0.222828	0.420782
GMPS	GUAA_HUMAN	GMP synthase [glutamine-hydrolyzing]	3	0	0.366843	0.0861098	0.143934	-0.0933823	0.319099	-0.191008	-0.59119	-0.513261	-0.891357	0.319099	-0.55785	-0.677299	-0.657195	-0.797975	0	0.267659	0.283391	0.259894	0.309058	0.217147	0.30161	0.332658	0.55185	0.533998
GLG1	GSLG1_HUMAN	Golgi apparatus protein 1	2	0	0.155821	-0.141058	0.259265	0.0916004	0.145714	-0.164618	-0.549603	-0.430174	-0.724833	0.145714	-0.320439	-0.408546	-0.689439	-0.816433	0	0	0	0	0	0	0	0	0	0
GOLM1	GOLM1_HUMAN	Golgi membrane protein 1	3	0	0.396546	0.332576	0.517559	0.446624	0.371893	-0.0197825	-0.36403	-0.296464	-0.538959	0.371893	-0.416329	-0.696606	-0.814023	-0.985582	0	0.400368	0.579695	0.245439	0.445618	0.3723	0.391138	0.344424	0.510947	0.441273
GOLPH3	GOLP3_HUMAN	Golgi phosphoprotein 3	1	0	0.544949	0.138741	0.736966	0.379237	0.355685	-0.325337	-0.529316	-0.17583	-0.538113	0.355685	-0.870286	-0.668057	-0.912796	-0.91735	0	0.224884	0.163561	0.0907996	0.0282305	0.186607	0.256628	0.187068	0.221174	0.26043
ACBD3	GCP60_HUMAN	Golgi resident protein GCP60	3	-5.33904e-17	0.170452	-0.0142917	0.241243	0.217187	0.151297	-0.0209139	-0.423176	-0.299279	-0.277298	0.151297	-0.191366	-0.408885	-0.540522	-0.494485	0	0.250017	0.241366	0.102895	0.0386277	0.218156	0.300293	0.0769247	0.154896	0.153533
GOSR1	GOSR1_HUMAN	Golgi SNAP receptor complex member 1	2	0	0.347243	0.23082	0.557165	0.38542	0.263651	-0.228629	-0.516304	-0.325704	-0.470035	0.263651	-0.575872	-0.747125	-0.882869	-0.855456	0	0.294598	0.335111	0.0853591	0.241298	0.197797	0.370932	0.0328183	0.502133	0.304427
GOLGA2	GOGA2_HUMAN	Golgin subfamily A member 2	1	0	0.554475	0.163981	0.213519	0.125473	0.557782	0.219668	-0.410216	-0.439793	-0.597671	0.557782	-0.334807	-0.574197	-0.653312	-0.723144	0	0.0850787	0.107063	0.144348	0.0525545	0.0622095	0.0780179	0.0227087	0.231501	0.465828
GOLGA4	GOGA4_HUMAN	Golgin subfamily A member 4	1	0	0.439865	0.262831	0.28606	0.177911	0.381984	0.113879	-0.476173	-0.414142	-0.771791	0.381984	-0.325986	-0.739003	-0.700202	-0.949702	9.2475e-17	0.215218	0.212896	0.122835	0.133518	0.153613	0.167535	0.0337203	0.228808	0.239008
GOLGB1	GOGB1_HUMAN	Golgin subfamily B member 1	1	-1.60171e-16	0.461884	0.536229	0.0101803	0.00509915	0.449112	-0.0649266	-0.489666	-0.339918	-0.560004	0.449112	-0.526811	-1.02589	-0.350099	-0.565103	0	0.24815	0.219748	0.0972742	0.0263027	0.214216	0.236276	0.0863745	0.212286	0.294848
BLZF1	GO45_HUMAN	Golgin-45	1	-1.60171e-16	0.296291	0.186047	0.374565	0.561548	0.407538	0.0191358	-0.0583388	0.0733139	0.0213586	0.407538	-0.277155	-0.244385	-0.301251	-0.54019	0	0	0	0	0	0	0	0	0	0
GBF1	GBF1_HUMAN	Golgi-specific brefeldin A-resistance guanine nucleotide exchange factor 1	3	-5.33904e-17	0.170422	0.0752487	0.255265	0.231336	0.16639	-0.0508101	-0.381924	-0.116876	-0.243029	0.16639	-0.221232	-0.457172	-0.372142	-0.474365	0	0.383313	0.35867	0.134447	0.0670947	0.409496	0.430488	0.122324	0.0829974	0.116599
GPALPP1	GPAM1_HUMAN	GPALPP motifs-containing protein 1	1	0	0.599672	0.112249	0.299153	0.188681	0.525652	0.311297	-0.25744	-0.282585	-0.672522	0.525652	-0.288374	-0.369689	-0.581738	-0.861203	0	0.316746	0.197234	0.0532057	0.0588159	0.263184	0.384101	0.075238	0.0558153	0.118163
PIGO	PIGO_HUMAN	GPI ethanolamine phosphate transferase 3	1	0	0.26018	-0.0966873	0.13179	-0.101574	0.452468	-0.222773	-0.257798	-0.414809	-0.713586	0.452468	-0.482953	-0.16111	-0.546599	-0.612013	0	0.286925	0.413263	0.104517	0.258373	0.219087	0.12233	0.0763083	0.214251	0.267222
GPN1	GPN1_HUMAN	GPN-loop GTPase 1	2	0	0.25669	0.0223827	0.285132	0.0108069	0.201542	-0.438129	-0.664005	-0.629868	-0.9577	0.201542	-0.694819	-0.686387	-0.914999	-0.968506	0	0	0	0	0	0	0	0	0	0
GPSM2	GPSM2_HUMAN	G-protein-signaling modulator 2	1	-1.60171e-16	0.0464189	-0.149635	0.322338	0.207312	-0.040349	-0.379517	-0.457356	-0.513929	-0.573726	-0.040349	-0.425936	-0.307721	-0.836267	-0.781038	9.2475e-17	0.174512	0.18301	0.0966521	0.0460902	0.174031	0.17853	0.0962411	0.0510167	0.330868
GRSF1	GRSF1_HUMAN	G-rich sequence factor 1	3	-5.33904e-17	0.264636	0.0619992	0.16587	-0.0300973	0.230618	-0.0930079	-0.448358	-0.378612	-0.739445	0.230618	-0.357644	-0.510357	-0.544482	-0.709347	9.2475e-17	0.301251	0.371236	0.0691237	0.0826139	0.276889	0.271539	0.20578	0.293597	0.342578
GRIPAP1	GRAP1_HUMAN	GRIP1-associated protein 1	1	0	0.481418	0.0817072	0.4001	0.324812	0.355666	0.405239	-0.225651	-0.181648	-0.58964	0.355666	-0.076179	-0.307358	-0.581749	-0.914453	0	0	0	0	0	0	0	0	0	0
GADD45GIP1	G45IP_HUMAN	Growth arrest and DNA damage-inducible proteins-interacting protein 1	2	0	0.304393	0.0354682	0.378926	0.178373	0.217572	-0.225599	-0.527809	-0.564844	-0.916057	0.217572	-0.529992	-0.563278	-0.943769	-1.09443	0	0	0	0	0	0	0	0	0	0
GRB2	GRB2_HUMAN	Growth factor receptor-bound protein 2	2	0	0.281758	0.00629054	0.421302	0.292347	0.211229	-0.124315	-0.382157	-0.420665	-0.678771	0.211229	-0.406073	-0.388447	-0.841966	-0.971118	0	0	0	0	0	0	0	0	0	0
GHITM	GHITM_HUMAN	Growth hormone-inducible transmembrane protein	2	0	0.202978	-0.186936	0.320451	0.0655129	0.145734	-0.181722	-0.489016	-0.48384	-0.53137	0.145734	-0.3847	-0.30208	-0.804291	-0.596883	0	0	0	0	0	0	0	0	0	0
GDF15	GDF15_HUMAN	Growth/differentiation factor 15	2	0	0.25666	0.426736	1.07257	1.46101	0.318637	-0.15756	-0.0666433	0.362851	0.461227	0.318637	-0.41422	-0.493379	-0.709718	-0.99978	0	0.205448	0.111946	0.118611	0.101896	0.201067	0.210044	0.059298	0.0452825	0.168698
GRPEL1	GRPE1_HUMAN	GrpE protein homolog 1, mitochondrial	1	0	0.56002	0.572359	0.653083	0.22081	0.305224	0.209364	-0.464978	-0.140607	-0.290984	0.305224	-0.350657	-1.03734	-0.79369	-0.511793	0	0.37488	0.266751	0.212371	0.165024	0.286495	0.320914	0.0511254	0.0347118	0.193085
AK3	KAD3_HUMAN	GTP:AMP phosphotransferase AK3, mitochondrial	1	0	0.532417	0.229986	0.513209	0.573284	0.533513	0.346336	-0.238127	-0.185954	-0.599885	0.533513	-0.18608	-0.468113	-0.699162	-1.17317	0	0.307533	0.283492	0.14459	0.107818	0.236182	0.18013	0.123909	0.139418	0.0964257
ERAL1	ERAL1_HUMAN	GTPase Era, mitochondrial	2	-8.00857e-17	0.117043	-0.148398	0.137835	0.146832	0.25012	-0.0987178	-0.258906	-0.192592	-0.323676	0.25012	-0.215761	-0.110507	-0.330428	-0.470508	0	0.416105	0.395397	0.0100026	0.124306	0.0424803	0.504998	0.38657	0.446572	0.132587
NRAS	RASN_HUMAN	GTPase NRas	1	0	0.109063	-0.107436	0.352248	0.279346	0.0564534	-0.45463	-0.568195	-0.560356	-0.704927	0.0564534	-0.563692	-0.460759	-0.912603	-0.984273	0	0	0	0	0	0	0	0	0	0
GAPVD1	GAPD1_HUMAN	GTPase-activating protein and VPS9 domain-containing protein 1	2	0	0.348097	-0.099668	0.319652	0.184173	0.351685	-0.00815122	-0.456236	-0.372548	-0.725976	0.351685	-0.356248	-0.356568	-0.692201	-0.910149	0	0	0	0	0	0	0	0	0	0
RAN	RAN_HUMAN	GTP-binding nuclear protein Ran	3	-5.33904e-17	0.440595	0.23052	0.349176	0.224742	0.235807	-0.282544	-0.585631	-0.688869	-1.07803	0.235807	-0.723139	-0.816152	-1.03805	-1.30277	0	0	0	0	0	0	0	0	0	0
GTPBP1	GTPB1_HUMAN	GTP-binding protein 1	2	0	0.340953	0.0122226	-0.0333264	-0.120174	0.390117	-0.0104049	-0.502718	-0.515098	-0.803122	0.390117	-0.351358	-0.514941	-0.481772	-0.682948	0	0	0	0	0	0	0	0	0	0
RHEB	RHEB_HUMAN	GTP-binding protein Rheb	1	0	0.627338	0.102922	0.500236	0.299677	0.44481	0.167856	-0.305278	-0.318289	-0.484931	0.44481	-0.459482	-0.4082	-0.818525	-0.784607	0	0.344364	0.251793	0.228195	0.239284	0.347506	0.364823	0.0893692	0.122565	0.108233
SAR1B	SAR1B_HUMAN	GTP-binding protein SAR1b	2	-8.00857e-17	0.35352	0.0758099	0.512904	0.195247	0.249337	-0.360261	-0.591459	-0.695068	-0.807226	0.249337	-0.713781	-0.667269	-1.20797	-1.00247	0	0.19184	0.176273	0.105765	0.155247	0.176526	0.264429	0.193858	0.467531	0.627184
GNAI1	GNAI1_HUMAN	Guanine nucleotide-binding protein G(i) subunit alpha-1	1	0	0.69096	0.314684	0.281382	0.366045	0.64241	0.320482	0.00840524	0.279399	-0.107471	0.64241	-0.370478	-0.306279	-0.00198309	-0.473516	0	0	0	0	0	0	0	0	0	0
GNAI2	GNAI2_HUMAN	Guanine nucleotide-binding protein G(i) subunit alpha-2	2	0	0.289363	0.104958	0.550932	0.497145	0.290699	-0.0988697	-0.336997	-0.371338	-0.602638	0.290699	-0.388233	-0.441955	-0.92227	-1.09978	0	0.0221425	0.00851147	0.274666	0.117227	0.108586	0.0195614	0.265028	0.180164	0.286237
GNB2	GBB2_HUMAN	Guanine nucleotide-binding protein G(I)/G(S)/G(T) subunit beta-2	1	0	0.477858	0.302195	0.540908	0.32396	0.451578	-0.140329	-0.525441	-0.667198	-0.947699	0.451578	-0.618186	-0.827636	-1.20811	-1.27166	0	0	0	0	0	0	0	0	0	0
GNB3	GBB3_HUMAN	Guanine nucleotide-binding protein G(I)/G(S)/G(T) subunit beta-3	1	-1.60171e-16	0.0992616	0.119266	0.509014	0.455316	-0.00617857	-0.502732	-0.539597	-0.48666	-0.667098	-0.00617857	-0.601993	-0.658864	-0.995674	-1.12241	0	0	0	0	0	0	0	0	0	0
GNAI3	GNAI3_HUMAN	Guanine nucleotide-binding protein G(k) subunit alpha	3	0	0.284144	0.130671	0.379939	0.254366	0.169528	-0.0878926	-0.336122	-0.2627	-0.625774	0.169528	-0.372037	-0.466793	-0.642639	-0.88014	0	0	0	0	0	0	0	0	0	0
GNAS	GNAS2_HUMAN	Guanine nucleotide-binding protein G(s) subunit alpha isoforms short	2	0	0.498357	0.299077	0.442944	0.641566	0.34745	-0.254929	-0.473584	-0.590309	-0.75437	0.34745	-0.753286	-0.772661	-1.03325	-1.39594	0	0.301217	0.290115	0.215209	0.242681	0.21456	0.134365	0.210195	0.259908	0.430028
GNAS	GNAS1_HUMAN	Guanine nucleotide-binding protein G(s) subunit alpha isoforms XLas	1	0	0.112071	0.0412046	0.563107	0.461708	0.130693	-0.631264	-0.659971	-0.674551	-0.863483	0.130693	-0.743335	-0.701175	-1.23766	-1.32519	0	0	0	0	0	0	0	0	0	0
GNA11	GNA11_HUMAN	Guanine nucleotide-binding protein subunit alpha-11	1	-1.60171e-16	0.460646	0.284557	0.428122	0.137314	0.504229	-0.0743602	-0.584517	-0.758512	-1.11207	0.504229	-0.535006	-0.869074	-1.18663	-1.24938	0	0.243717	0.151826	0.304454	0.062983	0.25818	0.256305	0.162085	0.352288	0.429435
GNA13	GNA13_HUMAN	Guanine nucleotide-binding protein subunit alpha-13	1	0	0.0929768	-0.148557	0.40128	0.286752	-0.0866314	-0.321398	-0.2698	-0.360973	-0.497783	-0.0866314	-0.414375	-0.121243	-0.762253	-0.784535	0	0.302208	0.366898	0.162236	0.152129	0.263076	0.332685	0.0361212	0.0212769	0.103078
GNA14	GNA14_HUMAN	Guanine nucleotide-binding protein subunit alpha-14	1	0	0.0963343	0.120973	0.402437	0.34026	0.0436112	-0.350811	-0.509837	-0.411352	-0.659157	0.0436112	-0.447145	-0.63081	-0.81379	-0.999417	0	0	0	0	0	0	0	0	0	0
GNB2L1	GBLP_HUMAN	Guanine nucleotide-binding protein subunit beta-2-like 1	3	0	0.54695	0.256018	0.28789	0.249889	0.215039	-0.546156	-0.740571	-0.802677	-1.05922	0.215039	-1.09311	-0.99659	-1.09057	-1.30911	1.13258e-16	1.1987	0.5158	1.36367	0.120544	0.293169	0.468646	0.509855	1.7529	0.928692
GNL1	GNL1_HUMAN	Guanine nucleotide-binding protein-like 1	1	0	-0.131157	-0.56687	0.0346118	-0.339317	-0.172116	-0.23311	-0.459662	-0.338734	-0.972606	-0.172116	-0.101953	0.107208	-0.373346	-0.633289	0	0.280968	0.140229	0.0933467	0.00348474	0.250283	0.237901	0.051796	0.0616606	0.138017
GNL3	GNL3_HUMAN	Guanine nucleotide-binding protein-like 3	3	0	0.204241	-0.130751	-0.204538	-0.520594	0.255899	-0.0718974	-0.507194	-0.463237	-0.767515	0.255899	-0.276138	-0.376443	-0.258699	-0.246921	0	0	0	0	0	0	0	0	0	0
GNL3L	GNL3L_HUMAN	Guanine nucleotide-binding protein-like 3-like protein	2	0	0.191816	-0.164157	0.108467	-0.066458	0.190454	-0.151549	-0.439951	-0.510946	-0.785141	0.190454	-0.343365	-0.275793	-0.619413	-0.718683	0	0	0	0	0	0	0	0	0	0
CLCN3	CLCN3_HUMAN	H(+)/Cl(-) exchange transporter 3	1	0	0.310724	0.495974	0.426201	0.450505	0.268817	-0.241424	-0.531532	-0.201954	-0.349171	0.268817	-0.552148	-1.02751	-0.628155	-0.799677	0	0.0170811	0.221431	0.073645	0.10081	0.0966693	0.0834292	0.0942742	0.344314	0.364435
NHP2	NHP2_HUMAN	H/ACA ribonucleoprotein complex subunit 2	2	-8.00857e-17	0.616538	-0.364725	0.829013	0.0852377	-0.207301	-0.331383	-0.360522	0.335339	-0.656684	-0.207301	-0.947921	0.00420382	-0.493674	-0.741922	1.13258e-16	0.371841	0.225749	0.148276	0.160146	0.128669	0.268754	0.162848	0.135229	0.0059651
DKC1	DKC1_HUMAN	H/ACA ribonucleoprotein complex subunit 4	2	0	0.273958	-0.127793	0.140962	-0.166494	0.141086	-0.216114	-0.640405	-0.708923	-0.969682	0.141086	-0.490073	-0.512611	-0.849886	-0.803188	0	0	0	0	0	0	0	0	0	0
HAUS6	HAUS6_HUMAN	HAUS augmin-like complex subunit 6	1	0	0.536819	0.0897634	0.251781	0.134142	0.450702	0.196888	-0.209677	-0.208828	-0.793684	0.450702	-0.339931	-0.299441	-0.460609	-0.927826	9.2475e-17	0.301558	0.218069	0.205848	0.223988	0.21996	0.225598	0.142817	0.140074	0.340174
HAUS8	HAUS8_HUMAN	HAUS augmin-like complex subunit 8	1	0	0.696801	0.556743	0.765787	0.496001	0.424314	0.0538644	-0.463514	-0.335152	-0.89495	0.424314	-0.642936	-1.02026	-1.10094	-1.39095	0	0	0	0	0	0	0	0	0	0
HBS1L	HBS1L_HUMAN	HBS1-like protein	2	0	0.373659	0.304271	0.364328	0.32903	0.292548	-0.0705215	-0.469799	-0.30871	-0.509056	0.292548	-0.44418	-0.77407	-0.673038	-0.838086	0	0	0	0	0	0	0	0	0	0
HAX1	HAX1_HUMAN	HCLS1-associated protein X-1	2	-8.00857e-17	0.326542	0.192987	0.464523	0.402171	0.277683	-0.168921	-0.367537	-0.242302	-0.369502	0.277683	-0.495463	-0.560524	-0.706825	-0.771674	0	0	0	0	0	0	0	0	0	0
HDDC2	HDDC2_HUMAN	HD domain-containing protein 2	1	0	0.127677	0.0660378	0.197282	0.18942	-0.0788268	-0.557434	-0.495712	-0.616621	-0.597225	-0.0788268	-0.685111	-0.561749	-0.813904	-0.786646	0	0	0	0	0	0	0	0	0	0
HEATR1	HEAT1_HUMAN	HEAT repeat-containing protein 1	3	-5.33904e-17	0.269165	0.0296858	0.0629832	0.0374362	0.291984	0.0311787	-0.472083	-0.414031	-0.648888	0.291984	-0.237986	-0.501769	-0.477015	-0.686324	0	0	0	0	0	0	0	0	0	0
HEATR2	HEAT2_HUMAN	HEAT repeat-containing protein 2	1	0	0.676401	0.275564	0.423263	0.265158	0.350509	0.120157	-0.348383	-0.448416	-0.841977	0.350509	-0.556244	-0.623947	-0.871679	-1.10714	0	0	0	0	0	0	0	0	0	0
HSPA13	HSP13_HUMAN	Heat shock 70 kDa protein 13	2	0	0.347023	0.26574	0.57025	0.546118	0.413801	-0.157006	-0.27658	0.325064	0.362561	0.413801	-0.504029	-0.54232	-0.245186	-0.183557	0	0.247065	0.245717	0.0403877	0.137005	0.230084	0.361939	0.158268	0.346087	0.307293
HSPA14	HSP7E_HUMAN	Heat shock 70 kDa protein 14	1	0	0.423808	0.524248	0.750972	0.579695	0.309988	0.027641	-0.289979	-0.510073	-0.712701	0.309988	-0.396167	-0.814226	-1.26105	-1.2924	0	0.379874	0.288888	0.11526	0.264158	0.290931	0.245511	0.222488	0.143198	0.0420095
HSPA1A	HSP71_HUMAN	Heat shock 70 kDa protein 1A/1B	2	0	0.668703	0.611701	0.719745	0.260766	0.430934	-0.168536	-1.04281	-1.18428	-1.60803	0.430934	-0.837239	-1.65451	-1.90402	-1.86879	0	0	0	0	0	0	0	0	0	0
HSPA4	HSP74_HUMAN	Heat shock 70 kDa protein 4	3	0	0.396115	0.207412	0.335739	0.179212	0.264651	-0.235014	-0.597901	-0.515797	-0.857095	0.264651	-0.631129	-0.805313	-0.851536	-1.03631	0	0.176906	0.648647	0.298104	0.832489	0.11843	0.161178	0.352226	0.603413	0.804575
HSPA4L	HS74L_HUMAN	Heat shock 70 kDa protein 4L	2	-8.00857e-17	0.328269	-0.0448379	0.274208	0.141113	0.263073	-0.206246	-0.532256	-0.492957	-0.929307	0.263073	-0.534515	-0.487419	-0.767165	-1.07042	0	0.297928	0.256136	0.110374	0.108408	0.273531	0.275385	0.0841374	0.250464	0.256103
HSPA8	HSP7C_HUMAN	Heat shock cognate 71 kDa protein	3	-1.06781e-16	0.443725	0.288465	0.160532	-0.592259	0.259118	-0.775909	-1.76178	-2.05616	-2.66072	0.259118	-1.21963	-2.05024	-2.21669	-2.06846	1.13258e-16	0.404685	0.240367	0.243746	0.0687849	0.297103	0.296235	0.0206563	0.0506648	0.1177
HSF1	HSF1_HUMAN	Heat shock factor protein 1	1	0	0.477131	0.167886	0.432066	0.413348	0.286565	0.108706	-0.378512	-0.322531	-0.691841	0.286565	-0.368425	-0.546398	-0.754597	-1.10519	9.2475e-17	0.488175	0.698177	0.29169	0.531729	0.451498	0.47614	0.331262	0.501382	0.543368
HSPH1	HS105_HUMAN	Heat shock protein 105 kDa	3	-5.33904e-17	0.360368	0.180916	0.336842	0.194748	0.228962	-0.188175	-0.577351	-0.497165	-0.984786	0.228962	-0.548543	-0.758267	-0.834007	-1.17953	0	0	0	0	0	0	0	0	0	0
TRAP1	TRAP1_HUMAN	Heat shock protein 75 kDa, mitochondrial	3	-5.33904e-17	0.333536	0.20609	0.303862	0.195074	0.288665	-0.142276	-0.474518	-0.346768	-0.616241	0.288665	-0.475812	-0.680608	-0.65063	-0.811315	9.2475e-17	0.314571	0.470491	0.24504	0.331104	0.278643	0.303117	0.0967875	0.292255	0.319995
HSPB1	HSPB1_HUMAN	Heat shock protein beta-1	3	-5.33904e-17	0.324662	0.167789	0.374534	0.331298	0.183553	-0.283521	-0.638567	-0.543691	-0.954949	0.183553	-0.608183	-0.806356	-0.918225	-1.28625	9.2475e-17	0.253558	0.323299	0.132045	0.0351617	0.226715	0.286596	0.14765	0.271621	0.298497
HSP90AA1	HS90A_HUMAN	Heat shock protein HSP 90-alpha	3	-5.33904e-17	0.395233	0.192594	0.317604	0.184793	0.269327	-0.209944	-0.591508	-0.511208	-0.953957	0.269327	-0.605177	-0.784102	-0.828813	-1.13875	9.2475e-17	0.269999	0.336242	0.149413	0.188345	0.313387	0.33543	0.152263	0.193945	0.151306
HSP90AB1	HS90B_HUMAN	Heat shock protein HSP 90-beta	3	0	0.440072	0.278312	0.315176	0.0568795	0.204931	-0.533122	-0.978031	-0.913979	-1.34532	0.204931	-0.973193	-1.25634	-1.22916	-1.4022	0	0.272326	0.357792	0.0674117	0.234133	0.263934	0.343264	0.274429	0.411725	0.502331
HLTF	HLTF_HUMAN	Helicase-like transcription factor	1	0	-0.0191747	-0.310218	0.0668576	-0.0760442	0.00352307	-0.478904	-0.538795	-0.602351	-0.731489	0.00352307	-0.45973	-0.228577	-0.669209	-0.655445	9.2475e-17	0.194338	0.144755	0.0901176	0.0711757	0.158221	0.300701	0.112086	0.36578	0.424395
HN1	HN1_HUMAN	Hematological and neurological expressed 1 protein	1	0	0.174766	0.152502	0.71257	0.418151	-0.126325	-0.646743	-0.708771	-0.685924	-0.83989	-0.126325	-0.821509	-0.861273	-1.39849	-1.25804	0	0	0	0	0	0	0	0	0	0
HN1L	HN1L_HUMAN	Hematological and neurological expressed 1-like protein	2	0	0.279301	-0.0707936	0.257207	-0.148033	0.0864499	-0.358648	-0.550374	-0.628835	-0.939525	0.0864499	-0.637949	-0.47958	-0.886041	-0.791492	0	0	0	0	0	0	0	0	0	0
HMOX1	HMOX1_HUMAN	Heme oxygenase 1	3	0	0.226915	0.257743	0.610636	0.695063	0.125856	-0.509211	-1.01685	-0.739182	-0.97259	0.125856	-0.736126	-1.27459	-1.34982	-1.66765	0	0.306156	0.227491	0.0317606	0.146676	0.311473	0.429776	0.0852902	0.0459582	0.170158
HMOX2	HMOX2_HUMAN	Heme oxygenase 2	1	0	0.0386561	-0.309879	-0.100194	-0.195941	0.0034528	-0.419346	-0.750666	-0.767045	-1.003	0.0034528	-0.458002	-0.440787	-0.666851	-0.807058	0	0.173022	0.0990887	0.262735	0.455908	0.209179	0.209179	0.491998	0.218315	0.320567
HEBP1	HEBP1_HUMAN	Heme-binding protein 1	3	0	0.352589	-0.0275775	0.244486	0.0441919	0.348754	0.0319327	-0.394966	-0.328474	-0.551321	0.348754	-0.320656	-0.367388	-0.57296	-0.595513	0	0	0	0	0	0	0	0	0	0
HS6ST2	H6ST2_HUMAN	Heparan-sulfate 6-O-sulfotransferase 2	1	0	0.411878	0.118822	0.283816	0.0601121	0.38546	0.120825	-0.461337	-0.508244	-0.912998	0.38546	-0.291053	-0.58016	-0.79206	-0.97311	0	0.217122	0.14965	0.0903401	0.0527803	0.22327	0.210355	0.126958	0.3091	0.353604
HGS	HGS_HUMAN	Hepatocyte growth factor-regulated tyrosine kinase substrate	1	0	0.468068	0.00243217	0.293095	0.183838	0.273823	-0.0721452	-0.40052	-0.367599	-0.763407	0.273823	-0.540214	-0.402952	-0.660694	-0.947246	0	0	0	0	0	0	0	0	0	0
HDGF	HDGF_HUMAN	Hepatoma-derived growth factor	3	0	0.391112	0.274845	0.494704	0.361954	0.30482	-0.0591955	-0.356638	-0.308692	-0.64691	0.30482	-0.450307	-0.631482	-0.803396	-1.00886	0	0	0	0	0	0	0	0	0	0
HDGFRP2	HDGR2_HUMAN	Hepatoma-derived growth factor-related protein 2	1	0	0.562187	0.129583	0.328216	0.244456	0.597953	0.254896	-0.254087	-0.324078	-0.612045	0.597953	-0.307291	-0.38367	-0.652294	-0.856501	0	0.29175	0.366771	0.160109	0.156681	0.238528	0.225157	0.136693	0.221421	0.326378
HP1BP3	HP1B3_HUMAN	Heterochromatin protein 1-binding protein 3	3	0	0.354501	0.0740443	0.321682	0.212072	0.235278	-0.0218046	-0.28711	-0.282994	-0.436028	0.235278	-0.376306	-0.361154	-0.604676	-0.6481	0	0	0	0	0	0	0	0	0	0
HNRNPAB	ROAA_HUMAN	Heterogeneous nuclear ribonucleoprotein A/B	2	-8.00857e-17	0.307586	-0.0410689	0.358965	0.0719935	0.136823	-0.245222	-0.570414	-0.669118	-1.04547	0.136823	-0.552808	-0.529345	-1.02808	-1.11746	0	0.222376	0.160236	0.133228	0.0477117	0.162029	0.290165	0.240828	0.286076	0.204545
HNRNPA0	ROA0_HUMAN	Heterogeneous nuclear ribonucleoprotein A0	3	-5.33904e-17	0.405518	0.235363	0.44658	0.32578	0.217377	-0.161433	-0.523736	-0.436062	-0.561531	0.217377	-0.566951	-0.759099	-0.882642	-0.887311	1.13258e-16	0.27294	0.279368	0.155882	0.069745	0.124363	0.0585061	0.165081	0.128192	0.387217
HNRNPA1	ROA1_HUMAN	Heterogeneous nuclear ribonucleoprotein A1	3	-5.33904e-17	0.587548	0.333519	0.376432	0.0626457	0.265348	-0.349902	-0.764313	-0.699712	-0.997607	0.265348	-0.937449	-1.09783	-1.07614	-1.06025	9.2475e-17	0.291355	0.219797	0.175079	0.0643081	0.278055	0.382808	0.297849	0.450499	0.525173
HNRNPA3	ROA3_HUMAN	Heterogeneous nuclear ribonucleoprotein A3	2	-8.00857e-17	0.212543	-0.102135	0.122702	-0.220352	0.240767	-0.407647	-0.735038	-0.752005	-1.09769	0.240767	-0.620189	-0.632903	-0.874708	-0.877343	9.2475e-17	0.313394	0.222104	0.209483	0.218455	0.216892	0.391485	0.284332	0.383443	0.428442
HNRNPD	HNRPD_HUMAN	Heterogeneous nuclear ribonucleoprotein D0	3	0	0.31414	0.0897323	0.108457	-0.174405	0.274184	-0.335485	-0.738147	-0.787614	-1.19398	0.274184	-0.649625	-0.82788	-0.896071	-1.01958	1.13258e-16	0.431521	0.259745	0.138505	0.0463774	0.468484	0.431007	0.102448	0.0227089	0.0671245
HNRNPDL	HNRDL_HUMAN	Heterogeneous nuclear ribonucleoprotein D-like	1	0	0.716114	0.0904677	0.0596193	-0.370427	0.374789	-0.348943	-0.830258	-1.00083	-1.59755	0.374789	-1.06506	-0.920726	-1.06044	-1.22713	0	0	0	0	0	0	0	0	0	0
HNRNPF	HNRPF_HUMAN	Heterogeneous nuclear ribonucleoprotein F	2	0	0.321544	-0.059956	-0.10654	-0.334136	0.352416	-0.145934	-0.825412	-0.873169	-1.16451	0.352416	-0.467478	-0.765456	-0.766629	-0.830369	0	0.317112	0.400757	0.184869	0.175468	0.310518	0.314898	0.0918035	0.218346	0.0845663
HNRNPH1	HNRH1_HUMAN	Heterogeneous nuclear ribonucleoprotein H	1	0	0.384201	0.150181	0.236967	-0.157417	0.268258	-0.299217	-0.768743	-0.832099	-1.23632	0.268258	-0.683418	-0.918924	-1.06907	-1.07891	0	0.263792	0.0830428	0.313672	0.00279931	0.0142207	0.189592	0.326148	0.59591	0.777996
HNRNPH2	HNRH2_HUMAN	Heterogeneous nuclear ribonucleoprotein H2	2	0	0.243119	0.0772734	0.203432	0.27102	0.197034	-0.177647	-0.487903	-0.34348	-0.442301	0.197034	-0.420766	-0.565177	-0.546912	-0.713321	0	0	0	0	0	0	0	0	0	0
HNRNPH3	HNRH3_HUMAN	Heterogeneous nuclear ribonucleoprotein H3	3	-1.06781e-16	0.289632	0.0493104	0.188566	0.00972976	0.31389	-0.284259	-0.61584	-0.614435	-0.842959	0.31389	-0.573891	-0.66515	-0.803001	-0.852689	0	0.530007	0.545794	0.24452	0.597275	0.468688	0.489881	0.408409	0.485381	0.575292
HNRNPK	HNRPK_HUMAN	Heterogeneous nuclear ribonucleoprotein K	3	0	0.402346	0.239639	0.421364	0.262236	0.236265	-0.206487	-0.594736	-0.504157	-0.768758	0.236265	-0.608833	-0.834375	-0.925521	-1.03099	9.2475e-17	0.301871	0.2145	0.0937336	0.0673868	0.262626	0.312388	0.190794	0.192218	0.29149
HNRNPL	HNRPL_HUMAN	Heterogeneous nuclear ribonucleoprotein L	3	-5.33904e-17	0.290349	-0.01314	0.0128058	-0.135747	0.306986	-0.240614	-0.56288	-0.529023	-0.592088	0.306986	-0.530963	-0.54974	-0.541828	-0.456341	0	0.235366	0.176563	0.110878	0.0509799	0.197354	0.215374	0.0292399	0.227954	0.267243
HNRNPM	HNRPM_HUMAN	Heterogeneous nuclear ribonucleoprotein M	3	0	0.314566	0.206486	0.235147	0.0931126	0.240292	-0.144691	-0.493983	-0.341057	-0.591367	0.240292	-0.459257	-0.70047	-0.576204	-0.68448	9.2475e-17	0.260106	0.249953	0.224822	0.143955	0.268016	0.243385	0.0669969	0.0998521	0.343362
SYNCRIP	HNRPQ_HUMAN	Heterogeneous nuclear ribonucleoprotein Q	3	-5.33904e-17	0.280805	0.0237202	0.025319	-0.349894	0.271382	-0.225848	-0.72463	-0.719857	-1.1852	0.271382	-0.506653	-0.748351	-0.745176	-0.835306	0	0.271726	0.449635	0.0952409	0.226133	0.308453	0.292145	0.27196	0.37881	0.483357
HNRNPR	HNRPR_HUMAN	Heterogeneous nuclear ribonucleoprotein R	3	0	0.262002	-0.035059	0.193304	0.0208667	0.207523	-0.234754	-0.491745	-0.616565	-0.839542	0.207523	-0.496756	-0.456686	-0.809869	-0.860409	9.2475e-17	0.205703	0.416711	0.136099	0.0860572	0.257955	0.23927	0.0792653	0.230684	0.238973
HNRNPU	HNRPU_HUMAN	Heterogeneous nuclear ribonucleoprotein U	3	0	0.34962	0.219229	0.268761	-0.00329775	0.263363	-0.261427	-0.62485	-0.564567	-0.834025	0.263363	-0.611048	-0.844079	-0.833328	-0.830727	0	0.22223	0.180515	0.159639	0.184414	0.22046	0.160823	0.145193	0.0811646	0.178997
HNRNPUL1	HNRL1_HUMAN	Heterogeneous nuclear ribonucleoprotein U-like protein 1	1	0	0.527203	0.423436	0.525827	0.443834	0.517543	0.152399	-0.152466	-0.168637	-0.532035	0.517543	-0.374803	-0.575902	-0.694464	-0.975869	0	0.312412	0.448843	0.0909979	0.275884	0.302246	0.276594	0.333809	0.411925	0.468267
HNRNPUL2	HNRL2_HUMAN	Heterogeneous nuclear ribonucleoprotein U-like protein 2	1	0	0.013408	-0.296972	0.115788	0.0979633	-0.0914041	-0.454179	-0.713251	-0.676187	-0.731587	-0.0914041	-0.467587	-0.416279	-0.791975	-0.829551	0	0	0	0	0	0	0	0	0	0
HNRNPA2B1	ROA2_HUMAN	Heterogeneous nuclear ribonucleoproteins A2/B1	3	0	0.278548	0.198194	0.247999	0.0769372	0.338895	-0.236718	-0.587211	-0.518808	-0.833789	0.338895	-0.515267	-0.785406	-0.766807	-0.910726	0	0	0	0	0	0	0	0	0	0
HNRNPC	HNRPC_HUMAN	Heterogeneous nuclear ribonucleoproteins C1/C2	3	0	0.429036	0.35945	0.48361	0.398499	0.272169	-0.265135	-0.633607	-0.458972	-0.734234	0.272169	-0.694171	-0.993057	-0.942583	-1.13273	0	0.291391	0.444249	0.138169	0.216633	0.375504	0.350184	0.220143	0.326015	0.263381
HK1	HXK1_HUMAN	Hexokinase-1	3	-5.33904e-17	0.328483	0.154478	0.184906	-0.000412544	0.281415	-0.266255	-0.618621	-0.595749	-0.940143	0.281415	-0.594738	-0.773099	-0.780655	-0.93973	0	0.378566	0.420457	0.233534	0.195278	0.2725	0.235809	0.0242437	0.313953	0.386938
HK2	HXK2_HUMAN	Hexokinase-2	1	0	0.114668	0.139135	0.452007	0.217504	-0.0619719	-0.251779	-0.382129	-0.382986	-0.625267	-0.0619719	-0.366447	-0.521265	-0.834993	-0.84277	9.2475e-17	0.228678	0.281009	0.09618	0.0503657	0.220123	0.206702	0.0609471	0.181151	0.229822
HMGB1	HMGB1_HUMAN	High mobility group protein B1	1	0	0.443201	0.0563564	0.582993	0.346517	0.201719	-0.460761	-0.752466	-0.488382	-0.883584	0.201719	-0.903962	-0.808823	-1.07138	-1.2301	0	0	0	0	0	0	0	0	0	0
HMGB2	HMGB2_HUMAN	High mobility group protein B2	1	0	0.126159	-0.118698	0.368626	0.0752243	-0.0132445	-0.564392	-0.754652	-0.645004	-0.711915	-0.0132445	-0.690551	-0.635954	-1.01363	-0.787139	0	0	0	0	0	0	0	0	0	0
HMGB3	HMGB3_HUMAN	High mobility group protein B3	1	0	0.162925	-0.0696816	0.33321	0.0817234	0.076657	-0.485444	-0.64465	-0.629452	-0.694938	0.076657	-0.648369	-0.574968	-0.962662	-0.776662	0	0	0	0	0	0	0	0	0	0
HMGA1	HMGA1_HUMAN	High mobility group protein HMG-I/HMG-Y	1	0	0.433622	0.00760855	0.338904	0.301539	-0.301751	-0.755273	-0.847293	-0.906561	-1.72343	-0.301751	-1.18889	-0.854901	-1.24546	-2.02497	0	0	0	0	0	0	0	0	0	0
HINT1	HINT1_HUMAN	Histidine triad nucleotide-binding protein 1	3	-5.33904e-17	0.568876	0.573698	0.688999	0.750696	0.254232	-0.314095	-0.64397	-0.434907	-0.701362	0.254232	-0.882971	-1.21767	-1.12391	-1.45206	0	0	0	0	0	0	0	0	0	0
HARS	SYHC_HUMAN	Histidine--tRNA ligase, cytoplasmic	3	-5.33904e-17	0.369729	0.241577	0.343867	0.226428	0.244502	-0.219022	-0.602849	-0.479532	-0.841969	0.244502	-0.588752	-0.844426	-0.823399	-1.0684	9.2475e-17	0.261402	0.438235	0.0527792	0.263629	0.285402	0.28761	0.103312	0.378884	0.369695
KAT2A	KAT2A_HUMAN	Histone acetyltransferase KAT2A	1	0	0.061518	-0.209491	0.256237	0.025952	0.175777	-0.128868	-0.129308	-0.17497	-0.395695	0.175777	-0.190386	0.0801829	-0.431206	-0.421647	9.2475e-17	0.240759	0.317728	0.0519943	0.0457772	0.244954	0.245663	0.0358954	0.243013	0.343496
KAT7	KAT7_HUMAN	Histone acetyltransferase KAT7	1	0	0.0844132	-0.305834	0.33665	0.310788	0.110346	-0.244291	-0.466501	-0.277534	-0.298991	0.110346	-0.328704	-0.160666	-0.614184	-0.609779	0	0.0930996	0.393578	0.0491945	1.0989	0.223371	0.218349	0.137813	0.402032	0.420806
HAT1	HAT1_HUMAN	Histone acetyltransferase type B catalytic subunit	2	-8.00857e-17	0.286091	0.118348	0.287902	0.271231	0.229747	-0.23741	-0.444006	-0.321198	-0.511754	0.229747	-0.523501	-0.562354	-0.6091	-0.782985	0	0	0	0	0	0	0	0	0	0
HDAC1	HDAC1_HUMAN	Histone deacetylase 1	1	0	-0.00524444	-0.432353	0.0240691	-0.306073	-0.0682137	-0.369214	-0.652179	-0.556337	-0.583179	-0.0682137	-0.36397	-0.219826	-0.580406	-0.277106	0	0.0415924	0.0764436	0.0942629	0.0155738	0.216109	0.407215	0.283994	0.184473	0.0978879
HDAC2	HDAC2_HUMAN	Histone deacetylase 2	1	-1.60171e-16	0.656518	0.350774	0.517502	0.321452	0.528977	0.175919	-0.313113	-0.412048	-0.64779	0.528977	-0.480599	-0.663887	-0.92955	-0.969241	0	0	0	0	0	0	0	0	0	0
SAP18	SAP18_HUMAN	Histone deacetylase complex subunit SAP18	2	0	0.260343	-0.0553381	0.343519	0.0805508	0.163078	-0.273644	-0.579519	-0.459675	-0.533528	0.163078	-0.533987	-0.524181	-0.803194	-0.614078	0	0.34099	0.255713	0.395623	1.68374	0.0859468	0.514226	0.4432	0.646802	0.337877
SAP30	SAP30_HUMAN	Histone deacetylase complex subunit SAP30	2	0	0.320726	-0.0801321	0.192975	-0.0491067	0.298667	-0.194871	-0.54271	-0.56323	-0.836425	0.298667	-0.515597	-0.462578	-0.756205	-0.787319	0	0.167593	0.166535	0.0745779	0.256801	0.231364	0.318793	0.250642	0.201455	0.0610818
H1F0	H10_HUMAN	Histone H1.0	2	0	0.115161	0.0164581	0.108924	-0.59869	0.246811	-0.395199	-0.637265	-0.348854	-0.297179	0.246811	-0.51036	-0.653724	-0.457778	0.301511	0	0.351582	0.347888	0.293037	1.05187	0.341478	0.282185	0.162148	0.22865	0.267184
HIST1H1A	H11_HUMAN	Histone H1.1	1	0	0.566026	0.489082	0.680082	1.00003	-0.0121196	-0.33141	-0.288869	-0.195403	-0.898139	-0.0121196	-0.897436	-0.777951	-0.875485	-1.89817	0	0	0	0	0	0	0	0	0	0
HIST1H1C	H12_HUMAN	Histone H1.2	2	0	0.467121	0.3061	0.6086	0.761585	0.10951	-0.407239	-0.606739	-0.39916	-0.564801	0.10951	-0.87436	-0.912839	-1.00776	-1.32639	0	0.311653	0.0502592	0.0506867	0.0902986	0.271044	0.328942	0.0206225	0.00110122	0.124895
HIST1H1D	H13_HUMAN	Histone H1.3	1	0	0.293866	-0.1631	0.0264297	0.294464	0.192355	-0.249572	-0.595008	-0.632742	-1.15521	0.192355	-0.543438	-0.431909	-0.659172	-1.44968	0	0.587574	0.467056	0.235662	0.253142	0.31694	0.571827	0.345166	0.741653	0.377918
HIST1H1E	H14_HUMAN	Histone H1.4	3	0	0.363009	0.430268	0.236561	-0.627651	0.396521	-0.262016	-0.530053	-0.0506098	-0.110382	0.396521	-0.625025	-0.960321	-0.287171	0.517269	0	0.297407	0.358684	0.0194424	0.0544514	0.350586	0.526463	0.372587	0.613182	0.272776
HIST1H1B	H15_HUMAN	Histone H1.5	2	0	0.402232	0.030401	0.390891	0.312391	0.0592529	-0.347684	-0.651951	-0.679915	-0.969431	0.0592529	-0.749916	-0.682352	-1.07081	-1.28182	0	0.232112	0.368055	0.117129	0.128109	0.404414	0.520154	0.336939	0.479522	0.384785
H1FX	H1X_HUMAN	Histone H1x	3	0	0.292888	0.221744	0.419765	0.00223611	0.259064	-0.111498	-0.346605	-0.290756	-0.396889	0.259064	-0.404386	-0.568349	-0.710521	-0.399125	0	0	0	0	0	0	0	0	0	0
HIST2H2AC	H2A2C_HUMAN	Histone H2A type 2-C	1	0	0.723602	0.319316	0.697941	0.698487	0.334888	-0.00644379	-0.164306	-0.254958	-0.81006	0.334888	-0.730046	-0.483622	-0.952899	-1.50855	9.2475e-17	0.190864	0.374473	0.107238	0.0918207	0.256915	0.386194	0.281757	0.404585	0.302591
H2AFZ	H2AZ_HUMAN	Histone H2A.Z	2	0	0.343957	0.205221	0.552891	0.554683	0.183616	-0.263659	-0.621957	-0.547831	-0.857718	0.183616	-0.607617	-0.827177	-1.10072	-1.4124	0	0	0	0	0	0	0	0	0	0
HIST1H2BJ	H2B1J_HUMAN	Histone H2B type 1-J	2	0	0.551982	0.290376	0.67052	0.598117	0.166924	0.0670386	-0.18741	0.178384	-0.208676	0.166924	-0.484943	-0.477785	-0.492136	-0.806793	0	0	0	0	0	0	0	0	0	0
HIST1H2BM	H2B1M_HUMAN	Histone H2B type 1-M	2	0	0.344173	0.167909	0.416975	0.358248	0.0418542	-0.225071	-0.559226	-0.307598	-0.664796	0.0418542	-0.569244	-0.727135	-0.724572	-1.02304	1.13258e-16	0.175797	0.36692	0.0579208	0.177004	0.189113	0.0684471	0.0114432	0.203672	0.13503
HIST1H3A	H31_HUMAN	Histone H3.1	3	0	0.564373	0.373464	0.537092	0.402657	0.229623	-0.199173	-0.419036	-0.1403	-0.551188	0.229623	-0.763546	-0.7925	-0.677393	-0.953846	0	0	0	0	0	0	0	0	0	0
H3F3A	H33_HUMAN	Histone H3.3	1	0	0.168011	0.361498	0.771156	0.782351	-0.0544855	-0.643368	-0.837041	-0.614576	-0.711021	-0.0544855	-0.811379	-1.19854	-1.38573	-1.49337	0	0	0	0	0	0	0	0	0	0
HIST1H4A	H4_HUMAN	Histone H4	3	-5.33904e-17	0.465474	0.407917	0.582714	0.493604	0.229965	-0.202006	-0.328311	-0.109894	-0.458575	0.229965	-0.66748	-0.736228	-0.692608	-0.952179	0	0.320112	0.488314	0.272702	0.205541	0.50051	0.536922	0.154277	0.0240408	0.0777296
PHF8	PHF8_HUMAN	Histone lysine demethylase PHF8	1	0	-0.077561	-0.226771	0.267664	0.176827	0.0584167	-0.429863	-0.602758	-0.465638	-0.565814	0.0584167	-0.352302	-0.375987	-0.733302	-0.742641	0	0.405869	0.421935	0.317957	0.359543	0.478848	0.365924	0.202974	0.100607	0.0928186
RBBP4	RBBP4_HUMAN	Histone-binding protein RBBP4	3	0	0.221196	0.135129	0.219016	0.253848	0.130296	-0.259484	-0.577944	-0.485311	-0.724024	0.130296	-0.48068	-0.713073	-0.704327	-0.977871	0	0	0	0	0	0	0	0	0	0
ASH1L	ASH1L_HUMAN	Histone-lysine N-methyltransferase ASH1L	1	-1.60171e-16	0.567971	-0.0247812	0.488933	0.255786	0.384582	0.277486	-0.230541	-0.170549	-0.644528	0.384582	-0.290485	-0.20576	-0.659481	-0.900314	0	0.290934	0.340121	0.160914	0.155661	0.245799	0.3617	0.189628	0.0671913	0.135678
EHMT1	EHMT1_HUMAN	Histone-lysine N-methyltransferase EHMT1	1	0	0.34609	0.322569	0.050405	0.209973	0.425221	-0.0234327	-0.197232	-0.00642627	-0.384374	0.425221	-0.369523	-0.519801	-0.0568312	-0.594348	0	0	0	0	0	0	0	0	0	0
EHMT2	EHMT2_HUMAN	Histone-lysine N-methyltransferase EHMT2	1	-1.60171e-16	0.517391	0.118954	0.41445	0.195874	0.449729	0.0794555	-0.336398	-0.375582	-0.673636	0.449729	-0.437936	-0.455352	-0.790032	-0.86951	0	0	0	0	0	0	0	0	0	0
SETD7	SETD7_HUMAN	Histone-lysine N-methyltransferase SETD7	1	-1.60171e-16	0.632614	-0.012081	0.379487	0.246301	0.465125	0.0722925	-0.187221	-0.328691	-0.769964	0.465125	-0.560322	-0.17514	-0.708178	-1.01626	0	0	0	0	0	0	0	0	0	0
NSD1	NSD1_HUMAN	Histone-lysine N-methyltransferase, H3 lysine-36 and H4 lysine-20 specific	1	-1.60171e-16	0.283802	-0.101886	0.245137	0.0690343	-0.054237	-0.654726	-0.61782	-0.705733	-0.934951	-0.054237	-0.938528	-0.515934	-0.95087	-1.00399	0	0	0	0	0	0	0	0	0	0
HLA-A	1A02_HUMAN	HLA class I histocompatibility antigen, A-2 alpha chain	1	0	-0.0990523	-0.331549	-0.0842835	-0.14322	0.022705	-0.641159	-0.79093	-0.751326	-0.832225	0.022705	-0.542107	-0.459381	-0.667043	-0.689006	0	0	0	0	0	0	0	0	0	0
HLA-A	1A68_HUMAN	HLA class I histocompatibility antigen, A-68 alpha chain	1	0	0.58856	0.330906	0.571693	0.59692	0.706385	0.0390902	-0.336182	-0.400106	-0.59581	0.706385	-0.54947	-0.667088	-0.971799	-1.19273	0	0	0	0	0	0	0	0	0	0
HLA-E	HLAE_HUMAN	HLA class I histocompatibility antigen, alpha chain E	1	0	0.554687	0.0307817	0.0828462	0.0926052	0.369085	-0.209201	-0.357214	0.0861065	-0.274604	0.369085	-0.763888	-0.387995	0.00326033	-0.367209	0	0	0	0	0	0	0	0	0	0
HLA-B	1B13_HUMAN	HLA class I histocompatibility antigen, B-13 alpha chain	1	0	0.199383	0.120156	0.586877	0.529099	0.128593	-0.367769	-0.382379	-0.371482	-0.536749	0.128593	-0.567152	-0.502536	-0.958359	-1.06585	0	0.202047	0.0641799	0.100994	0.0366971	0.207822	0.154153	0.132244	0.294974	0.454184
HLA-C	1C07_HUMAN	HLA class I histocompatibility antigen, Cw-7 alpha chain	1	0	0.174664	0.089527	0.598132	0.446328	0.149842	-0.548601	-0.588285	-0.578407	-0.708345	0.149842	-0.723265	-0.677812	-1.17654	-1.15467	0	0.318337	0.38915	0.0130904	0.157365	0.310672	0.524065	0.283278	0.0399784	0.249068
BBX	BBX_HUMAN	HMG box transcription factor BBX	2	0	0.072832	-0.130294	0.0118859	-0.0599237	0.175611	-0.068407	-0.278366	-0.260852	-0.456354	0.175611	-0.141239	-0.148072	-0.272738	-0.39643	9.2475e-17	0.355055	0.445977	0.199698	0.235276	0.152371	0.307332	0.102884	0.3319	0.472324
HJURP	HJURP_HUMAN	Holliday junction recognition protein	1	0	0.495888	0.205758	0.318253	0.350552	0.441496	0.230109	-0.0887455	-0.086531	-0.484167	0.441496	-0.265779	-0.294503	-0.404784	-0.834719	0	0.257467	0.380217	0.149735	0.186632	0.226798	0.223203	0.249965	0.377996	0.329077
HOXA5	HXA5_HUMAN	Homeobox protein Hox-A5	1	0	0.261341	0.231379	0.584237	0.580361	0.128309	-0.269577	-0.36257	-0.288943	-0.525286	0.128309	-0.530918	-0.593949	-0.87318	-1.10565	0	0.18698	0.133417	0.0412221	0.0992671	0.169446	0.19575	0.230629	0.367696	0.310126
TGIF1	TGIF1_HUMAN	Homeobox protein TGIF1	2	-1.60171e-16	0.350623	0.227973	0.391945	0.409929	0.442667	0.0836423	-0.12958	0.272653	-0.0146736	0.442667	-0.266981	-0.357554	-0.119292	-0.424603	9.2475e-17	0.261241	0.168242	0.137683	0.0420117	0.202801	0.239847	0.0419453	0.359478	0.430885
HERPUD1	HERP1_HUMAN	Homocysteine-responsive endoplasmic reticulum-resident ubiquitin-like domain member 1 protein	2	0	0.18695	-0.109075	0.323332	0.295518	0.239124	0.319218	1.71744	2.64107	2.60168	0.239124	0.132268	1.82651	2.31774	2.30616	0	0.307592	0.269879	0.0181984	0.047922	0.238818	0.336039	0.103081	0.258616	0.306363
HCFC1	HCFC1_HUMAN	Host cell factor 1	3	-1.06781e-16	0.286105	0.0288547	0.199604	0.0716547	0.254332	-0.153087	-0.390947	-0.337038	-0.543106	0.254332	-0.439192	-0.419802	-0.536642	-0.614761	0	0	0	0	0	0	0	0	0	0
ST13	F10A1_HUMAN	Hsc70-interacting protein	3	0	0.475037	0.336681	0.461616	0.399327	0.224919	-0.315692	-0.637014	-0.546452	-0.775767	0.224919	-0.790729	-0.973694	-1.00807	-1.17509	0	0.286434	0.288296	0.101411	0.142827	0.240179	0.34029	0.142407	0.394687	0.3357
HSPBP1	HPBP1_HUMAN	Hsp70-binding protein 1	3	0	0.311982	0.0354957	0.307568	0.166096	0.300976	-0.141355	-0.360768	-0.268381	-0.536871	0.300976	-0.453337	-0.396264	-0.575949	-0.702967	1.13258e-16	0.668451	0.585516	0.522385	0.202127	0.710823	0.790819	0.500388	0.381624	0.149012
CDC37	CDC37_HUMAN	Hsp90 co-chaperone Cdc37	3	-5.33904e-17	0.321515	0.190484	0.334928	0.291898	0.247984	-0.0446439	-0.363554	-0.122036	-0.415806	0.247984	-0.366159	-0.554038	-0.456964	-0.707704	9.2475e-17	0.180505	0.134565	0.142321	0.0946946	0.164343	0.242862	0.215096	0.379985	0.338171
HMMR	HMMR_HUMAN	Hyaluronan mediated motility receptor	3	0	0.373942	0.409138	0.520066	0.332291	0.267739	-0.0692543	-0.224305	0.0481599	-0.231742	0.267739	-0.443197	-0.633443	-0.471906	-0.564032	0	0.137838	0.0890109	0.106585	0.100922	0.140894	0.165382	0.0152989	0.114356	0.182947
HABP2	HABP2_HUMAN	Hyaluronan-binding protein 2	1	0	0.530336	0.169408	0.322858	0.0923408	0.370669	-0.068729	-0.665764	-0.669459	-1.21532	0.370669	-0.599065	-0.835172	-0.992317	-1.30766	0	0.268615	0.319073	0.0776832	0.10267	0.253928	0.237974	0.317074	0.649068	0.652394
HADH	HCDH_HUMAN	Hydroxyacyl-coenzyme A dehydrogenase, mitochondrial	3	0	0.447079	0.300268	0.442185	0.432151	0.286918	-0.157295	-0.614941	-0.36808	-0.666421	0.286918	-0.604374	-0.915209	-0.810266	-1.09857	0	0.194884	0.181336	0.0802747	0.0780157	0.197656	0.187863	0.159035	0.170295	0.304247
HMGCS1	HMCS1_HUMAN	Hydroxymethylglutaryl-CoA synthase, cytoplasmic	2	-8.00857e-17	0.275401	-0.132676	0.289031	0.0876388	0.346041	-0.272257	-0.342525	0.00212993	-0.376052	0.346041	-0.547658	-0.209849	-0.286901	-0.463691	0	0	0	0	0	0	0	0	0	0
HSDL2	HSDL2_HUMAN	Hydroxysteroid dehydrogenase-like protein 2	3	-5.33904e-17	0.341818	0.174041	0.323727	0.250079	0.244633	-0.316816	-0.627841	-0.602823	-0.776776	0.244633	-0.658634	-0.801883	-0.92655	-1.02685	0	0.0178677	0.120273	0.0470836	0.0311567	0.143939	0.181665	0.148975	0.0857332	0.35905
HPRT1	HPRT_HUMAN	Hypoxanthine-guanine phosphoribosyltransferase	3	0	0.391165	0.055809	0.164659	0.134524	0.312952	-0.353559	-0.689026	-0.639907	-1.0228	0.312952	-0.744724	-0.744835	-0.804566	-1.15732	0	0.274542	0.236705	0.110037	0.0866126	0.0344765	0.117565	0.316307	0.419338	0.638809
HYOU1	HYOU1_HUMAN	Hypoxia up-regulated protein 1	3	0	0.277589	0.185913	0.373261	0.317542	0.380759	0.152368	0.562351	1.64819	1.91276	0.380759	-0.125221	0.376438	1.27493	1.59522	0	0.308991	0.399098	0.161411	0.136643	0.260689	0.244942	0.0867022	0.147918	0.150364
IRGQ	IRGQ_HUMAN	Immunity-related GTPase family Q protein	1	0	0.239652	0.127268	-0.0527338	0.0288371	0.431307	0.0369214	-0.18098	0.040597	-0.0495669	0.431307	-0.202731	-0.308248	0.0933308	-0.078404	1.13258e-16	0.337406	0.00572196	0.0944629	0.129909	0.353196	0.63743	0.463342	0.294981	0.148567
IGSF8	IGSF8_HUMAN	Immunoglobulin superfamily member 8	2	0	0.175539	-0.0192911	0.25533	0.184462	0.112402	-0.141808	-0.453692	-0.450277	-0.769221	0.112402	-0.317347	-0.434401	-0.705607	-0.953683	0	0	0	0	0	0	0	0	0	0
IGBP1	IGBP1_HUMAN	Immunoglobulin-binding protein 1	2	0	0.624677	0.566141	0.536405	0.538185	0.527848	0.00246742	-0.186415	-0.00033037	-0.480111	0.527848	-0.622209	-0.752556	-0.536736	-1.0183	0	0.265242	0.234482	0.131803	0.0454755	0.197514	0.295418	0.107857	0.336003	0.381095
KPNA2	IMA1_HUMAN	Importin subunit alpha-1	3	0	0.434276	0.324117	0.384329	0.086611	0.258138	-0.439846	-0.884284	-0.892172	-1.30905	0.258138	-0.874121	-1.2084	-1.2765	-1.39566	1.13258e-16	0.15635	0.22594	0.0741634	0.00865804	0.047594	0.240362	0.118855	0.218501	0.0261552
KPNA1	IMA5_HUMAN	Importin subunit alpha-5	2	-8.00857e-17	0.286951	-0.0735044	0.268782	0.250866	0.262111	-0.0372769	-0.414596	-0.439338	-0.578473	0.262111	-0.324227	-0.341092	-0.70812	-0.829339	9.2475e-17	0.260983	0.29819	0.12712	0.141092	0.267318	0.330385	0.203214	0.260276	0.264981
KPNA6	IMA7_HUMAN	Importin subunit alpha-7	1	0	0.00260679	-0.141946	0.191095	0.0503168	-0.0197025	-0.506651	-0.52742	-0.616117	-0.829332	-0.0197025	-0.509258	-0.385474	-0.807212	-0.879649	0	0.278187	0.303865	0.0219963	0.0690022	0.300396	0.583661	0.4864	0.41721	0.610912
KPNB1	IMB1_HUMAN	Importin subunit beta-1	3	0	0.413067	0.240034	0.289762	0.160137	0.235723	-0.218885	-0.530359	-0.3975	-0.6992	0.235723	-0.631952	-0.770393	-0.687262	-0.859336	0	0.266876	0.423737	0.163576	0.17604	0.313999	0.350196	0.11066	0.269044	0.282567
IPO4	IPO4_HUMAN	Importin-4	2	-8.00857e-17	0.0366186	-0.365661	0.0190343	-0.282237	-0.0110091	-0.483385	-0.490446	-0.63278	-0.998908	-0.0110091	-0.520004	-0.124785	-0.651815	-0.716671	0	0	0	0	0	0	0	0	0	0
IPO5	IPO5_HUMAN	Importin-5	3	-5.33904e-17	0.480214	0.258185	0.311441	0.142096	0.214247	-0.282443	-0.622699	-0.546963	-0.955503	0.214247	-0.762656	-0.880884	-0.858405	-1.0976	9.2475e-17	0.255209	0.225484	0.0909303	0.0666173	0.175175	0.25779	0.0576949	0.0980214	0.187864
IPO7	IPO7_HUMAN	Importin-7	2	0	0.158988	0.0581756	0.160906	-0.0348975	0.120219	-0.291751	-0.453755	-0.460914	-0.543846	0.120219	-0.450739	-0.511931	-0.621821	-0.508949	9.2475e-17	0.0893965	0.335077	0.145004	0.15748	0.142861	0.0780635	0.189016	0.219634	0.29481
IPO9	IPO9_HUMAN	Importin-9	3	0	0.294078	0.126231	0.222563	0.0794659	0.235216	-0.150471	-0.406079	-0.344833	-0.629013	0.235216	-0.444549	-0.53231	-0.567395	-0.708479	0	0	0	0	0	0	0	0	0	0
VRK3	VRK3_HUMAN	Inactive serine/threonine-protein kinase VRK3	1	0	-0.063276	-0.401648	0.129309	0.0161885	-0.0221815	-0.319236	-0.396206	-0.547505	-0.54349	-0.0221815	-0.25596	0.00544186	-0.676815	-0.559678	0	0	0	0	0	0	0	0	0	0
PTK7	PTK7_HUMAN	Inactive tyrosine-protein kinase 7	3	-5.33904e-17	0.264312	0.125741	0.323419	0.287197	0.242297	-0.0250215	-0.372153	-0.320336	-0.596998	0.242297	-0.289334	-0.497894	-0.643755	-0.884195	0	0.241442	0.327767	0.110162	0.115605	0.282669	0.425534	0.208304	0.309059	0.266647
MCL1	MCL1_HUMAN	Induced myeloid leukemia cell differentiation protein Mcl-1	3	-5.33904e-17	-0.267259	-0.444064	-0.0440587	-0.154818	0.334652	-0.854605	-1.16797	-1.01526	-1.23422	0.334652	-0.587347	-0.723903	-0.971196	-1.0794	0	0.163179	0.0628608	0.128546	0.144612	0.145794	0.151317	0.00741424	0.0845813	0.180721
IBTK	IBTK_HUMAN	Inhibitor of Bruton tyrosine kinase	1	0	0.226623	0.00926646	0.273766	-0.0245552	0.368248	0.194746	-0.154678	-0.0134908	-0.377317	0.368248	-0.031877	-0.163945	-0.287257	-0.352762	0	0.260277	0.11202	0.323049	0.12068	0.248928	0.105281	0.102108	0.173973	0.115992
INCENP	INCE_HUMAN	Inner centromere protein	1	0	0.477677	0.150087	0.44816	0.191533	0.361759	0.211254	-0.392594	-0.264791	-0.896494	0.361759	-0.266424	-0.542681	-0.71295	-1.08803	0	0.278302	0.231383	0.13909	0.12195	0.230773	0.302432	0.179553	0.28489	0.285717
PPA1	IPYR_HUMAN	Inorganic pyrophosphatase	3	0	0.515781	0.285939	0.387138	0.292945	0.222438	-0.205784	-0.636859	-0.590815	-0.981768	0.222438	-0.721565	-0.922798	-0.977953	-1.27471	0	0	0	0	0	0	0	0	0	0
PPA2	IPYR2_HUMAN	Inorganic pyrophosphatase 2, mitochondrial	2	0	0.175399	0.0341087	0.359056	0.277465	0.107063	-0.363002	-0.697074	-0.672328	-0.864032	0.107063	-0.538401	-0.731182	-1.03138	-1.1415	0	0.379038	0.330906	0.191082	0.137928	0.245343	0.270978	0.0569465	0.0675814	0.0976055
IMPDH1	IMDH1_HUMAN	Inosine-5'-monophosphate dehydrogenase 1	3	0	0.144911	-0.101457	-0.0893322	-0.0532383	0.0595088	-0.108713	-0.389775	-0.453823	-0.768898	0.0595088	-0.253624	-0.288318	-0.364491	-0.71566	0	0	0	0	0	0	0	0	0	0
IMPDH2	IMDH2_HUMAN	Inosine-5'-monophosphate dehydrogenase 2	3	0	0.470683	0.2977	0.355937	0.186263	0.270066	-0.254433	-0.523109	-0.457735	-0.733638	0.270066	-0.725116	-0.820809	-0.813672	-0.919901	0	0	0	0	0	0	0	0	0	0
ITPR3	ITPR3_HUMAN	Inositol 1,4,5-trisphosphate receptor type 3	1	0	0.418081	0.114993	0.254547	0.0242978	0.270332	0.0195872	-0.375063	-0.640359	-0.999476	0.270332	-0.398494	-0.490056	-0.894906	-1.02377	0	0.216687	0.131934	0.0743665	0.0853325	0.316206	0.244524	0.0300168	0.116302	0.175441
IMPA1	IMPA1_HUMAN	Inositol monophosphatase 1	2	0	0.177786	-0.0347892	0.212454	0.202124	0.238826	-0.199562	-0.469349	-0.48651	-0.795327	0.238826	-0.377347	-0.43456	-0.698964	-0.997451	0	0	0	0	0	0	0	0	0	0
IMPAD1	IMPA3_HUMAN	Inositol monophosphatase 3	1	0	0.516433	0.236722	0.610255	0.431053	0.357868	-0.17666	-0.728901	-0.865123	-1.01768	0.357868	-0.693093	-0.965623	-1.47538	-1.44873	0	0.25407	0.433169	0.010197	0.0880794	0.200285	0.159494	0.137717	0.237421	0.291995
OCRL	OCRL_HUMAN	Inositol polyphosphate 5-phosphatase OCRL-1	1	0	0.260467	0.202804	-0.046921	0.0491661	0.207476	-0.06532	-0.420434	-0.0855886	-0.341293	0.207476	-0.325787	-0.623238	-0.0386675	-0.390459	0	0.166315	0.0167778	0.298904	0.194776	0.0400919	0.0882953	0.0477913	0.115408	0.156179
ITPK1	ITPK1_HUMAN	Inositol-tetrakisphosphate 1-kinase	2	0	0.259633	-0.0114567	0.197073	-0.0888144	0.242267	-0.09107	-0.479189	-0.485209	-0.961284	0.242267	-0.350703	-0.467732	-0.682282	-0.87247	0	0.309705	0.450066	0.146094	0.158902	0.266872	0.351415	0.145215	0.0299559	0.0675273
ITPKC	IP3KC_HUMAN	Inositol-trisphosphate 3-kinase C	1	0	-0.361571	-0.856868	-0.153177	-0.311243	-0.00132054	-0.835276	-0.829166	-0.71665	-0.882433	-0.00132054	-0.473705	0.0277017	-0.563473	-0.571189	0	0	0	0	0	0	0	0	0	0
IDE	IDE_HUMAN	Insulin-degrading enzyme	3	0	0.299566	0.20076	0.294889	0.223837	0.219647	-0.177432	-0.553678	-0.419177	-0.548559	0.219647	-0.476998	-0.754439	-0.714066	-0.772396	0	0.362651	0.257101	0.143572	0.0921605	0.43702	0.306333	0.185085	0.410675	0.451498
IGF2BP2	IF2B2_HUMAN	Insulin-like growth factor 2 mRNA-binding protein 2	3	0	0.388771	0.130462	0.211972	0.00373491	0.455121	-0.139607	-0.566428	-0.621354	-0.882912	0.455121	-0.528379	-0.69689	-0.833326	-0.886647	0	0	0	0	0	0	0	0	0	0
ITM2B	ITM2B_HUMAN	Integral membrane protein 2B	2	0	0.363956	0.435679	0.694977	0.743118	0.290316	-0.067671	-0.280926	-0.233431	-0.341789	0.290316	-0.431627	-0.716606	-0.928408	-1.08491	0	0	0	0	0	0	0	0	0	0
ITM2C	ITM2C_HUMAN	Integral membrane protein 2C	1	0	0.0307233	-0.0408578	0.484467	0.482667	0.047062	-0.281787	-0.388703	-0.34861	-0.633612	0.047062	-0.312511	-0.347845	-0.833077	-1.11628	0	0	0	0	0	0	0	0	0	0
INTS1	INT1_HUMAN	Integrator complex subunit 1	2	0	0.2838	-0.0578328	0.107678	0.177491	0.24407	-0.178878	-0.679233	-0.213342	-0.337481	0.24407	-0.462678	-0.6214	-0.32102	-0.514972	0	0.176081	0.260145	0.383369	0.358943	0.282921	0.309394	0.0862107	0.0256865	0.0278365
CPSF3L	INT11_HUMAN	Integrator complex subunit 11	1	-1.60171e-16	0.471551	0.264011	0.316469	0.173923	0.441882	0.0469749	-0.38824	-0.464927	-0.69122	0.441882	-0.424576	-0.652251	-0.781396	-0.865143	0	0.207918	0.307662	0.264886	0.416604	0.148654	0.211367	0.19994	0.306139	0.654107
INTS12	INT12_HUMAN	Integrator complex subunit 12	1	0	-0.0204036	-0.251769	0.135	0.0713825	0.0192242	-0.460188	-0.556073	-0.486213	-0.605826	0.0192242	-0.439784	-0.304304	-0.621213	-0.677209	0	0	0	0	0	0	0	0	0	0
INTS3	INT3_HUMAN	Integrator complex subunit 3	1	0	0.295787	0.0148457	0.206013	0.0670599	0.310783	-0.178981	-0.207645	-0.437293	-0.967539	0.310783	-0.474769	-0.222491	-0.643306	-1.0346	0	0.244693	0.206781	0.0814682	0.151535	0.337123	0.241753	0.0726748	0.127287	0.125497
INTS6	INT6_HUMAN	Integrator complex subunit 6	2	0	0.117066	-0.0763719	0.0818876	0.0556412	0.201539	-0.128455	-0.369287	-0.0741698	-0.343362	0.201539	-0.24552	-0.292915	-0.156057	-0.399004	0	0.292435	0.186042	0.0478525	0.0123964	0.344673	0.374993	0.154378	0.06149	0.0818392
INTS7	INT7_HUMAN	Integrator complex subunit 7	3	0	0.283062	0.183199	0.444303	0.464587	0.243134	0.0538095	-0.0748531	0.0346357	-0.184468	0.243134	-0.229253	-0.258052	-0.409668	-0.649056	0	0	0	0	0	0	0	0	0	0
INTS8	INT8_HUMAN	Integrator complex subunit 8	1	0	-0.193627	-0.603522	-0.129326	-0.340197	-0.00229254	-0.493006	-0.632704	-0.665391	-0.762697	-0.00229254	-0.299379	-0.0291819	-0.536065	-0.4225	9.2475e-17	0.281718	0.28378	0.0434106	0.0616166	0.2651	0.214609	0.0520353	0.148023	0.122066
ITGA2	ITA2_HUMAN	Integrin alpha-2	2	0	0.309995	-0.13018	0.124925	0.00285771	0.376606	-0.0437726	-0.424285	-0.546167	-0.863053	0.376606	-0.353767	-0.294105	-0.671092	-0.865911	9.2475e-17	0.221307	0.246406	0.22707	0.13962	0.267571	0.299284	0.18636	0.321887	0.304261
ITGA3	ITA3_HUMAN	Integrin alpha-3	2	0	0.250488	-0.0324438	0.319101	0.125793	0.349955	0.282854	-0.0405434	-0.12516	-0.436937	0.349955	0.0323663	-0.0080996	-0.444261	-0.56273	0	0.196371	0.115485	0.0421445	0.0644411	0.241356	0.127237	0.0467673	0.109005	0.224985
ITGA5	ITA5_HUMAN	Integrin alpha-5	1	0	0.148858	0.128746	-0.293374	-0.194007	0.319299	0.28864	-0.309558	-0.174406	-0.684213	0.319299	0.139782	-0.438303	0.118968	-0.490206	0	0.212275	0.159855	0.205701	0.202757	0.209014	0.273638	0.113402	0.141769	0.228483
ITGA6	ITA6_HUMAN	Integrin alpha-6	3	-1.06781e-16	0.372854	0.284956	0.373765	0.300442	0.440861	0.1121	-0.25364	-0.211871	-0.620758	0.440861	-0.260754	-0.538595	-0.585636	-0.9212	0	0	0	0	0	0	0	0	0	0
ITGAV	ITAV_HUMAN	Integrin alpha-V	3	-5.33904e-17	0.282415	0.0488901	0.291489	0.266094	0.325847	0.113844	-0.169813	-0.14273	-0.334664	0.325847	-0.168572	-0.218703	-0.434219	-0.600758	0	0.290287	0.164266	0.0208581	0.117792	0.394421	0.251253	0.0925223	0.0106168	0.129851
ITGB1	ITB1_HUMAN	Integrin beta-1	3	0	0.367575	0.246739	0.521497	0.501622	0.506602	0.165066	-0.190896	-0.0967633	-0.336333	0.506602	-0.202509	-0.437635	-0.618261	-0.837954	0	0	0	0	0	0	0	0	0	0
ITGB4	ITB4_HUMAN	Integrin beta-4	3	0	0.300944	0.189056	0.26808	0.190516	0.251222	-0.16588	-0.540703	-0.495038	-0.702005	0.251222	-0.466824	-0.729759	-0.763118	-0.892521	0	0	0	0	0	0	0	0	0	0
ICAM1	ICAM1_HUMAN	Intercellular adhesion molecule 1	1	0	0.15829	-0.0712587	0.51902	0.91325	0.159263	-0.0724005	-0.0318537	0.210862	0.17089	0.159263	-0.230691	0.039405	-0.308158	-0.74236	0	0	0	0	0	0	0	0	0	0
IFNGR1	INGR1_HUMAN	Interferon gamma receptor 1	2	0	0.339747	0.137708	0.476451	0.47863	0.420084	0.126788	-0.0462928	0.0455176	-0.270425	0.420084	-0.212959	-0.184001	-0.430933	-0.749055	0	0	0	0	0	0	0	0	0	0
IRF2BPL	I2BPL_HUMAN	Interferon regulatory factor 2-binding protein-like	1	0	0.016418	-0.124157	0.232475	0.0232857	0.0736822	-0.333563	-0.340851	-0.557669	-0.851542	0.0736822	-0.349981	-0.216694	-0.790144	-0.874828	0	0.393478	0.497254	0.312223	0.350161	0.271508	0.268999	0.0978978	0.238214	0.232366
IRF3	IRF3_HUMAN	Interferon regulatory factor 3	1	-1.60171e-16	0.433381	0.12916	0.35109	0.245051	0.430178	0.0440965	-0.241437	-0.275738	-0.879847	0.430178	-0.389285	-0.370596	-0.626828	-1.1249	9.2475e-17	0.328876	0.360273	0.0871628	0.164139	0.187497	0.265456	0.0997325	0.0865989	0.0197036
IRF6	IRF6_HUMAN	Interferon regulatory factor 6	1	0	0.391167	0.213467	0.337856	0.461856	0.616602	0.295244	-0.126109	0.0634117	-0.214786	0.616602	-0.0959229	-0.339576	-0.274444	-0.676642	0	0	0	0	0	0	0	0	0	0
IFIT5	IFIT5_HUMAN	Interferon-induced protein with tetratricopeptide repeats 5	1	0	0.384581	-0.136518	0.0112285	0.0343441	0.309507	-0.202722	-0.929573	-0.872852	-1.20146	0.309507	-0.587303	-0.793056	-0.884081	-1.23581	0	0	0	0	0	0	0	0	0	0
IFITM1	IFM1_HUMAN	Interferon-induced transmembrane protein 1	2	0	0.252387	-0.0142009	0.287236	0.309593	0.252152	-0.242939	-0.652457	-0.508522	-0.532999	0.252152	-0.495325	-0.638256	-0.795758	-0.842592	0	0.185111	0.25251	0.0329579	0.0965103	0.1434	0.204497	0.0141663	0.207318	0.298671
EIF2AK2	E2AK2_HUMAN	Interferon-induced, double-stranded RNA-activated protein kinase	3	-5.33904e-17	0.400945	0.137676	0.298914	0.269655	0.229174	-0.349078	-0.694229	-0.642645	-1.03869	0.229174	-0.750023	-0.831905	-0.941559	-1.30835	0	0.20769	0.239348	0.109515	0.0214116	0.19153	0.279733	0.298985	0.466362	0.424217
IFRD1	IFRD1_HUMAN	Interferon-related developmental regulator 1	1	0	0.599053	0.461795	0.733989	0.761343	0.227919	0.63112	1.08405	1.52053	1.10642	0.227919	0.032067	0.622259	0.786545	0.345079	0	0	0	0	0	0	0	0	0	0
IFRD2	IFRD2_HUMAN	Interferon-related developmental regulator 2	1	0	0.494069	0.0987868	0.328326	0.273787	0.478943	0.181611	-0.190861	-0.210532	-0.616273	0.478943	-0.312459	-0.289648	-0.538858	-0.890059	0	0.266897	0.262894	0.200444	0.225355	0.170312	0.218467	0.0902459	0.234471	0.333654
ILF2	ILF2_HUMAN	Interleukin enhancer-binding factor 2	3	0	0.365116	0.14701	0.337027	0.208325	0.270941	-0.107837	-0.381279	-0.308881	-0.564341	0.270941	-0.472953	-0.528289	-0.645908	-0.772667	0	0	0	0	0	0	0	0	0	0
ILF3	ILF3_HUMAN	Interleukin enhancer-binding factor 3	3	0	0.289438	0.126201	0.279255	0.121267	0.181447	-0.169692	-0.498209	-0.403048	-0.685101	0.181447	-0.45913	-0.62441	-0.682303	-0.806368	0	0.350638	0.257061	0.0656708	0.246599	0.30582	0.543337	0.0729629	0.207237	0.138841
IL1A	IL1A_HUMAN	Interleukin-1 alpha	1	-1.60171e-16	0.745955	0.795812	0.695366	0.481703	0.363685	0.367647	0.491418	0.916106	0.280678	0.363685	-0.378309	-0.304393	0.22074	-0.201025	0	0	0	0	0	0	0	0	0	0
IL18	IL18_HUMAN	Interleukin-18	3	0	0.494434	0.290775	0.330358	0.148454	0.2489	-0.470757	-0.793382	-0.818669	-1.16076	0.2489	-0.965191	-1.08416	-1.14903	-1.30921	0	0	0	0	0	0	0	0	0	0
IL6ST	IL6RB_HUMAN	Interleukin-6 receptor subunit beta	1	0	-0.0533632	-0.0929303	0.396278	0.377271	-0.107329	-0.379654	-0.481938	-0.267878	-0.561975	-0.107329	-0.326291	-0.389008	-0.664156	-0.939246	0	0.417319	0.560863	0.219664	0.242142	0.314668	0.362964	0.249111	0.260917	0.244944
AQR	AQR_HUMAN	Intron-binding protein aquarius	2	0	0.16974	0.0121967	0.264493	0.200216	0.195663	-0.0207733	-0.408544	-0.267794	-0.487492	0.195663	-0.190513	-0.420741	-0.532287	-0.687708	0	0	0	0	0	0	0	0	0	0
INF2	INF2_HUMAN	Inverted formin-2	1	0	0.559798	0.223979	0.361829	0.19773	0.351412	0.158435	-0.357182	-0.407401	-0.885378	0.351412	-0.401363	-0.581161	-0.76923	-1.08311	0	0.363029	0.301298	0.0562616	0.0569102	0.387042	0.478774	0.157792	0.384311	0.212022
IREB2	IREB2_HUMAN	Iron-responsive element-binding protein 2	1	0	0.596285	0.571565	0.430461	0.685637	0.51613	0.378326	-0.135303	0.28025	0.0122988	0.51613	-0.217959	-0.706868	-0.150211	-0.673339	9.2475e-17	0.178021	0.23236	0.0222819	0.116687	0.122811	0.277539	0.0431121	0.17743	0.291518
IRX2	IRX2_HUMAN	Iroquois-class homeodomain protein IRX-2	3	0	0.185946	0.10532	0.324412	0.53406	0.355115	-0.257776	-0.581623	-0.344379	-0.52757	0.355115	-0.443722	-0.686943	-0.668791	-1.06163	0	0.256	0.208016	0.100553	0.0503192	0.113084	0.248884	0.0100376	0.0171197	0.120523
IRX4	IRX4_HUMAN	Iroquois-class homeodomain protein IRX-4	1	-1.60171e-16	0.450452	0.205393	0.445607	0.386673	0.468236	0.270943	-0.278556	-0.288934	-0.816903	0.468236	-0.179509	-0.483949	-0.734541	-1.20358	0	0.235029	0.157313	0.142967	0.0461603	0.215077	0.362478	0.13263	0.331983	0.25132
ISOC2	ISOC2_HUMAN	Isochorismatase domain-containing protein 2, mitochondrial	2	0	0.3241	0.222985	0.681423	0.536385	0.23405	-0.178017	-0.00931169	-0.00377526	-0.0504264	0.23405	-0.502117	-0.232297	-0.685198	-0.586811	9.2475e-17	0.261257	0.156402	0.246325	0.217296	0.222377	0.229315	0.104386	0.249252	0.327618
IDH3A	IDH3A_HUMAN	Isocitrate dehydrogenase [NAD] subunit alpha, mitochondrial	2	0	0.18981	-0.0253215	0.243263	0.0290551	0.106907	-0.288846	-0.677323	-0.648925	-0.878622	0.106907	-0.478656	-0.652001	-0.892188	-0.907678	0	0.283508	0.320804	0.128728	0.126528	0.222742	0.312213	0.172392	0.199546	0.213883
IDH3B	IDH3B_HUMAN	Isocitrate dehydrogenase [NAD] subunit beta, mitochondrial	3	0	0.306414	0.0514468	0.266836	0.348006	0.18003	-0.164209	-0.551917	-0.309291	-0.651921	0.18003	-0.470623	-0.603364	-0.576127	-0.999927	0	0.393012	0.232859	0.0666606	0.152971	0.772738	0.550252	0.792227	0.670005	0.641239
IDH1	IDHC_HUMAN	Isocitrate dehydrogenase [NADP] cytoplasmic	3	-5.33904e-17	0.343637	0.263453	0.372929	0.503182	0.244307	-0.151305	-0.34443	-0.135038	-0.119381	0.244307	-0.494942	-0.607883	-0.507968	-0.622563	9.2475e-17	0.243889	0.0938818	0.20993	0.151581	0.181446	0.195525	0.186683	0.260656	0.354336
IARS	SYIC_HUMAN	Isoleucine--tRNA ligase, cytoplasmic	3	-5.33904e-17	0.297504	0.0650664	0.201355	0.104145	0.260425	-0.205155	-0.529872	-0.413924	-0.511568	0.260425	-0.502659	-0.594938	-0.615279	-0.615713	0	0.316003	0.486953	0.173014	0.311367	0.337116	0.315253	0.196837	0.220826	0.227842
IARS2	SYIM_HUMAN	Isoleucine--tRNA ligase, mitochondrial	3	0	0.291435	0.156092	0.318232	0.297034	0.283609	-0.0956277	-0.411032	-0.329102	-0.531502	0.283609	-0.387063	-0.567124	-0.647334	-0.828536	0	0.275012	0.313049	0.0621692	0.153692	0.261607	0.331215	0.304185	0.326392	0.350949
IVD	IVD_HUMAN	Isovaleryl-CoA dehydrogenase, mitochondrial	2	0	0.304806	-0.0628686	0.0721842	0.0792294	0.579742	0.0171354	-1.0426	0.00119305	-0.121526	0.579742	-0.28767	-0.979727	-0.0709912	-0.200755	0	0	0	0	0	0	0	0	0	0
IST1	IST1_HUMAN	IST1 homolog	3	0	0.407077	0.202694	0.499227	0.44748	0.311675	-0.20701	-0.508394	-0.322618	-0.472822	0.311675	-0.614087	-0.711088	-0.821846	-0.920303	0	0.373019	0.467632	0.214687	0.287101	0.324813	0.351434	0.189112	0.138138	0.0670893
JUP	PLAK_HUMAN	Junction plakoglobin	3	-5.33904e-17	0.315069	0.336029	0.561246	0.567054	0.241227	-0.000847966	-0.178106	-0.0294537	-0.0499568	0.241227	-0.315917	-0.514135	-0.590699	-0.61701	0	0	0	0	0	0	0	0	0	0
F11R	JAM1_HUMAN	Junctional adhesion molecule A	3	0	0.456246	0.434534	0.583639	0.598364	0.381832	0.0625014	-0.137186	-0.0988745	-0.26351	0.381832	-0.393744	-0.571721	-0.682514	-0.861875	0	0	0	0	0	0	0	0	0	0
SLC4A1AP	NADAP_HUMAN	Kanadaptin	1	-1.60171e-16	0.288582	0.428042	0.397751	0.592889	0.319822	0.0241686	-0.378564	0.151179	0.037043	0.319822	-0.264413	-0.806606	-0.246572	-0.555846	0	0	0	0	0	0	0	0	0	0
KBTBD2	KBTB2_HUMAN	Kelch repeat and BTB domain-containing protein 2	1	0	0.473189	0.495283	0.564628	0.438945	0.482952	0.311257	-0.230326	0.216553	0.0805378	0.482952	-0.161932	-0.725609	-0.348075	-0.358407	0	0	0	0	0	0	0	0	0	0
KBTBD6	KBTB6_HUMAN	Kelch repeat and BTB domain-containing protein 6	1	-1.60171e-16	0.319188	0.0296195	0.269823	0.21851	0.430956	0.207301	-0.293843	-0.361676	-0.856373	0.430956	-0.111887	-0.323463	-0.631499	-1.07488	0	0	0	0	0	0	0	0	0	0
KEAP1	KEAP1_HUMAN	Kelch-like ECH-associated protein 1	1	0	0.345894	0.257847	-0.183849	0.144426	0.26712	0.0910461	-0.412865	0.151696	-0.129547	0.26712	-0.254848	-0.670712	0.335545	-0.273973	0	0	0	0	0	0	0	0	0	0
KLHL12	KLH12_HUMAN	Kelch-like protein 12	1	0	-0.0666793	0.0891455	0.398654	0.384262	0.0857065	-0.260236	-0.0239482	-0.167719	-0.384309	0.0857065	-0.193557	-0.113094	-0.566373	-0.768571	0	0	0	0	0	0	0	0	0	0
KLHL21	KLH21_HUMAN	Kelch-like protein 21	1	0	0.0441569	-0.114106	0.474175	0.423875	-0.0908701	-0.306983	-0.312262	-0.359703	-0.659224	-0.0908701	-0.351139	-0.198156	-0.833878	-1.0831	0	0	0	0	0	0	0	0	0	0
KHDRBS1	KHDR1_HUMAN	KH domain-containing, RNA-binding, signal transduction-associated protein 1	3	0	0.335534	0.178722	0.283792	0.145366	0.255352	-0.262125	-0.53417	-0.444023	-0.707644	0.255352	-0.59766	-0.712893	-0.727815	-0.853011	0	0.328249	0.368406	0.0694993	0.0947721	0.280269	0.278314	0.138707	0.290796	0.175026
KIAA1279	KBP_HUMAN	KIF1-binding protein	1	0	0.36789	0.344558	0.141283	0.318666	0.200768	-0.126683	-0.659725	-0.17287	-0.498885	0.200768	-0.494573	-1.00428	-0.314153	-0.817551	0	0	0	0	0	0	0	0	0	0
KIRREL	KIRR1_HUMAN	Kin of IRRE-like protein 1	1	0	-0.0843975	-0.203268	0.117398	-0.0290032	0.0527257	-0.536469	-0.505645	-0.368312	-0.590893	0.0527257	-0.452072	-0.302378	-0.48571	-0.56189	0	0.375909	0.3778	0.0708592	0.33509	0.00910681	0.236448	0.683297	0.82284	0.528085
KIDINS220	KDIS_HUMAN	Kinase D-interacting substrate of 220 kDa	1	0	0.491515	0.126499	0.379757	0.295741	0.301063	0.103686	-0.443181	-0.0463897	-0.439626	0.301063	-0.387829	-0.56968	-0.426147	-0.735367	0	0.283941	0.305948	0.131694	0.210794	0.256177	0.348748	0.157586	0.351609	0.309143
KTN1	KTN1_HUMAN	Kinectin	3	0	0.354002	0.302992	0.41382	0.355857	0.322063	-0.142928	-0.447644	-0.390059	-0.653587	0.322063	-0.496929	-0.750637	-0.803879	-1.00944	0	0.316451	0.236726	0.171383	0.185563	0.284835	0.350472	0.150324	0.28674	0.235333
KLC1	KLC1_HUMAN	Kinesin light chain 1	1	0	0.536165	0.132253	0.345591	0.068679	0.475134	-0.0333777	-0.497734	-0.628394	-0.992767	0.475134	-0.569543	-0.629987	-0.973984	-1.06145	9.2475e-17	0.398293	0.395208	0.337982	0.206717	0.337784	0.400574	0.219759	0.320526	0.162349
KLC2	KLC2_HUMAN	Kinesin light chain 2	2	0	0.504758	0.452722	0.524688	0.404035	0.410152	0.110962	-0.377928	-0.411911	-0.540231	0.410152	-0.393796	-0.83065	-0.936599	-0.944266	0	0.284567	0.398266	0.168782	0.0457486	0.290367	0.535733	0.272836	0.179008	0.10682
KIF5B	KINH_HUMAN	Kinesin-1 heavy chain	3	0	0.331252	0.14443	0.403294	0.376883	0.290735	-0.139814	-0.455387	-0.369196	-0.553948	0.290735	-0.471066	-0.599816	-0.772491	-0.930832	0	0	0	0	0	0	0	0	0	0
KIF11	KIF11_HUMAN	Kinesin-like protein KIF11	3	0	0.436776	0.196835	0.444928	0.330994	0.287491	0.026074	-0.207876	-0.0734373	-0.362634	0.287491	-0.410702	-0.40471	-0.518365	-0.693628	0	0.230048	0.247833	0.102325	0.098706	0.274364	0.0271276	0.00492906	0.207706	0.287249
KIF14	KIF14_HUMAN	Kinesin-like protein KIF14	3	-5.33904e-17	0.208829	-0.137761	0.000156691	-0.0911462	0.246569	-0.180374	-0.55358	-0.38534	-0.621201	0.246569	-0.389203	-0.415819	-0.385497	-0.530055	0	0.330789	0.288786	0.198569	0.17829	0.270654	0.304502	0.0907234	0.177781	0.137886
KIF18A	KI18A_HUMAN	Kinesin-like protein KIF18A	2	0	0.226734	0.0721332	0.431483	0.268759	0.250332	0.00904208	-0.268838	-0.14092	-0.297061	0.250332	-0.217692	-0.340971	-0.572403	-0.565821	0	0.0709282	0.181709	0.247624	0.108748	0.0270547	0.130905	0.0904745	0.162294	0.296836
KIF18B	KI18B_HUMAN	Kinesin-like protein KIF18B	1	0	0.548215	0.253887	0.402021	0.379176	0.512325	0.255335	-0.106339	-0.238027	-0.787763	0.512325	-0.29288	-0.360226	-0.640047	-1.16694	0	0.253368	0.233327	0.0754536	0.0923154	0.244082	0.304478	0.0775222	0.288033	0.159464
KIF1B	KIF1B_HUMAN	Kinesin-like protein KIF1B	2	0	0.164254	-0.0863103	0.273283	0.102906	0.188884	-0.287229	-0.570056	-0.58155	-0.802455	0.188884	-0.451483	-0.483746	-0.854833	-0.905361	0	0.335979	0.496206	0.186265	0.20557	0.372229	0.362604	0.346816	0.465669	0.372325
KIF20A	KI20A_HUMAN	Kinesin-like protein KIF20A	3	0	0.385423	0.122705	0.309314	0.183621	0.287444	-0.0636862	-0.393223	-0.251478	-0.444656	0.287444	-0.449109	-0.515928	-0.560792	-0.628276	0	0.470799	0.438389	0.333745	0.3697	0.336467	0.382892	0.00221115	0.0503595	0.148128
KIF20B	KI20B_HUMAN	Kinesin-like protein KIF20B	2	0	0.366797	0.129677	-0.182251	-0.298051	0.415034	-0.0810124	-0.600076	-0.514056	-0.866589	0.415034	-0.447809	-0.729753	-0.331805	-0.568538	9.2475e-17	0.358796	0.324498	0.275615	0.216843	0.255073	0.285802	0.14527	0.216154	0.0788744
KIF22	KIF22_HUMAN	Kinesin-like protein KIF22	3	0	0.233822	0.0490965	0.195297	0.0426083	0.280581	-0.0976845	-0.480575	-0.285219	-0.728833	0.280581	-0.331507	-0.529671	-0.480516	-0.771441	0	0	0	0	0	0	0	0	0	0
KIF23	KIF23_HUMAN	Kinesin-like protein KIF23	3	0	0.363526	0.202622	0.269887	0.00652203	0.183873	-0.136506	-0.525257	-0.386385	-0.797053	0.183873	-0.500032	-0.72788	-0.656273	-0.803575	0	0	0	0	0	0	0	0	0	0
KIF2A	KIF2A_HUMAN	Kinesin-like protein KIF2A	2	0	0.18628	-0.25434	0.156787	-0.0380987	0.174483	-0.271556	-0.669942	-0.660076	-0.904038	0.174483	-0.457836	-0.415602	-0.816864	-0.865939	0	0.267347	0.406285	0.185383	0.167383	0.294041	0.313731	0.18762	0.312376	0.289006
KIF2C	KIF2C_HUMAN	Kinesin-like protein KIF2C	3	-5.33904e-17	0.372428	0.19324	0.350662	0.128076	0.290068	-0.160713	-0.475946	-0.250489	-0.424815	0.290068	-0.533141	-0.669186	-0.601151	-0.552891	0	0	0	0	0	0	0	0	0	0
KIF3A	KIF3A_HUMAN	Kinesin-like protein KIF3A	1	0	0.369234	0.189554	0.391376	0.156689	0.386345	0.0683489	-0.499827	-0.424953	-0.749647	0.386345	-0.300885	-0.68938	-0.816329	-0.906337	0	0.178557	0.0165428	0.208538	0.141511	0.0741995	0.00253458	0.0651493	0.230243	0.270393
KIF3C	KIF3C_HUMAN	Kinesin-like protein KIF3C	1	-1.60171e-16	0.486078	0.178381	0.45843	0.0233548	0.22851	-0.469865	-0.96882	-0.751213	-0.995829	0.22851	-0.955943	-1.1472	-1.20964	-1.01918	0	0	0	0	0	0	0	0	0	0
KIFC1	KIFC1_HUMAN	Kinesin-like protein KIFC1	3	0	0.272449	0.0509041	0.161454	0.091402	0.280544	-0.110955	-0.511116	-0.331114	-0.664952	0.280544	-0.383403	-0.56202	-0.492568	-0.756354	0	0.118588	0.184346	0.0978865	0.165944	0.0967371	0.231703	0.000710162	0.311135	0.23856
NDC80	NDC80_HUMAN	Kinetochore protein NDC80 homolog	1	-1.60171e-16	0.615352	0.454164	0.478709	0.45141	0.588037	0.200396	-0.0627693	0.00789181	-0.434958	0.588037	-0.414956	-0.516933	-0.470817	-0.886368	0	0.933617	0.580001	0.147584	0.0377533	0.315697	0.968702	0.680304	0.607437	0.342537
NUF2	NUF2_HUMAN	Kinetochore protein Nuf2	2	0	0.468731	0.43354	0.496788	0.494779	0.431532	0.0835514	-0.247019	-0.10414	-0.387365	0.431532	-0.385179	-0.68056	-0.600928	-0.882144	0	0	0	0	0	0	0	0	0	0
SPC24	SPC24_HUMAN	Kinetochore protein Spc24	1	0	0.509905	0.148549	0.38476	0.191585	0.588489	0.108406	-0.589054	-0.596814	-1.39949	0.588489	-0.401499	-0.737603	-0.981575	-1.59107	0	0.11338	0.0340633	0.045885	0.0477311	0.264273	0.282561	0.180417	0.0727584	0.089679
DSN1	DSN1_HUMAN	Kinetochore-associated protein DSN1 homolog	2	0	0.443022	0.341801	0.352619	0.157557	0.337977	0.0470868	-0.389319	-0.201913	-0.482265	0.337977	-0.395935	-0.73112	-0.554532	-0.639822	0	0.320833	0.258283	0.0692123	0.107078	0.202735	0.00902255	0.0685296	0.0757016	0.0970171
KRR1	KRR1_HUMAN	KRR1 small subunit processome component homolog	2	0	0.203351	-0.0117193	0.317536	0.219582	0.277016	-0.185198	-0.367372	-0.382342	-0.603923	0.277016	-0.388548	-0.355653	-0.699878	-0.823505	0	0.408404	0.325744	0.222466	0.205516	0.343991	0.39106	0.206814	0.276814	0.211349
KLF10	KLF10_HUMAN	Krueppel-like factor 10	2	0	-0.197538	-0.294325	0.273994	0.2162	0.200553	-0.523207	-0.728736	-0.796567	-1.20156	0.200553	-0.325669	-0.434411	-1.07056	-1.41776	9.2475e-17	0.218703	0.225655	0.0134612	0.129308	0.185607	0.10943	0.10678	0.164934	0.319497
KLF13	KLF13_HUMAN	Krueppel-like factor 13	1	0	0.441424	-0.100355	0.266401	0.0385806	0.50361	0.0227411	-0.554016	-0.621488	-1.18995	0.50361	-0.418683	-0.453661	-0.88789	-1.22853	9.2475e-17	0.248908	0.138671	0.0260179	0.142618	0.250984	0.247399	0.0829449	0.135549	0.240496
KLF5	KLF5_HUMAN	Krueppel-like factor 5	2	0	0.326752	-0.245486	0.123215	-0.0491627	0.287811	0.0676271	-0.294863	-0.288822	-0.556011	0.287811	-0.259125	-0.0493779	-0.412037	-0.506848	0	0	0	0	0	0	0	0	0	0
SPINT2	SPIT2_HUMAN	Kunitz-type protease inhibitor 2	2	0	0.382231	0.243281	0.661169	0.589801	0.40703	-0.137724	-0.415675	-0.335052	-0.477455	0.40703	-0.519955	-0.658956	-0.996221	-1.06726	0	0.216319	0.128619	0.0976503	0.0955379	0.195763	0.308137	0.193007	0.318268	0.361012
CCBL2	KAT3_HUMAN	Kynurenine--oxoglutarate transaminase 3	2	0	0.287407	0.030511	0.329992	0.222049	0.209022	-0.110682	-0.378854	-0.33584	-0.5906	0.209022	-0.39809	-0.409365	-0.665832	-0.812649	0	0.262739	0.337563	0.0386838	0.106063	0.182404	0.321097	0.137082	0.277871	0.322557
MFGE8	MFGM_HUMAN	Lactadherin	3	-5.33904e-17	0.231886	0.16329	0.308315	0.349549	0.316502	-0.097719	-0.308522	-0.316355	-0.534978	0.316502	-0.329605	-0.471812	-0.62467	-0.884528	0	0.122734	0.146724	0.184494	0.202623	0.0299368	0.311744	0.0702222	0.166967	0.0338572
GLO1	LGUL_HUMAN	Lactoylglutathione lyase	3	0	0.389934	0.200703	0.354763	0.238017	0.264427	-0.237479	-0.616596	-0.533565	-0.827769	0.264427	-0.627413	-0.817299	-0.888328	-1.06579	1.13258e-16	0.271584	0.119701	0.0296009	0.0111093	0.230351	0.274532	0.0239397	0.0255838	0.202761
LAD1	LAD1_HUMAN	Ladinin-1	2	-8.00857e-17	0.233445	-0.225345	0.00277581	-0.408297	0.247198	-0.254033	-0.650983	-0.627456	-0.964544	0.247198	-0.487478	-0.425639	-0.630232	-0.556247	0	0.289224	0.407742	0.0943282	0.252485	0.21843	0.288608	0.158296	0.307068	0.621945
TMPO	LAP2A_HUMAN	Lamina-associated polypeptide 2, isoform alpha	3	0	0.143754	0.0716515	0.257185	0.257147	0.264593	-0.126832	-0.406715	-0.265321	-0.507972	0.264593	-0.270586	-0.478367	-0.522506	-0.765119	0	0	0	0	0	0	0	0	0	0
TMPO	LAP2B_HUMAN	Lamina-associated polypeptide 2, isoforms beta/gamma	1	0	0.475071	0.0551387	0.265551	0.0904025	0.321676	-0.0217991	-0.484488	-0.560953	-1.14069	0.321676	-0.49687	-0.539627	-0.826503	-1.23109	0	0.163556	0.112984	0.115201	0.216425	0.295649	0.156638	0.159545	0.141912	0.166391
LMNB1	LMNB1_HUMAN	Lamin-B1	3	0	0.174039	-0.0396383	-0.0303709	-0.203462	0.270952	-0.224436	-0.722189	-0.705523	-1.11314	0.270952	-0.398475	-0.682551	-0.675152	-0.909678	0	0.183617	0.154312	0.1202	0.256061	0.241186	0.513689	0.184213	0.0125743	0.369642
LMNB2	LMNB2_HUMAN	Lamin-B2	2	0	0.477481	0.349114	0.37114	0.261595	0.374843	0.0212208	-0.386226	-0.247053	-0.60695	0.374843	-0.45626	-0.735339	-0.618193	-0.868544	0	0.321015	0.218558	0.17454	0.0812979	0.247932	0.536688	0.140431	0.169195	0.102829
LAMA3	LAMA3_HUMAN	Laminin subunit alpha-3	3	0	0.308432	0.124602	0.269378	0.261681	0.339707	0.0287616	-0.412313	-0.438423	-0.729778	0.339707	-0.27967	-0.536915	-0.707801	-0.991459	0	0.269502	0.289752	0.171267	0.142078	0.188595	0.192392	0.015581	0.22435	0.229596
LAMA5	LAMA5_HUMAN	Laminin subunit alpha-5	1	0	0.293325	0.146317	0.0547764	0.285762	0.293777	0.141632	-0.132286	-0.0496493	-0.0871174	0.293777	-0.151693	-0.278602	-0.104426	-0.37288	9.2475e-17	0.366824	0.298872	0.106466	0.0511348	0.351062	0.21934	0.0416659	0.344576	0.0583503
LAMB1	LAMB1_HUMAN	Laminin subunit beta-1	2	0	0.390607	-0.00152214	0.406967	0.167012	0.388897	0.0166184	-0.349432	-0.262365	-0.669931	0.388897	-0.373988	-0.34791	-0.669332	-0.836943	0	0.379197	0.278582	0.173341	0.163472	0.302155	0.306281	0.00961836	0.0347838	0.110656
LAMB2	LAMB2_HUMAN	Laminin subunit beta-2	3	0	0.188887	0.0374712	0.223638	0.113252	0.157463	-0.0957738	-0.323461	-0.244182	-0.47114	0.157463	-0.28466	-0.360932	-0.46782	-0.584392	0	0	0	0	0	0	0	0	0	0
LAMB3	LAMB3_HUMAN	Laminin subunit beta-3	3	-5.33904e-17	0.13788	-0.315421	-0.144762	-0.113671	0.277941	-0.118732	-0.358786	-0.129618	-0.342459	0.277941	-0.256611	-0.0433647	0.0151446	-0.228787	9.2475e-17	0.206679	0.231021	0.0863238	0.0197638	0.197927	0.227775	0.0592826	0.112129	0.0838713
LAMC1	LAMC1_HUMAN	Laminin subunit gamma-1	3	0	0.250365	0.0822483	0.29815	0.313265	0.331577	-0.0257895	-0.246553	-0.153696	-0.385419	0.331577	-0.276154	-0.328802	-0.451847	-0.698684	0	0.301905	0.366761	0.0928496	0.195648	0.213696	0.267321	0.0650691	0.246489	0.227007
LAMC2	LAMC2_HUMAN	Laminin subunit gamma-2	3	-5.33904e-17	0.269818	0.0616252	0.247714	0.199626	0.262462	-0.110066	-0.428106	-0.362598	-0.629591	0.262462	-0.379884	-0.489731	-0.610312	-0.829218	1.13258e-16	0.251412	0.0621371	0.111194	0.188651	0.0248615	0.0161452	0.171465	0.27236	0.238355
AASDHPPT	ADPPT_HUMAN	L-aminoadipate-semialdehyde dehydrogenase-phosphopantetheinyl transferase	3	-5.33904e-17	0.308214	0.114361	0.152454	0.104884	0.236932	-0.303315	-0.565668	-0.528214	-0.767412	0.236932	-0.611529	-0.680029	-0.680668	-0.872296	0	0.273215	0.321857	0.267097	0.266654	0.281925	0.254071	0.131732	0.262169	0.259585
LANCL1	LANC1_HUMAN	LanC-like protein 1	3	-5.33904e-17	0.22835	0.0605165	0.143881	0.115899	0.28322	-0.146269	-0.467505	-0.388455	-0.60342	0.28322	-0.374619	-0.528021	-0.532335	-0.71932	0	0.0489727	0.164409	0.153292	0.11101	0.0777984	0.0319142	0.0187137	0.329173	0.452026
CYP51A1	CP51A_HUMAN	Lanosterol 14-alpha demethylase	3	0	0.279982	0.237994	0.510063	0.421832	0.21762	-0.190036	-0.361759	-0.443802	-0.490509	0.21762	-0.470018	-0.599753	-0.953865	-0.912341	0	0.317067	0.244867	0.169057	0.206555	0.210449	0.286937	0.19111	0.100102	0.235907
LSS	ERG7_HUMAN	Lanosterol synthase	3	0	0.329947	0.206446	0.294631	0.224707	0.280799	-0.0427365	-0.356277	-0.234232	-0.410844	0.280799	-0.372683	-0.562723	-0.528864	-0.635551	0	0	0	0	0	0	0	0	0	0
LARP1	LARP1_HUMAN	La-related protein 1	3	0	0.322224	0.0980233	0.22226	0.0926444	0.230592	-0.190629	-0.539157	-0.547442	-0.884728	0.230592	-0.512853	-0.63718	-0.769702	-0.977373	0	0.185161	0.171415	0.112433	0.0387313	0.262526	0.301068	0.167064	0.170616	0.214183
LARP4	LARP4_HUMAN	La-related protein 4	3	-5.33904e-17	0.385194	0.113695	0.206654	0.119646	0.361374	-0.290897	-0.709732	-0.439605	-0.887045	0.361374	-0.676091	-0.823427	-0.646259	-1.00669	0	0	0	0	0	0	0	0	0	0
LARP4B	LAR4B_HUMAN	La-related protein 4B	2	0	0.332205	-0.0170211	0.203063	0.0419136	0.300196	-0.197126	-0.620088	-0.517399	-0.85569	0.300196	-0.529331	-0.603066	-0.720462	-0.897603	0	0.244613	0.104621	0.2247	0.100254	0.210696	0.274958	0.0616302	0.0204181	0.264281
LARP7	LARP7_HUMAN	La-related protein 7	1	0	0.341376	0.210567	0.151488	0.307429	0.392317	0.121015	-0.0848889	-0.0605047	-0.140598	0.392317	-0.22036	-0.295456	-0.211992	-0.448027	0	0.205938	0.265973	0.1024	0.180438	0.128302	0.188285	0.252611	0.375869	0.546687
SLC7A5	LAT1_HUMAN	Large neutral amino acids transporter small subunit 1	3	0	0.400123	0.492581	0.741346	0.628006	0.229928	-0.0793191	-0.239094	-0.0763681	-0.277384	0.229928	-0.479442	-0.731675	-0.817714	-0.90539	9.2475e-17	0.100182	0.174594	0.285174	0.204188	0.14885	0.155932	0.146417	0.159697	0.298257
BAG6	BAG6_HUMAN	Large proline-rich protein BAG6	3	0	0.354246	0.285508	0.451274	0.402826	0.295845	-0.104106	-0.399163	-0.270884	-0.518346	0.295845	-0.458351	-0.684671	-0.722158	-0.921171	0	0.226963	0.0846169	0.117239	0.133938	0.30768	0.175547	0.16034	0.168628	0.219703
LSG1	LSG1_HUMAN	Large subunit GTPase 1 homolog	1	-1.60171e-16	0.0850149	-0.268589	0.17649	0.150616	0.033625	-0.352972	-0.248991	-0.27315	-0.554727	0.033625	-0.437987	0.019598	-0.44964	-0.705343	9.2475e-17	0.168333	0.186355	0.113922	0.0944265	0.153835	0.198438	0.0975636	0.201145	0.328637
DBR1	DBR1_HUMAN	Lariat debranching enzyme	1	0	-0.0277832	-0.0836188	0.165697	0.283419	0.0117452	-0.403466	-0.663107	-0.431997	-0.553083	0.0117452	-0.375682	-0.579488	-0.597693	-0.836501	9.2475e-17	0.326896	0.298044	0.28494	0.167947	0.315118	0.369539	0.188492	0.179473	0.112802
LTBP1	LTBP1_HUMAN	Latent-transforming growth factor beta-binding protein 1	2	0	0.159085	0.0789145	0.216708	0.186265	0.32271	-0.32903	-0.509574	-0.483155	-0.482118	0.32271	-0.488115	-0.588489	-0.699863	-0.668383	0	0.284673	0.183239	0.10048	0.0106677	0.209558	0.337793	0.292557	0.103901	0.10693
LGMN	LGMN_HUMAN	Legumain	1	0	-0.0818575	-0.485091	0.0934192	-0.103197	-0.0377314	-0.477908	-0.621302	-0.488488	-0.738353	-0.0377314	-0.396051	-0.136211	-0.581907	-0.635156	0	0.226802	0.492609	0.0820137	0.166944	0.210074	0.339914	0.179367	0.354425	0.472778
LEMD2	LEMD2_HUMAN	LEM domain-containing protein 2	2	0	0.183845	0.048223	0.10866	0.168685	0.154466	-0.0745096	-0.209303	-0.206002	-0.429486	0.154466	-0.258355	-0.257526	-0.314663	-0.598171	0	0.201148	0.433755	0.213793	0.300682	0.136395	0.185204	0.259391	0.273609	0.364274
LETM1	LETM1_HUMAN	LETM1 and EF-hand domain-containing protein 1, mitochondrial	2	-8.00857e-17	0.28324	0.0312738	0.355052	0.078627	0.177463	-0.172683	-0.48352	-0.615851	-0.870736	0.177463	-0.455923	-0.514793	-0.970903	-0.949363	0	0.253926	0.236462	0.087167	0.0491846	0.213438	0.400646	0.260678	0.299535	0.307657
LUZP1	LUZP1_HUMAN	Leucine zipper protein 1	3	0	0.205275	0.0112818	0.298546	0.27873	0.27328	0.0166042	-0.378091	-0.371682	-0.588968	0.27328	-0.188671	-0.389373	-0.670228	-0.867697	0	0	0	0	0	0	0	0	0	0
LRPPRC	LPPRC_HUMAN	Leucine-rich PPR motif-containing protein, mitochondrial	3	0	0.42509	0.295813	0.390231	0.340288	0.274409	-0.117182	-0.379387	-0.308527	-0.544916	0.274409	-0.542272	-0.6752	-0.698757	-0.885204	0	0	0	0	0	0	0	0	0	0
LRCH3	LRCH3_HUMAN	Leucine-rich repeat and calponin homology domain-containing protein 3	1	0	0.0217605	0.0100506	0.441542	0.440249	0.138301	-0.294241	-0.473809	-0.214739	-0.366459	0.138301	-0.316001	-0.48386	-0.65628	-0.806709	0	0.137185	0.137212	0.308114	0.00426159	0.0118769	0.219265	0.118419	0.0604073	0.0939708
LRRC40	LRC40_HUMAN	Leucine-rich repeat-containing protein 40	2	-8.00857e-17	0.178464	0.0190019	0.152302	0.13802	0.185197	-0.175277	-0.34387	-0.0990655	-0.410811	0.185197	-0.35374	-0.362871	-0.251367	-0.54883	0	0	0	0	0	0	0	0	0	0
LRRC47	LRC47_HUMAN	Leucine-rich repeat-containing protein 47	3	0	0.267132	0.0789374	0.203377	0.145855	0.0902428	-0.235641	-0.541602	-0.435693	-0.668112	0.0902428	-0.502773	-0.62054	-0.63907	-0.813967	0	0.303717	0.389164	0.0980215	0.170471	0.178531	0.257373	0.253046	0.349704	0.317174
LRRC59	LRC59_HUMAN	Leucine-rich repeat-containing protein 59	1	0	0.114802	-0.0586239	0.301987	0.161311	0.0758899	-0.583084	-0.679493	-0.467943	-0.667498	0.0758899	-0.697886	-0.620869	-0.76993	-0.828809	0	0.311935	0.313044	0.242634	0.151915	0.29898	0.403074	0.280352	0.308251	0.226503
LARS	SYLC_HUMAN	Leucine--tRNA ligase, cytoplasmic	3	0	0.312921	0.117501	0.210507	0.0544483	0.317402	-0.012282	-0.367715	-0.319915	-0.488639	0.317402	-0.325203	-0.485215	-0.530422	-0.543087	0	0.295111	0.337204	0.0443119	0.101915	0.192199	0.258309	0.115621	0.231588	0.305053
LNPEP	LCAP_HUMAN	Leucyl-cystinyl aminopeptidase	2	-8.00857e-17	0.517835	0.225709	0.203335	0.134605	0.450406	0.0939111	-0.190152	-0.12987	-0.160955	0.450406	-0.423923	-0.415861	-0.333205	-0.29556	0	0	0	0	0	0	0	0	0	0
SERPINB1	ILEU_HUMAN	Leukocyte elastase inhibitor	2	0	0.368666	0.156622	0.480365	0.407185	0.245532	-0.352214	-0.749239	-0.671381	-0.909709	0.245532	-0.72088	-0.905861	-1.15175	-1.31689	1.13258e-16	0.257043	0.319599	0.108653	0.0558592	0.0795899	0.250141	0.0432038	0.204282	0.15782
LTA4H	LKHA4_HUMAN	Leukotriene A-4 hydrolase	2	0	0.473219	0.111029	0.45884	0.283822	0.251254	-0.236247	-0.65	-0.578163	-0.885956	0.251254	-0.709466	-0.761029	-1.037	-1.16978	0	0.447761	0.54364	0.242727	0.269928	0.588691	0.654416	0.506318	0.647669	0.571968
C19orf53	L10K_HUMAN	Leydig cell tumor 10 kDa protein homolog	1	-1.60171e-16	0.615165	0.458461	0.619805	0.510377	0.370976	-0.366574	-0.832486	-0.921912	-1.22996	0.370976	-0.981739	-1.29095	-1.54172	-1.74034	0	0	0	0	0	0	0	0	0	0
LIMS1	LIMS1_HUMAN	LIM and senescent cell antigen-like-containing domain protein 1	1	0	0.0707174	-0.0765146	0.29675	0.198979	0.040018	-0.477892	-0.461986	-0.469034	-0.655435	0.040018	-0.54861	-0.385471	-0.765784	-0.854414	1.13258e-16	0.0552941	0.351282	0.0437068	0.135405	0.0980542	0.107146	0.0527689	0.169945	0.280856
LASP1	LASP1_HUMAN	LIM and SH3 domain protein 1	3	0	0.306033	0.187357	0.275966	0.250976	0.191937	-0.230357	-0.583262	-0.606133	-0.699652	0.191937	-0.53639	-0.770619	-0.882099	-0.950628	0	0.268891	0.0346387	0.0990913	0.154807	0.242464	0.507026	0.248635	0.198553	0.0484617
LIMA1	LIMA1_HUMAN	LIM domain and actin-binding protein 1	3	0	0.235451	0.0452656	0.212822	0.0902147	0.0949768	-0.187883	-0.458122	-0.487881	-0.691875	0.0949768	-0.423334	-0.503387	-0.700703	-0.78209	0	0.237067	0.0828621	0.112972	0.222409	0.221061	0.345081	0.0602512	0.149337	0.118655
AJUBA	AJUBA_HUMAN	LIM domain-containing protein ajuba	2	0	0.372485	0.439614	0.84687	0.650121	0.222619	-0.0772524	-0.248301	-0.113633	-0.381115	0.222619	-0.449737	-0.687916	-0.960503	-1.03124	0	0	0	0	0	0	0	0	0	0
LSR	LSR_HUMAN	Lipolysis-stimulated lipoprotein receptor	2	0	0.260886	0.186298	0.566801	0.484758	0.232105	-0.0988754	-0.44919	-0.333105	-0.450962	0.232105	-0.359761	-0.635488	-0.899906	-0.93572	0	0.357967	0.222706	0.0707047	0.0315585	0.303977	0.193838	0.0825062	0.0510446	0.198219
LPP	LPP_HUMAN	Lipoma-preferred partner	3	-5.33904e-17	0.277233	0.164715	0.259005	0.129903	0.266549	-0.249771	-0.57174	-0.493975	-0.872398	0.266549	-0.527004	-0.736454	-0.75298	-1.0023	9.2475e-17	0.257333	0.215658	0.136624	0.0825239	0.238093	0.345561	0.0975046	0.330661	0.218302
LRBA	LRBA_HUMAN	Lipopolysaccharide-responsive and beige-like anchor protein	3	-1.06781e-16	0.317775	0.193434	0.251014	0.173338	0.258231	0.00955158	-0.34276	-0.236499	-0.520253	0.258231	-0.308223	-0.536193	-0.487513	-0.693591	9.2475e-17	0.244874	0.347792	0.058212	0.142393	0.256872	0.367569	0.160611	0.177064	0.212566
PPFIBP1	LIPB1_HUMAN	Liprin-beta-1	1	0	0.0585402	-0.293908	0.103093	0.175664	-0.0314751	-0.37234	-0.532901	-0.627228	-0.585594	-0.0314751	-0.43088	-0.238993	-0.730322	-0.761257	0	0	0	0	0	0	0	0	0	0
LIX1L	LIX1L_HUMAN	LIX1-like protein	2	0	0.262847	-0.0311013	0.358005	0.155089	0.207892	-0.0346267	-0.459662	-0.413489	-0.672106	0.207892	-0.297473	-0.428561	-0.771494	-0.827195	0	0	0	0	0	0	0	0	0	0
LDHA	LDHA_HUMAN	L-lactate dehydrogenase A chain	3	-5.33904e-17	0.413858	0.283262	0.424317	0.325668	0.212185	-0.517155	-0.883179	-0.961497	-1.34799	0.212185	-0.931014	-1.16644	-1.38581	-1.67366	0	0.271382	0.398092	0.195462	0.198525	0.315217	0.377123	0.146709	0.392319	0.389693
LDHAL6A	LDH6A_HUMAN	L-lactate dehydrogenase A-like 6A	1	0	0.598003	0.220175	0.496832	0.314255	0.553951	0.171877	-0.338832	-0.365232	-0.588846	0.553951	-0.426126	-0.559007	-0.862063	-0.903101	0	0.297512	0.219529	0.27152	0.219918	0.290562	0.213808	0.116838	0.131744	0.243809
LDHB	LDHB_HUMAN	L-lactate dehydrogenase B chain	3	0	0.472081	0.277998	0.401417	0.295945	0.256924	-0.440037	-0.813297	-0.800086	-1.10333	0.256924	-0.912117	-1.09129	-1.2015	-1.39927	0	0.189107	0.153839	0.205014	0.0672063	0.252811	0.342092	0.0924155	0.230619	0.288963
LONP2	LONP2_HUMAN	Lon protease homolog 2, peroxisomal	1	0	0.467533	0.174174	0.273789	0.115324	0.358434	-0.0315626	-0.519112	-0.557693	-1.00653	0.358434	-0.499096	-0.693286	-0.831481	-1.12186	0	0.365213	0.322079	0.336667	0.244753	0.304092	0.330873	0.171773	0.204712	0.144582
LONP1	LONM_HUMAN	Lon protease homolog, mitochondrial	3	0	0.234378	0.0564165	0.174263	0.0801937	0.222298	-0.105458	-0.471964	-0.354045	-0.501197	0.222298	-0.339836	-0.52838	-0.528308	-0.581391	0	0.2346	0.359104	0.0431779	0.177903	0.21919	0.259289	0.20106	0.391123	0.392693
ACSL1	ACSL1_HUMAN	Long-chain-fatty-acid--CoA ligase 1	3	0	0.341232	-0.0188816	0.0653316	-0.138727	0.27816	-0.026804	-0.455857	-0.456741	-0.681968	0.27816	-0.368036	-0.436976	-0.522072	-0.543241	0	0	0	0	0	0	0	0	0	0
ACSL3	ACSL3_HUMAN	Long-chain-fatty-acid--CoA ligase 3	3	0	0.19213	-0.132011	0.0560066	-0.0244157	0.253725	-0.122252	-0.51382	-0.447737	-0.645852	0.253725	-0.314382	-0.381809	-0.503743	-0.621436	0	0.49452	0.394095	0.106452	0.174881	0.388935	0.187002	0.217605	0.277079	0.256626
ACSL4	ACSL4_HUMAN	Long-chain-fatty-acid--CoA ligase 4	3	0	0.23185	-0.170345	-0.163425	-0.382287	0.27793	-0.309647	-0.8606	-0.88603	-1.25465	0.27793	-0.541497	-0.690256	-0.722606	-0.872365	0	0.459336	0.685864	0.60903	0.458232	0.331679	0.14733	0.309752	0.419889	0.377416
ACP1	PPAC_HUMAN	Low molecular weight phosphotyrosine protein phosphatase	3	0	0.499411	0.411033	0.528057	0.443849	0.291172	-0.295757	-0.582972	-0.465549	-0.765387	0.291172	-0.795167	-0.994005	-0.993606	-1.20924	0	0	0	0	0	0	0	0	0	0
LDLR	LDLR_HUMAN	Low-density lipoprotein receptor	1	-1.60171e-16	0.439189	0.151472	0.421003	0.394074	0.500154	0.247601	-0.178586	-0.182869	-0.791311	0.500154	-0.191588	-0.330057	-0.603872	-1.18538	0	0.259848	0.249889	0.117332	0.0922359	0.247956	0.413386	0.183832	0.13189	0.00312994
[truncated: 1,629 more rows]

## Sheet: Tm Peptides Replicate 1
Gene	Accession	Protein	Sequence	Intensity										30min DMSO Normalized										Log2 Transformed										Log2(Tm) - Log2(DMSO)
[truncated: 7,527 more rows]

## Sheet: Tm Peptides Replicate 2
Gene	Accession	Protein	Sequence	Intensity										30min DMSO Normalized										Log2 Transformed										Log2(Tm) - Log2(DMSO)
[truncated: 3,510 more rows]

## Sheet: Tm Peptides Replicate 3
Gene	Accession	Protein	Sequence	Intensity										30min DMSO Normalized										Log2 Transformed										Log2(Tm) - Log2(DMSO)
[truncated: 6,130 more rows]
