# Supplementary material for: A Proteomics Approach to Profiling the Temporal Translational Response to Stress and Growth
Source: iScience. 2018 Nov 5;9:367–81. doi: 10.1016/j.isci.2018.11.004 (PMC6249402; doi:10.1016/j.isci.2018.11.004)
Supplement: Table S3. EGF 30 min Time Course, Related to Figure 3 [file mmc4.xlsx]

## Sheet: EGF 30min Proteins Median Norm
Gene	Accession	Protein	Replicates	Log2 Average															Standard Deviation
				PBS 30	PBS 60	PBS 90	PBS 120	PBS 150	EGF 30	EGF 60	EGF 90	EGF 120	EGF 150	E-P 30	E-P 60	E-P 90	E-P 120	E-P 150	PBS 30	PBS 60	PBS 90	PBS 120	PBS 150	EGF 30	EGF 60	EGF 90	EGF 120	EGF 150
HSPE1	CH10_HUMAN	10 kDa heat shock protein, mitochondrial	4	0	0.0233402	-0.0245632	0.00616989	0.293141	-0.0616545	0.0918333	0.0767732	0.093148	0.0122254	-0.0616545	0.0684932	0.101336	0.0869781	-0.280915	9.06493e-17	0.145681	0.0706365	0.224391	0.25887	0.136471	0.121025	0.267287	0.240159	0.257381
EFTUD2	U5S1_HUMAN	116 kDa U5 small nuclear ribonucleoprotein component	4	0	0.115804	0.0212328	0.0692886	0.128619	0.041174	0.0130692	0.0303823	0.0722125	0.0687794	0.041174	-0.102735	0.0091495	0.00292387	-0.0598398	6.40988e-17	0.152755	0.0815806	0.123877	0.0958537	0.0873647	0.151764	0.196415	0.142347	0.312338
PHPT1	PHP14_HUMAN	14 kDa phosphohistidine phosphatase	1	0	0.100299	0.00610752	0.16025	0.159598	0.017021	0.11628	0.106427	0.142022	0.229409	0.017021	0.0159813	0.10032	-0.0182284	0.0698119	0	0	0	0	0	0	0	0	0	0
YWHAB	1433B_HUMAN	14-3-3 protein beta/alpha	2	0	0.0758845	0.217322	-0.0636868	0.180221	-0.0110101	0.017422	-0.0174118	-0.145004	-0.00128457	-0.0110101	-0.0584625	-0.234734	-0.0813167	-0.181506	0	0.0849006	0.105374	0.15222	0.00819203	0.203146	0.0976077	0.0596357	0.0684077	0.0289185
YWHAE	1433E_HUMAN	14-3-3 protein epsilon	3	0	0.0923395	-0.0453538	-0.0209673	0.0460527	0.0129067	0.112455	-0.0295234	-0.0207583	0.0724519	0.0129067	0.0201157	0.0158304	0.000208965	0.0263992	7.85046e-17	0.041843	0.0734742	0.108196	0.112896	0.0252684	0.0480877	0.051586	0.0432449	0.0549413
YWHAH	1433F_HUMAN	14-3-3 protein eta	1	0	0.0555917	-0.00469046	0.0785945	0.091958	-0.100073	-0.0134871	-0.0830131	-0.014101	-0.0101377	-0.100073	-0.0690788	-0.0783226	-0.0926955	-0.102096	0	0	0	0	0	0	0	0	0	0
YWHAG	1433G_HUMAN	14-3-3 protein gamma	3	0	0.0553818	0.0100272	-0.0669138	0.0673499	-0.0183478	0.0718375	0.0807483	0.114184	0.122699	-0.0183478	0.0164556	0.0707211	0.181098	0.0553493	0	0.0594405	0.0243584	0.11556	0.163735	0.046366	0.0643572	0.111536	0.125903	0.18154
YWHAQ	1433T_HUMAN	14-3-3 protein theta	3	0	-0.100433	-0.117438	-0.130845	-0.0272969	-0.178822	-0.118288	-0.169455	-0.192883	-0.165511	-0.178822	-0.017855	-0.052017	-0.0620375	-0.138215	7.85046e-17	0.0342049	0.0900224	0.0324151	0.0505816	0.0906792	0.124846	0.0153228	0.0352174	0.0587315
YWHAZ	1433Z_HUMAN	14-3-3 protein zeta/delta	3	0	0.0684008	-0.0300184	0.0559995	0.0791807	-0.0435051	0.0755649	0.111215	0.154347	0.233794	-0.0435051	0.00716414	0.141233	0.0983473	0.154614	0	0.0649445	0.059043	0.0535877	0.114191	0.0975348	0.11035	0.157792	0.116539	0.185988
TNKS1BP1	TB182_HUMAN	182 kDa tankyrase-1-binding protein	1	0	0.149761	0.133007	0.0290554	0.203747	0.235362	0.224475	-0.0597505	-0.164341	-0.159853	0.235362	0.0747136	-0.192757	-0.193396	-0.3636	0	0	0	0	0	0	0	0	0	0
PSMC1	PRS4_HUMAN	26S protease regulatory subunit 4	3	0	0.113316	0.073192	0.0907253	0.0921494	0.0852358	-0.0294205	0.0632145	0.0246445	0.10947	0.0852358	-0.142736	-0.00997759	-0.0660808	0.0173204	1.11022e-16	0.030862	0.0900675	0.0562787	0.110002	0.0891473	0.112917	0.0887711	0.160476	0.1114
PSMC3	PRS6A_HUMAN	26S protease regulatory subunit 6A	4	0	0.0157692	-0.0543597	-0.0958648	-0.0210748	-0.0531022	-0.0371196	-0.0823159	-0.0482182	-0.0365311	-0.0531022	-0.0528888	-0.0279561	0.0476467	-0.0154563	0	0.0281731	0.0593426	0.0822694	0.101682	0.105049	0.0700592	0.102057	0.105372	0.126508
PSMC4	PRS6B_HUMAN	26S protease regulatory subunit 6B	3	0	-0.00246083	-0.123042	-0.0717795	-0.0721167	-0.116941	0.00128405	-0.0509827	-0.0722674	-0.0529536	-0.116941	0.00374488	0.072059	-0.00048796	0.0191631	1.11022e-16	0.0223351	0.0383452	0.0757845	0.0785673	0.0642832	0.0428252	0.0949842	0.0523436	0.084596
PSMC2	PRS7_HUMAN	26S protease regulatory subunit 7	4	0	-0.0294958	0.032672	0.0354526	0.0278389	0.0455562	-0.0211131	-0.0262032	-0.0237977	0.0217283	0.0455562	0.00838264	-0.0588752	-0.0592502	-0.00611063	0	0.0424643	0.0597212	0.0464498	0.0425138	0.0344432	0.0373703	0.0291375	0.0614842	0.0815486
PSMC5	PRS8_HUMAN	26S protease regulatory subunit 8	2	-1.60171e-16	-0.0961008	0.01614	-0.132316	-0.0595355	-0.046994	-0.14512	-0.0783197	-0.0819606	-0.0490689	-0.046994	-0.0490196	-0.0944597	0.050355	0.0104666	0	0.0702988	0.0134821	0.0599791	0.0219392	0.026753	0.0594736	0.0559223	0.0499101	0.0288998
PSMD1	PSMD1_HUMAN	26S proteasome non-ATPase regulatory subunit 1	1	0	-0.101289	0.0133509	-0.0266507	-0.0798998	0.0645095	0.0729831	0.0455621	0.054062	-0.0835936	0.0645095	0.174272	0.0322112	0.0807126	-0.00369375	0	0	0	0	0	0	0	0	0	0
PSMD11	PSD11_HUMAN	26S proteasome non-ATPase regulatory subunit 11	2	0	-0.0342355	-0.0859447	-0.204374	-0.104338	-0.0400196	-0.0569079	-0.0784527	-0.073312	-0.112989	-0.0400196	-0.0226725	0.00749201	0.131062	-0.00865078	0	0.143513	0.144724	0.12735	0.180673	0.101222	0.150608	0.0872072	0.121447	0.136976
PSMD12	PSD12_HUMAN	26S proteasome non-ATPase regulatory subunit 12	1	0	-0.135177	-0.0906778	-0.156283	0.00636913	-0.136229	-0.152964	0.0135496	-0.0839834	0.122807	-0.136229	-0.0177871	0.104227	0.0722996	0.116438	0	0	0	0	0	0	0	0	0	0
PSMD13	PSD13_HUMAN	26S proteasome non-ATPase regulatory subunit 13	1	0	-0.175527	-0.40386	-0.653177	-0.671668	-0.473449	-0.483601	-0.505916	-0.548176	-0.546109	-0.473449	-0.308074	-0.102056	0.105001	0.125559	0	0	0	0	0	0	0	0	0	0
PSMD14	PSDE_HUMAN	26S proteasome non-ATPase regulatory subunit 14	4	0	-0.156849	-0.0118233	-0.0165736	-0.0273944	-0.04775	-0.138145	-0.110957	-0.0921972	0.10156	-0.04775	0.0187048	-0.099134	-0.0756236	0.128955	6.40988e-17	0.0622244	0.112255	0.133065	0.125304	0.0611857	0.0808023	0.0796222	0.0955049	0.127745
PSMD2	PSMD2_HUMAN	26S proteasome non-ATPase regulatory subunit 2	1	0	-0.0253533	-0.0870121	-0.114912	-0.145035	-0.133704	-0.181468	-0.210947	-0.257695	-0.191193	-0.133704	-0.156115	-0.123934	-0.142783	-0.0461584	0	0	0	0	0	0	0	0	0	0
PSMD3	PSMD3_HUMAN	26S proteasome non-ATPase regulatory subunit 3	3	0	-0.00474566	-0.0200069	0.0785434	0.0822442	-0.0344812	-0.0236	-0.0103892	-0.0472997	-0.063849	-0.0344812	-0.0188543	0.00961773	-0.125843	-0.146093	0	0.102527	0.0666072	0.233328	0.0396385	0.0710805	0.0808845	0.0784338	0.0234726	0.0467144
PSMD4	PSMD4_HUMAN	26S proteasome non-ATPase regulatory subunit 4	1	0	0.0135516	0.0597808	0.0174357	-0.110863	-0.0909793	0.0884994	-0.344926	-0.120193	-0.248393	-0.0909793	0.0749478	-0.404707	-0.137629	-0.13753	0	0	0	0	0	0	0	0	0	0
PSMD6	PSMD6_HUMAN	26S proteasome non-ATPase regulatory subunit 6	1	0	0.0733258	0.0679062	0.211347	0.086536	-0.0325864	0.0827219	0.184803	0.0934602	0.240839	-0.0325864	0.00939602	0.116897	-0.117886	0.154303	0	0	0	0	0	0	0	0	0	0
PSMD8	PSMD8_HUMAN	26S proteasome non-ATPase regulatory subunit 8	3	-1.60171e-16	0.087831	0.0118789	0.0782976	0.0779976	-0.189558	-0.102389	-0.178766	-0.138611	-0.23533	-0.189558	-0.19022	-0.190645	-0.216909	-0.313328	0	0.070152	0.0368155	0.201291	0.149569	0.0787163	0.10855	0.0379693	0.126457	0.109144
PDAP1	HAP28_HUMAN	28 kDa heat- and acid-stable phosphoprotein	2	0	0.110175	0.0365418	0.158869	0.0905541	-0.00842696	0.0420458	-0.00231787	0.00585436	-0.0261546	-0.00842696	-0.0681288	-0.0388597	-0.153015	-0.116709	0	0.138887	0.11121	0.00159701	0.0466587	0.0541388	0.012498	0.0200365	0.0017074	0.0609078
MRPS15	RT15_HUMAN	28S ribosomal protein S15, mitochondrial	1	-1.60171e-16	-0.197274	-0.222276	-0.202774	-0.293657	-0.0958083	-0.244559	-0.337925	-0.240366	-0.341061	-0.0958083	-0.047285	-0.115649	-0.0375913	-0.0474037	0	0	0	0	0	0	0	0	0	0
MRPS16	RT16_HUMAN	28S ribosomal protein S16, mitochondrial	1	0	0.12552	-0.0393515	0.134471	0.0159054	0.0618797	0.0682854	0.0487192	0.00603049	-0.0691633	0.0618797	-0.0572342	0.0880707	-0.128441	-0.0850686	0	0	0	0	0	0	0	0	0	0
MRPS2	RT02_HUMAN	28S ribosomal protein S2, mitochondrial	2	0	0.00602771	0.00664036	-0.0738558	-0.101541	0.0407348	-0.0731599	-0.118629	-0.118377	-0.087859	0.0407348	-0.0791876	-0.125269	-0.0445207	0.0136818	0	0.144433	0.0136459	0.0230191	0.0158972	0.114095	0.0255878	0.042728	0.0270339	0.0101082
MRPS25	RT25_HUMAN	28S ribosomal protein S25, mitochondrial	1	0	0.070936	0.288556	0.209203	0.0311263	-0.0246895	0.0189849	-0.16305	0.085762	0.0431086	-0.0246895	-0.0519512	-0.451606	-0.123441	0.0119823	0	0	0	0	0	0	0	0	0	0
MRPS7	RT07_HUMAN	28S ribosomal protein S7, mitochondrial	1	0	-0.520485	-0.403589	-0.477293	-0.344784	-0.339198	-0.485534	-0.411353	-0.444038	-0.485543	-0.339198	0.0349506	-0.00776383	0.0332547	-0.140759	0	0	0	0	0	0	0	0	0	0
OGDHL	OGDHL_HUMAN	2-oxoglutarate dehydrogenase-like, mitochondrial	1	-1.60171e-16	0.0181611	0.079402	-0.0255132	0.0459799	0.0132345	0.0790114	0.076195	0.153156	0.204779	0.0132345	0.0608502	-0.00320704	0.178669	0.158799	0	0	0	0	0	0	0	0	0	0
MRPL13	RM13_HUMAN	39S ribosomal protein L13, mitochondrial	1	0	-0.0935895	-0.240175	-0.374078	-0.562855	0.0105738	-0.384431	-0.529155	-0.41339	-0.605164	0.0105738	-0.290842	-0.288981	-0.0393123	-0.0423095	0	0	0	0	0	0	0	0	0	0
MRPL17	RM17_HUMAN	39S ribosomal protein L17, mitochondrial	1	0	-0.312113	-0.0574318	-0.113076	-0.129238	-0.142188	-0.253475	-0.138378	-0.123639	-0.340056	-0.142188	0.0586374	-0.0809459	-0.0105633	-0.210818	0	0	0	0	0	0	0	0	0	0
MRPL23	RM23_HUMAN	39S ribosomal protein L23, mitochondrial	1	0	0.225628	-0.0350201	0.2024	0.1209	-0.0510948	0.0441401	0.199074	0.0458207	-0.0187392	-0.0510948	-0.181487	0.234094	-0.156579	-0.13964	0	0	0	0	0	0	0	0	0	0
MRPL38	RM38_HUMAN	39S ribosomal protein L38, mitochondrial	1	0	0.0396366	0.102424	0.12029	0.0207769	0.0897353	0.152612	0.174922	0.141594	0.0669858	0.0897353	0.112975	0.0724983	0.0213047	0.0462089	0	0	0	0	0	0	0	0	0	0
MRPL4	RM04_HUMAN	39S ribosomal protein L4, mitochondrial	1	-1.60171e-16	-0.0614252	-0.0517363	0.0459528	-0.263729	0.122316	0.213868	-0.0596002	0.16452	-0.202	0.122316	0.275293	-0.00786391	0.118567	0.0617292	0	0	0	0	0	0	0	0	0	0
MRPL45	RM45_HUMAN	39S ribosomal protein L45, mitochondrial	1	0	-0.073618	0.11001	-0.125976	-0.163867	-0.132756	0.152828	0.0150995	-0.00596098	-0.068958	-0.132756	0.226446	-0.0949105	0.120015	0.0949088	0	0	0	0	0	0	0	0	0	0
MRPL47	RM47_HUMAN	39S ribosomal protein L47, mitochondrial	1	0	-0.015968	0.0159668	-0.0187804	-0.0447031	-0.0389954	-0.159113	-0.0988288	-0.112442	-0.2384	-0.0389954	-0.143145	-0.114796	-0.0936616	-0.193697	0	0	0	0	0	0	0	0	0	0
MRPL49	RM49_HUMAN	39S ribosomal protein L49, mitochondrial	1	0	-0.0464774	0.0306881	0.0221188	-0.132354	-0.152452	-0.150019	-0.0638927	-0.167272	-0.0811016	-0.152452	-0.103542	-0.0945808	-0.189391	0.0512522	0	0	0	0	0	0	0	0	0	0
HMGCR	HMDH_HUMAN	3-hydroxy-3-methylglutaryl-coenzyme A reductase	2	0	0.0695404	0.124597	0.101841	0.125492	-0.0239322	0.0263799	0.0943592	0.255474	0.215213	-0.0239322	-0.0431605	-0.0302378	0.153632	0.0897209	0	0.00776812	0.00935488	0.0422843	0.0597054	0.0202661	0.120429	0.152808	0.0692098	0.110048
HSD17B10	HCD2_HUMAN	3-hydroxyacyl-CoA dehydrogenase type-2	2	0	0.0896614	0.0465012	0.130942	0.0238029	0.123308	0.1184	-0.00679679	0.000328549	-0.142807	0.123308	0.0287384	-0.053298	-0.130613	-0.16661	0	0.075718	0.0429307	0.0371312	0.18876	0.155638	0.247993	0.0632746	0.0427354	0.18151
ACAA2	THIM_HUMAN	3-ketoacyl-CoA thiolase, mitochondrial	3	0	-0.00439837	0.0259435	-0.00455713	0.0998656	0.044303	0.000734744	-0.0235731	-0.0932804	-0.0135949	0.044303	0.00513312	-0.0495166	-0.0887232	-0.113461	0	0.0753252	0.118724	0.0965873	0.147918	0.0653586	0.0521277	0.0884584	0.10728	0.132164
RPS10	RS10_HUMAN	40S ribosomal protein S10	4	0	-0.0395762	-0.0284243	-0.0359666	-0.126661	0.266663	0.376225	0.458621	0.362616	0.450854	0.266663	0.415801	0.487045	0.398582	0.577515	0	0.0246396	0.025336	0.0683213	0.143729	0.0703384	0.0962469	0.145456	0.11199	0.176613
RPS11	RS11_HUMAN	40S ribosomal protein S11	4	0	0.136472	-0.0807538	-0.127481	0.0561389	0.218049	0.286358	0.329505	0.245857	0.36997	0.218049	0.149886	0.410259	0.373339	0.313831	9.06493e-17	0.394003	0.135805	0.0446847	0.268008	0.111335	0.15459	0.261193	0.271189	0.379534
RPS12	RS12_HUMAN	40S ribosomal protein S12	1	0	0.0598417	-0.156696	0.0623705	0.0695214	0.427487	0.428156	0.470674	0.217438	0.331774	0.427487	0.368315	0.62737	0.155068	0.262253	0	0	0	0	0	0	0	0	0	0
RPS13	RS13_HUMAN	40S ribosomal protein S13	1	-1.60171e-16	0.095768	-0.00935276	0.252395	0.115117	0.392912	0.460527	0.641738	0.463828	0.560727	0.392912	0.364759	0.651091	0.211433	0.445611	0	0	0	0	0	0	0	0	0	0
RPS14	RS14_HUMAN	40S ribosomal protein S14	4	0	-0.0467131	0.0471144	0.0867711	-0.03906	0.176137	0.25308	0.308949	0.173515	0.276881	0.176137	0.299793	0.261835	0.0867439	0.315941	6.40988e-17	0.0626909	0.117943	0.112263	0.151854	0.0614595	0.0755513	0.0682752	0.0339281	0.0490499
RPS15A	RS15A_HUMAN	40S ribosomal protein S15a	4	0	-0.176589	-0.218173	-0.247044	-0.360752	0.409347	0.375435	0.44959	0.377317	0.46129	0.409347	0.552024	0.667763	0.624361	0.822043	0	0.0218788	0.054268	0.0609905	0.144773	0.0698161	0.0380086	0.056827	0.0342354	0.119833
RPS16	RS16_HUMAN	40S ribosomal protein S16	3	0	-0.0455023	-0.149875	-0.0454301	0.0630968	0.225876	0.39123	0.323551	0.192392	0.21932	0.225876	0.436732	0.473426	0.237822	0.156223	7.85046e-17	0.0440662	0.0320675	0.118035	0.229335	0.0322018	0.0389008	0.0872608	0.0711933	0.0884941
RPS18	RS18_HUMAN	40S ribosomal protein S18	3	0	-0.121585	-0.121091	-0.172349	-0.212419	0.405527	0.432381	0.379161	0.246184	0.267728	0.405527	0.553966	0.500251	0.418532	0.480147	7.85046e-17	0.0487153	0.0585495	0.0564954	0.0523586	0.120612	0.108199	0.123115	0.0892219	0.0845156
RPS19	RS19_HUMAN	40S ribosomal protein S19	4	0	-0.18375	-0.160568	-0.217974	-0.350001	0.269342	0.386865	0.305582	0.200994	0.149611	0.269342	0.570615	0.46615	0.418968	0.499612	6.40988e-17	0.0721311	0.0672846	0.0377887	0.144066	0.217349	0.0571342	0.111386	0.065656	0.173643
RPS2	RS2_HUMAN	40S ribosomal protein S2	3	0	-0.117559	-0.0693772	-0.14956	-0.0893351	0.355685	0.441085	0.411147	0.272351	0.189082	0.355685	0.558644	0.480524	0.421911	0.278417	7.85046e-17	0.0553732	0.298147	0.190282	0.208202	0.172458	0.224903	0.276953	0.219344	0.122804
RPS21	RS21_HUMAN	40S ribosomal protein S21	3	0	-0.026166	-0.147345	-0.224454	-0.198104	0.339438	0.511566	0.598169	0.394485	0.421595	0.339438	0.537732	0.745514	0.618938	0.6197	7.85046e-17	0.0689549	0.0846963	0.0351197	0.0758197	0.182702	0.119055	0.245345	0.142831	0.190542
RPS24	RS24_HUMAN	40S ribosomal protein S24	3	0	0.0100401	-0.0873196	0.0174447	-0.00380218	0.419117	0.524498	0.521572	0.457125	0.583363	0.419117	0.514458	0.608892	0.43968	0.587165	7.85046e-17	0.18765	0.223604	0.214107	0.108653	0.127545	0.0420275	0.0389811	0.0551917	0.07842
RPS25	RS25_HUMAN	40S ribosomal protein S25	2	0	-0.123454	-0.196885	-0.0895758	-0.200416	0.209175	0.413717	0.42718	0.315868	0.362862	0.209175	0.537171	0.624065	0.405444	0.563278	0	0.106132	0.0315093	0.142076	0.176787	0.256869	0.0709981	0.331685	0.247259	0.238672
RPS26	RS26_HUMAN	40S ribosomal protein S26	2	0	-0.0162022	-0.083706	0.019059	-0.0138939	0.248032	0.367084	0.302522	0.224658	0.216086	0.248032	0.383286	0.386229	0.205599	0.229979	0	0.116369	0.0588859	0.0225263	0.0556291	0.0185876	0.0302979	0.244713	0.0125409	0.0715302
RPS28	RS28_HUMAN	40S ribosomal protein S28	4	0	-0.0502131	-0.164604	-0.141112	-0.388409	0.302799	0.462278	0.571034	0.407809	0.35769	0.302799	0.512491	0.735637	0.548921	0.746099	0	0.0585529	0.0638604	0.0962959	0.182895	0.200347	0.232887	0.357093	0.236029	0.282082
RPS3	RS3_HUMAN	40S ribosomal protein S3	4	0	-0.0232479	-0.0913997	-0.0919407	-0.0647006	0.0724887	0.155317	0.155523	0.126677	0.107851	0.0724887	0.178565	0.246922	0.218618	0.172552	6.40988e-17	0.0156004	0.0102191	0.0718598	0.0632853	0.062084	0.0817386	0.0629212	0.0930108	0.062646
FAU	RS30_HUMAN	40S ribosomal protein S30	2	0	-0.0996564	-0.240797	-0.0108002	-0.120709	0.0443689	0.118514	0.325176	0.118334	0.2381	0.0443689	0.218171	0.565973	0.129135	0.358809	0	0.0240038	0.148287	0.0770155	0.0623119	0.176769	0.133923	0.303158	0.230924	0.294505
RPS3A	RS3A_HUMAN	40S ribosomal protein S3a	4	0	-0.112425	-0.152805	-0.199034	-0.241908	0.568992	0.676484	0.66342	0.520555	0.5979	0.568992	0.788909	0.816225	0.719588	0.839809	0	0.0342535	0.0538799	0.0370534	0.0871364	0.114088	0.0875064	0.150013	0.118354	0.140953
RPS4X	RS4X_HUMAN	40S ribosomal protein S4, X isoform	4	0	-0.0375904	-0.122006	-0.20282	-0.189079	0.313227	0.461913	0.465	0.321959	0.332953	0.313227	0.499503	0.587006	0.524779	0.522032	6.40988e-17	0.0200188	0.030774	0.0831862	0.0225291	0.0672554	0.132621	0.107815	0.0618987	0.0342351
RPS5	RS5_HUMAN	40S ribosomal protein S5	4	0	-0.0655761	-0.0471036	-0.10281	-0.039843	0.174062	0.376259	0.38895	0.328974	0.36564	0.174062	0.441835	0.436054	0.431785	0.405483	0	0.0704425	0.0143471	0.0878348	0.0371741	0.0296526	0.0682376	0.0566712	0.0688984	0.0385734
RPS6	RS6_HUMAN	40S ribosomal protein S6	4	0	-0.157236	-0.222589	-0.257906	-0.278756	0.356983	0.443373	0.510646	0.444169	0.447256	0.356983	0.600609	0.733235	0.702075	0.726013	6.40988e-17	0.130956	0.200278	0.21477	0.176899	0.202346	0.189285	0.214087	0.173405	0.144071
RPS7	RS7_HUMAN	40S ribosomal protein S7	3	0	-0.0342735	-0.138966	-0.0963006	-0.0332365	0.319132	0.53718	0.511066	0.363126	0.501977	0.319132	0.571454	0.650032	0.459427	0.535213	7.85046e-17	0.0761191	0.0773504	0.102454	0.158993	0.163881	0.133179	0.266246	0.224721	0.23739
RPS9	RS9_HUMAN	40S ribosomal protein S9	1	0	-0.148134	-0.200033	-0.150919	-0.189126	0.0727514	0.0502067	0.207808	0.0441094	0.0366691	0.0727514	0.19834	0.407842	0.195028	0.225795	0	0	0	0	0	0	0	0	0	0
RPSA	RSSA_HUMAN	40S ribosomal protein SA	2	0	-0.113936	-0.19634	-0.136828	-0.219676	0.258565	0.332103	0.238315	0.137517	0.0834584	0.258565	0.446039	0.434655	0.274345	0.303134	0	0.00618579	0.0894003	0.0474829	0.0566306	0.123938	0.0666211	0.159692	0.0801154	0.0173074
SLC3A2	4F2_HUMAN	4F2 cell-surface antigen heavy chain	3	0	0.176641	0.0840749	0.178529	0.130682	0.0360437	0.0171455	0.0199459	-0.0479811	-0.138704	0.0360437	-0.159495	-0.064129	-0.226511	-0.269386	0	0.0823962	0.116619	0.143464	0.126668	0.201385	0.171475	0.0890332	0.187997	0.193095
ALDH9A1	AL9A1_HUMAN	4-trimethylaminobutyraldehyde dehydrogenase	2	0	-0.00785678	0.0240561	0.0627006	0.164931	0.0933759	0.0341968	0.0123838	0.0619009	0.0106414	0.0933759	0.0420536	-0.0116723	-0.000799647	-0.15429	1.11022e-16	0.0275686	0.0118362	0.0457637	0.0671851	0.105634	0.0729006	0.0278382	0.00753553	0.0650246
ALAS1	HEM1_HUMAN	5-aminolevulinate synthase, nonspecific, mitochondrial	2	0	-0.0140535	-0.0598393	-0.00288681	-0.0135151	0.0854344	0.0782717	0.116143	-0.0313908	-0.11785	0.0854344	0.0923251	0.175982	-0.028504	-0.104335	0	0.0968338	0.0164037	0.122459	0.162189	0.153737	0.167455	0.174198	0.202242	0.0863991
PRKAA1	AAPK1_HUMAN	5'-AMP-activated protein kinase catalytic subunit alpha-1	3	0	0.0704773	0.100357	0.087158	0.114795	0.114289	0.119305	0.227786	0.21208	0.28732	0.114289	0.048828	0.127429	0.124922	0.172525	7.85046e-17	0.0500195	0.109832	0.0832897	0.211813	0.0156447	0.0767087	0.0206391	0.0298946	0.101523
HSPD1	CH60_HUMAN	60 kDa heat shock protein, mitochondrial	4	0	0.00809918	0.0088232	-0.0428517	-0.0352656	0.048311	0.147272	0.193624	0.177227	0.204124	0.048311	0.139172	0.184801	0.220079	0.23939	0	0.0245171	0.0306885	0.0265712	0.0496621	0.0697069	0.0384388	0.0285497	0.0621494	0.0719098
TROVE2	RO60_HUMAN	60 kDa SS-A/Ro ribonucleoprotein	3	0	-0.103123	0.0671291	0.0376851	0.0250028	0.00341188	0.040112	-0.0587465	-0.0463007	-0.0594022	0.00341188	0.143235	-0.125876	-0.0839858	-0.084405	0	0.0698535	0.0300943	0.0952747	0.103853	0.0150812	0.15092	0.0582303	0.0795089	0.0770141
RPLP0	RLA0_HUMAN	60S acidic ribosomal protein P0	3	0	-0.104685	-0.30569	-0.301664	-0.287731	0.239948	0.0324431	0.0867986	-0.122627	0.0412869	0.239948	0.137128	0.392489	0.179037	0.329018	0	0.0701686	0.0526244	0.0877434	0.0585514	0.06641	0.239569	0.151939	0.144923	0.0602329
RPLP2	RLA2_HUMAN	60S acidic ribosomal protein P2	1	0	0.23905	-0.0461201	0.255182	0.107045	0.375306	0.561798	0.49907	0.277868	0.365953	0.375306	0.322748	0.54519	0.0226853	0.258908	0	0	0	0	0	0	0	0	0	0
RPL10	RL10_HUMAN	60S ribosomal protein L10	1	0	-0.0658662	-0.0927555	-0.202982	-0.115179	0.350576	0.229127	0.0607946	0.168722	0.135644	0.350576	0.294993	0.15355	0.371704	0.250823	0	0	0	0	0	0	0	0	0	0
RPL10A	RL10A_HUMAN	60S ribosomal protein L10a	4	0	-0.0464102	0.0775218	0.0249795	-0.0534268	0.386265	0.410098	0.457468	0.475457	0.353622	0.386265	0.456508	0.379946	0.450478	0.407049	0	0.0997639	0.35833	0.232873	0.0907656	0.169203	0.132732	0.272431	0.407101	0.118998
RPL11	RL11_HUMAN	60S ribosomal protein L11	2	0	0.168989	-0.136694	0.0268546	-0.0412778	0.480607	0.647709	0.675	0.480877	0.552934	0.480607	0.478719	0.811694	0.454022	0.594212	0	0.217264	0.115197	0.264392	0.138755	0.288586	0.282704	0.525289	0.377674	0.348377
RPL12	RL12_HUMAN	60S ribosomal protein L12	2	-1.60171e-16	-0.104306	-0.20885	-0.196055	-0.318665	0.372122	0.409414	0.382148	0.168268	0.191122	0.372122	0.51372	0.590998	0.364323	0.509787	0	0.0038732	0.0550227	0.0861284	0.0473866	0.163299	0.0687056	0.205054	0.152251	0.0845528
RPL13	RL13_HUMAN	60S ribosomal protein L13	3	0	-0.0689021	-0.03115	0.0280259	-0.0650597	0.338949	0.405099	0.419752	0.319129	0.326868	0.338949	0.474001	0.450902	0.291104	0.391928	0	0.0952738	0.258113	0.223698	0.0933075	0.245677	0.31576	0.244477	0.22946	0.122925
RPL13A	RL13A_HUMAN	60S ribosomal protein L13a	2	0	-0.280615	-0.461715	-0.390714	-0.344208	0.260521	0.332191	0.407232	0.174601	0.220544	0.260521	0.612806	0.868947	0.565315	0.564752	1.11022e-16	0.0267844	0.042683	0.0252874	0.0690359	0.274938	0.120813	0.198458	0.0780598	0.124499
RPL14	RL14_HUMAN	60S ribosomal protein L14	4	0	-0.0594793	-0.0263158	-0.114678	-0.151047	0.299181	0.344168	0.400028	0.238726	0.306349	0.299181	0.403647	0.426344	0.353403	0.457395	0	0.251904	0.229693	0.271426	0.23485	0.355245	0.265075	0.168565	0.0704132	0.11917
RPL15	RL15_HUMAN	60S ribosomal protein L15	4	0	-0.140335	-0.133788	-0.0846846	-0.105196	0.166247	0.163991	0.253703	0.113042	0.222757	0.166247	0.304326	0.38749	0.197726	0.327953	6.40988e-17	0.112932	0.252291	0.145211	0.0941046	0.232517	0.16576	0.0644068	0.071372	0.157346
RPL17	RL17_HUMAN	60S ribosomal protein L17	4	0	-0.145177	-0.177014	-0.149669	-0.229459	0.313537	0.368792	0.405021	0.227405	0.377964	0.313537	0.513969	0.582035	0.377074	0.607423	0	0.0346433	0.0627727	0.101454	0.0938069	0.10131	0.111476	0.136996	0.0684933	0.171
RPL18	RL18_HUMAN	60S ribosomal protein L18	2	0	-0.0663018	-0.145329	-0.0326121	-0.0936628	0.0908989	0.11844	0.231507	0.18502	0.158984	0.0908989	0.184742	0.376835	0.217632	0.252647	0	0.0530665	0.0998895	0.00711584	0.0589953	0.028983	0.0130011	0.0359264	0.122132	0.072918
RPL18A	RL18A_HUMAN	60S ribosomal protein L18a	4	0	-0.115834	-0.16604	-0.212781	-0.24128	0.317667	0.36068	0.458566	0.34096	0.450519	0.317667	0.476514	0.624606	0.553741	0.6918	0	0.0609539	0.117194	0.121003	0.164609	0.11746	0.0501248	0.128256	0.0929034	0.150487
RPL19	RL19_HUMAN	60S ribosomal protein L19	4	0	-0.124992	-0.103903	-0.103909	-0.111226	0.250458	0.190106	0.264132	0.208332	0.253704	0.250458	0.315098	0.368034	0.312241	0.36493	0	0.128842	0.165751	0.2263	0.152391	0.135023	0.188647	0.147322	0.149624	0.0568003
RPL22	RL22_HUMAN	60S ribosomal protein L22	3	0	-0.102331	0.000653418	0.0324579	-0.0599235	0.242002	0.256156	0.286717	0.17527	0.127889	0.242002	0.358488	0.286064	0.142813	0.187812	7.85046e-17	0.0378169	0.106448	0.0885071	0.0422303	0.102062	0.177841	0.237602	0.214887	0.226114
RPL23	RL23_HUMAN	60S ribosomal protein L23	3	0	-0.109526	-0.126856	-0.091004	-0.233481	0.292527	0.396905	0.358554	0.267758	0.411432	0.292527	0.506431	0.48541	0.358762	0.644913	0	0.0306863	0.0883424	0.042101	0.14202	0.0686767	0.0603921	0.0781573	0.111074	0.0948522
RPL23A	RL23A_HUMAN	60S ribosomal protein L23a	4	0	-0.0492065	-0.0415221	-0.00902351	0.065461	0.233574	0.402692	0.499197	0.313429	0.497561	0.233574	0.451898	0.540719	0.322452	0.4321	6.40988e-17	0.0783688	0.194262	0.188681	0.133461	0.242946	0.185313	0.261815	0.196012	0.186907
RPL24	RL24_HUMAN	60S ribosomal protein L24	4	0	-0.026558	0.0191438	0.0841389	-0.019118	0.113158	0.191562	0.314998	0.251327	0.310275	0.113158	0.21812	0.295854	0.167188	0.329393	6.40988e-17	0.0587229	0.161596	0.170078	0.219837	0.119118	0.150032	0.155462	0.176113	0.0696151
RPL26	RL26_HUMAN	60S ribosomal protein L26	4	0	-0.070332	-0.106442	-0.0838651	-0.108648	0.331882	0.483505	0.49626	0.36817	0.446907	0.331882	0.553837	0.602703	0.452035	0.555555	0	0.0157748	0.133494	0.0999503	0.054096	0.175469	0.15549	0.16172	0.161197	0.14728
RPL27	RL27_HUMAN	60S ribosomal protein L27	4	0	-0.0825582	-0.0504247	-0.122435	-0.148137	0.141297	0.247805	0.343168	0.219966	0.340333	0.141297	0.330364	0.393592	0.3424	0.488471	0	0.0142264	0.0823428	0.0476221	0.0395462	0.0837141	0.0611061	0.0597483	0.0873321	0.232203
RPL27A	RL27A_HUMAN	60S ribosomal protein L27a	2	0	0.0779888	-0.0705148	-0.116888	-0.0301935	0.339649	0.473819	0.549859	0.394894	0.248184	0.339649	0.39583	0.620373	0.511782	0.278377	0	0.062363	0.0317133	0.108131	0.29198	0.332719	0.552592	0.400793	0.378328	0.142142
RPL28	RL28_HUMAN	60S ribosomal protein L28	4	0	-0.0448165	0.0286372	-0.057669	-0.106242	0.126131	0.249751	0.371365	0.341866	0.43919	0.126131	0.294568	0.342728	0.399535	0.545432	9.06493e-17	0.0642288	0.108659	0.0764084	0.135794	0.104756	0.0932913	0.0844995	0.0620178	0.112428
RPL29	RL29_HUMAN	60S ribosomal protein L29	4	0	0.00848454	-0.064989	0.0929692	0.248543	0.117581	0.389936	0.547868	0.310188	0.650305	0.117581	0.381452	0.612857	0.217219	0.401762	9.06493e-17	0.169703	0.253237	0.288377	0.326997	0.19433	0.271696	0.399441	0.230511	0.662336
RPL3	RL3_HUMAN	60S ribosomal protein L3	4	0	-0.058836	-0.16989	-0.246825	-0.308578	0.408453	0.597132	0.638702	0.493498	0.599173	0.408453	0.655968	0.808592	0.740324	0.907752	0	0.0414178	0.0877905	0.0499786	0.153986	0.141703	0.114118	0.0731575	0.131764	0.188609
RPL30	RL30_HUMAN	60S ribosomal protein L30	2	0	0.0138719	-0.165725	-0.0815803	-0.0917984	0.474746	0.617225	0.569747	0.468201	0.505938	0.474746	0.603353	0.735473	0.549781	0.597736	1.11022e-16	0.0812013	0.0602633	0.0279714	0.000496273	0.0659434	0.094533	0.00512043	0.0358173	0.0610018
RPL31	RL31_HUMAN	60S ribosomal protein L31	3	0	-0.0333174	-0.0786225	0.0132028	-0.0456097	0.969581	0.702126	0.744843	0.641045	0.591968	0.969581	0.735444	0.823466	0.627843	0.637578	0	0.0354154	0.0927982	0.0158148	0.0529812	0.749834	0.155578	0.193182	0.168687	0.0590071
RPL32	RL32_HUMAN	60S ribosomal protein L32	4	0	-0.0240216	-0.0143504	0.0659976	-0.109996	0.190179	0.218057	0.437188	0.262509	0.368134	0.190179	0.242078	0.451538	0.196512	0.47813	0	0.0865672	0.214185	0.35442	0.121131	0.124096	0.120219	0.145657	0.108952	0.173606
RPL34	RL34_HUMAN	60S ribosomal protein L34	4	0	-0.0246891	-0.0228262	-0.0439103	-0.00406483	0.334661	0.490615	0.595975	0.495039	0.682992	0.334661	0.515304	0.618802	0.538949	0.687057	9.06493e-17	0.0179173	0.168511	0.0741453	0.0532393	0.15365	0.0786092	0.166854	0.146864	0.367404
RPL35	RL35_HUMAN	60S ribosomal protein L35	2	0	-0.113551	-0.28727	-0.160243	-0.187987	0.0637895	-0.0217352	0.107009	-0.0578262	0.0278508	0.0637895	0.0918154	0.394279	0.102417	0.215838	0	0.031336	0.0365861	0.0261206	0.0219289	0.0734397	0.130596	0.160385	0.0440259	0.171875
RPL35A	RL35A_HUMAN	60S ribosomal protein L35a	1	0	-0.170715	-0.394057	-0.261892	-0.291153	0.50753	0.348	0.530018	0.288427	0.428932	0.50753	0.518715	0.924075	0.550319	0.720084	0	0	0	0	0	0	0	0	0	0
RPL4	RL4_HUMAN	60S ribosomal protein L4	4	0	-0.131245	0.067715	0.0181695	0.02936	0.320807	0.470004	0.512245	0.402976	0.508307	0.320807	0.601249	0.44453	0.384806	0.478947	0	0.111817	0.446677	0.435448	0.404623	0.388058	0.454729	0.53357	0.280717	0.288825
RPL5	RL5_HUMAN	60S ribosomal protein L5	4	0	-0.126828	-0.212715	-0.243722	-0.305497	0.22728	0.254305	0.349737	0.330481	0.474536	0.22728	0.381133	0.562452	0.574203	0.780033	6.40988e-17	0.0210732	0.0502806	0.0611455	0.161952	0.1009	0.170681	0.0950191	0.118406	0.148126
RPL6	RL6_HUMAN	60S ribosomal protein L6	3	0	0.0724876	0.0545509	0.158076	0.0925353	0.359497	0.455077	0.406404	0.376465	0.297189	0.359497	0.38259	0.351853	0.218388	0.204654	0	0.0944778	0.251589	0.248144	0.138058	0.165466	0.153066	0.04495	0.161824	0.141747
RPL7	RL7_HUMAN	60S ribosomal protein L7	4	0	-0.128284	-0.169033	-0.152206	-0.218654	0.332167	0.361386	0.408409	0.280822	0.361015	0.332167	0.48967	0.577442	0.433028	0.579669	0	0.0468693	0.115974	0.14462	0.16779	0.0846847	0.163879	0.15133	0.117557	0.125203
RPL7A	RL7A_HUMAN	60S ribosomal protein L7a	4	0	-0.146251	-0.225554	-0.190955	-0.188067	0.255782	0.345344	0.300081	0.16102	0.254005	0.255782	0.491595	0.525635	0.351974	0.442072	6.40988e-17	0.033488	0.0903384	0.0576057	0.0573275	0.103603	0.181242	0.171799	0.17072	0.101474
RPL8	RL8_HUMAN	60S ribosomal protein L8	4	0	-0.189057	-0.176105	-0.146671	-0.0904291	0.17895	0.23583	0.280436	0.181242	0.263781	0.17895	0.424887	0.456541	0.327912	0.35421	6.40988e-17	0.0717716	0.164587	0.118498	0.129904	0.131284	0.111112	0.161419	0.130154	0.0984769
RPL9	RL9_HUMAN	60S ribosomal protein L9	4	0	0.107904	-0.10469	-0.117412	-0.175827	0.43274	0.628353	0.628158	0.540181	0.559765	0.43274	0.520449	0.732848	0.657593	0.735592	6.40988e-17	0.244953	0.0746792	0.0811005	0.0760678	0.17501	0.0925348	0.165172	0.168645	0.102015
PFKP	K6PP_HUMAN	6-phosphofructokinase type C	2	0	0.0493392	-0.0380699	0.0584522	-0.0481448	-0.107824	-0.0181719	-0.0724985	0.0836923	0.0638184	-0.107824	-0.0675112	-0.0344286	0.0252401	0.111963	0	0.0221291	0.059138	0.0563039	0.00963184	0.0102943	0.030279	0.0489126	0.0308384	0.0850446
PFKM	K6PF_HUMAN	6-phosphofructokinase, muscle type	2	0	-0.108423	0.00571302	-0.00951944	-0.139888	-0.121394	-0.0892852	-0.182407	-0.171607	-0.171119	-0.121394	0.0191379	-0.18812	-0.162088	-0.0312308	1.11022e-16	0.017279	0.111595	0.0473123	0.013041	0.0588433	0.0298349	0.0258123	0.0415147	0.145708
PGD	6PGD_HUMAN	6-phosphogluconate dehydrogenase, decarboxylating	4	0	0.00791381	-0.0209156	-0.000709559	0.0258057	0.0500571	0.0751667	0.0439956	0.0356465	0.094857	0.0500571	0.0672529	0.0649112	0.0363561	0.0690513	0	0.0536234	0.0594857	0.0270631	0.060269	0.073185	0.0727916	0.0965365	0.102975	0.120758
NUDT1	8ODP_HUMAN	7,8-dihydro-8-oxoguanine triphosphatase	1	0	0.0192089	-0.36608	-0.290372	-0.465178	-0.492904	-0.242185	-0.334624	-0.400374	-0.485424	-0.492904	-0.261394	0.0314567	-0.110001	-0.0202456	0	0	0	0	0	0	0	0	0	0
HSPA5	GRP78_HUMAN	78 kDa glucose-regulated protein	4	0	0.0295072	-0.038712	-0.0181482	0.0504424	-0.0438959	-0.0485777	-0.112741	-0.0649479	-0.128477	-0.0438959	-0.0780849	-0.0740285	-0.0467997	-0.17892	6.40988e-17	0.0194909	0.0504275	0.0886889	0.0952132	0.0438107	0.0623253	0.0986039	0.0556642	0.102776
DHCR7	DHCR7_HUMAN	7-dehydrocholesterol reductase	1	0	-0.20927	-0.252161	-0.0453337	-0.176739	0.0357162	-0.252796	-0.22105	-0.10367	-0.184076	0.0357162	-0.0435255	0.0311106	-0.0583365	-0.00733711	0	0	0	0	0	0	0	0	0	0
MEPCE	MEPCE_HUMAN	7SK snRNA methylphosphate capping enzyme	1	-1.60171e-16	-0.13385	0.135407	0.141902	0.0380846	-0.084531	0.0188999	-0.0515298	-0.0821718	-0.147293	-0.084531	0.152749	-0.186936	-0.224074	-0.185377	0	0	0	0	0	0	0	0	0	0
ASPM	ASPM_HUMAN	Abnormal spindle-like microcephaly-associated protein	1	0	-0.220411	-0.163368	-0.0790882	-0.0231847	-0.130037	-0.0107329	0.0697321	-0.238291	-0.167277	-0.130037	0.209678	0.2331	-0.159203	-0.144092	0	0	0	0	0	0	0	0	0	0
ACAT2	THIC_HUMAN	Acetyl-CoA acetyltransferase, cytosolic	1	0	-0.081237	-0.228635	-0.205358	-0.049924	-0.0158204	-0.13438	-0.133992	0.00917692	-0.0998235	-0.0158204	-0.0531426	0.0946433	0.214535	-0.0498995	0	0	0	0	0	0	0	0	0	0
ACAT1	THIL_HUMAN	Acetyl-CoA acetyltransferase, mitochondrial	1	0	0.0121021	-0.0842316	0.0181902	0.0457105	0.0700287	-0.0445401	0.0571614	-0.0362309	-0.121776	0.0700287	-0.0566422	0.141393	-0.0544211	-0.167487	0	0	0	0	0	0	0	0	0	0
ACACA	ACACA_HUMAN	Acetyl-CoA carboxylase 1	3	0	0.0420041	-0.12259	-0.195839	-0.256903	0.0992728	-0.0432168	-0.0201688	-0.102406	-0.144965	0.0992728	-0.0852209	0.102421	0.0934328	0.111938	0	0.0256773	0.0560781	0.0479644	0.0831896	0.0715449	0.0150187	0.0536619	0.0601179	0.00889587
ACO2	ACON_HUMAN	Aconitate hydratase, mitochondrial	1	0	0.132556	0.250931	0.0242382	0.172468	0.127883	0.106332	-0.0639001	0.0273243	-0.162908	0.127883	-0.0262237	-0.314832	0.00308609	-0.335376	0	0	0	0	0	0	0	0	0	0
ACTA1	ACTS_HUMAN	Actin, alpha skeletal muscle	2	0	-0.0367188	0.0340331	-0.118172	-0.141964	0.0293366	-0.0123341	-0.0958657	-0.0692483	-0.0338768	0.0293366	0.0243847	-0.129899	0.0489241	0.108087	0	0.0824539	0.112771	0.0372959	0.0813535	0.0503447	0.102333	0.0677913	0.0225239	0.0456835
ACTB	ACTB_HUMAN	Actin, cytoplasmic 1	4	0	0.0136202	0.0169802	-0.0877249	-0.0894103	-0.0177747	0.0957044	0.195114	0.158368	0.288415	-0.0177747	0.0820842	0.178133	0.246093	0.377825	0	0.0770708	0.147845	0.0889139	0.087542	0.0987727	0.136353	0.142609	0.0950826	0.109333
ABLIM1	ABLM1_HUMAN	Actin-binding LIM protein 1	1	0	0.0147734	0.155029	0.072231	0.104055	-0.150038	-0.0159348	0.108422	0.0845443	0.0382679	-0.150038	-0.0307082	-0.0466072	0.0123133	-0.065787	0	0	0	0	0	0	0	0	0	0
ANLN	ANLN_HUMAN	Actin-binding protein anillin	4	0	-0.0398911	-0.029592	-0.0165195	-0.062149	0.0388767	0.0283461	0.04842	-0.0129106	0.0111129	0.0388767	0.0682371	0.0780121	0.00360893	0.0732619	0	0.100109	0.0367296	0.0534187	0.103346	0.0667803	0.0762709	0.0878258	0.0820016	0.123717
ARPC2	ARPC2_HUMAN	Actin-related protein 2/3 complex subunit 2	1	0	0.171376	-0.00506731	0.103853	0.0186682	-0.0285014	0.0420962	-0.0689441	0.0517954	0.0357109	-0.0285014	-0.12928	-0.0638768	-0.052058	0.0170427	0	0	0	0	0	0	0	0	0	0
ARPC3	ARPC3_HUMAN	Actin-related protein 2/3 complex subunit 3	1	-1.60171e-16	-0.0202541	0.0155492	0.058726	0.0427916	-0.047736	-0.00665349	-0.0538358	0.0420148	0.0555416	-0.047736	0.0136006	-0.069385	-0.0167112	0.0127499	0	0	0	0	0	0	0	0	0	0
ARPC4	ARPC4_HUMAN	Actin-related protein 2/3 complex subunit 4	4	0	0.0114185	0.0333273	0.0500588	-0.0382494	-0.0336494	0.0408822	0.0571968	0.136192	0.105557	-0.0336494	0.0294636	0.0238694	0.086133	0.143806	0	0.049198	0.0893458	0.0401306	0.108543	0.047173	0.0545382	0.0609516	0.0280048	0.0885353
ARPC5	ARPC5_HUMAN	Actin-related protein 2/3 complex subunit 5	3	0	0.0424601	-0.00113288	0.0609609	0.112258	-0.0612583	0.017559	0.018038	-0.0382928	0.0763037	-0.0612583	-0.0249011	0.0191709	-0.0992538	-0.0359546	0	0.0398166	0.0658568	0.0125902	0.0860693	0.0721895	0.0163334	0.0624207	0.0192006	0.0261002
ACTR3	ARP3_HUMAN	Actin-related protein 3	1	0	0.127116	0.17947	0.127517	0.174968	0.0499717	0.119178	0.132317	0.13259	0.176425	0.0499717	-0.00793743	-0.0471532	0.0050729	0.00145721	0	0	0	0	0	0	0	0	0	0
SUB1	TCP4_HUMAN	Activated RNA polymerase II transcriptional coactivator p15	2	0	0.274616	0.0578876	0.20143	0.204746	0.142718	0.18207	0.30837	0.297156	0.240199	0.142718	-0.0925464	0.250483	0.0957251	0.0354528	0	0.259008	0.20756	0.028634	0.0999669	0.106826	0.050144	0.150226	0.109115	0.192141
AHSA1	AHSA1_HUMAN	Activator of 90 kDa heat shock protein ATPase homolog 1	1	0	-0.14878	-0.550838	-0.422196	-0.300549	-0.521247	-0.534816	-0.202818	-0.199626	-0.183336	-0.521247	-0.386036	0.34802	0.22257	0.117213	0	0	0	0	0	0	0	0	0	0
NDUFAB1	ACPM_HUMAN	Acyl carrier protein, mitochondrial	1	0	0.267096	0.0656989	0.380955	0.379874	0.0942269	0.275737	0.270777	0.0953974	0.344099	0.0942269	0.00864098	0.205078	-0.285558	-0.0357746	0	0	0	0	0	0	0	0	0	0
APEH	ACPH_HUMAN	Acylamino-acid-releasing enzyme	3	0	-0.0279524	0.00671343	-0.000125916	0.00868349	0.0379284	-0.0268396	-0.0483596	-0.0852674	-0.10708	0.0379284	0.00111284	-0.0550731	-0.0851414	-0.115764	0	0.0677419	0.122321	0.0827746	0.0886178	0.0584679	0.0438324	0.104701	0.0779149	0.110286
ACAD9	ACAD9_HUMAN	Acyl-CoA dehydrogenase family member 9, mitochondrial	1	0	0.0440194	-0.246686	0.062206	0.0194081	0.0431055	-0.0659177	-0.0618422	-0.133026	-0.0238919	0.0431055	-0.109937	0.184844	-0.195232	-0.0433	0	0	0	0	0	0	0	0	0	0
SCD	ACOD_HUMAN	Acyl-CoA desaturase	3	0	0.0739301	0.0796605	0.00546851	0.258687	0.0411689	0.0428714	0.0353668	0.0514494	0.142665	0.0411689	-0.0310587	-0.0442937	0.0459809	-0.116021	7.85046e-17	0.111961	0.0546873	0.0897515	0.170447	0.0410822	0.101582	0.0685813	0.0257162	0.145103
DBI	ACBP_HUMAN	Acyl-CoA-binding protein	1	0	-0.393691	0.0986549	-0.065814	-0.0554861	-0.393394	-0.212187	-0.1133	-0.253589	-0.316026	-0.393394	0.181503	-0.211954	-0.187775	-0.26054	0	0	0	0	0	0	0	0	0	0
ACOT1	ACOT1_HUMAN	Acyl-coenzyme A thioesterase 1	1	-1.60171e-16	-0.0230478	0.092029	0.00632301	-0.130824	-0.0697742	-0.11892	-0.11793	-0.0528182	-0.321569	-0.0697742	-0.0958721	-0.209959	-0.0591412	-0.190745	0	0	0	0	0	0	0	0	0	0
ACOT9	ACOT9_HUMAN	Acyl-coenzyme A thioesterase 9, mitochondrial	1	0	-0.342866	-0.165691	-0.0661181	0.145395	0.0647648	0.0342638	0.10125	-0.0369153	0.0259681	0.0647648	0.377129	0.266941	0.0292028	-0.119427	0	0	0	0	0	0	0	0	0	0
LYPLA2	LYPA2_HUMAN	Acyl-protein thioesterase 2	2	0	-0.0707987	0.0197097	-0.0366174	-0.0193841	-0.0855429	-0.040971	-0.0613013	-0.0196439	0.0406504	-0.0855429	0.0298278	-0.081011	0.0169735	0.0600345	0	0.000392247	0.0140521	0.0827612	0.042888	0.00167059	0.00866391	0.0104593	0.0551725	0.0378258
AHCY	SAHH_HUMAN	Adenosylhomocysteinase	3	0	-0.0763159	0.0120743	-0.0805185	-0.0646353	0.0584597	0.0949718	0.0711618	0.095135	0.116222	0.0584597	0.171288	0.0590875	0.175653	0.180858	7.85046e-17	0.0522176	0.132249	0.0406118	0.0617706	0.00352049	0.0888038	0.0416885	0.0650635	0.064018
AK2	KAD2_HUMAN	Adenylate kinase 2, mitochondrial	2	0	0.106209	0.00794126	-0.0499794	0.0248005	-0.0372184	-0.0224367	-0.0304378	-0.0578596	0.00846389	-0.0372184	-0.128645	-0.0383791	-0.00788023	-0.0163366	0	0.114558	0.0330779	0.070992	0.0350278	0.0421319	0.0103481	0.00608154	0.0313863	0.0449345
AK9	KAD9_HUMAN	Adenylate kinase 9	1	-1.60171e-16	0.0205747	-0.0244029	0.0794858	-0.184504	-0.171991	-0.060792	-0.243875	-0.150483	-0.207838	-0.171991	-0.0813668	-0.219473	-0.229968	-0.0233339	0	0	0	0	0	0	0	0	0	0
AK1	KAD1_HUMAN	Adenylate kinase isoenzyme 1	3	0	0.291452	0.23849	0.229399	0.155249	0.0053118	0.0535003	0.151206	-0.0751748	-0.0408253	0.0053118	-0.237952	-0.0872838	-0.304574	-0.196074	0	0.135738	0.0434096	0.096534	0.0658885	0.154792	0.129709	0.186655	0.0425734	0.0377079
ADSL	PUR8_HUMAN	Adenylosuccinate lyase	2	0	-0.0509287	-0.0670504	-0.0339733	-0.095197	-0.0962857	-0.0566549	-0.157762	-0.123443	-0.00863162	-0.0962857	-0.00572624	-0.090712	-0.0894696	0.0865654	0	0.111225	0.0506892	0.101465	0.0789511	0.033217	0.0726582	0.0467494	0.077744	0.110874
ADSS	PURA2_HUMAN	Adenylosuccinate synthetase isozyme 2	1	-1.60171e-16	0.0243619	-0.010915	0.143279	-0.0309986	0.0109768	-0.101473	-0.0811512	0.0332652	-0.241685	0.0109768	-0.125835	-0.0702363	-0.110014	-0.210687	0	0	0	0	0	0	0	0	0	0
CAP1	CAP1_HUMAN	Adenylyl cyclase-associated protein 1	4	0	-0.0593662	-0.0894094	0.0538833	-0.0478736	-0.0966998	-0.137396	-0.120611	-0.0362861	0.0821944	-0.0966998	-0.07803	-0.031202	-0.0901694	0.130068	0	0.0922869	0.104768	0.0614618	0.0892426	0.0389856	0.146933	0.0826764	0.036403	0.0426487
SLC25A5	ADT2_HUMAN	ADP/ATP translocase 2	4	0	0.0181543	0.0140155	-0.0355504	0.00774071	0.160816	0.268773	0.362276	0.285398	0.362778	0.160816	0.250619	0.348261	0.320949	0.355037	1.11022e-16	0.123852	0.0885924	0.129352	0.194309	0.129415	0.234175	0.10541	0.0852009	0.130618
SLC25A6	ADT3_HUMAN	ADP/ATP translocase 3	1	0	-0.233005	-0.258513	-0.417603	-0.23763	0.0383733	0.204948	0.207308	0.126287	0.0466921	0.0383733	0.437954	0.465821	0.54389	0.284322	0	0	0	0	0	0	0	0	0	0
ARF4	ARF4_HUMAN	ADP-ribosylation factor 4	2	0	0.0706651	0.137475	0.166948	0.0729486	-0.0231588	0.0557534	0.00858209	0.111806	0.0985724	-0.0231588	-0.0149117	-0.128893	-0.0551423	0.0256238	0	0.0264606	0.0186472	0.0836261	0.0464167	0.0159092	0.062743	0.0609568	0.0809669	0.181765
ARF5	ARF5_HUMAN	ADP-ribosylation factor 5	1	-1.60171e-16	-0.0307774	-0.086764	-0.0316245	-0.037433	-0.0956658	-0.0495744	-0.122632	-0.0996329	0.0321408	-0.0956658	-0.0187971	-0.0358681	-0.0680084	0.0695738	0	0	0	0	0	0	0	0	0	0
ARFGAP2	ARFG2_HUMAN	ADP-ribosylation factor GTPase-activating protein 2	1	0	-0.0128988	-0.117265	0.0552742	-0.00499827	-0.17701	-0.268447	-0.0782483	-0.1885	-0.306371	-0.17701	-0.255549	0.0390163	-0.243775	-0.301373	0	0	0	0	0	0	0	0	0	0
ARL1	ARL1_HUMAN	ADP-ribosylation factor-like protein 1	1	0	0.142302	0.0270667	0.0594003	-0.0114785	0.178133	0.132763	0.0103447	0.0741678	0.0627963	0.178133	-0.00953922	-0.016722	0.0147675	0.0742747	0	0	0	0	0	0	0	0	0	0
ARL8B	ARL8B_HUMAN	ADP-ribosylation factor-like protein 8B	1	0	-0.153447	-0.149985	-0.0492331	-0.0882703	-0.195413	-0.270337	-0.198481	-0.224813	-0.355553	-0.195413	-0.11689	-0.0484957	-0.17558	-0.267283	0	0	0	0	0	0	0	0	0	0
AGRN	AGRIN_HUMAN	Agrin	4	0	-0.0309827	-0.103513	0.0106963	-0.045338	-0.0707173	-0.18089	-0.21767	-0.135383	-0.241842	-0.0707173	-0.149908	-0.114157	-0.14608	-0.196504	6.40988e-17	0.0717524	0.1052	0.127249	0.173665	0.0580833	0.0757107	0.115737	0.0770573	0.0629111
AIP	AIP_HUMAN	AH receptor-interacting protein	2	-1.60171e-16	-0.0218632	-0.0021858	-0.0469138	-0.0196806	0.0565173	0.0808963	0.00606214	-0.0351979	-0.0549121	0.0565173	0.10276	0.00824794	0.0117159	-0.0352315	0	0.00344279	0.0310445	0.0583991	0.137122	0.243167	0.115985	0.0950571	0.113555	0.148402
AKAP12	AKA12_HUMAN	A-kinase anchor protein 12	1	0	-0.149001	0.293936	-0.0134187	0.447336	0.181578	0.207842	0.822684	1.12892	0.98707	0.181578	0.356844	0.528748	1.14234	0.539734	0	0	0	0	0	0	0	0	0	0
AKAP2	AKAP2_HUMAN	A-kinase anchor protein 2	2	0	0.141731	0.0970859	0.211698	0.169994	-0.041467	-0.0233527	0.194258	0.277896	0.394775	-0.041467	-0.165084	0.0971722	0.0661981	0.224781	0	0.0341486	0.0665892	0.0756596	0.027541	0.178414	0.189987	0.021901	0.147891	0.0409358
AKAP9	AKAP9_HUMAN	A-kinase anchor protein 9	1	0	-0.189806	0.0498078	-0.0910007	-0.19439	0.0610377	-0.104652	-0.036548	-0.175486	-0.253608	0.0610377	0.0851539	-0.0863557	-0.0844851	-0.0592177	0	0	0	0	0	0	0	0	0	0
AARS	SYAC_HUMAN	Alanine--tRNA ligase, cytoplasmic	4	0	-0.0410267	-0.0625552	-0.0748145	-0.0764664	0.0126875	-0.0829521	-0.106612	-0.128653	-0.134457	0.0126875	-0.0419254	-0.0440564	-0.0538389	-0.0579903	9.06493e-17	0.0271926	0.0571045	0.0423608	0.0671846	0.070193	0.0607964	0.0467219	0.0613529	0.0458286
ALDH3B1	AL3B1_HUMAN	Aldehyde dehydrogenase family 3 member B1	2	0	-0.0781614	-0.105354	0.169743	-0.0873713	-0.139807	0.308665	0.142389	-0.238761	-0.183339	-0.139807	0.386827	0.247743	-0.408504	-0.0959679	0	0.0311927	0.187193	0.042535	0.0101308	0.0771579	0.244041	0.187878	0.198877	0.130356
ALDH1B1	AL1B1_HUMAN	Aldehyde dehydrogenase X, mitochondrial	1	0	-0.0341121	0.00755182	-0.0898447	-0.248932	-0.107848	-0.208643	-0.173923	-0.115724	-0.134583	-0.107848	-0.174531	-0.181475	-0.0258797	0.114349	0	0	0	0	0	0	0	0	0	0
ALDH3A1	AL3A1_HUMAN	Aldehyde dehydrogenase, dimeric NADP-preferring	3	0	0.056296	0.0284625	0.139981	0.421057	-0.0554103	0.0258856	0.12919	0.0500861	0.145582	-0.0554103	-0.0304104	0.100727	-0.0898953	-0.275475	7.85046e-17	0.114849	0.0676014	0.11665	0.348657	0.160135	0.110396	0.228221	0.115268	0.152569
AKR1C1	AK1C1_HUMAN	Aldo-keto reductase family 1 member C1	1	0	-0.0227444	0.0683798	0.0239544	0.0610915	-0.147869	-0.0516044	-0.169594	-0.194978	-0.133529	-0.147869	-0.02886	-0.237973	-0.218933	-0.19462	0	0	0	0	0	0	0	0	0	0
AKR1C2	AK1C2_HUMAN	Aldo-keto reductase family 1 member C2	3	0	0.0866401	-0.025827	0.0316411	0.0392409	-0.0117284	-0.0325593	0.00906061	-0.0237152	0.00555097	-0.0117284	-0.119199	0.0348876	-0.0553563	-0.0336899	0	0.0788556	0.082784	0.167977	0.0963185	0.120116	0.105443	0.108015	0.0320851	0.0941614
AKR1C3	AK1C3_HUMAN	Aldo-keto reductase family 1 member C3	3	0	-0.0411593	-0.0420753	-0.048004	0.0406432	-0.0392312	-0.0565179	0.00299468	-0.117242	-0.0906764	-0.0392312	-0.0153586	0.04507	-0.0692384	-0.13132	0	0.0278913	0.10027	0.105952	0.125379	0.0639034	0.0608062	0.181325	0.103199	0.159208
AKR1B1	ALDR_HUMAN	Aldose reductase	3	0	-0.0117277	-0.0622251	-0.0414701	-0.0814448	-0.0759342	-0.0647093	-0.132625	-0.16902	-0.227515	-0.0759342	-0.0529816	-0.0704001	-0.12755	-0.14607	7.85046e-17	0.00701948	0.139091	0.121599	0.0731736	0.0310575	0.033509	0.0322988	0.0645754	0.0694855
ABHD14B	ABHEB_HUMAN	Alpha/beta hydrolase domain-containing protein 14B	1	0	-0.0360323	-0.179846	-0.0679214	0.195981	-0.263601	-0.167248	-0.169219	-0.175595	-0.270912	-0.263601	-0.131216	0.0106266	-0.107674	-0.466893	0	0	0	0	0	0	0	0	0	0
A2M	A2MG_HUMAN	Alpha-2-macroglobulin	3	0	0.0174738	-0.0598938	-0.0419826	-0.0595706	-0.00491815	-0.126115	-0.120818	-0.157424	-0.180038	-0.00491815	-0.143589	-0.0609243	-0.115442	-0.120468	0	0.0592331	0.135568	0.0486959	0.0920836	0.0662629	0.0640251	0.158276	0.103202	0.101328
ACTN1	ACTN1_HUMAN	Alpha-actinin-1	3	0	-0.0389832	0.0380203	0.0183328	0.060574	0.0386869	-0.0106216	-0.0466566	0.277344	0.00461305	0.0386869	0.0283616	-0.084677	0.259011	-0.055961	0	0.0784248	0.0969228	0.162326	0.0932117	0.0332681	0.127244	0.0415148	0.224434	0.0390348
ACTN4	ACTN4_HUMAN	Alpha-actinin-4	4	0	0.00488461	0.0203226	0.0339485	-0.086416	-0.0175558	-0.0572621	-0.00972754	0.0429949	0.0384264	-0.0175558	-0.0621467	-0.0300501	0.00904643	0.124842	0	0.0782739	0.0649593	0.0528392	0.196263	0.0395157	0.0339073	0.0604134	0.0126528	0.0407058
ALDH7A1	AL7A1_HUMAN	Alpha-aminoadipic semialdehyde dehydrogenase	3	0	-0.0870595	0.0780486	-0.0363845	0.135407	-0.0406779	0.0180306	0.155304	-0.0321334	-0.0700566	-0.0406779	0.10509	0.0772556	0.00425108	-0.205464	0	0.021939	0.0419439	0.0619064	0.162937	0.0632762	0.0929672	0.231146	0.0996266	0.0297241
CTNNAL1	CTNL1_HUMAN	Alpha-catulin	2	0	-0.00969833	-0.0431021	-0.0481661	-0.132684	-0.06476	-0.141105	-0.152986	-0.0956412	-0.151849	-0.06476	-0.131407	-0.109884	-0.0474751	-0.0191647	0	0.058463	0.118456	0.065961	0.02285	0.108551	0.0335096	0.0407722	0.025054	0.0940976
ACTR1A	ACTZ_HUMAN	Alpha-centractin	1	-1.60171e-16	0.0425292	-0.0521376	0.0456812	0.0653496	-0.127496	-0.0977996	0.120192	-0.0430237	0.00554563	-0.127496	-0.140329	0.172329	-0.0887049	-0.059804	0	0	0	0	0	0	0	0	0	0
ENO1	ENOA_HUMAN	Alpha-enolase	4	0	0.0562381	0.032456	0.057445	0.167187	-0.0118538	0.0767874	0.0311501	0.0143815	0.0466417	-0.0118538	0.0205493	-0.00130589	-0.0430635	-0.120545	6.40988e-17	0.0722052	0.049089	0.0731407	0.119174	0.0849731	0.10308	0.115913	0.125248	0.174564
NAPA	SNAA_HUMAN	Alpha-soluble NSF attachment protein	2	0	-0.0776192	-0.0253347	-0.0353154	-0.0569574	-0.157884	-0.128277	-0.161382	-0.221958	-0.197017	-0.157884	-0.050658	-0.136047	-0.186642	-0.14006	0	0.0864929	0.0786686	0.0557008	0.114697	0.136205	0.132428	0.0780166	0.068904	0.0588903
TXLNA	TXLNA_HUMAN	Alpha-taxilin	2	0	-0.165567	-0.250925	-0.0837297	-0.314972	-0.0852979	-0.13871	-0.178412	-0.21573	-0.0655951	-0.0852979	0.0268574	0.072513	-0.132001	0.249377	1.11022e-16	0.0466622	0.159505	0.0752816	0.202849	0.0935403	0.132602	0.199552	0.145654	0.0408335
AIMP1	AIMP1_HUMAN	Aminoacyl tRNA synthase complex-interacting multifunctional protein 1	1	0	-0.126297	-0.302611	0.0276956	-0.0767605	-0.000790602	-0.0133819	0.0536847	-0.140536	0.0650694	-0.000790602	0.112915	0.356296	-0.168231	0.14183	0	0	0	0	0	0	0	0	0	0
AIMP2	AIMP2_HUMAN	Aminoacyl tRNA synthase complex-interacting multifunctional protein 2	3	0	-0.033723	0.0358916	0.0337756	-0.0247801	-0.0739161	-0.0301966	-0.0349647	-0.0537339	0.0445993	-0.0739161	0.00352635	-0.0708564	-0.0875095	0.0693794	7.85046e-17	0.0721787	0.0870914	0.0866	0.0892943	0.110652	0.0639595	0.0657332	0.0742029	0.0945137
RNPEP	AMPB_HUMAN	Aminopeptidase B	1	-1.60171e-16	0.153302	0.173459	0.180528	0.258003	0.236165	0.0951732	0.18082	0.198203	-0.0340321	0.236165	-0.0581287	0.00736161	0.0176747	-0.292035	0	0	0	0	0	0	0	0	0	0
APP	A4_HUMAN	Amyloid beta A4 protein	2	0	-0.0787561	-0.0928444	-0.104186	-0.108399	0.0692626	-0.0218375	-0.0936956	-0.0837863	-0.131681	0.0692626	0.0569186	-0.000851164	0.0204	-0.0232825	0	0.053311	0.0549741	0.0736585	0.137915	0.166742	0.0902899	0.103057	0.0721996	0.0849108
APLP2	APLP2_HUMAN	Amyloid-like protein 2	2	0	-0.017902	-0.0129216	-0.0758914	-0.402831	0.0683211	-0.135624	-0.120756	0.0382762	-0.132926	0.0683211	-0.117722	-0.107834	0.114168	0.269905	0	0.0475062	0.0103055	0.204649	0.219331	0.11952	0.0422382	0.133597	0.197145	0.125478
ZFAND5	ZFAN5_HUMAN	AN1-type zinc finger protein 5	1	0	0.0895261	0.215741	0.185297	0.226864	0.116582	0.277552	0.409499	0.352371	0.300484	0.116582	0.188026	0.193759	0.167074	0.0736202	0	0	0	0	0	0	0	0	0	0
AMOTL1	AMOL1_HUMAN	Angiomotin-like protein 1	1	0	-0.15524	-0.1428	-0.0881752	-0.0419014	-0.169275	-0.0584638	-0.191898	-0.264115	-0.0936051	-0.169275	0.0967764	-0.0490983	-0.17594	-0.0517037	0	0	0	0	0	0	0	0	0	0
AMOTL2	AMOL2_HUMAN	Angiomotin-like protein 2	3	0	0.0837291	0.127275	-0.0753881	-0.289714	0.130262	0.295222	0.640486	0.412812	-0.114002	0.130262	0.211493	0.513212	0.4882	0.175711	7.85046e-17	0.0541992	0.157091	0.020571	0.0328404	0.0992027	0.0527047	0.227637	0.124294	0.0961251
ANKLE2	ANKL2_HUMAN	Ankyrin repeat and LEM domain-containing protein 2	1	0	-0.177732	-0.0859719	-0.00168446	-0.178454	-0.199653	-0.103168	-0.074907	-0.0422305	0.095369	-0.199653	0.0745639	0.0110649	-0.040546	0.273823	0	0	0	0	0	0	0	0	0	0
ANKRD17	ANR17_HUMAN	Ankyrin repeat domain-containing protein 17	1	0	0.166542	0.0221132	-0.234921	-0.0831216	0.212632	0.168179	0.227407	0.184362	-0.168161	0.212632	0.00163697	0.205294	0.419283	-0.085039	0	0	0	0	0	0	0	0	0	0
ANXA1	ANXA1_HUMAN	Annexin A1	4	0	0.0257481	0.0138867	0.00643137	0.0495853	-0.00791244	0.00902206	0.0151404	0.047126	0.175463	-0.00791244	-0.0167261	0.00125373	0.0406946	0.125877	0	0.0134856	0.0223445	0.0610229	0.0790275	0.065158	0.0151681	0.0249865	0.0233515	0.0478016
ANXA11	ANX11_HUMAN	Annexin A11	3	0	0.0519366	0.096456	0.111268	0.0605803	0.0469869	0.0247684	0.0748728	0.0476563	0.0345847	0.0469869	-0.0271682	-0.0215832	-0.0636118	-0.0259956	0	0.0820976	0.119674	0.0851394	0.0864438	0.10937	0.0789086	0.0470891	0.0701418	0.0693083
ANXA2	ANXA2_HUMAN	Annexin A2	4	0	0.0659388	0.00861076	0.040216	0.143541	-0.124624	0.0129289	0.0307548	0.0844139	0.179725	-0.124624	-0.0530099	0.0221441	0.044198	0.036184	0	0.0583361	0.0856682	0.0415151	0.0702079	0.0313712	0.0464052	0.0322298	0.0350463	0.0699431
ANXA3	ANXA3_HUMAN	Annexin A3	3	0	0.00640294	0.0352762	0.184978	-0.0190218	-0.0417903	0.0809138	0.061659	0.018058	0.0532009	-0.0417903	0.0745109	0.0263828	-0.16692	0.0722228	0	0.0828014	0.0288969	0.0274963	0.0889644	0.0273603	0.0398929	0.0727003	0.0224296	0.0469049
ANXA4	ANXA4_HUMAN	Annexin A4	1	0	-0.353604	0.00203752	-0.137272	-0.19323	-0.309771	-0.247717	-0.204381	-0.230109	-0.535635	-0.309771	0.105886	-0.206419	-0.0928365	-0.342405	0	0	0	0	0	0	0	0	0	0
ANXA5	ANXA5_HUMAN	Annexin A5	4	0	0.0802776	0.0127259	0.0751857	0.141697	0.0451554	-0.0184399	0.049978	0.110989	0.137747	0.0451554	-0.0987175	0.0372521	0.0358035	-0.00394997	0	0.0388814	0.0694237	0.0835995	0.0957194	0.0871823	0.0937439	0.106009	0.0902522	0.143536
ANXA6	ANXA6_HUMAN	Annexin A6	3	0	-0.0221219	0.0215809	-0.0126073	-0.128729	0.0597231	0.0224167	-0.0117406	-0.0650331	-0.034958	0.0597231	0.0445386	-0.0333216	-0.0524259	0.0937714	0	0.0821279	0.0221503	0.00976	0.057396	0.089554	0.0880086	0.0573575	0.0360726	0.0610913
ANXA7	ANXA7_HUMAN	Annexin A7	1	-1.60171e-16	0.0815757	-0.084378	-0.200554	0.0223619	-0.0518031	-0.0150168	-0.115513	-0.0735108	0.00258204	-0.0518031	-0.0965925	-0.0311346	0.127043	-0.0197799	0	0	0	0	0	0	0	0	0	0
ANTXR1	ANTR1_HUMAN	Anthrax toxin receptor 1	1	0	0.0368105	-0.0312286	0.0261736	-0.0562562	-0.101583	0.050655	0.0285035	0.0180804	-0.0698809	-0.101583	0.0138446	0.0597321	-0.00809313	-0.0136247	0	0	0	0	0	0	0	0	0	0
MKI67	KI67_HUMAN	Antigen KI-67	4	0	-0.00908406	0.0527579	0.0596293	-0.0189814	0.0487131	0.0341743	0.0873857	0.0367119	0.117267	0.0487131	0.0432583	0.0346279	-0.0229173	0.136249	6.40988e-17	0.0162664	0.0828684	0.0580208	0.135156	0.0254574	0.0342509	0.0692778	0.0796614	0.144094
AP1B1	AP1B1_HUMAN	AP-1 complex subunit beta-1	1	0	0.070827	0.121892	0.00230215	-0.0494308	-0.022737	-0.162658	-0.353305	-0.065292	-0.142704	-0.022737	-0.233485	-0.475197	-0.0675941	-0.0932736	0	0	0	0	0	0	0	0	0	0
AP1G1	AP1G1_HUMAN	AP-1 complex subunit gamma-1	1	0	-0.286876	-0.141887	-0.0698585	-0.102395	0.0331184	-0.319995	0.0941704	0.138915	-0.167948	0.0331184	-0.0331191	0.236057	0.208774	-0.065553	0	0	0	0	0	0	0	0	0	0
AP1M1	AP1M1_HUMAN	AP-1 complex subunit mu-1	1	0	-0.00251767	0.0971051	-0.062968	0.121253	0.114712	0.10464	-0.0215001	0.043001	0.0618026	0.114712	0.107158	-0.118605	0.105969	-0.05945	0	0	0	0	0	0	0	0	0	0
AP2B1	AP2B1_HUMAN	AP-2 complex subunit beta	2	0	0.0159507	0.0911971	-0.0630652	-0.0747706	-0.0161541	-0.0324369	-0.0192432	-0.151172	-0.289685	-0.0161541	-0.0483876	-0.11044	-0.0881073	-0.214914	0	0.0658529	0.10329	0.0882837	0.0741965	0.0586473	0.0536597	0.0239678	0.107879	0.164946
AP2M1	AP2M1_HUMAN	AP-2 complex subunit mu	4	0	-0.110853	-0.0978692	-0.136298	-0.262592	-0.168304	-0.32105	-0.317909	-0.317597	-0.220145	-0.168304	-0.210197	-0.22004	-0.181299	0.0424471	9.06493e-17	0.0545199	0.0762583	0.0817857	0.0853443	0.103795	0.0439476	0.0526601	0.05841	0.11999
AP2S1	AP2S1_HUMAN	AP-2 complex subunit sigma	3	0	-0.00631973	0.0110279	0.00941882	0.0424225	-0.0354125	-0.0496876	-0.0386717	-0.209389	-0.149701	-0.0354125	-0.0433679	-0.0496996	-0.218808	-0.192124	0	0.0633848	0.0792021	0.0678625	0.0894519	0.133392	0.126832	0.147505	0.106014	0.210134
AP3B1	AP3B1_HUMAN	AP-3 complex subunit beta-1	2	0	-0.0221266	-0.050585	-0.189732	-0.278826	-0.186956	-0.247889	-0.280753	-0.203341	-0.376369	-0.186956	-0.225762	-0.230168	-0.0136092	-0.0975433	1.11022e-16	0.0826876	0.259844	0.314827	0.145118	0.197252	0.13721	0.125824	0.171835	0.123962
AP3D1	AP3D1_HUMAN	AP-3 complex subunit delta-1	1	0	-0.15076	0.364948	0.163437	0.0875796	-0.131531	-0.0680892	-0.0491031	0.151446	0.0429963	-0.131531	0.0826704	-0.414051	-0.0119911	-0.0445833	0	0	0	0	0	0	0	0	0	0
AP3M2	AP3M2_HUMAN	AP-3 complex subunit mu-2	1	0	0.0341988	0.142035	0.0422538	-0.0312978	0.0453267	-0.0883867	-0.150386	-0.101266	-0.295682	0.0453267	-0.122586	-0.292421	-0.14352	-0.264384	0	0	0	0	0	0	0	0	0	0
AIFM1	AIFM1_HUMAN	Apoptosis-inducing factor 1, mitochondrial	1	0	-0.0480309	-0.10895	-0.0157144	-0.0895052	-0.0799877	-0.156509	-0.112723	-0.228941	-0.118947	-0.0799877	-0.108478	-0.00377363	-0.213227	-0.0294416	0	0	0	0	0	0	0	0	0	0
ACIN1	ACINU_HUMAN	Apoptotic chromatin condensation inducer in the nucleus	3	0	0.0290327	-0.0573707	-0.184322	0.0245575	-0.140176	-0.0142897	-0.0332748	-0.129748	-0.156652	-0.140176	-0.0433224	0.0240959	0.0545742	-0.18121	7.85046e-17	0.0475401	0.051712	0.205757	0.147208	0.098529	0.134993	0.0661931	0.100316	0.154338
RARS	SYRC_HUMAN	Arginine--tRNA ligase, cytoplasmic	2	0	0.162546	0.029702	0.0422768	0.0434955	0.0176716	0.116334	0.00780049	-0.0393666	-0.0739386	0.0176716	-0.0462127	-0.0219015	-0.0816434	-0.117434	0	0.124798	0.14628	0.0163065	0.0440898	0.00668926	0.142874	0.0956675	0.0353662	0.0934733
ARMC6	ARMC6_HUMAN	Armadillo repeat-containing protein 6	1	0	-0.0841486	-0.0638194	-0.199224	-0.12515	-0.277288	-0.141793	-0.176297	-0.16366	-0.165091	-0.277288	-0.0576439	-0.112478	0.0355648	-0.0399414	0	0	0	0	0	0	0	0	0	0
ARMCX2	ARMX2_HUMAN	Armadillo repeat-containing X-linked protein 2	2	0	-0.0424182	0.0197768	-0.126865	-0.0893785	0.0311534	0.0332548	0.0135692	-0.00623577	-0.252462	0.0311534	0.075673	-0.00620759	0.120629	-0.163084	0	0.0974508	0.0697157	0.103834	0.117097	0.0321854	0.0684225	0.055476	0.0752109	0.0897394
ASNS	ASNS_HUMAN	Asparagine synthetase [glutamine-hydrolyzing]	3	0	-0.139169	-0.0598865	-0.0741603	0.035017	-0.042903	-0.0330444	-0.0442161	-0.0900264	-0.0279354	-0.042903	0.106124	0.0156704	-0.0158661	-0.0629524	0	0.0230183	0.114823	0.0877487	0.118364	0.0851306	0.0525455	0.0690819	0.0674794	0.113809
GOT1	AATC_HUMAN	Aspartate aminotransferase, cytoplasmic	3	0	0.0157817	-0.00366529	-0.0341001	-0.0340493	-0.0409929	-0.0395377	-0.0281996	-0.0712861	-0.0944131	-0.0409929	-0.0553195	-0.0245343	-0.037186	-0.0603637	7.85046e-17	0.106237	0.0147894	0.0307161	0.0365488	0.0782986	0.0809119	0.0326019	0.0391692	0.0535549
GOT2	AATM_HUMAN	Aspartate aminotransferase, mitochondrial	4	0	-0.0448036	0.00941385	-0.0512427	-0.134168	0.132915	-0.0565229	-0.0691701	0.00266116	-0.00958445	0.132915	-0.0117193	-0.078584	0.0539038	0.124584	6.40988e-17	0.0731165	0.0280397	0.0570675	0.155331	0.140045	0.0537449	0.0568547	0.0831657	0.0866969
DARS	SYDC_HUMAN	Aspartate--tRNA ligase, cytoplasmic	3	0	0.000415197	0.0555088	-0.0442063	0.0556938	0.00707155	0.0582255	-0.0148375	0.0375837	-0.0579644	0.00707155	0.0578103	-0.0703463	0.08179	-0.113658	0	0.0323951	0.0387443	0.0589258	0.0168192	0.0532155	0.0271072	0.0198933	0.0233756	0.0491788
ASPH	ASPH_HUMAN	Aspartyl/asparaginyl beta-hydroxylase	3	0	0.090035	0.0707	0.14128	0.14917	0.0985206	0.02699	0.0727857	-0.0137785	-0.109688	0.0985206	-0.063045	0.0020857	-0.155058	-0.258858	0	0.153623	0.125356	0.142586	0.0914326	0.0986914	0.015572	0.0805551	0.0279822	0.117319
ATXN10	ATX10_HUMAN	Ataxin-10	3	0	0.113837	0.0287849	0.185165	0.136212	-0.0526862	0.144843	-0.0160011	0.0927799	0.00659654	-0.0526862	0.0310056	-0.044786	-0.0923856	-0.129615	0	0.0296523	0.0324088	0.133296	0.0613824	0.133469	0.15664	0.0626999	0.0982519	0.10748
ATXN2L	ATX2L_HUMAN	Ataxin-2-like protein	3	0	0.050478	-0.0164581	-0.00643977	-0.199494	0.0401059	0.025514	0.194954	0.118204	0.0304755	0.0401059	-0.024964	0.211412	0.124644	0.229969	7.85046e-17	0.0952753	0.0884611	0.113588	0.125249	0.132638	0.0206803	0.202966	0.0938461	0.159946
ATP5F1	AT5F1_HUMAN	ATP synthase F(0) complex subunit B1, mitochondrial	2	0	-0.0910614	-0.0655382	-0.15214	-0.131344	-0.0798466	-0.0830538	-0.173142	-0.147138	-0.17473	-0.0798466	0.00800753	-0.107604	0.00500254	-0.0433856	0	0.103337	0.0730104	0.192769	0.0248891	0.0563611	0.0175656	0.013895	0.0611203	0.0930466
ATP5G1	AT5G1_HUMAN	ATP synthase F(0) complex subunit C1, mitochondrial	3	0	-0.0424651	0.0514156	0.0817272	0.0298393	-0.136836	0.0558383	0.136921	0.115518	0.204907	-0.136836	0.0983035	0.0855053	0.0337907	0.175068	0	0.107032	0.137462	0.134234	0.146661	0.176128	0.127004	0.11349	0.0990445	0.167564
ATP5A1	ATPA_HUMAN	ATP synthase subunit alpha, mitochondrial	3	0	0.0232276	0.0210411	0.0153108	0.0314976	0.0909922	0.103627	0.0630687	0.067362	0.125426	0.0909922	0.0803995	0.0420276	0.0520512	0.0939281	0	0.031294	0.0809696	0.0805102	0.0470394	0.00931668	0.0212446	0.0565335	0.0219341	0.0224483
ATP5B	ATPB_HUMAN	ATP synthase subunit beta, mitochondrial	4	0	0.0108697	0.00292463	-0.0103541	0.0167686	0.100037	-0.0300542	-0.0937031	-0.0855905	-0.152243	0.100037	-0.0409239	-0.0966278	-0.0752365	-0.169012	0	0.0194698	0.0558575	0.0559331	0.0414841	0.12319	0.0603728	0.0523164	0.0498944	0.102918
ATP5H	ATP5H_HUMAN	ATP synthase subunit d, mitochondrial	2	-1.60171e-16	-0.00752304	0.00480957	0.0245916	0.186351	-0.0443737	-0.0211189	0.00569876	-0.026663	-0.0983849	-0.0443737	-0.0135958	0.000889183	-0.0512547	-0.284736	0	0.0608164	0.0117873	0.0204907	0.17578	0.0384466	0.0120464	0.0489589	0.0451038	0.0289738
ATP5D	ATPD_HUMAN	ATP synthase subunit delta, mitochondrial	4	0	0.0063077	-0.0874795	-0.0203352	0.083176	-0.023044	0.0613863	0.0557811	0.0339343	-0.0247946	-0.023044	0.0550786	0.143261	0.0542694	-0.107971	1.11022e-16	0.0638699	0.104959	0.166227	0.218752	0.10122	0.0802188	0.140177	0.120381	0.128036
ATP5I	ATP5I_HUMAN	ATP synthase subunit e, mitochondrial	3	0	0.0394179	0.10579	0.139539	0.0378608	-0.0798416	0.101889	0.133336	-0.00570069	0.103347	-0.0798416	0.0624709	0.0275454	-0.14524	0.0654859	0	0.0207211	0.104413	0.0586931	0.0441633	0.153757	0.058868	0.120636	0.109667	0.157349
ATP5J2	ATPK_HUMAN	ATP synthase subunit f, mitochondrial	1	-1.60171e-16	-0.282007	-0.2434	-0.0356969	-0.204799	-0.326697	-0.285749	-0.185742	-0.293621	-0.230426	-0.326697	-0.00374274	0.0576578	-0.257924	-0.0256269	0	0	0	0	0	0	0	0	0	0
ATP5L	ATP5L_HUMAN	ATP synthase subunit g, mitochondrial	1	0	0.0888767	0.449756	0.218644	-0.0304762	0.0232245	0.0771546	0.175863	0.25683	0.148159	0.0232245	-0.0117221	-0.273893	0.0381857	0.178635	0	0	0	0	0	0	0	0	0	0
ATP5C1	ATPG_HUMAN	ATP synthase subunit gamma, mitochondrial	1	0	0.019524	0.279071	0.076654	0.201483	0.00384054	-0.0846359	0.13634	0.123429	-0.00522991	0.00384054	-0.10416	-0.142732	0.0467746	-0.206713	0	0	0	0	0	0	0	0	0	0
ATP5O	ATPO_HUMAN	ATP synthase subunit O, mitochondrial	1	0	0.104191	-0.0587937	0.0932975	0.0500175	0.00326104	0.104474	0.172917	0.122287	-0.028653	0.00326104	0.000283207	0.23171	0.0289897	-0.0786705	0	0	0	0	0	0	0	0	0	0
ASNA1	ASNA_HUMAN	ATPase ASNA1	1	0	0.160083	-0.0451029	-0.0359064	-0.000831311	-0.0565968	-0.0433102	-0.118478	-0.110379	-0.138037	-0.0565968	-0.203393	-0.0733751	-0.0744729	-0.137206	0	0	0	0	0	0	0	0	0	0
ATAD2	ATAD2_HUMAN	ATPase family AAA domain-containing protein 2	1	0	-0.187012	-0.013505	-0.188522	0.00387669	-0.17717	-0.0340278	-0.0577342	-0.0205212	-0.104617	-0.17717	0.152984	-0.0442293	0.168001	-0.108493	0	0	0	0	0	0	0	0	0	0
ATAD3A	ATD3A_HUMAN	ATPase family AAA domain-containing protein 3A	3	0	0.0938559	0.0949385	0.0519352	0.145074	-0.0823063	-0.059639	0.00765089	0.0808524	0.124788	-0.0823063	-0.153495	-0.0872876	0.0289171	-0.0202865	0	0.061255	0.0636823	0.0725296	0.103119	0.11542	0.0981876	0.101776	0.114361	0.0291396
ATAD3C	ATD3C_HUMAN	ATPase family AAA domain-containing protein 3C	1	0	0.0177041	-0.143432	-0.208545	-0.236454	-0.0718006	-0.245035	-0.156683	-0.0969853	-0.432861	-0.0718006	-0.262739	-0.0132505	0.11156	-0.196407	0	0	0	0	0	0	0	0	0	0
ATPIF1	ATIF1_HUMAN	ATPase inhibitor, mitochondrial	2	0	0.0593914	-0.13413	0.00433513	-0.0165577	-0.130361	-0.0449236	-0.00708056	-0.0775041	-0.0904626	-0.130361	-0.104315	0.12705	-0.0818392	-0.0739049	0	0.0220352	0.104291	0.0524663	0.00530742	0.072839	0.0818324	0.09105	0.0448736	0.0304588
ABCB7	ABCB7_HUMAN	ATP-binding cassette sub-family B member 7, mitochondrial	1	0	0.0899776	0.0665071	0.0182063	0.0567756	0.223281	0.101621	0.183245	0.174411	0.102058	0.223281	0.0116431	0.116738	0.156204	0.0452824	0	0	0	0	0	0	0	0	0	0
ABCD3	ABCD3_HUMAN	ATP-binding cassette sub-family D member 3	1	0	-0.156063	-0.166333	-0.122511	-0.270582	-0.0584808	-0.32343	-0.244289	-0.356925	-0.106925	-0.0584808	-0.167367	-0.0779562	-0.234414	0.163656	0	0	0	0	0	0	0	0	0	0
ABCE1	ABCE1_HUMAN	ATP-binding cassette sub-family E member 1	2	0	0.0750964	0.0875348	0.0477019	-0.0372805	0.00074428	-0.0637614	-0.0764773	0.0462562	0.00231718	0.00074428	-0.138858	-0.164012	-0.00144568	0.0395976	0	0.0132356	0.105794	0.0454237	0.0845767	0.0209066	0.0916957	0.0073551	0.0828775	0.0938566
ABCF1	ABCF1_HUMAN	ATP-binding cassette sub-family F member 1	1	0	0.0788632	0.259003	0.142882	0.319691	-0.0147489	0.0786076	0.0353272	0.0505844	0.0895183	-0.0147489	-0.000255556	-0.223676	-0.0922977	-0.230172	0	0	0	0	0	0	0	0	0	0
ABCF3	ABCF3_HUMAN	ATP-binding cassette sub-family F member 3	1	0	-0.12242	-0.0663257	-0.00150399	-0.0977866	-0.00975947	-0.0659557	-0.126882	-0.23438	-0.208552	-0.00975947	0.0564644	-0.0605562	-0.232876	-0.110765	0	0	0	0	0	0	0	0	0	0
ACLY	ACLY_HUMAN	ATP-citrate synthase	4	0	-0.0267304	-0.1337	-0.181943	-0.22608	-0.115303	-0.241409	-0.182263	-0.121565	-0.0811507	-0.115303	-0.214679	-0.048563	0.0603786	0.144929	6.40988e-17	0.0436228	0.10635	0.0850136	0.128217	0.102481	0.0750038	0.104533	0.115702	0.0823299
RECQL	RECQ1_HUMAN	ATP-dependent DNA helicase Q1	4	0	0.124726	0.00633095	-0.0402645	-0.0487608	0.0193568	0.0158841	-0.0467155	0.00454425	0.0560137	0.0193568	-0.108842	-0.0530464	0.0448088	0.104775	6.40988e-17	0.196608	0.083152	0.0497507	0.0445451	0.0385476	0.0271402	0.0388318	0.0369075	0.049748
DHX9	DHX9_HUMAN	ATP-dependent RNA helicase A	4	0	-0.0188916	0.0454124	0.0607192	0.0477044	0.0467568	0.0498291	0.0496596	0.073714	0.146239	0.0467568	0.0687207	0.00424713	0.0129948	0.0985347	6.40988e-17	0.0334149	0.0863057	0.0600457	0.0497188	0.0213224	0.0655343	0.0508372	0.0674593	0.151697
DDX1	DDX1_HUMAN	ATP-dependent RNA helicase DDX1	3	0	-0.0110457	-0.0467064	-0.046498	-0.00430893	-0.0815869	-0.126087	-0.0986416	-0.167905	-0.0698499	-0.0815869	-0.115041	-0.0519352	-0.121407	-0.065541	0	0.0360279	0.0205819	0.0185676	0.0214443	0.032523	0.0602099	0.0184923	0.0444894	0.0541166
DDX19A	DD19A_HUMAN	ATP-dependent RNA helicase DDX19A	3	0	-0.0575671	-0.100164	0.0807726	0.00733038	-0.0272103	0.0218715	-0.0295341	-0.0721622	-0.115417	-0.0272103	0.0794386	0.0706299	-0.152935	-0.122748	0	0.0242013	0.0570732	0.0956988	0.0482355	0.109643	0.0333722	0.0790367	0.0595611	0.0335281
DDX24	DDX24_HUMAN	ATP-dependent RNA helicase DDX24	3	0	0.0415564	0.13841	0.109396	0.0839461	0.0645497	0.0634005	0.11005	0.13733	0.129652	0.0645497	0.0218441	-0.0283602	0.0279347	0.045706	0	0.0488235	0.0565378	0.132301	0.0889591	0.065669	0.0408942	0.0761952	0.0888156	0.0712215
DDX39A	DX39A_HUMAN	ATP-dependent RNA helicase DDX39A	1	0	0.165865	0.135209	0.0137307	-0.0489739	-0.0858849	0.0591021	0.0261997	0.0703841	-0.172317	-0.0858849	-0.106763	-0.109009	0.0566534	-0.123343	0	0	0	0	0	0	0	0	0	0
DDX3X	DDX3X_HUMAN	ATP-dependent RNA helicase DDX3X	4	0	0.0797169	0.118583	0.0407947	-0.0564558	0.0969359	0.261867	0.313624	0.234919	0.173368	0.0969359	0.18215	0.195041	0.194125	0.229824	0	0.00189537	0.0640135	0.0431691	0.0862181	0.031296	0.0370333	0.0393676	0.0382453	0.0173823
DDX42	DDX42_HUMAN	ATP-dependent RNA helicase DDX42	4	0	-0.0105385	-0.106852	-0.0665989	-0.236984	-0.10326	-0.138419	-0.122472	-0.223662	-0.12867	-0.10326	-0.12788	-0.0156194	-0.157063	0.108315	9.06493e-17	0.0596485	0.0503917	0.116355	0.0337029	0.107403	0.0469284	0.0761476	0.114139	0.156254
DDX54	DDX54_HUMAN	ATP-dependent RNA helicase DDX54	1	0	0.202161	0.191407	0.247065	0.148618	0.28833	0.110769	0.217923	0.134907	-0.0235333	0.28833	-0.0913919	0.0265154	-0.112158	-0.172152	0	0	0	0	0	0	0	0	0	0
YME1L1	YMEL1_HUMAN	ATP-dependent zinc metalloprotease YME1L1	2	0	-0.142318	0.103248	0.0900458	0.0172116	0.0506778	0.0506744	-0.114613	-0.172897	-0.180828	0.0506778	0.192992	-0.217861	-0.262942	-0.19804	0	0.0427653	0.0974806	0.126356	0.132536	0.147117	0.112615	0.142727	0.0893118	0.111604
ARID1B	ARI1B_HUMAN	AT-rich interactive domain-containing protein 1B	1	0	-0.0569006	-0.0707533	-0.198916	-0.216731	-0.117967	-0.0467337	-0.101228	-0.147595	-0.416954	-0.117967	0.0101668	-0.0304747	0.0513216	-0.200222	0	0	0	0	0	0	0	0	0	0
ACKR3	ACKR3_HUMAN	Atypical chemokine receptor 3	1	0	-0.092567	-0.125222	-0.109782	0.09127	-0.00986738	0.0579121	0.0124577	-0.164642	-0.178432	-0.00986738	0.150479	0.137679	-0.0548604	-0.269702	0	0	0	0	0	0	0	0	0	0
AURKA	AURKA_HUMAN	Aurora kinase A	2	0	0.0584184	-0.145899	-0.0277785	0.144287	0.0992107	0.0144367	-0.0178591	-0.152934	-0.0501867	0.0992107	-0.0439817	0.12804	-0.125155	-0.194474	1.11022e-16	0.0345522	0.0111066	0.0579227	0.0728233	0.100498	0.0642151	0.11694	0.112888	0.11723
BAG2	BAG2_HUMAN	BAG family molecular chaperone regulator 2	1	0	-0.0360781	-0.143807	0.18101	0.0787508	0.0582051	0.18555	0.177496	0.0773087	0.101476	0.0582051	0.221629	0.321304	-0.103701	0.0227253	0	0	0	0	0	0	0	0	0	0
BAG3	BAG3_HUMAN	BAG family molecular chaperone regulator 3	1	-1.60171e-16	-0.220392	-0.0637817	-0.0598245	0.0720331	-0.121847	-0.12141	-0.162097	-0.24712	-0.261284	-0.121847	0.0989817	-0.0983156	-0.187296	-0.333318	0	0	0	0	0	0	0	0	0	0
EPB41L1	E41L1_HUMAN	Band 4.1-like protein 1	1	0	-0.126033	-0.140493	-0.151919	-0.248704	-0.324249	-0.190456	-0.354798	-0.301091	-0.258877	-0.324249	-0.0644225	-0.214305	-0.149172	-0.0101732	0	0	0	0	0	0	0	0	0	0
HSPG2	PGBM_HUMAN	Basement membrane-specific heparan sulfate proteoglycan core protein	4	0	-0.0185814	-0.0376194	-0.0317309	-0.0775784	-0.0654705	-0.153272	-0.111215	-0.138249	-0.188227	-0.0654705	-0.134691	-0.0735959	-0.106518	-0.110649	0	0.0554002	0.04622	0.100222	0.079723	0.0827175	0.0650446	0.0870227	0.0980344	0.0575681
BZW1	BZW1_HUMAN	Basic leucine zipper and W2 domain-containing protein 1	3	0	0.308195	0.349119	0.344392	0.370353	0.279371	0.434704	0.583009	0.665511	0.604591	0.279371	0.126509	0.23389	0.321119	0.234237	0	0.074946	0.111421	0.139054	0.032039	0.0347353	0.141119	0.0717616	0.127786	0.111671
BZW2	BZW2_HUMAN	Basic leucine zipper and W2 domain-containing protein 2	2	0	0.101801	0.120712	0.163715	0.244463	0.247102	0.217988	0.315299	0.269179	0.241506	0.247102	0.116188	0.194587	0.105465	-0.00295751	0	0.0376264	0.0778641	0.0213121	0.175944	0.0322115	0.000151645	0.0526672	0.0769243	0.00297958
BSG	BASI_HUMAN	Basigin	2	0	0.0257442	0.0761394	0.128397	-0.00486011	-0.0738134	-0.0279079	0.0224482	-0.0623442	0.0387528	-0.0738134	-0.0536521	-0.0536912	-0.190741	0.0436129	1.11022e-16	0.0824493	0.121704	0.201929	0.100872	0.0571096	0.0760739	0.147795	0.0899782	0.100947
TMBIM6	BI1_HUMAN	Bax inhibitor 1	1	0	0.106737	0.232765	0.322829	0.281855	-0.0673584	0.0142838	0.0978341	0.0975114	0.171417	-0.0673584	-0.092453	-0.134931	-0.225317	-0.110437	0	0	0	0	0	0	0	0	0	0
BCAP31	BAP31_HUMAN	B-cell receptor-associated protein 31	3	0	0.0369695	-0.0365152	-0.0223194	0.0266887	-0.106128	-0.0852244	-0.0783228	-0.0621855	-0.0322634	-0.106128	-0.122194	-0.0418076	-0.0398661	-0.0589521	7.85046e-17	0.0961427	0.0620899	0.051258	0.147718	0.0497189	0.0734481	0.0411155	0.0913684	0.131819
BNIP3	BNIP3_HUMAN	BCL2/adenovirus E1B 19 kDa protein-interacting protein 3	1	0	-0.13629	0.122811	-0.265609	-0.174634	-0.244277	-0.177363	0.0144435	-0.184561	-0.193255	-0.244277	-0.0410723	-0.108368	0.0810472	-0.0186214	0	0	0	0	0	0	0	0	0	0
BCLAF1	BCLF1_HUMAN	Bcl-2-associated transcription factor 1	1	0	-0.0828683	-0.0936016	-0.0984245	-0.117591	0.114378	-0.0286462	0.0285693	-0.133452	-0.17507	0.114378	0.054222	0.122171	-0.0350276	-0.0574789	0	0	0	0	0	0	0	0	0	0
B4GALT1	B4GT1_HUMAN	Beta-1,4-galactosyltransferase 1	2	0	0.046382	0.139089	0.118612	-0.210664	-0.119093	-0.0628985	-0.103451	-0.185653	-0.422728	-0.119093	-0.10928	-0.24254	-0.304266	-0.212064	0	0.162317	0.118778	0.179736	0.0589528	0.126787	0.0857355	0.039778	0.0174667	0.137991
CTNNBL1	CTBL1_HUMAN	Beta-catenin-like protein 1	1	0	-0.00464412	0.418305	0.718902	0.389344	0.620118	0.31748	0.437235	0.646426	0.218902	0.620118	0.322124	0.0189299	-0.072476	-0.170443	0	0	0	0	0	0	0	0	0	0
BID	BID_HUMAN	BH3-interacting domain death agonist	1	0	-0.0391626	-0.119493	0.0271639	-0.0697454	-0.197101	-0.0204863	-0.156667	-0.00035929	-0.268785	-0.197101	0.0186763	-0.0371745	-0.0275231	-0.19904	0	0	0	0	0	0	0	0	0	0
PAPSS1	PAPS1_HUMAN	Bifunctional 3'-phosphoadenosine 5'-phosphosulfate synthase 1	1	0	0.185289	-0.0536163	0.0567665	0.0565756	-0.249782	-0.0780507	-0.2111	-0.0646516	-0.129777	-0.249782	-0.26334	-0.157484	-0.121418	-0.186353	0	0	0	0	0	0	0	0	0	0
DAK	DHAK_HUMAN	Bifunctional ATP-dependent dihydroxyacetone kinase/FAD-AMP lyase (cyclizing)	1	-1.60171e-16	-0.0579824	-0.0844474	-0.0893922	-0.011605	-0.217585	-0.134988	-0.193364	-0.290501	-0.242157	-0.217585	-0.077006	-0.108916	-0.201108	-0.230552	0	0	0	0	0	0	0	0	0	0
EPRS	SYEP_HUMAN	Bifunctional glutamate/proline--tRNA ligase	3	0	-0.0744379	-0.083961	-0.123019	-0.0938396	0.0561755	-0.0410784	0.00667732	-0.0328862	-0.0356681	0.0561755	0.0333595	0.0906384	0.0901332	0.0581714	0	0.0381345	0.0373571	0.0690056	0.045193	0.0148175	0.0364809	0.0215843	0.0427855	0.0670864
MTHFD2	MTDC_HUMAN	Bifunctional methylenetetrahydrofolate dehydrogenase/cyclohydrolase, mitochondrial	2	0	0.0353774	0.109155	0.109627	0.108772	0.155254	0.200166	0.246254	0.163229	0.247487	0.155254	0.164789	0.137099	0.0536026	0.138715	0	0.0628064	0.0698418	0.0598256	0.0287027	0.0750051	0.050374	0.184775	0.00496189	0.0396393
MGEA5	NCOAT_HUMAN	Bifunctional protein NCOAT	1	0	-0.018351	0.161266	0.165822	0.13556	-0.0558589	-0.0330863	-0.0461192	0.106152	0.0357684	-0.0558589	-0.0147354	-0.207385	-0.0596696	-0.0997912	0	0	0	0	0	0	0	0	0	0
ATIC	PUR9_HUMAN	Bifunctional purine biosynthesis protein PURH	3	0	0.0160324	-0.0880168	-0.0667144	-0.0262251	-0.0817165	-0.0397757	-0.0572706	-0.0407811	0.0518465	-0.0817165	-0.0558081	0.0307463	0.0259334	0.0780716	7.85046e-17	0.0248156	0.0468751	0.00381457	0.0737236	0.0525218	0.068222	0.0696262	0.0757142	0.0582136
BLVRA	BIEA_HUMAN	Biliverdin reductase A	1	0	0	0.0914065	0.0717414	-0.0951645	0.0485599	-0.0980981	-0.0513243	-0.141578	-0.117707	0.0485599	-0.0980981	-0.142731	-0.213319	-0.0225425	0	0	0	0	0	0	0	0	0	0
BST2	BST2_HUMAN	Bone marrow stromal antigen 2	1	0	-0.185556	-0.116268	-0.0666715	-0.02999	-0.0106297	0.160685	0.0054111	0.00758805	0.0277756	-0.0106297	0.346242	0.121679	0.0742595	0.0577656	0	0	0	0	0	0	0	0	0	0
CDCA8	BOREA_HUMAN	Borealin	1	0	-0.016819	-0.240387	-0.0596851	0.0583379	-0.211465	-0.0121414	-0.120053	-0.166322	-0.152093	-0.211465	0.00467753	0.120335	-0.106637	-0.210431	0	0	0	0	0	0	0	0	0	0
BASP1	BASP1_HUMAN	Brain acid soluble protein 1	4	0	0.0151704	0.0632553	0.211597	0.361076	-0.185907	0.0611228	0.187279	0.0714749	0.109467	-0.185907	0.0459524	0.124023	-0.140122	-0.251609	0	0.118764	0.0753461	0.186033	0.249725	0.147383	0.123181	0.21621	0.170643	0.237119
BAZ2A	BAZ2A_HUMAN	Bromodomain adjacent to zinc finger domain protein 2A	1	0	-0.210806	-0.155312	0.0459248	-0.088293	0.204945	0.0306971	-0.33045	-0.18329	-0.358448	0.204945	0.241503	-0.175138	-0.229214	-0.270155	0	0	0	0	0	0	0	0	0	0
BRD3	BRD3_HUMAN	Bromodomain-containing protein 3	1	0	-0.230197	-0.169601	-0.271332	-0.310069	-0.171106	-0.311273	-0.389933	-0.285585	-0.230983	-0.171106	-0.081076	-0.220332	-0.0142526	0.0790868	0	0	0	0	0	0	0	0	0	0
BRD8	BRD8_HUMAN	Bromodomain-containing protein 8	1	0	-0.0709879	-0.0324529	-0.0224201	0.0697765	0.112108	-0.0189212	0.0002591	-0.107404	-0.207183	0.112108	0.0520667	0.032712	-0.0849842	-0.276959	0	0	0	0	0	0	0	0	0	0
TNFAIP1	BACD2_HUMAN	BTB/POZ domain-containing adapter for CUL3-mediated RhoA degradation protein 2	1	-1.60171e-16	0.0441403	0.0782062	-0.149964	-0.332411	0.0767717	-0.0388103	-0.0495645	0.107001	-0.0320769	0.0767717	-0.0829506	-0.127771	0.256965	0.300334	0	0	0	0	0	0	0	0	0	0
BTBD3	BTBD3_HUMAN	BTB/POZ domain-containing protein 3	1	-1.60171e-16	-0.0250477	0.0450251	-0.00922342	-0.0525034	-0.0715149	0.175489	-0.0219683	-0.0126552	-0.144471	-0.0715149	0.200537	-0.0669934	-0.00343175	-0.0919673	0	0	0	0	0	0	0	0	0	0
MTHFD1	C1TC_HUMAN	C-1-tetrahydrofolate synthase, cytoplasmic	4	0	-0.0260375	-0.0315497	-0.0814218	-0.080038	-0.0487338	-0.0641807	-0.0896041	-0.0988143	-0.156489	-0.0487338	-0.0381432	-0.0580545	-0.0173925	-0.0764507	0	0.0458113	0.0454746	0.0325645	0.0467807	0.0203129	0.0366959	0.030317	0.0482537	0.0637926
CAD	PYR1_HUMAN	CAD protein	3	0	0.00976673	0.0285952	0.0317577	-0.0430394	0.0994757	0.0229625	-0.0874567	-0.0145332	-0.10768	0.0994757	0.0131958	-0.116052	-0.0462909	-0.064641	0	0.0349734	0.0268837	0.0314933	0.10809	0.00962282	0.0506438	0.0674114	0.0576876	0.0602148
CDH13	CAD13_HUMAN	Cadherin-13	1	0	-0.0611562	0.149275	0.107557	0.0251268	0.00201281	-0.111941	-0.0891735	-0.0569414	-0.152204	0.00201281	-0.0507851	-0.238448	-0.164498	-0.177331	0	0	0	0	0	0	0	0	0	0
CHP1	CHP1_HUMAN	Calcineurin B homologous protein 1	3	0	-0.0322144	-0.115451	-0.0186098	0.0502852	0.150165	0.0807899	0.0620589	0.0277807	-0.0158657	0.150165	0.113004	0.17751	0.0463905	-0.0661509	0	0.0420341	0.127601	0.141659	0.123207	0.0427091	0.0486461	0.0554885	0.0969184	0.0761383
SLC25A13	CMC2_HUMAN	Calcium-binding mitochondrial carrier protein Aralar2	1	0	-0.051229	0.144005	0.138861	-0.00397437	0.104967	-0.0875004	-0.0722996	-0.0398733	-0.273869	0.104967	-0.0362714	-0.216305	-0.178734	-0.269895	0	0	0	0	0	0	0	0	0	0
SLC25A24	SCMC1_HUMAN	Calcium-binding mitochondrial carrier protein SCaMC-1	1	0	0.0992143	0.0714967	0.212549	0.128693	0.153507	0.0865695	0.191955	0.228522	0.27448	0.153507	-0.0126449	0.120458	0.0159723	0.145786	0	0	0	0	0	0	0	0	0	0
CACYBP	CYBP_HUMAN	Calcyclin-binding protein	2	0	0.051922	0.504952	0.181847	0.360107	0.0127136	0.0737712	0.0428688	0.0769911	0.241125	0.0127136	0.0218491	-0.462083	-0.104856	-0.118982	0	0.0789791	0.599785	0.018527	0.151338	0.0558516	0.0801487	0.15097	0.0727839	0.0866701
CALD1	CALD1_HUMAN	Caldesmon	4	0	0.0244752	0.0873727	0.19765	0.206184	0.030857	0.0784734	0.081154	0.195738	0.346727	0.030857	0.0539982	-0.00621873	-0.00191168	0.140543	6.40988e-17	0.0705854	0.0179066	0.102778	0.0840447	0.0813421	0.124946	0.0515454	0.0689145	0.0897591
CALM1	CALM_HUMAN	Calmodulin	1	-1.60171e-16	-0.0144113	0.113212	-0.0708731	0.131585	-0.0359402	-0.0262586	-0.102394	-0.0587319	0.0142432	-0.0359402	-0.0118473	-0.215605	0.0121412	-0.117341	0	0	0	0	0	0	0	0	0	0
CALML3	CALL3_HUMAN	Calmodulin-like protein 3	1	0	0.0754226	0.0752953	-0.0633368	0.143577	-0.0598164	-0.0982985	-0.101993	0.057693	0.0032054	-0.0598164	-0.173721	-0.177289	0.12103	-0.140372	0	0	0	0	0	0	0	0	0	0
CANX	CALX_HUMAN	Calnexin	2	0	0.10706	-0.0153374	0.0569245	0.0342452	0.0791152	0.0860579	-0.00553217	0.000964824	0.00128676	0.0791152	-0.0210024	0.0098052	-0.0559597	-0.0329585	0	0.00188583	0.0367753	0.0193624	0.0200737	0.0385391	0.0519649	0.0928016	0.0166887	0.0461962
CAPNS1	CPNS1_HUMAN	Calpain small subunit 1	1	0	-0.305576	-0.0315608	-0.353837	-0.302881	-0.317038	-0.237248	-0.165165	-0.628782	-0.28608	-0.317038	0.068328	-0.133604	-0.274945	0.0168008	0	0	0	0	0	0	0	0	0	0
CAPN1	CAN1_HUMAN	Calpain-1 catalytic subunit	1	0	0.154788	-0.016353	0.139383	0.0897738	0.00839728	0.0194693	0.120508	0.0271184	-0.016598	0.00839728	-0.135319	0.136861	-0.112265	-0.106372	0	0	0	0	0	0	0	0	0	0
CAPN2	CAN2_HUMAN	Calpain-2 catalytic subunit	1	-1.60171e-16	0.184225	0.160568	0.326355	0.208696	0.140394	0.115046	0.244595	0.205388	0.12272	0.140394	-0.0691791	0.084027	-0.120966	-0.0859761	0	0	0	0	0	0	0	0	0	0
CAST	ICAL_HUMAN	Calpastatin	4	0	0.080679	-0.0179942	0.0790254	0.0498181	-0.146759	-0.00831814	0.116737	0.0321072	0.129262	-0.146759	-0.0889971	0.134732	-0.0469182	0.0794443	0	0.144472	0.140891	0.16359	0.0684914	0.240199	0.161349	0.0847067	0.0624553	0.0352079
CNN2	CNN2_HUMAN	Calponin-2	2	0	0.0988015	0.0543966	0.16032	0.026576	-0.00731065	0.0451573	0.203617	0.164338	0.166451	-0.00731065	-0.0536442	0.14922	0.00401826	0.139875	1.11022e-16	0.104219	0.0504105	0.038925	0.0268914	0.0282072	0.0555166	0.0619736	0.0325168	0.0443314
CLSTN1	CSTN1_HUMAN	Calsyntenin-1	2	0	-0.00325318	-0.121413	0.1119	0.0307381	-0.0785146	-0.0398482	-0.061382	-0.198449	-0.232336	-0.0785146	-0.036595	0.0600314	-0.310349	-0.263074	0	0.0487962	0.02064	0.0110099	0.0774704	0.0692872	0.0258827	0.109976	0.00418855	0.107118
CALU	CALU_HUMAN	Calumenin	1	0	0.122426	0.0570545	-0.00382013	0.195676	0.0607034	0.0977151	0.0863735	0.0869976	0.209182	0.0607034	-0.024711	0.029319	0.0908177	0.0135058	0	0	0	0	0	0	0	0	0	0
PRKAR1A	KAP0_HUMAN	cAMP-dependent protein kinase type I-alpha regulatory subunit	4	0	0.0707517	-0.0608128	0.00544853	0.0594497	-0.0495829	0.0187472	-0.00793609	0.0114596	0.038707	-0.0495829	-0.0520045	0.0528767	0.00601107	-0.0207427	0	0.0899828	0.0269779	0.0351527	0.124873	0.0164076	0.0973104	0.0557042	0.0378516	0.0431382
PRKAR2A	KAP2_HUMAN	cAMP-dependent protein kinase type II-alpha regulatory subunit	1	0	-0.0381954	0.0625896	-0.0694975	-0.26695	-0.103592	-0.277812	-0.362494	-0.178342	-0.205693	-0.103592	-0.239616	-0.425083	-0.108844	0.0612572	0	0	0	0	0	0	0	0	0	0
ABCC3	MRP3_HUMAN	Canalicular multispecific organic anion transporter 2	1	-1.60171e-16	-0.172457	-0.144937	-0.161247	-0.283205	-0.124453	-0.192253	-0.293879	-0.395742	-0.436831	-0.124453	-0.0197952	-0.148942	-0.234495	-0.153626	0	0	0	0	0	0	0	0	0	0
CAPRIN1	CAPR1_HUMAN	Caprin-1	3	0	0.00148005	0.0128945	-0.0144806	0.0263367	0.0197892	0.0758512	0.0379016	0.00352905	0.0654443	0.0197892	0.0743712	0.0250071	0.0180096	0.0391075	0	0.0392851	0.0574437	0.0436933	0.0511285	0.0165829	0.0507521	0.0900966	0.0589496	0.0665287
CPS1	CPSM_HUMAN	Carbamoyl-phosphate synthase [ammonia], mitochondrial	4	0	0.0227326	-0.1124	-0.0990879	-0.176192	0.091945	0.0689529	-0.0301188	-0.0304727	-0.10332	0.091945	0.0462203	0.0822815	0.0686152	0.0728716	0	0.0367172	0.0523152	0.0485724	0.0977036	0.11554	0.0416871	0.145079	0.118756	0.17354
CBR1	CBR1_HUMAN	Carbonyl reductase [NADPH] 1	2	0	0.0177349	0.0414035	0.0509542	0.0440087	0.0886283	-0.0408758	-0.0503987	-0.0779774	-0.100534	0.0886283	-0.0586107	-0.0918021	-0.128932	-0.144542	0	0.0264771	0.0843624	0.127981	0.00139047	0.0291706	0.00342185	0.0808343	0.00244496	0.159465
CBR3	CBR3_HUMAN	Carbonyl reductase [NADPH] 3	1	0	-0.0268119	0.0539633	0.086002	0.0979215	-0.0372013	0.0503245	0.0100523	-0.0313977	-0.0160272	-0.0372013	0.0771364	-0.043911	-0.1174	-0.113949	0	0	0	0	0	0	0	0	0	0
CPD	CBPD_HUMAN	Carboxypeptidase D	1	-1.60171e-16	-0.0169608	-0.0948873	-0.066729	-0.0876204	-0.186858	-0.215239	-0.282359	-0.207554	-0.234417	-0.186858	-0.198278	-0.187472	-0.140825	-0.146796	0	0	0	0	0	0	0	0	0	0
CPT1A	CPT1A_HUMAN	Carnitine O-palmitoyltransferase 1, liver isoform	2	0	0.0492057	-0.0644941	-0.00341699	-0.0421628	0.153913	0.022802	-0.0589677	0.000157168	-0.231266	0.153913	-0.0264038	0.00552644	0.00357416	-0.189103	0	0.0896932	0.00478474	0.0703365	0.147588	0.0261323	0.0816265	0.0541435	0.152186	0.0517719
CSNK1D	KC1D_HUMAN	Casein kinase I isoform delta	2	0	0.0306206	0.148244	0.0819226	0.047628	0.164061	0.0109078	0.126017	0.256382	0.273861	0.164061	-0.0197128	-0.0222271	0.17446	0.226233	0	0.0739787	0.0468047	0.0912682	0.00930248	0.00760692	0.00127713	0.0325914	0.0376096	0.0868123
CSNK1E	KC1E_HUMAN	Casein kinase I isoform epsilon	2	0	-0.0421767	0.0852547	-0.106089	0.203878	-0.0045883	-0.0783517	0.168634	0.0718401	0.0650626	-0.0045883	-0.036175	0.0833797	0.177929	-0.138815	0	0.137551	0.0355904	0.0554638	0.110228	0.0165056	0.00102003	0.105517	0.0747422	0.0146823
CSNK2B	CSK2B_HUMAN	Casein kinase II subunit beta	1	0	0.0408067	0.0777235	0.0526034	0.029569	0.0989295	0.0686762	-0.0676007	0.0993991	0.0124678	0.0989295	0.0278695	-0.145324	0.0467958	-0.0171012	0	0	0	0	0	0	0	0	0	0
CAT	CATA_HUMAN	Catalase	1	0	-0.186434	0.0226976	0.0875472	-0.0649184	0.0502812	0.00237467	0.0453028	-0.0489631	-0.182663	0.0502812	0.188809	0.0226052	-0.13651	-0.117744	0	0	0	0	0	0	0	0	0	0
CTNNA1	CTNA1_HUMAN	Catenin alpha-1	4	0	0.0467029	0.0397789	0.0307069	0.124268	0.021941	0.010304	0.00684038	0.0931998	0.236117	0.021941	-0.0363989	-0.0329385	0.0624929	0.111849	9.06493e-17	0.0140982	0.0580703	0.0689989	0.0606765	0.0190275	0.0212194	0.0322585	0.0486722	0.0413552
CTNNB1	CTNB1_HUMAN	Catenin beta-1	4	0	-0.126099	-0.0780666	-0.102257	-0.112828	0.0439489	-0.0811506	-0.021332	-0.0611839	-0.0315816	0.0439489	0.044948	0.0567345	0.0410735	0.0812466	6.40988e-17	0.0662334	0.0737561	0.137399	0.103916	0.0869596	0.0877238	0.124183	0.152398	0.120653
CTNND1	CTND1_HUMAN	Catenin delta-1	1	0	-0.0962981	0.0718511	-0.0499191	-0.0298072	0.0468306	-0.0515347	-0.04684	-0.0824393	-0.0646059	0.0468306	0.0447634	-0.118691	-0.0325202	-0.0347987	0	0	0	0	0	0	0	0	0	0
CTSD	CATD_HUMAN	Cathepsin D	3	0	-0.0239393	-0.000382026	0.00203257	0.132129	-0.0732882	-0.0638516	-0.0306442	-0.11975	-0.104411	-0.0732882	-0.0399124	-0.0302622	-0.121782	-0.23654	0	0.013962	0.0641512	0.0642854	0.139315	0.0597098	0.0410073	0.0789699	0.070162	0.0759989
CTSL	CATL1_HUMAN	Cathepsin L1	1	0	-0.0601786	0.0178877	0.193552	0.111335	0.0940728	0.122186	0.108608	0.215464	0.232671	0.0940728	0.182365	0.0907203	0.021912	0.121336	0	0	0	0	0	0	0	0	0	0
SLC7A2	CTR2_HUMAN	Cationic amino acid transporter 2	1	0	-0.0609584	0.159737	-0.11173	-0.183629	-0.0513493	-0.0883867	-0.192207	-0.167068	-0.38853	-0.0513493	-0.0274283	-0.351944	-0.0553388	-0.204902	0	0	0	0	0	0	0	0	0	0
CEBPZ	CEBPZ_HUMAN	CCAAT/enhancer-binding protein zeta	2	0	-0.0817276	-0.0504456	-0.0323692	-0.286628	0.0883969	-0.16807	0.0870183	0.145964	0.0929997	0.0883969	-0.0863426	0.137464	0.178333	0.379628	0	0.163169	0.153815	0.123337	0.0808552	0.28566	0.255382	0.0826424	0.191921	0.296743
CNOT1	CNOT1_HUMAN	CCR4-NOT transcription complex subunit 1	2	0	-0.101507	-0.117578	-0.193007	-0.112239	-0.0631281	-0.118546	-0.199593	-0.139185	-0.193817	-0.0631281	-0.0170394	-0.0820154	0.0538219	-0.081578	1.11022e-16	0.0460946	0.0438995	0.0227433	0.0357846	0.0495356	0.0049015	0.112441	0.00138699	0.0794806
CD2BP2	CD2B2_HUMAN	CD2 antigen cytoplasmic tail-binding protein 2	1	0	-0.0561513	-0.0370833	0.010138	-0.269237	-0.187507	-0.209964	-0.177519	-0.185275	-0.2393	-0.187507	-0.153813	-0.140436	-0.195413	0.029937	0	0	0	0	0	0	0	0	0	0
CD44	CD44_HUMAN	CD44 antigen	1	0	-0.259799	-0.104334	-0.0666115	-0.0970669	-0.08922	0.0803121	-0.0247247	-0.135296	0.0992107	-0.08922	0.340111	0.0796091	-0.0686845	0.196278	0	0	0	0	0	0	0	0	0	0
CDC42EP2	BORG1_HUMAN	Cdc42 effector protein 2	2	0	0.073128	0.0912959	0.219856	0.0805639	-0.105367	0.352767	0.56273	0.44239	-0.0775863	-0.105367	0.279639	0.471434	0.222535	-0.15815	0	0.223706	0.121422	0.269126	0.0844906	0.044125	0.262773	0.240011	0.312169	0.157345
CDK5RAP2	CK5P2_HUMAN	CDK5 regulatory subunit-associated protein 2	1	-1.60171e-16	0.0234511	0.194023	0.0871524	-0.0410046	0.025267	-0.174238	-0.0953707	-0.21841	-0.174488	0.025267	-0.197689	-0.289394	-0.305562	-0.133483	0	0	0	0	0	0	0	0	0	0
CDK5RAP3	CK5P3_HUMAN	CDK5 regulatory subunit-associated protein 3	1	0	-0.0807856	0.0306627	-0.0605224	0.0464157	-0.133519	-0.253609	-0.216991	-0.0291223	-0.255612	-0.133519	-0.172824	-0.247654	0.0314001	-0.302027	0	0	0	0	0	0	0	0	0	0
CCAR2	CCAR2_HUMAN	Cell cycle and apoptosis regulator protein 2	1	-1.60171e-16	-0.173382	0.157655	0.0794068	-0.0760864	-0.0213561	-0.185089	-0.0626073	-0.110807	-0.223763	-0.0213561	-0.0117077	-0.220262	-0.190213	-0.147677	0	0	0	0	0	0	0	0	0	0
CCPG1	CCPG1_HUMAN	Cell cycle progression protein 1	2	0	-0.168464	-0.236501	-0.177602	-0.167234	-0.0531718	-0.257593	-0.205543	-0.2135	-0.264608	-0.0531718	-0.0891293	0.0309589	-0.0358981	-0.0973735	0	0.063505	0.0387567	0.00453165	0.0671239	0.0913896	0.0216425	0.0843694	0.0822799	0.134191
CDC6	CDC6_HUMAN	Cell division control protein 6 homolog	2	0	-0.0435171	-0.0440786	0.0713012	-0.0387576	0.151507	0.148821	0.243156	0.175945	0.35942	0.151507	0.192338	0.287234	0.104644	0.398177	0	0.0806478	0.0392498	0.022662	0.050351	0.111926	0.158542	0.129426	0.112466	0.267023
CDC5L	CDC5L_HUMAN	Cell division cycle 5-like protein	3	0	0.0194936	0.0392942	-0.00721568	0.00926103	0.104475	0.0851851	0.0755444	0.075696	0.0048037	0.104475	0.0656914	0.0362502	0.0829117	-0.00445733	0	0.157702	0.24633	0.185336	0.178544	0.186012	0.134006	0.0610988	0.0888998	0.107076
CDC7	CDC7_HUMAN	Cell division cycle 7-related protein kinase	1	-1.60171e-16	0.251159	0.0532226	0.112883	0.269613	0.24382	0.225309	-0.00968577	0.174958	0.0503722	0.24382	-0.0258501	-0.0629084	0.062075	-0.219241	0	0	0	0	0	0	0	0	0	0
CDC27	CDC27_HUMAN	Cell division cycle protein 27 homolog	1	-1.60171e-16	-0.0562887	-0.190902	-0.183768	-0.098182	-0.241955	-0.173802	-0.132942	-0.212897	-0.102	-0.241955	-0.117514	0.0579593	-0.0291289	-0.00381773	0	0	0	0	0	0	0	0	0	0
MCAM	MUC18_HUMAN	Cell surface glycoprotein MUC18	2	0	0.0770016	0.0655864	-0.0791259	0.133668	-0.220468	-0.0900252	0.0502135	0.133116	-0.0921907	-0.220468	-0.167027	-0.0153729	0.212241	-0.225859	0	0.0644065	0.17547	0.132623	0.0220149	0.0388095	0.0363419	0.000309937	0.0489498	0.0128372
CETN2	CETN2_HUMAN	Centrin-2	1	0	0.0949711	0.350516	0.208921	0.231254	0.191931	0.0570394	0.128195	0.137026	-0.0805607	0.191931	-0.0379317	-0.222321	-0.0718943	-0.311815	0	0	0	0	0	0	0	0	0	0
CENPF	CENPF_HUMAN	Centromere protein F	2	0	0.0169055	-0.0220542	-0.142291	-0.0311479	0.141241	-0.0146303	-0.00657775	-0.0936363	-0.168013	0.141241	-0.0315357	0.0154764	0.0486549	-0.136865	0	0.0338997	0.0869808	0.0954278	0.042429	0.130383	0.0203393	0.0761517	0.0243306	0.01255
CEP170	CE170_HUMAN	Centrosomal protein of 170 kDa	2	0	-0.109195	-0.0124206	-0.0295053	-0.0982115	-0.0373771	-0.116737	-0.00936852	-0.136633	-0.266499	-0.0373771	-0.00754144	0.00305208	-0.107128	-0.168287	0	0.00847598	0.0494578	0.00980397	0.0782504	0.0670788	0.0291253	0.0381699	0.0677175	0.0349136
PDE2A	PDE2A_HUMAN	cGMP-dependent 3',5'-cyclic phosphodiesterase	1	0	-0.0244858	-0.0209074	0.0732875	0.204076	0.0676298	-0.02256	-0.00478036	-0.0793798	-0.0833594	0.0676298	0.00192574	0.0161271	-0.152667	-0.287436	0	0	0	0	0	0	0	0	0	0
PDE3A	PDE3A_HUMAN	cGMP-inhibited 3',5'-cyclic phosphodiesterase A	2	0	0.0509167	-0.0117116	-0.054031	0.0479199	0.0679868	0.118802	-0.036549	0.00416919	-0.00240909	0.0679868	0.0678856	-0.0248374	0.0582002	-0.050329	0	0.144814	0.11486	0.13319	0.114627	0.176097	0.199109	0.12588	0.154356	0.0671149
CHMP1A	CHM1A_HUMAN	Charged multivesicular body protein 1a	1	0	-0.173621	-0.0940585	-0.234743	-0.118049	-0.178525	-0.40821	-0.165004	-0.241479	-0.319017	-0.178525	-0.234588	-0.0709456	-0.00673596	-0.200968	0	0	0	0	0	0	0	0	0	0
CHMP1B	CHM1B_HUMAN	Charged multivesicular body protein 1b	3	0	-0.00569973	0.14107	0.0710589	0.0116241	-0.00671605	0.251332	0.383516	0.331073	0.137628	-0.00671605	0.257032	0.242445	0.260014	0.126004	0	0.0366217	0.0870656	0.0703183	0.103757	0.0267325	0.168378	0.185155	0.166923	0.0949015
CHMP2A	CHM2A_HUMAN	Charged multivesicular body protein 2a	2	0	-0.23757	-0.296888	-0.304326	-0.38087	-0.205615	-0.524993	-0.461164	-0.44155	-0.469762	-0.205615	-0.287422	-0.164276	-0.137224	-0.088892	0	0.0364599	0.113362	0.143946	0.119723	0.00469056	0.0801453	0.0943212	0.0865253	0.0983133
CHMP2B	CHM2B_HUMAN	Charged multivesicular body protein 2b	3	0	0.0487132	0.0740964	0.116869	0.0249898	0.12845	-0.0805822	0.0575252	0.0699698	0.15844	0.12845	-0.129295	-0.0165712	-0.046899	0.13345	0	0.0759637	0.104999	0.216109	0.0904084	0.102684	0.0639177	0.176142	0.0936075	0.0738952
CHMP3	CHMP3_HUMAN	Charged multivesicular body protein 3	1	0	-0.128995	-0.121559	-0.201162	0.00454774	0.0545761	0.0195	-0.132379	-0.125082	0.0251913	0.0545761	0.148495	-0.0108201	0.07608	0.0206435	0	0	0	0	0	0	0	0	0	0
CHMP4B	CHM4B_HUMAN	Charged multivesicular body protein 4b	1	0	-0.0771708	-0.10532	0.0131227	0.0160709	-0.121222	-0.0640412	-0.0708922	-0.0392076	-0.033625	-0.121222	0.0131296	0.0344281	-0.0523303	-0.0496959	0	0	0	0	0	0	0	0	0	0
CLIC1	CLIC1_HUMAN	Chloride intracellular channel protein 1	1	-1.60171e-16	-0.0417793	0.0530119	-0.0454477	-0.201482	-0.113156	-0.135461	0.0918492	-0.121734	0.0790123	-0.113156	-0.0936813	0.0388373	-0.0762863	0.280495	0	0	0	0	0	0	0	0	0	0
CHRAC1	CHRC1_HUMAN	Chromatin accessibility complex protein 1	1	-1.60171e-16	-0.0194259	0.21826	0.1951	0.0577443	0.153973	0.0775458	0.179475	0.0738261	0.0992693	0.153973	0.0969717	-0.0387856	-0.121274	0.041525	0	0	0	0	0	0	0	0	0	0
CBX3	CBX3_HUMAN	Chromobox protein homolog 3	3	0	0.103947	-0.0839902	-0.00286604	0.0076664	-0.0536389	0.000240365	0.0506956	0.0380276	0.0627764	-0.0536389	-0.103707	0.134686	0.0408936	0.05511	0	0.00385645	0.0340205	0.0940776	0.134738	0.119073	0.0820764	0.12597	0.102058	0.169019
CBX5	CBX5_HUMAN	Chromobox protein homolog 5	3	0	0.00733123	-0.00775358	-0.023179	0.145359	-0.282017	-0.077269	-0.10016	-0.0207567	-0.0970122	-0.282017	-0.0846003	-0.0924066	0.00242221	-0.242371	7.85046e-17	0.0686496	0.048297	0.0736003	0.22445	0.144465	0.0998226	0.0217942	0.0329859	0.0262136
CHD4	CHD4_HUMAN	Chromodomain-helicase-DNA-binding protein 4	2	0	-0.0320258	-0.0189923	-0.140022	-0.189571	0.0720014	-0.0525615	-0.0664751	-0.0490551	-0.145194	0.0720014	-0.0205358	-0.0474828	0.0909668	0.0443765	0	0.0985342	0.0498874	0.112369	0.0646127	0.139252	0.111908	0.212105	0.171295	0.0629757
CHD8	CHD8_HUMAN	Chromodomain-helicase-DNA-binding protein 8	1	0	-0.195742	-0.272263	-0.275471	-0.271107	-0.0872326	-0.237445	-0.317592	-0.383184	-0.328586	-0.0872326	-0.0417024	-0.0453285	-0.107712	-0.0574789	0	0	0	0	0	0	0	0	0	0
CHAMP1	CHAP1_HUMAN	Chromosome alignment-maintaining phosphoprotein 1	1	0	0.013862	0.0409923	0.0516469	0.153489	-0.019033	-0.0600434	0.345445	0.293738	0.422328	-0.019033	-0.0739054	0.304453	0.242091	0.268839	0	0	0	0	0	0	0	0	0	0
CHTF8	CTF8A_HUMAN	Chromosome transmission fidelity protein 8 homolog isoform 2	2	0	-0.00488772	0.13481	0.127448	-0.0139589	0.0798851	0.0521993	-0.0021614	0.105119	-0.0616083	0.0798851	0.057087	-0.136972	-0.0223286	-0.0476494	0	0.046111	0.0455027	0.0637737	0.0408976	0.0247908	0.0289767	0.00945297	0.0494019	0.00354298
CIZ1	CIZ1_HUMAN	Cip1-interacting zinc finger protein	4	0	0.115557	0.0506704	-0.0267892	-0.053549	-0.0799558	-0.0140401	0.0363337	0.063666	0.0499042	-0.0799558	-0.129597	-0.0143367	0.0904553	0.103453	9.06493e-17	0.154354	0.213487	0.0705215	0.121484	0.0487404	0.0826629	0.146812	0.166889	0.235479
CS	CISY_HUMAN	Citrate synthase, mitochondrial	4	0	0.016606	0.00230143	-0.0238835	-0.0882335	0.0911874	0.0902353	0.11796	0.154454	0.118977	0.0911874	0.0736293	0.115659	0.178337	0.207211	6.40988e-17	0.0727594	0.0996294	0.0580438	0.0585702	0.0426029	0.0463714	0.110924	0.119974	0.135581
CLSPN	CLSPN_HUMAN	Claspin	2	0	0.0163637	0.0946369	0.106928	0.0236236	0.0613081	-0.0694289	-0.0159613	-0.0373223	0.0618253	0.0613081	-0.0857927	-0.110598	-0.14425	0.0382018	0	0.0214557	0.0423566	0.0270666	0.0517357	0.0161325	0.0348278	0.0323678	0.0540557	0.0120403
BHLHE40	BHE40_HUMAN	Class E basic helix-loop-helix protein 40	2	0	-0.0580659	-0.11232	-0.426693	-0.449219	0.130579	0.774154	0.958	0.0733995	-0.604601	0.130579	0.83222	1.07032	0.500093	-0.155382	0	0.139358	0.237352	0.178275	0.289108	0.0402609	0.276578	0.43572	0.0134905	0.177301
CLTC	CLH1_HUMAN	Clathrin heavy chain 1	3	0	-0.0264724	-0.0351925	-0.0765695	-0.0270702	-0.00156744	-0.033336	-0.0517867	-0.0475004	0.026534	-0.00156744	-0.00686362	-0.0165941	0.029069	0.0536043	0	0.02409	0.027363	0.0513129	0.0441717	0.0140721	0.0368483	0.0506441	0.0508525	0.0505596
CLTA	CLCA_HUMAN	Clathrin light chain A	3	0	-0.0192072	-0.050242	0.0222087	0.022592	0.0822891	0.114048	0.182015	0.386067	0.0775672	0.0822891	0.133255	0.232257	0.363858	0.0549753	0	0.121318	0.0829074	0.142296	0.165644	0.121536	0.188873	0.181521	0.344479	0.194366
CPSF1	CPSF1_HUMAN	Cleavage and polyadenylation specificity factor subunit 1	2	0	-0.100025	0.0490753	-0.180693	-0.239102	0.04989	-0.152176	-0.173259	-0.197772	-0.124965	0.04989	-0.0521512	-0.222334	-0.017079	0.114137	0	0.175441	0.0613553	0.178668	0.0575058	0.0183948	0.128382	0.0221799	0.069122	0.173903
CPSF2	CPSF2_HUMAN	Cleavage and polyadenylation specificity factor subunit 2	2	0	-0.00266174	-0.0772704	0.0875927	0.00611211	-0.111928	-0.183866	-0.32751	-0.251999	-0.383626	-0.111928	-0.181204	-0.25024	-0.339591	-0.389738	0	0.0592169	0.0197458	0.0268885	0.0726296	0.00419461	0.0689353	0.182871	0.109448	0.123303
NUDT21	CPSF5_HUMAN	Cleavage and polyadenylation specificity factor subunit 5	1	0	0.108437	0.0951278	-0.0129949	0.371778	-0.00858945	0.0510186	0.116511	-0.0174473	0.178563	-0.00858945	-0.0574182	0.0213835	-0.00445233	-0.193215	0	0	0	0	0	0	0	0	0	0
CPSF6	CPSF6_HUMAN	Cleavage and polyadenylation specificity factor subunit 6	1	0	0.0437065	-0.381684	-0.381598	-0.239669	-0.372609	-0.00717112	-0.34037	-0.404191	-0.391201	-0.372609	-0.0508776	0.0413136	-0.0225924	-0.151532	0	0	0	0	0	0	0	0	0	0
CSTF2	CSTF2_HUMAN	Cleavage stimulation factor subunit 2	2	0	-0.00239895	-0.0280937	0.0653491	0.0622824	0.0141291	0.0231564	-0.0473604	-0.0725661	-0.0639908	0.0141291	0.0255554	-0.0192667	-0.137915	-0.126273	0	0.00859196	0.00241162	0.0633225	0.00728897	0.0374673	0.0866459	0.0203708	0.0855777	0.0599414
CLUH	CLU_HUMAN	Clustered mitochondria protein homolog	1	0	-0.146275	0.00732148	-0.0360058	-0.224992	0.0454149	-0.248782	0.000373412	-0.0914816	-0.127283	0.0454149	-0.102507	-0.00694807	-0.0554758	0.0977084	0	0	0	0	0	0	0	0	0	0
CLU	CLUS_HUMAN	Clusterin	4	0	0.107105	0.109593	0.102939	0.216766	-0.107969	0.0834883	0.00875487	0.0470543	-0.0140221	-0.107969	-0.0236168	-0.100838	-0.0558844	-0.230789	0	0.0450942	0.0862228	0.0432276	0.0718445	0.0554938	0.0629394	0.0685187	0.0777926	0.0683718
COTL1	COTL1_HUMAN	Coactosin-like protein	1	0	0.00974588	-0.0123888	0.0185801	0.51485	0.0568553	-0.142826	-0.0424042	0.00660822	-0.226765	0.0568553	-0.152572	-0.0300154	-0.0119719	-0.741615	0	0	0	0	0	0	0	0	0	0
COPA	COPA_HUMAN	Coatomer subunit alpha	2	0	0.0287413	-0.0167284	-0.0677094	-0.0635061	0.0382118	-0.06187	-0.0773826	-0.0413243	-0.0427682	0.0382118	-0.0906113	-0.0606542	0.0263851	0.0207379	0	0.0166677	0.0455102	0.0138595	0.0600465	0.00997281	0.00367171	0.028939	0.0120521	0.00146084
COPB1	COPB_HUMAN	Coatomer subunit beta	2	0	0.0236461	-0.0867337	-0.0925872	-0.0453372	0.0155442	-0.0546645	0.0375521	-0.024669	0.00273757	0.0155442	-0.0783105	0.124286	0.0679183	0.0480748	0	0.12845	0.00756504	0.105959	0.00953412	0.0383458	0.0644948	0.0279016	0.0412076	0.121704
COPB2	COPB2_HUMAN	Coatomer subunit beta'	1	0	-0.0199913	0.0619492	0.0243964	-0.12225	-0.0618385	-0.205776	-0.209336	-0.212985	-0.265512	-0.0618385	-0.185785	-0.271286	-0.237381	-0.143261	0	0	0	0	0	0	0	0	0	0
ARCN1	COPD_HUMAN	Coatomer subunit delta	1	0	-0.0243755	-0.0711064	-0.100484	0.0859963	-0.0270419	-0.00456371	0.138228	0.116986	0.190283	-0.0270419	0.0198118	0.209334	0.21747	0.104287	0	0	0	0	0	0	0	0	0	0
COPG1	COPG1_HUMAN	Coatomer subunit gamma-1	3	0	0.0295409	-0.00361669	-0.0511481	-0.00831372	-0.0123749	-0.120946	-0.0595272	-0.148179	-0.0925174	-0.0123749	-0.150486	-0.0559105	-0.0970305	-0.0842037	0	0.108082	0.0254878	0.0673447	0.0518881	0.0325798	0.0647084	0.009912	0.0389589	0.0327931
COPZ1	COPZ1_HUMAN	Coatomer subunit zeta-1	4	0	0.0593253	-0.00774811	-0.00409643	0.0779536	0.133799	-0.0125924	-0.0494967	-0.0324114	-0.0555114	0.133799	-0.0719177	-0.0417486	-0.028315	-0.133465	6.40988e-17	0.0828627	0.0658082	0.0562651	0.0940726	0.113321	0.102475	0.106196	0.0437098	0.086885
CFL1	COF1_HUMAN	Cofilin-1	2	0	0.0237825	0.0135702	0.0374974	-0.0905534	-0.328175	-0.0332651	-0.114475	-0.0612675	-0.0365193	-0.328175	-0.0570477	-0.128045	-0.0987649	0.0540341	0	0.0563847	0.17948	0.218145	0.167218	0.0117712	0.0420047	0.0887168	0.0311292	0.0792218
CFL2	COF2_HUMAN	Cofilin-2	3	0	0.0727569	0.132681	0.0569982	0.172784	-0.014812	-0.0434049	0.0297803	0.0400922	-0.0217304	-0.014812	-0.116162	-0.102901	-0.016906	-0.194515	0	0.0732703	0.0592735	0.0563647	0.0641069	0.0324648	0.0433915	0.0632296	0.0562149	0.126299
STAG2	STAG2_HUMAN	Cohesin subunit SA-2	1	0	-0.0558122	-0.0207247	-0.170181	-0.173641	0.0112159	0.00414117	-0.186347	-0.263885	-0.250584	0.0112159	0.0599533	-0.165623	-0.0937037	-0.0769422	0	0	0	0	0	0	0	0	0	0
CC2D1A	C2D1A_HUMAN	Coiled-coil and C2 domain-containing protein 1A	2	0	-0.0945293	-0.0517842	-0.165801	-0.0588826	-0.0875341	-0.23726	-0.0792802	-0.160369	-0.172564	-0.0875341	-0.142731	-0.027496	0.00543258	-0.113681	0	0.158295	0.136068	0.0421394	0.121496	0.0295851	0.0800034	0.0639026	0.0926305	0.123601
CCDC124	CC124_HUMAN	Coiled-coil domain-containing protein 124	1	0	0.0403249	0.0519576	0.09721	0.104775	0.0518852	0.0225863	0.109011	0.0416539	0.0443557	0.0518852	-0.0177387	0.0570531	-0.0555562	-0.0604195	0	0	0	0	0	0	0	0	0	0
CCDC47	CCD47_HUMAN	Coiled-coil domain-containing protein 47	1	0	0.0529532	0.177606	0.0303917	0.0978361	-0.0109859	0.0344946	0.11863	0.0237173	-0.0199829	-0.0109859	-0.0184586	-0.0589763	-0.00667436	-0.117819	0	0	0	0	0	0	0	0	0	0
CCDC50	CCD50_HUMAN	Coiled-coil domain-containing protein 50	1	0	0.249751	0.242672	0.287249	0.232978	0.163729	0.325757	0.514852	0.336829	0.0310073	0.163729	0.076006	0.27218	0.0495795	-0.201971	0	0	0	0	0	0	0	0	0	0
CCDC80	CCD80_HUMAN	Coiled-coil domain-containing protein 80	2	0	0.0157797	-0.0292492	-0.0265718	0.0108051	0.0234073	-0.0997645	0.0287146	-0.180305	-0.131692	0.0234073	-0.115544	0.0579638	-0.153733	-0.142497	0	0.122203	0.0937546	0.0375281	0.0356077	0.00685883	0.0195074	0.0369181	0.0291835	0.00568254
CCDC86	CCD86_HUMAN	Coiled-coil domain-containing protein 86	1	-1.60171e-16	-0.275041	-0.0745365	-0.230627	-0.149178	-0.216205	-0.113598	-0.0650147	-0.199801	-0.130429	-0.216205	0.161443	0.00952177	0.0308262	0.0187486	0	0	0	0	0	0	0	0	0	0
CHCHD2	CHCH2_HUMAN	Coiled-coil-helix-coiled-coil-helix domain-containing protein 2, mitochondrial	1	-1.60171e-16	-0.36545	-0.148575	-0.267396	-0.297918	-0.241955	-0.299593	-0.271563	-0.436512	-0.375799	-0.241955	0.0658567	-0.122988	-0.169116	-0.0778804	0	0	0	0	0	0	0	0	0	0
CHCHD3	CHCH3_HUMAN	Coiled-coil-helix-coiled-coil-helix domain-containing protein 3, mitochondrial	2	0	0.00959159	0.0252894	-0.0650355	0.0961543	-0.0875129	-0.0066466	0.0756413	-0.0676278	0.0714014	-0.0875129	-0.0162382	0.0503519	-0.00259229	-0.0247529	0	0.118616	0.0662171	0.0715863	0.0638739	0.152215	0.0664979	0.0381373	0.0749503	0.209791
CSDE1	CSDE1_HUMAN	Cold shock domain-containing protein E1	4	0	-0.0743051	-0.0426144	-0.125409	-0.0908204	0.000349599	-0.0327018	0.0322136	-0.0481348	0.0437584	0.000349599	0.0416033	0.0748279	0.0772745	0.134579	0	0.0987054	0.0500598	0.0649891	0.0581534	0.0935611	0.0964907	0.114076	0.079239	0.0996206
COL5A1	CO5A1_HUMAN	Collagen alpha-1(V) chain	3	0	-0.112016	-0.049321	-0.0804939	0.0566413	-0.015578	-0.061566	-0.171137	-0.157424	-0.184262	-0.015578	0.0504505	-0.121816	-0.0769299	-0.240903	7.85046e-17	0.0378575	0.104398	0.0534439	0.168065	0.116832	0.0691067	0.02957	0.0397071	0.0283686
COL8A1	CO8A1_HUMAN	Collagen alpha-1(VIII) chain	1	0	-0.14739	-0.068819	-0.123609	-0.0347161	-0.196631	-0.433103	-0.0896602	-0.215481	-0.231695	-0.196631	-0.285713	-0.0208412	-0.0918721	-0.196978	0	0	0	0	0	0	0	0	0	0
COL12A1	COCA1_HUMAN	Collagen alpha-1(XII) chain	4	0	-0.0777631	0.00166395	3.00632e-05	0.0146717	0.00509736	-0.113207	-0.111835	-0.137785	-0.160342	0.00509736	-0.0354437	-0.113499	-0.137815	-0.175014	0	0.100952	0.053891	0.0870388	0.102319	0.0796201	0.021793	0.0529622	0.0475033	0.0417536
COL14A1	COEA1_HUMAN	Collagen alpha-1(XIV) chain	1	0	0.094026	0.0235897	0.115429	0.0318021	0.0109651	-0.125044	-0.0802909	-0.0204315	-0.279826	0.0109651	-0.21907	-0.103881	-0.13586	-0.311628	0	0	0	0	0	0	0	0	0	0
COL4A2	CO4A2_HUMAN	Collagen alpha-2(IV) chain	3	0	-0.153396	0.0103413	-0.163969	-0.100452	-0.0365107	-0.104985	-0.26153	-0.211823	-0.276236	-0.0365107	0.048411	-0.271871	-0.0478546	-0.175784	0	0.193346	0.127176	0.125672	0.100508	0.0955841	0.0377921	0.173922	0.145278	0.130043
C3	CO3_HUMAN	Complement C3	2	0	0.342561	0.214729	0.156578	0.162969	0.361306	0.22302	0.307456	0.286736	0.156367	0.361306	-0.119541	0.0927264	0.130158	-0.00660196	0	0.363869	0.0625801	0.22446	0.15984	0.345249	0.194293	0.343714	0.362732	0.233951
NCAPD2	CND1_HUMAN	Condensin complex subunit 1	3	0	-0.0743534	-0.0937363	-0.0675181	-0.12252	0.130775	-0.0523427	-0.12778	-0.09746	-0.186644	0.130775	0.0220107	-0.0340438	-0.0299419	-0.0641239	0	0.0574057	0.0283989	0.0786237	0.016861	0.0471727	0.055354	0.0421364	0.00964976	0.043079
NCAPH	CND2_HUMAN	Condensin complex subunit 2	1	0	0.137996	-0.0517132	0.076504	0.0328147	0.328165	-0.00531166	0.039003	-0.0189859	-0.0878164	0.328165	-0.143308	0.0907162	-0.0954899	-0.120631	0	0	0	0	0	0	0	0	0	0
NCAPG	CND3_HUMAN	Condensin complex subunit 3	1	0	0.0787545	0.241059	0.0992135	0.13423	0.0429259	-0.0226469	-0.0389788	-0.00477975	-0.070672	0.0429259	-0.101401	-0.280038	-0.103993	-0.204902	0	0	0	0	0	0	0	0	0	0
NCAPG2	CNDG2_HUMAN	Condensin-2 complex subunit G2	3	0	-0.0439815	-0.00240001	-0.011011	-0.0221978	-0.0687066	-0.0783595	-0.0336999	-0.0435666	-0.0762219	-0.0687066	-0.034378	-0.0312999	-0.0325556	-0.0540241	0	0.0556724	0.0111192	0.0666167	0.0355388	0.0367943	0.0180581	0.0317908	0.054556	0.0125381
NCAPH2	CNDH2_HUMAN	Condensin-2 complex subunit H2	1	0	-0.241379	-0.511593	-0.510162	-0.52263	-0.158367	-0.408864	-0.436358	-0.375179	-0.325267	-0.158367	-0.167485	0.0752347	0.134983	0.197363	0	0	0	0	0	0	0	0	0	0
CTGF	CTGF_HUMAN	Connective tissue growth factor	3	0	-0.0730207	-0.32953	-0.631567	-0.815519	0.242005	0.882718	0.653919	-0.191306	-0.738372	0.242005	0.955738	0.98345	0.440261	0.0771473	0	0.0942936	0.0438257	0.0928716	0.230235	0.0624995	0.269172	0.286761	0.164162	0.201221
FAM120A	F120A_HUMAN	Constitutive coactivator of PPAR-gamma-like protein 1	3	0	-0.0913401	-0.10551	-0.0815033	-0.0807058	-0.0408677	-0.2207	-0.170558	-0.11698	-0.174088	-0.0408677	-0.12936	-0.0650473	-0.0354771	-0.0933826	7.85046e-17	0.0225403	0.0721307	0.120344	0.145798	0.186115	0.135133	0.129998	0.154026	0.107704
COPRS	COPRS_HUMAN	Coordinator of PRMT5 and differentiation stimulator	1	0	-0.060339	0.16799	-0.0676123	0.404714	-0.248652	-0.0995194	0.0322093	0.0608672	0.326641	-0.248652	-0.0391805	-0.13578	0.12848	-0.0780735	0	0	0	0	0	0	0	0	0	0
COPS2	CSN2_HUMAN	COP9 signalosome complex subunit 2	1	0	-0.0546552	0.124418	-0.176031	-0.0876492	0.077313	0.00859942	-0.0414028	0.0421532	0.074034	0.077313	0.0632547	-0.165821	0.218184	0.161683	0	0	0	0	0	0	0	0	0	0
COPS3	CSN3_HUMAN	COP9 signalosome complex subunit 3	1	0	0.0584267	0.109017	0.178727	0.0991909	0.123042	0.200969	0.176231	-0.00612221	-0.0852507	0.123042	0.142542	0.0672135	-0.184849	-0.184442	0	0	0	0	0	0	0	0	0	0
COPS4	CSN4_HUMAN	COP9 signalosome complex subunit 4	1	0	0.121806	0.0432524	-0.0395765	-0.0240126	0.200307	-0.0095881	-0.0702713	0.0433092	0.0341702	0.200307	-0.131394	-0.113524	0.0828857	0.0581828	0	0	0	0	0	0	0	0	0	0
CPNE1	CPNE1_HUMAN	Copine-1	1	0	-0.0295529	-0.0607202	-0.0620883	-0.202689	0.160777	0.152623	-0.0134591	-0.0371801	-0.0907689	0.160777	0.182176	0.0472611	0.0249082	0.11192	0	0	0	0	0	0	0	0	0	0
H2AFY	H2AY_HUMAN	Core histone macro-H2A.1	4	0	0.138181	0.137018	0.111931	0.110767	-0.0352833	0.042906	0.0979841	0.121369	0.199207	-0.0352833	-0.0952745	-0.0390335	0.00943782	0.0884398	6.40988e-17	0.11079	0.0722482	0.0690639	0.0486308	0.0688061	0.0745979	0.094872	0.0692364	0.0673633
CORO1B	COR1B_HUMAN	Coronin-1B	1	0	-0.0311919	-0.0405909	-0.122592	-0.077844	-0.0214041	-0.0899855	-0.069955	-0.0613265	-0.113059	-0.0214041	-0.0587935	-0.0293641	0.0612656	-0.0352154	0	0	0	0	0	0	0	0	0	0
CORO1C	COR1C_HUMAN	Coronin-1C	1	-1.60171e-16	-0.0503791	0.044656	0.0349244	-0.158077	-0.151463	-0.173766	-0.148509	0.0046872	-0.130495	-0.151463	-0.123387	-0.193165	-0.0302372	0.0275824	0	0	0	0	0	0	0	0	0	0
CKB	KCRB_HUMAN	Creatine kinase B-type	3	0	0.0161478	-0.0581611	-0.0935743	0.0195964	-0.116234	-0.0966856	-0.0189935	-0.00183602	-0.101304	-0.116234	-0.112833	0.0391675	0.0917383	-0.1209	0	0.0548007	0.119542	0.0767425	0.0638047	0.0186114	0.0451511	0.0986334	0.119215	0.123057
CTPS1	PYRG1_HUMAN	CTP synthase 1	2	0	-0.0263437	0.0586993	0.0380021	-0.152076	-0.00771823	-0.127053	-0.0108462	-0.117282	-0.102054	-0.00771823	-0.10071	-0.0695455	-0.155284	0.050022	0	0.00507997	0.177521	0.000892462	0.0104401	0.0761947	0.0659902	0.00744102	0.0140507	0.0529499
CTTNBP2NL	CT2NL_HUMAN	CTTNBP2 N-terminal-like protein	1	0	-0.00398275	0.0944374	0.201444	0.0554243	0.149187	-0.0655531	0.0800148	0.332449	0.0914972	0.149187	-0.0615704	-0.0144226	0.131005	0.0360729	0	0	0	0	0	0	0	0	0	0
CUEDC2	CUED2_HUMAN	CUE domain-containing protein 2	1	0	0.056558	0.184469	0.0812195	0.0594185	-0.0404101	-0.203601	-0.143204	-0.102294	-0.210095	-0.0404101	-0.260159	-0.327673	-0.183513	-0.269513	0	0	0	0	0	0	0	0	0	0
CUL4A	CUL4A_HUMAN	Cullin-4A	3	0	0.0398129	0.154871	-0.159589	0.0425911	0.0375595	0.0282156	-0.0533346	-0.018463	0.0493602	0.0375595	-0.0115973	-0.208206	0.141126	0.00676902	1.11022e-16	0.135561	0.181159	0.134059	0.11807	0.100188	0.121141	0.113154	0.0979088	0.0681332
CUL4B	CUL4B_HUMAN	Cullin-4B	1	0	0.183143	-0.0845386	-0.0614069	0.130966	-0.0149706	0.164684	-0.113426	-0.175595	-0.158861	-0.0149706	-0.0184592	-0.0288871	-0.114188	-0.289827	0	0	0	0	0	0	0	0	0	0
CAND1	CAND1_HUMAN	Cullin-associated NEDD8-dissociated protein 1	1	0	0.036808	-0.0103927	0.0648172	0.0605093	-0.0503745	0.00220885	-0.0372962	0.0678628	-0.0123419	-0.0503745	-0.0345991	-0.0269035	0.0030456	-0.0728512	0	0	0	0	0	0	0	0	0	0
ATF1	ATF1_HUMAN	Cyclic AMP-dependent transcription factor ATF-1	3	0	0.148066	0.0175537	-0.0214271	0.0626547	-0.0265518	0.137581	0.276421	0.246366	0.33271	-0.0265518	-0.0104849	0.258868	0.267793	0.270056	0	0.133391	0.0737769	0.0588416	0.0310884	0.207199	0.0367727	0.0904992	0.174661	0.12635
ATF3	ATF3_HUMAN	Cyclic AMP-dependent transcription factor ATF-3	3	0	0.163695	-0.297376	-0.712433	-0.682994	0.438369	1.83164	1.57032	0.256564	-0.737536	0.438369	1.66794	1.86769	0.968997	-0.0545426	0	0.152007	0.203227	0.109985	0.118393	0.178471	0.645142	0.748542	0.33022	0.150433
ATF6	ATF6A_HUMAN	Cyclic AMP-dependent transcription factor ATF-6 alpha	1	0	-0.177922	-0.020005	-0.280999	-0.25288	-0.0938566	-0.232478	-0.163536	-0.274237	-0.172689	-0.0938566	-0.0545563	-0.143531	0.00676174	0.0801908	0	0	0	0	0	0	0	0	0	0
ATF6B	ATF6B_HUMAN	Cyclic AMP-dependent transcription factor ATF-6 beta	1	0	-0.134151	-0.330145	-0.315191	-0.263988	-0.179728	-0.093134	-0.21314	-0.273183	-0.213197	-0.179728	0.0410165	0.117004	0.042008	0.0507911	0	0	0	0	0	0	0	0	0	0
CCNA2	CCNA2_HUMAN	Cyclin-A2	2	0	0.0585964	0.0768877	0.158666	0.220743	0.0373017	-0.18132	-0.0671122	-0.00272586	0.0186623	0.0373017	-0.239916	-0.144	-0.161391	-0.202081	1.11022e-16	0.0555425	0.0729852	0.158641	0.0634447	0.0252773	0.0529447	0.0442951	0.0292684	0.00629061
CDK1	CDK1_HUMAN	Cyclin-dependent kinase 1	1	0	0.167281	0.142007	0.256862	0.230377	0.136266	0.0704845	0.0145473	0.0143572	0.144186	0.136266	-0.096796	-0.127459	-0.242505	-0.0861901	0	0	0	0	0	0	0	0	0	0
CDK11A	CD11A_HUMAN	Cyclin-dependent kinase 11A	1	0	-0.0404622	0.0161534	-0.0542838	-0.0758846	-0.0804004	-0.0255784	-0.102818	-0.0801888	-0.0955436	-0.0804004	0.0148839	-0.118972	-0.025905	-0.019659	0	0	0	0	0	0	0	0	0	0
CDK12	CDK12_HUMAN	Cyclin-dependent kinase 12	1	-1.60171e-16	0.149262	0.369663	0.350561	0.518242	0.0910179	0.195133	0.367868	0.402318	0.253032	0.0910179	0.0458717	-0.00179494	0.051757	-0.26521	0	0	0	0	0	0	0	0	0	0
CDK2	CDK2_HUMAN	Cyclin-dependent kinase 2	2	0	-0.0221728	0.0247422	0.0278368	-0.0592891	-0.0922718	-0.12286	-0.138607	-0.202568	-0.231914	-0.0922718	-0.100687	-0.163349	-0.230405	-0.172625	0	0.0915609	0.0772293	0.0499885	0.0205009	0.0978988	0.0855975	0.118573	0.045389	5.11569e-05
CDK9	CDK9_HUMAN	Cyclin-dependent kinase 9	3	0	-0.00860031	-0.0614564	-0.0887872	-0.0699142	-0.10601	-0.192883	-0.137032	-0.291317	-0.169704	-0.10601	-0.184282	-0.0755758	-0.20253	-0.0997898	1.11022e-16	0.170887	0.123138	0.0737185	0.131723	0.106404	0.0674939	0.193255	0.0587183	0.184357
CDKN1A	CDN1A_HUMAN	Cyclin-dependent kinase inhibitor 1	1	0	-0.133729	-0.0259715	-0.279502	-0.389673	-0.145849	0.458114	0.28033	0.289418	0.0439148	-0.145849	0.591843	0.306302	0.56892	0.433588	0	0	0	0	0	0	0	0	0	0
CDKN2A	CDN2A_HUMAN	Cyclin-dependent kinase inhibitor 2A	2	0	0.124221	-0.119003	-0.0203173	0.123286	0.0110651	0.0314747	-0.192856	-0.306046	-0.210002	0.0110651	-0.0927462	-0.0738532	-0.285729	-0.333287	0	0.113132	0.115836	0.0180872	0.162783	0.073412	0.0591914	0.0437108	0.0172601	0.0527736
CDKN2A	CD2A2_HUMAN	Cyclin-dependent kinase inhibitor 2A, isoform 4	1	-1.60171e-16	-0.0540723	0.112776	0.0518617	-0.0796283	-0.426856	-0.244265	-0.129121	-0.158455	-0.245331	-0.426856	-0.190193	-0.241897	-0.210317	-0.165702	0	0	0	0	0	0	0	0	0	0
CCNT1	CCNT1_HUMAN	Cyclin-T1	1	0	-0.0532436	0.0889242	-0.00212521	0.308014	0.167874	-0.0203439	0.450526	0.654843	0.147072	0.167874	0.0328997	0.361602	0.656968	-0.160942	0	0	0	0	0	0	0	0	0	0
CBS	CBS_HUMAN	Cystathionine beta-synthase	1	0	-0.083135	-0.192249	-0.118123	-0.0974866	-0.198647	-0.0742751	-0.179761	-0.138244	-0.109169	-0.198647	0.00885995	0.0124882	-0.020121	-0.0116824	0	0	0	0	0	0	0	0	0	0
CST3	CYTC_HUMAN	Cystatin-C	2	0	-0.0469983	0.00642446	0.0617826	0.130738	-0.137713	-0.0348069	-0.033304	-0.200616	-0.114562	-0.137713	0.0121915	-0.0397284	-0.262398	-0.2453	0	0.0365071	0.124266	0.118879	0.0267865	0.130115	0.0198609	0.000641233	0.0437726	0.00119539
CRIM1	CRIM1_HUMAN	Cysteine-rich motor neuron 1 protein	1	0	-0.246892	-0.28911	-0.131073	-0.243294	-0.366682	-0.366252	-0.274163	-0.118071	-0.151493	-0.366682	-0.11936	0.0149464	0.0130013	0.0918007	0	0	0	0	0	0	0	0	0	0
CRIPT	CRIPT_HUMAN	Cysteine-rich PDZ-binding protein	1	0	-0.260067	-0.121988	0.0656003	-0.0828792	-0.351427	-0.269701	-0.00936441	-0.407941	-0.453105	-0.351427	-0.00963436	0.112624	-0.473541	-0.370226	0	0	0	0	0	0	0	0	0	0
CRIP1	CRIP1_HUMAN	Cysteine-rich protein 1	1	0	0.0710704	0.217305	0.0167495	0.361693	-0.0991589	0.0892586	0.00582318	0.0712823	0.166502	-0.0991589	0.0181882	-0.211482	0.0545328	-0.195191	0	0	0	0	0	0	0	0	0	0
SLC7A11	XCT_HUMAN	Cystine/glutamate transporter	1	0	0.0022569	0.0605625	0.0883956	0.0448751	-0.0403214	-0.124093	0.035933	0.0777171	0.288303	-0.0403214	-0.12635	-0.0246295	-0.0106784	0.243428	0	0	0	0	0	0	0	0	0	0
CYBA	CY24A_HUMAN	Cytochrome b-245 light chain	3	0	0.0392316	-0.101616	-0.0825441	0.161476	-0.0817779	-0.0291861	0.0685614	-0.0591447	-0.00412031	-0.0817779	-0.0684177	0.170178	0.0233994	-0.165597	0	0.0739967	0.114317	0.111726	0.0916909	0.016753	0.119101	0.122123	0.0791708	0.145817
UQCRC1	QCR1_HUMAN	Cytochrome b-c1 complex subunit 1, mitochondrial	1	0	-0.00959485	-0.059865	0.124921	0.0363295	-0.0543282	0.0526528	0.0567895	-0.0866926	-0.113478	-0.0543282	0.0622477	0.116654	-0.211614	-0.149808	0	0	0	0	0	0	0	0	0	0
UQCRC2	QCR2_HUMAN	Cytochrome b-c1 complex subunit 2, mitochondrial	3	0	-0.0759417	-0.0798415	-0.0886442	-0.0685507	-0.0653969	0.0311391	-0.0817833	-0.106022	-0.105196	-0.0653969	0.107081	-0.00194183	-0.0173776	-0.0366451	7.85046e-17	0.151748	0.0647757	0.0706473	0.0162535	0.114988	0.155814	0.148097	0.169023	0.181571
COX14	COX14_HUMAN	Cytochrome c oxidase assembly protein COX14	2	0	0.094877	-0.17259	0.188789	-0.00285142	-0.0597924	0.079938	0.122614	0.125194	0.23734	-0.0597924	-0.014939	0.295204	-0.0635953	0.240191	0	0.106059	0.0856009	0.0360003	0.0435968	0.0573487	0.0741877	0.216218	0.119037	0.00840574
MT-CO2	COX2_HUMAN	Cytochrome c oxidase subunit 2	1	-1.60171e-16	0.182353	-0.135165	-0.122913	-0.238341	0.0223536	-0.208529	-0.150828	-0.053754	-0.049122	0.0223536	-0.390882	-0.015663	0.0691593	0.189219	0	0	0	0	0	0	0	0	0	0
COX4I1	COX41_HUMAN	Cytochrome c oxidase subunit 4 isoform 1, mitochondrial	2	0	-0.0356204	0.025001	-0.0497781	-0.00488661	0.134255	0.0741375	-0.0195982	0.0134198	-0.0181897	0.134255	0.109758	-0.0445992	0.0631979	-0.0133031	0	0.0733721	0.0926314	0.151241	0.0563299	0.146616	0.0954188	0.209564	0.249977	0.169174
COX5A	COX5A_HUMAN	Cytochrome c oxidase subunit 5A, mitochondrial	1	0	-0.222709	-0.021923	-0.0994514	-0.291441	0.0412924	-0.176949	-0.204381	-0.33402	-0.143008	0.0412924	0.0457604	-0.182458	-0.234568	0.148433	0	0	0	0	0	0	0	0	0	0
COX5B	COX5B_HUMAN	Cytochrome c oxidase subunit 5B, mitochondrial	2	0	-0.133383	-0.289884	-0.0932794	-0.180681	-0.148967	-0.170225	-0.194172	-0.314684	-0.269551	-0.148967	-0.0368411	0.0957123	-0.221405	-0.0888702	0	0.0536458	0.0495195	0.0220721	0.107656	0.0727963	0.0287845	0.0273837	0.0772258	0.0729791
COX6C	COX6C_HUMAN	Cytochrome c oxidase subunit 6C	3	0	0.0232248	0.0619888	0.0618199	0.066295	-0.0155168	-0.0112259	-0.0135741	-0.0618034	0.0796776	-0.0155168	-0.0344506	-0.0755629	-0.123623	0.0133825	7.85046e-17	0.0527338	0.128278	0.0165334	0.0477442	0.0559537	0.0658425	0.0330067	0.0877149	0.0996794
COX7A2	CX7A2_HUMAN	Cytochrome c oxidase subunit 7A2, mitochondrial	3	0	-0.171129	-0.0405235	-0.0975875	0.278971	-0.205939	-0.0860276	-0.13225	0.217619	-0.216639	-0.205939	0.0851011	-0.0917265	0.315207	-0.49561	0	0.0707537	0.103122	0.117498	0.371093	0.0383608	0.0474553	0.00787134	0.483139	0.0268638
CYP1B1	CP1B1_HUMAN	Cytochrome P450 1B1	3	0	0.0808989	1.07061	1.20952	1.224	0.0387671	0.292254	0.926491	1.14403	1.08528	0.0387671	0.211355	-0.144118	-0.0654944	-0.138721	0	0.1384	1.08029	1.3272	1.32886	0.0376173	0.132546	1.04238	1.27146	1.16597
DYNC1H1	DYHC1_HUMAN	Cytoplasmic dynein 1 heavy chain 1	2	0	0.0350486	0.0294442	0.0641137	-0.0584711	0.0453703	0.00290978	-0.0500884	-0.0708798	-0.0154718	0.0453703	-0.0321388	-0.0795327	-0.134994	0.0429992	0	0.0609928	0.0210438	0.0684722	0.00925327	0.0966983	0.108578	0.0862952	0.0598945	0.185909
DYNC1I2	DC1I2_HUMAN	Cytoplasmic dynein 1 intermediate chain 2	2	0	-0.222571	-0.00162833	-0.00609171	-0.162466	-0.0222493	-0.0170956	-0.0852252	-0.0909575	-0.026589	-0.0222493	0.205475	-0.0835968	-0.0848657	0.135877	0	0.105456	0.0551497	0.114201	0.152999	0.0137541	0.105111	0.0188989	0.0819487	0.0618295
CYFIP1	CYFP1_HUMAN	Cytoplasmic FMR1-interacting protein 1	2	0	-0.287363	-0.254408	-0.424766	-0.277868	-0.327272	-0.369473	-0.373623	-0.318739	-0.362112	-0.327272	-0.0821102	-0.119215	0.106027	-0.0842445	1.11022e-16	0.0652231	0.00756382	0.0185241	0.0090748	0.0581639	0.0360491	0.0898867	0.00956341	0.0396451
CKAP2L	CKP2L_HUMAN	Cytoskeleton-associated protein 2-like	1	0	-0.0102121	0.173371	0.352955	0.31732	0.151632	0.22222	0.216039	0.0485503	0.228531	0.151632	0.232433	0.0426677	-0.304405	-0.0887887	0	0	0	0	0	0	0	0	0	0
CKAP4	CKAP4_HUMAN	Cytoskeleton-associated protein 4	1	0	0.0330569	-0.0463495	0.197868	0.127147	0.0125963	0.0730195	0.0194603	0.0731676	0.0663553	0.0125963	0.0399626	0.0658098	-0.1247	-0.0607918	0	0	0	0	0	0	0	0	0	0
LAP3	AMPL_HUMAN	Cytosol aminopeptidase	2	0	0.0604009	-0.0297357	-0.0054068	-0.0385669	0.118733	0.0276001	0.0519122	0.0469592	-0.0161103	0.118733	-0.0328008	0.0816479	0.052366	0.0224566	0	0.0226128	0.0352266	0.0480706	0.0958063	0.0626241	0.0875135	0.00600203	0.0367052	0.0633483
ACOT7	BACH_HUMAN	Cytosolic acyl coenzyme A thioester hydrolase	1	-1.60171e-16	-0.19598	0.047181	-0.014788	-0.0130633	-0.153626	-0.277021	-0.327635	-0.013894	0.0210421	-0.153626	-0.0810405	-0.374816	0.000893916	0.0341054	0	0	0	0	0	0	0	0	0	0
CNDP2	CNDP2_HUMAN	Cytosolic non-specific dipeptidase	1	0	0.217803	0.206169	0.155365	0.278797	0.222488	0.10384	0.179196	0.123309	0.24197	0.222488	-0.113963	-0.0269733	-0.0320557	-0.0368267	0	0	0	0	0	0	0	0	0	0
PLA2G4A	PA24A_HUMAN	Cytosolic phospholipase A2	1	0	-0.138703	-0.000553126	-0.094385	-0.345071	-0.23579	-0.308025	-0.431415	-0.193171	-0.405848	-0.23579	-0.169321	-0.430862	-0.0987858	-0.0607772	0	0	0	0	0	0	0	0	0	0
PHGDH	SERA_HUMAN	D-3-phosphoglycerate dehydrogenase	4	0	0.00351664	-0.0467333	-0.0679659	-0.0642024	-0.0579512	-0.0641083	-0.129414	-0.127706	-0.138331	-0.0579512	-0.067625	-0.0826808	-0.0597398	-0.0741291	0	0.0316306	0.0716641	0.0466774	0.0939762	0.0652363	0.0835245	0.0815732	0.08313	0.0973174
DCTPP1	DCTP1_HUMAN	dCTP pyrophosphatase 1	1	0	-0.152295	0.289056	0.0814538	0.192982	-0.140784	0.169324	0.0148949	0.0774131	-0.226397	-0.140784	0.32162	-0.274161	-0.00404069	-0.419378	0	0	0	0	0	0	0	0	0	0
DDT	DOPD_HUMAN	D-dopachrome decarboxylase	3	0	0.121479	0.0285068	0.128234	0.264949	-0.106008	0.117749	0.0883818	0.00453879	-0.0251088	-0.106008	-0.0037294	0.059875	-0.123695	-0.290058	7.85046e-17	0.138671	0.116641	0.0937856	0.404225	0.0550941	0.106604	0.0820543	0.0434556	0.0438554
DIDO1	DIDO1_HUMAN	Death-inducer obliterator 1	3	0	-0.0510586	-0.0940351	-0.103909	-0.0915268	-0.089889	-0.0902503	-0.0527505	-0.0295245	-0.0852074	-0.089889	-0.0391917	0.0412845	0.0743846	0.00631935	0	0.103604	0.00776765	0.00619596	0.0733009	0.117174	0.0564651	0.104831	0.0921677	0.0413629
ECH1	ECH1_HUMAN	Delta(3,5)-Delta(2,4)-dienoyl-CoA isomerase, mitochondrial	2	0	-0.0968866	-0.0106399	-0.0228251	-0.0701163	-0.107141	-0.0687756	-0.135729	-0.160477	-0.145868	-0.107141	0.028111	-0.125089	-0.137652	-0.0757519	0	0.0696913	0.0204957	0.0262852	0.0446796	0.102931	0.0669195	0.101674	0.11726	0.0908445
DTL	DTL_HUMAN	Denticleless protein homolog	2	0	-0.00273988	0.127396	-0.0551932	-0.00589791	0.147616	0.121801	0.157353	0.0328188	0.0288448	0.147616	0.124541	0.0299577	0.088012	0.0347428	0	0.125733	0.0892113	0.0569612	0.117812	0.126884	0.0880136	0.020269	0.0162644	0.0186053
DNTTIP2	TDIF2_HUMAN	Deoxynucleotidyltransferase terminal-interacting protein 2	3	0	-0.0603085	0.101423	0.0416668	-0.0421568	0.113475	0.0947668	0.28118	0.236029	0.264645	0.113475	0.155075	0.179757	0.194362	0.306802	0	0.090956	0.138228	0.0397955	0.0767242	0.0813096	0.116679	0.164501	0.12008	0.146493
DNASE2	DNS2A_HUMAN	Deoxyribonuclease-2-alpha	1	-1.60171e-16	-0.175426	-0.178678	-0.188342	-0.117286	-0.261274	-0.0284096	-0.375071	-0.21295	-0.224183	-0.261274	0.147016	-0.196393	-0.0246077	-0.106897	0	0	0	0	0	0	0	0	0	0
DUT	DUT_HUMAN	Deoxyuridine 5'-triphosphate nucleotidohydrolase, mitochondrial	3	0	0.189083	0.165476	0.21893	0.139492	-0.0459774	0.0645961	0.0447985	0.0224425	0.10287	-0.0459774	-0.124487	-0.120677	-0.196487	-0.0366227	0	0.0655877	0.127286	0.043131	0.0608736	0.110249	0.0689778	0.130489	0.0402901	0.0138307
DSG2	DSG2_HUMAN	Desmoglein-2	2	0	-0.0141116	0.0341398	-0.0641621	-0.0144592	-0.0160116	-0.135556	-0.112367	-0.0564812	-0.0810554	-0.0160116	-0.121444	-0.146506	0.00768097	-0.0665962	0	0.0281021	0.066657	0.0730626	0.0659542	0.0622458	0.000323011	0.0692518	0.0450893	0.0765116
DSTN	DEST_HUMAN	Destrin	3	0	-0.128904	-0.0417222	0.0536964	0.163652	-0.122307	0.0585467	-0.127539	-0.0775767	-0.125661	-0.122307	0.18745	-0.0858171	-0.131273	-0.289312	0	0.0435901	0.0772841	0.0449471	0.0909598	0.0842452	0.0894858	0.0158508	0.121387	0.116191
DRG1	DRG1_HUMAN	Developmentally-regulated GTP-binding protein 1	1	0	-0.0676401	-0.191689	0.0660819	-0.227543	-0.211582	-0.239685	-0.0771461	-0.286473	-0.266286	-0.211582	-0.172045	0.114543	-0.352555	-0.0387424	0	0	0	0	0	0	0	0	0	0
DHFR	DYR_HUMAN	Dihydrofolate reductase	4	0	-0.0664216	0.0306041	-0.0760635	0.0238635	0.01367	-0.0932439	-0.130611	-0.157441	-0.0524908	0.01367	-0.0268223	-0.161215	-0.0813773	-0.0763543	6.40988e-17	0.10189	0.0274287	0.0305953	0.0622786	0.140801	0.120363	0.0416998	0.0511825	0.0389339
DLD	DLDH_HUMAN	Dihydrolipoyl dehydrogenase, mitochondrial	3	0	0.0640634	-0.0196009	0.0299961	0.0658383	0.0904284	-0.017166	-0.039356	0.0290761	0.0198174	0.0904284	-0.0812294	-0.0197551	-0.000919992	-0.0460208	0	0.0634085	0.0595191	0.0505931	0.0514502	0.0952579	0.033968	0.0369287	0.0223331	0.0599124
DLAT	ODP2_HUMAN	Dihydrolipoyllysine-residue acetyltransferase component of pyruvate dehydrogenase complex, mitochondrial	2	0	-0.0696864	-0.0773856	-0.0933794	-0.159411	-0.119312	-0.0976134	-0.177326	-0.140281	-0.15368	-0.119312	-0.027927	-0.09994	-0.0469012	0.00573162	0	0.0464812	0.0623751	0.0514138	0.155335	0.095533	0.0880019	0.0761458	0.127851	0.17721
DLST	ODO2_HUMAN	Dihydrolipoyllysine-residue succinyltransferase component of 2-oxoglutarate dehydrogenase complex, mitochondrial	2	0	0.0017673	0.112623	0.0665988	0.0462903	0.0306418	0.028933	0.0249135	0.0426821	-0.00565406	0.0306418	0.0271657	-0.0877095	-0.0239167	-0.0519444	0	0.0349689	0.0622614	0.0176138	0.0460893	0.0181001	0.0212135	0.0143648	0.0540619	0.0337463
DPYSL2	DPYL2_HUMAN	Dihydropyrimidinase-related protein 2	4	0	0.100216	-0.00280108	-0.0100667	-0.00427621	0.105096	0.0875947	-0.031998	-0.0475582	-0.0436621	0.105096	-0.0126215	-0.0291969	-0.0374915	-0.0393859	0	0.0459595	0.0776609	0.00765874	0.0600216	0.0674489	0.055999	0.0438001	0.0527131	0.045722
DPYSL3	DPYL3_HUMAN	Dihydropyrimidinase-related protein 3	4	0	0.0175898	0.0977215	0.0427199	0.102893	0.0418778	-0.0424155	-0.0343211	-0.0416571	-0.0479013	0.0418778	-0.0600053	-0.132043	-0.084377	-0.150794	6.40988e-17	0.067924	0.0804016	0.0460397	0.0740076	0.0374529	0.0491435	0.048621	0.0629183	0.050121
DPYD	DPYD_HUMAN	Dihydropyrimidine dehydrogenase [NADP(+)]	1	0	-0.00878856	-0.055097	-0.0826561	-0.101691	0.0440533	0.0293801	-0.201059	-0.181887	-0.220201	0.0440533	0.0381687	-0.145962	-0.0992305	-0.11851	0	0	0	0	0	0	0	0	0	0
DAB2	DAB2_HUMAN	Disabled homolog 2	4	0	0.0329365	-0.0243286	-0.0489395	-0.170473	-0.0170521	-0.150513	-0.0624666	-0.192132	-0.230429	-0.0170521	-0.18345	-0.038138	-0.143193	-0.0599564	0	0.106507	0.109248	0.103857	0.0643398	0.052458	0.112183	0.0911794	0.131273	0.0631876
ADAM10	ADA10_HUMAN	Disintegrin and metalloproteinase domain-containing protein 10	1	-1.60171e-16	-0.0811779	0.0134976	-0.0716564	-0.0437883	-0.0322932	-0.152862	-0.0609975	-0.0960234	-0.144062	-0.0322932	-0.0716836	-0.0744951	-0.024367	-0.100274	0	0	0	0	0	0	0	0	0	0
DLGAP5	DLGP5_HUMAN	Disks large-associated protein 5	1	0	-0.108002	-0.0251344	0.0551291	-0.0148974	0.0436787	0.0184539	-0.0578456	-0.245137	-0.200558	0.0436787	0.126456	-0.0327112	-0.300266	-0.185661	0	0	0	0	0	0	0	0	0	0
DNMT1	DNMT1_HUMAN	DNA (cytosine-5)-methyltransferase 1	2	0	-0.00257193	0.0669656	0.0904613	0.0135757	-0.0934559	0.00929306	0.00828498	-0.0059478	-0.195477	-0.0934559	0.011865	-0.0586806	-0.0964091	-0.209052	0	0.00918949	0.269316	0.315617	0.0683984	0.0970837	0.0487479	0.138109	0.13627	0.0365261
DDB1	DDB1_HUMAN	DNA damage-binding protein 1	4	0	0.0554973	-0.0187859	-0.0371932	0.0170226	-0.014303	-0.0316749	-0.0572932	-0.0393927	-0.0383095	-0.014303	-0.0871722	-0.0385072	-0.0021995	-0.0553321	0	0.0485299	0.0390087	0.0451263	0.03215	0.0609966	0.0834294	0.0551651	0.0319612	0.0723655
DDB2	DDB2_HUMAN	DNA damage-binding protein 2	1	0	0.211013	0.363418	0.242859	0.298153	0.151703	0.157806	0.483274	0.191626	0.180072	0.151703	-0.0532076	0.119856	-0.0512326	-0.11808	0	0	0	0	0	0	0	0	0	0
LIG1	DNLI1_HUMAN	DNA ligase 1	1	0	0.148428	0.152062	0.136437	0.00362779	-0.058656	-0.0850265	-0.00216675	0.0279393	-0.1392	-0.058656	-0.233455	-0.154228	-0.108498	-0.142827	0	0	0	0	0	0	0	0	0	0
DMAP1	DMAP1_HUMAN	DNA methyltransferase 1-associated protein 1	1	0	0.179686	0.214057	0.0120308	0.351118	0.284625	0.132435	0.406597	0.0976894	0.189815	0.284625	-0.0472506	0.19254	0.0856585	-0.161303	0	0	0	0	0	0	0	0	0	0
MSH2	MSH2_HUMAN	DNA mismatch repair protein Msh2	2	0	0.119369	0.0734843	0.0290121	0.0195594	0.0528399	-0.0626452	-0.000295351	0.0522073	0.0200135	0.0528399	-0.182014	-0.0737796	0.0231953	0.000454106	0	0.0948725	0.00102623	0.0596161	0.0127127	0.0193543	0.0171105	0.0815369	0.0236904	0.0203824
MSH6	MSH6_HUMAN	DNA mismatch repair protein Msh6	4	0	0.0996988	0.0777855	0.16665	0.0859498	0.161109	0.0524659	0.148017	0.145232	0.120333	0.161109	-0.0472329	0.0702312	-0.0214176	0.0343832	0	0.0374398	0.0466387	0.137206	0.179734	0.0899717	0.0820531	0.136237	0.0612985	0.139517
POLA1	DPOLA_HUMAN	DNA polymerase alpha catalytic subunit	2	0	-0.156232	-0.246161	-0.217581	-0.266695	-0.107491	-0.296734	-0.28115	-0.180152	-0.350028	-0.107491	-0.140502	-0.0349897	0.0374288	-0.0833332	0	0.173337	0.125616	0.236241	0.161254	0.0959421	0.134659	0.107845	0.0374902	0.0771313
POLD1	DPOD1_HUMAN	DNA polymerase delta catalytic subunit	2	0	-0.0893477	0.00335227	-0.138427	-0.0167222	-0.065581	-0.113845	-0.114054	-0.061542	-0.135255	-0.065581	-0.0244973	-0.117406	0.0768851	-0.118533	0	0.049614	0.00144955	0.0545422	0.0572845	0.021216	0.0829229	0.0557465	0.0258145	0.00739607
POLD2	DPOD2_HUMAN	DNA polymerase delta subunit 2	1	0	-0.0362963	-0.0225933	0.0860247	-0.0699617	-0.0909474	-0.112005	-0.159083	-0.25021	-0.365537	-0.0909474	-0.0757083	-0.13649	-0.336234	-0.295575	0	0	0	0	0	0	0	0	0	0
POLD3	DPOD3_HUMAN	DNA polymerase delta subunit 3	2	0	0.0912336	0.213374	0.0129578	-0.0586938	0.0864176	-0.0788689	0.0102724	-0.226572	-0.140808	0.0864176	-0.170102	-0.203102	-0.23953	-0.082114	0	0.0263083	0.305909	0.155155	0.154777	0.106661	0.145718	0.208981	0.074504	0.0157079
PRIM2	PRI2_HUMAN	DNA primase large subunit	1	0	-0.000416179	-0.0585202	-0.0420687	-0.11604	0.0448329	0.0404888	0.194518	-0.0690689	0.194632	0.0448329	0.040905	0.253038	-0.0270003	0.310671	0	0	0	0	0	0	0	0	0	0
RAD50	RAD50_HUMAN	DNA repair protein RAD50	1	0	0.11856	-0.0789377	0.132348	0.0211677	0.251667	0.19703	0.240087	0.295375	0.112702	0.251667	0.0784696	0.319025	0.163026	0.0915347	0	0	0	0	0	0	0	0	0	0
CDT1	CDT1_HUMAN	DNA replication factor Cdt1	2	0	-0.0630297	-0.0576821	0.0248058	-0.0534739	0.143828	0.141779	-0.0110863	-0.0459414	-0.131649	0.143828	0.204809	0.0465958	-0.0707472	-0.0781748	0	0.0817845	0.0635628	0.0237481	0.110609	0.072641	0.132672	0.0134004	0.0268522	0.102696
MCM2	MCM2_HUMAN	DNA replication licensing factor MCM2	4	0	0.0967921	0.12124	0.069176	0.0831718	0.0565655	0.0211959	0.0930806	0.0543699	0.0627656	0.0565655	-0.0755961	-0.0281597	-0.0148061	-0.0204062	6.40988e-17	0.0812562	0.027377	0.0824062	0.0561888	0.0415378	0.054111	0.0666234	0.0318573	0.0556062
MCM3	MCM3_HUMAN	DNA replication licensing factor MCM3	4	0	0.0252974	0.0070022	0.0102734	0.0207308	-0.0102895	-0.0828337	-0.0358649	-0.129312	-0.147648	-0.0102895	-0.108131	-0.0428671	-0.139586	-0.168379	0	0.0625157	0.111094	0.114485	0.0379388	0.0556925	0.0612024	0.0985688	0.0970676	0.0503474
MCM4	MCM4_HUMAN	DNA replication licensing factor MCM4	4	0	-0.0295124	-0.0542189	0.0175158	-0.0400625	-0.0493147	-0.175022	-0.082258	-0.0346522	-0.0609276	-0.0493147	-0.14551	-0.0280392	-0.052168	-0.020865	6.40988e-17	0.0329144	0.0471886	0.133635	0.130775	0.0637568	0.0501444	0.0962569	0.095427	0.0468209
MCM5	MCM5_HUMAN	DNA replication licensing factor MCM5	4	0	-0.0436292	-0.0653881	-0.0494107	-0.0966617	-0.0578139	-0.128884	-0.128211	-0.0942066	-0.110056	-0.0578139	-0.0852549	-0.0628228	-0.044796	-0.0133941	0	0.0386051	0.0139386	0.0547313	0.0809544	0.0360778	0.0652265	0.0237976	0.0234349	0.0442144
MCM6	MCM6_HUMAN	DNA replication licensing factor MCM6	4	0	0.0636244	0.0232334	0.0576863	0.125967	0.0413816	0.0280599	0.0162557	0.0759296	0.114224	0.0413816	-0.0355645	-0.00697763	0.0182432	-0.0117432	0	0.0784331	0.142622	0.122494	0.116549	0.081664	0.05219	0.110504	0.0812704	0.111702
MCM7	MCM7_HUMAN	DNA replication licensing factor MCM7	4	0	0.000210556	-0.0202726	0.0648428	0.0577647	-0.00197278	-0.0721271	-0.0532482	0.0250273	0.0510926	-0.00197278	-0.0723377	-0.0329756	-0.0398154	-0.00667215	6.40988e-17	0.0486702	0.0574856	0.054112	0.0662663	0.0205782	0.0461058	0.0631837	0.0526282	0.0942439
TOP1	TOP1_HUMAN	DNA topoisomerase 1	2	0	-0.0342346	0.0642491	-0.0365768	0.036954	0.131114	0.0376245	0.144005	0.177023	0.209544	0.131114	0.0718591	0.0797562	0.2136	0.17259	1.11022e-16	0.039285	0.21203	0.181709	0.234416	0.0895301	0.109281	0.207395	0.259994	0.214178
TOP2A	TOP2A_HUMAN	DNA topoisomerase 2-alpha	4	0	0.068347	0.0817457	0.101772	0.032646	0.10286	-0.00477317	0.0274981	0.00957874	0.103847	0.10286	-0.0731202	-0.0542475	-0.092193	0.0712008	0	0.0766833	0.0805004	0.132241	0.106955	0.0891397	0.0413152	0.0546409	0.0907185	0.126373
MPG	3MG_HUMAN	DNA-3-methyladenine glycosylase	1	0	-0.0398454	0.0360896	0.0536654	-0.152247	-0.105634	-0.174657	-0.0621592	-0.107988	-0.116546	-0.105634	-0.134812	-0.0982488	-0.161653	0.0357015	0	0	0	0	0	0	0	0	0	0
ID3	ID3_HUMAN	DNA-binding protein inhibitor ID-3	1	0	0.0362088	-0.141143	0.0651793	-0.0823454	0.209608	0.119957	0.0635258	-0.145204	-0.457733	0.209608	0.083748	0.204668	-0.210383	-0.375388	0	0	0	0	0	0	0	0	0	0
IGHMBP2	SMBP2_HUMAN	DNA-binding protein SMUBP-2	1	-1.60171e-16	0.180896	-0.625811	-0.399687	-0.0314174	0.0581538	0.334471	-0.114737	-0.915738	-0.34282	0.0581538	0.153575	0.511074	-0.516052	-0.311403	0	0	0	0	0	0	0	0	0	0
PRKDC	PRKDC_HUMAN	DNA-dependent protein kinase catalytic subunit	4	0	0.0249299	-0.0330127	-0.0617442	-0.0430933	0.092889	-0.104439	-0.181533	-0.11776	-0.208058	0.092889	-0.129369	-0.14852	-0.0560155	-0.164965	9.06493e-17	0.0678256	0.0121722	0.0476246	0.0240426	0.077387	0.0548903	0.0801116	0.0542021	0.144387
POLR1E	RPA49_HUMAN	DNA-directed RNA polymerase I subunit RPA49	3	0	0.0361975	0.0157337	0.00304054	0.00698388	0.10456	0.0764715	0.199139	0.129504	0.160172	0.10456	0.040274	0.183405	0.126464	0.153188	0	0.0905505	0.0693746	0.129774	0.103549	0.0126584	0.0421962	0.0854753	0.0416767	0.0293727
POLR2A	RPB1_HUMAN	DNA-directed RNA polymerase II subunit RPB1	4	0	-0.0563582	-0.0772398	-0.0720316	-0.0407377	-0.0435733	-0.18697	-0.130604	-0.111379	-0.158462	-0.0435733	-0.130612	-0.0533644	-0.0393479	-0.117725	9.06493e-17	0.0145213	0.0557852	0.0634762	0.0749497	0.0517752	0.0538095	0.025941	0.0360316	0.0420169
POLR2B	RPB2_HUMAN	DNA-directed RNA polymerase II subunit RPB2	2	0	-0.0492711	-0.041202	-0.0999771	-0.0225859	0.0641035	-0.0141886	-0.0741956	-0.0173588	-0.171216	0.0641035	0.0350825	-0.0329937	0.0826183	-0.14863	0	0.0301753	0.0643621	0.0342076	0.00166977	0.0439083	0.0511884	0.0192303	0.127212	0.050514
POLR3A	RPC1_HUMAN	DNA-directed RNA polymerase III subunit RPC1	1	0	-0.110052	-0.156616	-0.324428	-0.12281	-0.0692559	-0.0844997	-0.0864335	-0.295913	0.792193	-0.0692559	0.0255524	0.0701823	0.0285146	0.915002	0	0	0	0	0	0	0	0	0	0
POLR2E	RPAB1_HUMAN	DNA-directed RNA polymerases I, II, and III subunit RPABC1	2	0	0.0253242	0.0270624	0.00197656	0.0691333	-0.0250694	-0.12689	-0.257781	-0.109757	-0.0935574	-0.0250694	-0.152214	-0.284844	-0.111733	-0.162691	0	0.0235628	0.00737174	0.084834	0.161267	0.084687	0.157209	0.00804264	0.00599385	0.141696
POLR2K	RPAB4_HUMAN	DNA-directed RNA polymerases I, II, and III subunit RPABC4	2	0	0.226034	0.268321	0.277764	0.340944	-0.00211483	0.152776	0.228826	0.121881	0.229961	-0.00211483	-0.0732573	-0.0394949	-0.155883	-0.110982	0	0.0989748	0.117185	0.156622	0.00820873	0.0379553	0.00561018	0.0700392	0.0324983	0.0119599
POLR2L	RPAB5_HUMAN	DNA-directed RNA polymerases I, II, and III subunit RPABC5	2	0	0.0760246	-0.026664	0.130065	0.111033	-0.140914	0.102385	0.0215358	-0.0885315	0.163969	-0.140914	0.0263602	0.0481998	-0.218597	0.0529362	0	0.0389606	0.00411872	0.00958787	0.0171134	0.137467	0.137476	0.0971833	0.156254	0.177147
DNAJA1	DNJA1_HUMAN	DnaJ homolog subfamily A member 1	2	0	0.0665507	0.00515893	0.163506	0.137367	-0.0112509	0.0655113	0.0633998	0.0104658	0.127228	-0.0112509	-0.00103939	0.0582409	-0.153041	-0.010138	1.11022e-16	0.0749831	0.109881	0.00115305	0.0576786	0.111829	0.043343	0.0433267	0.0519779	0.0443412
DNAJB1	DNJB1_HUMAN	DnaJ homolog subfamily B member 1	2	0	0.0322361	0.0196525	0.0424848	-0.0362156	0.140328	0.0965617	0.0600605	0.165014	0.0343304	0.140328	0.0643256	0.040408	0.12253	0.0705459	1.11022e-16	0.0638376	0.0125968	0.0302439	0.139866	0.000723501	0.178541	0.185146	0.0527423	0.159488
DNAJB4	DNJB4_HUMAN	DnaJ homolog subfamily B member 4	1	-1.60171e-16	-0.0807257	-0.114097	0.0503103	0.162103	0.117685	0.168432	-0.0290368	-0.148684	0.0886565	0.117685	0.249157	0.0850599	-0.198994	-0.0734463	0	0	0	0	0	0	0	0	0	0
DNAJC11	DJC11_HUMAN	DnaJ homolog subfamily C member 11	2	0	0.0370603	0.0952943	-0.0230045	-0.0383937	0.0719734	0.064989	-0.0940344	0.0100715	0.0368126	0.0719734	0.0279287	-0.189329	0.0330759	0.0752063	0	0.0590399	0.00133033	0.0119479	0.0375036	0.00997392	0.0885883	0.0497251	0.0935348	0.143344
DNAJC8	DNJC8_HUMAN	DnaJ homolog subfamily C member 8	1	0	0.04814	-0.163074	-0.0273001	0.0683889	0.0369133	0.0318167	-0.185058	-0.0829794	-0.0320015	0.0369133	-0.0163234	-0.0219844	-0.0556793	-0.10039	0	0	0	0	0	0	0	0	0	0
DPM3	DPM3_HUMAN	Dolichol-phosphate mannosyltransferase subunit 3	3	0	-0.0373347	0.0110576	0.0313766	0.0880806	-0.182942	-0.0301981	-0.0673481	-0.0703166	-0.14349	-0.182942	0.0071366	-0.0784056	-0.101693	-0.23157	0	0.22291	0.152015	0.073958	0.380115	0.12704	0.0587495	0.0254072	0.114591	0.167522
RPN1	RPN1_HUMAN	Dolichyl-diphosphooligosaccharide--protein glycosyltransferase subunit 1	2	0	0.065047	0.033003	0.0245458	0.0243922	-0.0680295	-0.0502116	-0.0656293	-0.0603576	-0.0581909	-0.0680295	-0.115259	-0.0986323	-0.0849033	-0.0825831	0	0.0406351	0.0875103	0.0769643	0.0705072	0.0384612	0.0267033	0.0737306	0.0577005	0.0225597
RPN2	RPN2_HUMAN	Dolichyl-diphosphooligosaccharide--protein glycosyltransferase subunit 2	4	0	-0.0660677	0.0223183	-0.0300355	0.0232011	-0.110162	-0.204047	-0.132138	-0.128902	-0.0709826	-0.110162	-0.137979	-0.154456	-0.0988667	-0.0941836	6.40988e-17	0.100053	0.0287303	0.0854952	0.123052	0.0491433	0.0992971	0.0601479	0.0404807	0.164418
STT3A	STT3A_HUMAN	Dolichyl-diphosphooligosaccharide--protein glycosyltransferase subunit STT3A	1	0	0.10182	-0.0833871	0.139581	0.0503675	0.193766	-0.0585328	-0.0188142	-0.0510252	-0.107254	0.193766	-0.160353	0.0645729	-0.190606	-0.157622	0	0	0	0	0	0	0	0	0	0
MRE11A	MRE11_HUMAN	Double-strand break repair protein MRE11A	3	0	-0.049391	-0.113879	-0.191935	-0.0521084	-0.0202497	-0.0541467	-0.123765	-0.252053	-0.213412	-0.0202497	-0.00475569	-0.00988579	-0.0601175	-0.161303	1.11022e-16	0.041496	0.037611	0.0241863	0.134102	0.108404	0.00788491	0.112016	0.0212779	0.0276456
STAU1	STAU1_HUMAN	Double-stranded RNA-binding protein Staufen homolog 1	3	0	-0.10966	0.0397557	-0.0520878	-0.0319429	0.0794272	-0.0293418	-0.0518169	-0.0277331	-0.0384947	0.0794272	0.0803187	-0.0915726	0.0243546	-0.00655176	0	0.0101665	0.0681776	0.129995	0.145916	0.155641	0.113108	0.0913501	0.107414	0.101023
STAU2	STAU2_HUMAN	Double-stranded RNA-binding protein Staufen homolog 2	1	-1.60171e-16	-0.0774423	-0.205768	-0.14816	-0.0888393	0.109518	-0.0608147	-0.0699912	-0.289857	-0.104554	0.109518	0.0166276	0.135777	-0.141696	-0.0157151	0	0	0	0	0	0	0	0	0	0
DBNL	DBNL_HUMAN	Drebrin-like protein	2	0	-0.016225	-0.13382	-0.150895	-0.1764	-0.22242	-0.134169	-0.148205	-0.140794	-0.281631	-0.22242	-0.117944	-0.0143854	0.0101014	-0.105231	0	0.0634381	0.00133779	0.182019	0.0512548	0.0436706	0.0322695	0.161501	0.126549	0.0877229
DUSP1	DUS1_HUMAN	Dual specificity protein phosphatase 1	3	0	-0.113372	-0.138062	-0.15439	-0.250715	1.57907	2.08916	0.803596	0.141514	-0.174804	1.57907	2.20253	0.941658	0.295904	0.0759115	7.85046e-17	0.239156	0.20359	0.20895	0.148245	0.527029	1.13448	0.253505	0.154982	0.139355
DCTN1	DCTN1_HUMAN	Dynactin subunit 1	1	0	0.0505421	0.0804494	-0.0400443	-0.287823	0.014313	-0.160618	0.11567	0.0761523	-0.105136	0.014313	-0.21116	0.0352207	0.116197	0.182687	0	0	0	0	0	0	0	0	0	0
DCTN2	DCTN2_HUMAN	Dynactin subunit 2	2	0	-0.0417718	0.0244421	0.0154852	-0.0360671	0.163056	0.0933128	0.0862001	0.0145833	-0.0716174	0.163056	0.135085	0.061758	-0.00090188	-0.0355503	0	0.0396072	0.0248999	0.0316326	0.0317842	0.157388	0.137508	0.0642654	0.0888246	0.079551
DNM1L	DNM1L_HUMAN	Dynamin-1-like protein	2	0	0.0788771	0.08161	0.0847333	0.0304634	0.013588	-0.029937	-0.0481951	0.0520705	0.05241	0.013588	-0.108814	-0.129805	-0.0326627	0.0219465	1.11022e-16	0.0099045	0.0888978	0.0487888	0.0676757	0.00475482	0.0234106	0.000778857	0.046446	0.0388285
DNM2	DYN2_HUMAN	Dynamin-2	3	0	-0.101871	-0.152569	-0.167285	-0.221498	-0.0762972	-0.21734	-0.223846	-0.23275	-0.329228	-0.0762972	-0.115469	-0.0712764	-0.065465	-0.10773	0	0.176557	0.259627	0.17693	0.169528	0.167745	0.16518	0.166191	0.152587	0.148619
DNMBP	DNMBP_HUMAN	Dynamin-binding protein	1	0	0.00160784	0.137133	0.172703	0.187415	-0.113057	0.00639649	-0.0510305	0.315145	0.426542	-0.113057	0.00478865	-0.188163	0.142441	0.239127	0	0	0	0	0	0	0	0	0	0
DAG1	DAG1_HUMAN	Dystroglycan	1	-1.60171e-16	-0.0942349	-0.0935881	-0.0480939	-0.143439	-0.115999	-0.166999	-0.182062	-0.274777	-0.287261	-0.115999	-0.0727645	-0.0884738	-0.226683	-0.143822	0	0	0	0	0	0	0	0	0	0
DMD	DMD_HUMAN	Dystrophin	1	0	0.0727464	0.0561153	0.0890893	0.0431854	0.0304171	-0.00152385	0.0641075	0.0528594	0.00701701	0.0304171	-0.0742703	0.00799228	-0.03623	-0.0361684	0	0	0	0	0	0	0	0	0	0
PIAS2	PIAS2_HUMAN	E3 SUMO-protein ligase PIAS2	1	0	-0.0648655	0.0108472	-0.0475141	-0.0334358	-0.137551	-0.13304	0.0018257	-0.0923657	-0.40164	-0.137551	-0.0681746	-0.00902146	-0.0448517	-0.368204	0	0	0	0	0	0	0	0	0	0
RANBP2	RBP2_HUMAN	E3 SUMO-protein ligase RanBP2	4	0	-0.0255494	0.0821467	0.0602514	0.0232388	0.103591	0.0211135	0.0983549	0.154182	0.191299	0.103591	0.0466629	0.0162082	0.0939303	0.16806	0	0.0217104	0.0309381	0.107511	0.112321	0.054952	0.0137693	0.0735373	0.0930362	0.0798695
TRIM25	TRI25_HUMAN	E3 ubiquitin/ISG15 ligase TRIM25	1	0	-0.197708	0.240032	0.162845	0.131362	0.180242	0.062344	-0.0459892	0.0819702	-0.104753	0.180242	0.260052	-0.286021	-0.0808748	-0.236115	0	0	0	0	0	0	0	0	0	0
RNF20	BRE1A_HUMAN	E3 ubiquitin-protein ligase BRE1A	1	0	-0.244287	-0.293146	-0.149973	-0.18209	-0.322014	-0.0627145	-0.323026	-0.32206	-0.431502	-0.322014	0.181572	-0.0298801	-0.172087	-0.249412	0	0	0	0	0	0	0	0	0	0
RNF40	BRE1B_HUMAN	E3 ubiquitin-protein ligase BRE1B	3	0	0.107804	0.00122174	-0.0122474	0.0238776	0.194236	0.0591174	0.042072	0.00710033	-0.0544822	0.194236	-0.0486862	0.0408502	0.0193478	-0.0783598	0	0.110045	0.0539869	0.10076	0.206135	0.304236	0.207142	0.190231	0.319982	0.273148
HUWE1	HUWE1_HUMAN	E3 ubiquitin-protein ligase HUWE1	1	0	0.00180784	0.100761	0.0464857	-0.05191	-0.0134622	-0.00662733	-0.0261204	-0.121536	-0.192544	-0.0134622	-0.00843517	-0.126881	-0.168022	-0.140634	0	0	0	0	0	0	0	0	0	0
MARCH 7	MARH7_HUMAN	E3 ubiquitin-protein ligase MARCH7	1	0	-0.141464	-0.194225	-0.278717	-0.267901	-0.138313	-0.162739	-0.169243	-0.316377	-0.347615	-0.138313	-0.0212747	0.0249824	-0.0376601	-0.0797142	0	0	0	0	0	0	0	0	0	0
PJA2	PJA2_HUMAN	E3 ubiquitin-protein ligase Praja-2	1	0	-0.00471443	-0.0987988	0.0465395	-0.163061	-0.243189	0.198484	0.299585	-0.185978	-0.0389842	-0.243189	0.203198	0.398384	-0.232518	0.124077	0	0	0	0	0	0	0	0	0	0
RLIM	RNF12_HUMAN	E3 ubiquitin-protein ligase RLIM	1	0	0.0272779	-0.128939	-0.0750866	-0.0282106	-0.142098	0.0108392	0.0660293	-0.00735385	-0.0436258	-0.142098	-0.0164387	0.194969	0.0677328	-0.0154151	0	0	0	0	0	0	0	0	0	0
RNF187	RN187_HUMAN	E3 ubiquitin-protein ligase RNF187	1	0	-0.119377	-0.172605	-0.182796	-0.188773	0.0613332	-0.141671	-0.135362	-0.178008	-0.196187	0.0613332	-0.0222943	0.037243	0.00478839	-0.00741441	0	0	0	0	0	0	0	0	0	0
TRIP12	TRIPC_HUMAN	E3 ubiquitin-protein ligase TRIP12	3	0	0.177122	0.186608	0.121268	0.107108	0.103521	0.127148	0.277188	0.12781	0.283702	0.103521	-0.0499744	0.0905797	0.00654205	0.176595	0	0.193262	0.241887	0.178656	0.267023	0.189588	0.230712	0.278147	0.128529	0.175397
UBR4	UBR4_HUMAN	E3 ubiquitin-protein ligase UBR4	1	0	-0.114996	-0.109169	-0.0651139	-0.0907577	-0.123899	-0.235349	-0.248382	-0.149432	-0.424266	-0.123899	-0.120354	-0.139214	-0.084318	-0.333508	0	0	0	0	0	0	0	0	0	0
UHRF1	UHRF1_HUMAN	E3 ubiquitin-protein ligase UHRF1	1	0	-0.316179	-0.0922215	-0.228789	-0.0962467	-0.194399	-0.161985	-0.0344761	-0.0519196	-0.107789	-0.194399	0.154194	0.0577454	0.176869	-0.011542	0	0	0	0	0	0	0	0	0	0
ZFP91	ZFP91_HUMAN	E3 ubiquitin-protein ligase ZFP91	1	0	-0.0677889	-0.0579903	-0.061367	-0.153429	-0.0870346	-0.0527501	-0.114172	-0.197169	-0.298296	-0.0870346	0.0150388	-0.0561821	-0.135802	-0.144867	0	0	0	0	0	0	0	0	0	0
EGR1	EGR1_HUMAN	Early growth response protein 1	4	0	-0.518155	-1.72525	-1.45995	-1.52296	1.03472	2.21347	0.0573944	-1.41106	-1.77851	1.03472	2.73162	1.78264	0.0488829	-0.255553	6.40988e-17	0.1792	0.104262	0.133708	0.110182	0.401565	1.37487	0.385681	0.178955	0.123934
EDIL3	EDIL3_HUMAN	EGF-like repeat and discoidin I-like domain-containing protein 3	2	0	0.011464	-0.0414515	0.0935108	0.0140783	0.016704	-0.0478442	-0.0224886	-0.024827	-0.0373775	0.016704	-0.0593082	0.0189629	-0.118338	-0.0514558	1.11022e-16	0.0629259	0.03952	0.150138	0.14759	0.011892	0.102757	0.11176	0.0913979	0.0330996
EHBP1L1	EH1L1_HUMAN	EH domain-binding protein 1-like protein 1	2	0	0.0845883	0.0744215	0.0287134	-0.0743076	0.156926	-0.138618	-0.081188	-0.0790865	-0.202196	0.156926	-0.223206	-0.15561	-0.1078	-0.127889	1.11022e-16	0.0566344	0.0213283	0.0203101	0.0228953	0.0698195	0.082551	0.021466	0.0501541	0.217469
EHD1	EHD1_HUMAN	EH domain-containing protein 1	1	-1.60171e-16	0.272859	0.0934392	0.172145	0.239583	0.295939	0.261239	0.499616	0.734871	0.916359	0.295939	-0.0116199	0.406177	0.562726	0.676777	0	0	0	0	0	0	0	0	0	0
EHD2	EHD2_HUMAN	EH domain-containing protein 2	3	0	-0.017388	-0.0495136	-0.0584908	-0.0419391	0.047528	-0.0349884	-0.0364496	-0.0876219	-0.117333	0.047528	-0.0176004	0.013064	-0.029131	-0.0753937	0	0.0173531	0.119473	0.0736689	0.0840749	0.074045	0.0655273	0.0707629	0.0294528	0.0946718
ELAVL1	ELAV1_HUMAN	ELAV-like protein 1	4	0	0.0577024	0.0181823	0.0253506	-0.0325264	-0.0674595	-0.0179594	-0.0764456	-0.0619269	-0.0544954	-0.0674595	-0.0756618	-0.094628	-0.0872776	-0.021969	6.40988e-17	0.0580437	0.0299144	0.0122751	0.0662059	0.0547815	0.0549705	0.0430433	0.0420738	0.0677311
ETFA	ETFA_HUMAN	Electron transfer flavoprotein subunit alpha, mitochondrial	1	0	-0.177009	-0.0755422	0.0169003	-0.104908	-0.0849859	-0.137405	-0.184618	-0.21742	-0.25006	-0.0849859	0.0396046	-0.109076	-0.23432	-0.145152	0	0	0	0	0	0	0	0	0	0
ETFB	ETFB_HUMAN	Electron transfer flavoprotein subunit beta	4	0	0.0337587	-0.0844862	-0.00953769	-0.0630198	-0.0016462	-0.0787435	-0.0816794	-0.178954	-0.12966	-0.0016462	-0.112502	0.00280685	-0.169417	-0.0666399	6.40988e-17	0.0790775	0.101061	0.0996837	0.0877799	0.0578369	0.0962336	0.0811188	0.15587	0.0711836
ELMSAN1	EMSA1_HUMAN	ELM2 and SANT domain-containing protein 1	1	0	0.0986314	0.124496	0.146694	0.0786376	0.1156	0.304173	0.373062	0.216686	0.263608	0.1156	0.205541	0.248565	0.0699919	0.18497	0	0	0	0	0	0	0	0	0	0
EEF1A1	EF1A1_HUMAN	Elongation factor 1-alpha 1	4	0	-0.025974	-0.16021	-0.185919	-0.357997	0.4681	0.720463	0.810753	0.7081	0.716049	0.4681	0.746437	0.970963	0.894019	1.07405	0	0.0770146	0.0936368	0.0727997	0.179835	0.0999612	0.122489	0.0280447	0.0982887	0.0662674
EEF1B2	EF1B_HUMAN	Elongation factor 1-beta	3	0	0.0410161	-0.123579	-0.05006	-0.00521757	0.192333	0.495203	0.530831	0.424264	0.396929	0.192333	0.454187	0.65441	0.474324	0.402146	0	0.0586981	0.0847949	0.0447397	0.0647147	0.0916828	0.200536	0.209289	0.217482	0.244891
EEF1D	EF1D_HUMAN	Elongation factor 1-delta	2	0	0.0619885	-0.0619153	0.0032485	-0.0442108	0.165772	0.298648	0.188014	0.131273	0.228966	0.165772	0.23666	0.249929	0.128024	0.273177	0	0.13367	0.094821	0.249574	0.0955612	0.202365	0.212039	0.215609	0.184041	0.266431
EEF1G	EF1G_HUMAN	Elongation factor 1-gamma	4	0	-0.0252604	-0.156682	-0.213076	-0.193341	0.295884	0.574744	0.480394	0.401515	0.286576	0.295884	0.600004	0.637075	0.614591	0.479917	6.40988e-17	0.0661189	0.0648996	0.0938486	0.0485709	0.111953	0.111646	0.219753	0.167852	0.135122
EEF2	EF2_HUMAN	Elongation factor 2	4	0	-0.0845576	-0.188746	-0.280482	-0.446263	0.449704	0.640744	0.723389	0.670199	0.666708	0.449704	0.725302	0.912134	0.950681	1.11297	0	0.0316681	0.0998793	0.094722	0.130467	0.0683026	0.168008	0.148321	0.174042	0.120672
GFM1	EFGM_HUMAN	Elongation factor G, mitochondrial	1	0	-0.228474	-0.13381	-0.296914	-0.191004	0.00638043	-0.190951	-0.199829	-0.328107	-0.272363	0.00638043	0.0375233	-0.0660187	-0.031193	-0.0813584	0	0	0	0	0	0	0	0	0	0
EFTUD1	ETUD1_HUMAN	Elongation factor Tu GTP-binding domain-containing protein 1	1	0	0.262279	-0.133935	0.0586688	-0.192342	0.450004	0.10708	-0.034957	0.0179673	-0.27021	0.450004	-0.155199	0.098978	-0.0407015	-0.0778679	0	0	0	0	0	0	0	0	0	0
TUFM	EFTU_HUMAN	Elongation factor Tu, mitochondrial	3	0	0.00207994	0.0138708	-0.0382127	0.0522644	-0.023215	-0.000510647	0.0298189	0.0365755	0.0222067	-0.023215	-0.00259058	0.0159482	0.0747883	-0.0300576	7.85046e-17	0.019694	0.0284528	0.0155142	0.0348742	0.0788618	0.0649065	0.0527965	0.0625967	0.0841197
IKBKAP	ELP1_HUMAN	Elongator complex protein 1	1	0	-0.0392396	0.0417669	0.0592961	-0.130049	-0.00351888	-0.0700405	-0.131873	-0.0162748	-0.0256937	-0.00351888	-0.0308009	-0.17364	-0.0755709	0.104355	0	0	0	0	0	0	0	0	0	0
EMD	EMD_HUMAN	Emerin	1	0	0.251035	0.330763	0.0029478	0.120079	0.24472	0.218111	0.306651	0.211363	0.198294	0.24472	-0.032924	-0.0241124	0.208415	0.0782159	0	0	0	0	0	0	0	0	0	0
SH3GL2	SH3G2_HUMAN	Endophilin-A1	1	0	0.062413	0.0822059	0.0486886	0.0260164	0.021914	-0.0228377	0.0853692	0.0156102	-0.0349663	0.021914	-0.0852507	0.00316332	-0.0330784	-0.0609826	0	0	0	0	0	0	0	0	0	0
SH3GL1	SH3G1_HUMAN	Endophilin-A2	1	0	-0.00796437	0.0110058	-0.0773339	0.0175008	-0.11065	-0.186877	-0.157139	-0.0751932	-0.00861213	-0.11065	-0.178913	-0.168145	0.00214064	-0.026113	0	0	0	0	0	0	0	0	0	0
SH3GLB1	SHLB1_HUMAN	Endophilin-B1	1	0	-0.139927	0.0747563	-0.2037	-0.0846622	-0.108282	0.0214456	0.0646541	0.0266978	-0.102711	-0.108282	0.161372	-0.0101022	0.230398	-0.0180491	0	0	0	0	0	0	0	0	0	0
SH3GLB2	SHLB2_HUMAN	Endophilin-B2	1	0	0.0177008	-0.018853	0.0928699	0.114099	-0.0757764	0.00737803	0.00107637	0.0376477	-0.0571264	-0.0757764	-0.0103228	0.0199294	-0.0552222	-0.171225	0	0	0	0	0	0	0	0	0	0
ERMP1	ERMP1_HUMAN	Endoplasmic reticulum metallopeptidase 1	2	0	-0.0243904	-0.00743736	-0.177112	0.389784	0.0431327	-0.205087	-0.118453	-0.183821	-0.25866	0.0431327	-0.180696	-0.111016	-0.00670877	-0.648444	0	0.0860342	0.202884	0.209272	0.35234	0.0614543	0.249588	0.336706	0.297222	0.174995
ERP29	ERP29_HUMAN	Endoplasmic reticulum resident protein 29	3	0	0.0188242	-0.0598653	0.00259692	-0.02581	0.00468988	-0.016985	-0.101704	-0.0958196	-0.0426558	0.00468988	-0.0358093	-0.0418384	-0.0984165	-0.0168458	0	0.0324346	0.0442387	0.0253048	0.077552	0.0873639	0.0318308	0.0538437	0.0717655	0.107861
ERP44	ERP44_HUMAN	Endoplasmic reticulum resident protein 44	1	0	0.0393	0.0989549	0.0356243	0.0857735	0.193131	-0.00674455	-0.0184404	0.134722	0.188822	0.193131	-0.0460445	-0.117395	0.0990977	0.103048	0	0	0	0	0	0	0	0	0	0
HSP90B1	ENPL_HUMAN	Endoplasmin	4	0	0.0336416	-0.0524059	-0.0342395	0.0436376	-0.0491107	-0.0497219	-0.0565874	-0.0420396	-0.137551	-0.0491107	-0.0833634	-0.00418148	-0.00780014	-0.181189	9.06493e-17	0.0190728	0.0931716	0.0681485	0.0840797	0.0897469	0.079104	0.0601089	0.0828877	0.0982209
ECE1	ECE1_HUMAN	Endothelin-converting enzyme 1	1	0	0.142988	-0.0597029	0.0459835	0.0723684	-0.00418009	0.0553695	-0.055469	-0.125333	0.111624	-0.00418009	-0.0876186	0.0042339	-0.171316	0.0392554	0	0	0	0	0	0	0	0	0	0
NEDD9	CASL_HUMAN	Enhancer of filamentation 1	3	0	0.151165	0.318228	0.210956	0.0819067	0.167735	0.265734	0.463278	0.44856	0.2926	0.167735	0.114569	0.14505	0.237605	0.210693	0	0.0189956	0.101744	0.141889	0.105785	0.201484	0.0709383	0.0930238	0.0861148	0.0385447
ERH	ERH_HUMAN	Enhancer of rudimentary homolog	1	0	0.0663493	0.149941	0.12575	0.153641	-0.280881	0.0671247	-0.00890404	-0.0913922	0.00921169	-0.280881	0.000775419	-0.158845	-0.217142	-0.144429	0	0	0	0	0	0	0	0	0	0
ECI1	ECI1_HUMAN	Enoyl-CoA delta isomerase 1, mitochondrial	1	0	-0.0540501	-0.0905205	0.014534	0.0307887	-0.0176829	-0.00336402	-0.229715	0.0760123	-0.0861698	-0.0176829	0.050686	-0.139194	0.0614783	-0.116959	0	0	0	0	0	0	0	0	0	0
ECHS1	ECHM_HUMAN	Enoyl-CoA hydratase, mitochondrial	4	0	0.0808748	0.262202	0.0340177	0.015168	0.0951163	0.0462609	-0.0618273	-0.196029	-0.119627	0.0951163	-0.0346139	-0.324029	-0.230047	-0.134795	0	0.185231	0.466297	0.145245	0.12299	0.145684	0.172569	0.0650069	0.0591079	0.0887821
MAP7	MAP7_HUMAN	Ensconsin	1	0	-0.0453538	0.00251841	0.0175274	0.0744467	0.226794	-0.106859	0.0443191	0.069639	-0.0238331	0.226794	-0.0615053	0.0418007	0.0521116	-0.0982799	0	0	0	0	0	0	0	0	0	0
EPHA2	EPHA2_HUMAN	Ephrin type-A receptor 2	1	0	-0.0234188	-0.128667	-0.228448	-0.154673	0.198682	0.106687	0.402034	0.483436	0.1944	0.198682	0.130106	0.530701	0.711884	0.349072	0	0	0	0	0	0	0	0	0	0
EPHA7	EPHA7_HUMAN	Ephrin type-A receptor 7	1	0	0.09079	0.00282884	-0.0310644	-0.075359	-0.033638	-0.0770838	-0.0611591	-0.0398733	-0.209164	-0.033638	-0.167874	-0.0639879	-0.00880893	-0.133805	0	0	0	0	0	0	0	0	0	0
EPPK1	EPIPL_HUMAN	Epiplakin	4	0	0.0129933	0.299707	0.281995	0.191199	0.087979	0.273855	0.608452	0.76388	0.632297	0.087979	0.260862	0.308745	0.481886	0.441098	6.40988e-17	0.0727452	0.184543	0.148536	0.11717	0.0938085	0.192113	0.285984	0.288688	0.141191
EPHX1	HYEP_HUMAN	Epoxide hydrolase 1	2	0	-0.044072	-0.0534566	-0.042318	-0.121123	-0.0771972	-0.131081	-0.0847099	-0.186377	-0.199148	-0.0771972	-0.0870089	-0.0312533	-0.144059	-0.0780245	0	0.042321	0.0583282	0.0459395	0.0700738	0.0426257	0.0266954	0.0426667	0.0806597	0.0637263
EPN1	EPN1_HUMAN	Epsin-1	1	-1.60171e-16	-0.222709	0.0427503	-0.0629678	-0.294099	-0.254666	-0.379518	-0.438753	-0.360292	-0.700603	-0.254666	-0.156809	-0.481504	-0.297324	-0.406504	0	0	0	0	0	0	0	0	0	0
EMC1	EMC1_HUMAN	ER membrane protein complex subunit 1	2	0	-0.0918634	-0.254964	-0.262246	-0.29955	-0.0852759	-0.281653	-0.153707	-0.320272	-0.214294	-0.0852759	-0.189789	0.101257	-0.0580261	0.0852568	0	0.159647	0.217542	0.18069	0.185028	0.161777	0.151226	0.0729814	0.127375	0.225261
ERLIN1	ERLN1_HUMAN	Erlin-1	1	0	-0.0391095	0.107061	0.09962	0.121527	0.00524896	-0.0314771	0.0932993	0.0251758	-0.0064035	0.00524896	0.00763245	-0.0137617	-0.0744442	-0.12793	0	0	0	0	0	0	0	0	0	0
STOM	STOM_HUMAN	Erythrocyte band 7 integral membrane protein	2	0	0.119851	0.193335	0.0715944	0.183993	0.00165109	0.154298	0.242007	0.230147	0.213607	0.00165109	0.0344473	0.0486726	0.158553	0.0296138	0	0.0389614	0.00278992	0.054062	0.0845985	0.0056227	0.00335651	0.0547693	0.0945005	0.121048
PCYT2	PCY2_HUMAN	Ethanolamine-phosphate cytidylyltransferase	1	0	-0.104176	0.0352202	0.00894084	-0.0875354	-0.222116	-0.380014	-0.282432	-0.278003	-0.324003	-0.222116	-0.275838	-0.317652	-0.286943	-0.236467	0	0	0	0	0	0	0	0	0	0
ECHDC1	ECHD1_HUMAN	Ethylmalonyl-CoA decarboxylase	2	0	0.0299797	-1.2862e-06	-0.0214847	-0.110691	0.158827	-0.232768	-0.0416707	-0.0438608	-0.180485	0.158827	-0.262748	-0.0416694	-0.0223762	-0.0697939	0	0.0934299	0.164512	0.0497277	0.131705	0.0267502	0.00311408	0.165717	0.0507164	0.20401
EIF4A1	IF4A1_HUMAN	Eukaryotic initiation factor 4A-I	4	0	0.0108465	-0.112365	-0.108266	-0.0403554	-0.00389065	0.221254	0.0951014	0.0508287	0.106976	-0.00389065	0.210408	0.207466	0.159095	0.147331	0	0.11237	0.101014	0.162428	0.132777	0.147466	0.15716	0.177131	0.18012	0.168999
EIF4A3	IF4A3_HUMAN	Eukaryotic initiation factor 4A-III	4	0	0.140583	-0.0239852	0.0362817	0.129196	-0.0881656	0.0911621	0.192564	0.124603	0.160845	-0.0881656	-0.0494207	0.216549	0.0883211	0.0316487	0	0.122632	0.0198433	0.0555775	0.190276	0.0326934	0.0765917	0.0482914	0.121501	0.13105
GSPT1	ERF3A_HUMAN	Eukaryotic peptide chain release factor GTP-binding subunit ERF3A	1	0	0.0295984	-0.121325	0.0210113	-0.0678369	0	0.153846	-0.128118	-0.0520996	0.027876	0	0.124248	-0.00679296	-0.0731109	0.0957129	0	0	0	0	0	0	0	0	0	0
ETF1	ERF1_HUMAN	Eukaryotic peptide chain release factor subunit 1	2	0	-0.103225	0.221866	0.128314	0.0240482	-0.0390759	0.0869702	0.32546	0.25339	0.167367	-0.0390759	0.190195	0.103594	0.125076	0.143319	0	0.0332037	0.160757	0.128274	0.159698	0.0546378	0.117515	0.0144816	0.101089	0.13003
EIF2S1	IF2A_HUMAN	Eukaryotic translation initiation factor 2 subunit 1	3	0	-0.0271021	0.0188769	0.0462232	0.0171048	-0.0263904	0.0143791	-0.0045604	0.0268898	-0.0198995	-0.0263904	0.0414813	-0.0234373	-0.0193334	-0.0370043	7.85046e-17	0.0348655	0.0288912	0.0444471	0.0568822	0.0421252	0.0525414	0.0744281	0.00947516	0.0968711
EIF2S2	IF2B_HUMAN	Eukaryotic translation initiation factor 2 subunit 2	2	0	-0.0737168	0.0270265	0.0615	-0.0654139	-0.0564165	-0.00277733	-0.0266915	0.014284	0.0135746	-0.0564165	0.0709394	-0.0537181	-0.047216	0.0789885	1.11022e-16	0.0134449	0.0220643	0.0255397	0.0445566	0.0420609	0.0386711	0.0622073	0.0459189	0.0253043
EIF2S3	IF2G_HUMAN	Eukaryotic translation initiation factor 2 subunit 3	4	0	0.0572227	-0.0346749	-0.201907	-0.162283	0.0968825	0.198183	0.1846	0.0815802	0.0729437	0.0968825	0.140961	0.219275	0.283487	0.235226	0	0.183184	0.0628173	0.159827	0.1699	0.186768	0.138855	0.230498	0.239861	0.190615
EIF2A	EIF2A_HUMAN	Eukaryotic translation initiation factor 2A	2	0	-0.0400847	0.0839038	0.0252705	0.0646737	0.157838	0.270853	0.223964	0.0697792	0.123257	0.157838	0.310937	0.14006	0.0445086	0.0585833	1.11022e-16	0.0987209	0.00878966	0.0420103	0.0887425	0.0689895	0.0330582	0.0245017	0.0400575	0.0359748
EIF3A	EIF3A_HUMAN	Eukaryotic translation initiation factor 3 subunit A	3	0	-0.0418353	-0.0586292	-0.014951	-0.0909683	0.136306	0.0500808	0.118526	0.0973735	0.128979	0.136306	0.0919161	0.177156	0.112325	0.219948	0	0.0667825	0.069612	0.0801395	0.0637726	0.112113	0.0400186	0.0594423	0.0740201	0.0813615
EIF3B	EIF3B_HUMAN	Eukaryotic translation initiation factor 3 subunit B	3	0	0.00718008	0.0489091	0.0511934	0.0919731	-0.0870597	-0.00583833	0.019211	0.1747	0.16987	-0.0870597	-0.0130184	-0.0296981	0.123507	0.0778967	0	0.0834525	0.12559	0.12575	0.186827	0.0830312	0.118803	0.181621	0.112603	0.13297
EIF3C	EIF3C_HUMAN	Eukaryotic translation initiation factor 3 subunit C	4	0	-0.0569039	-0.0669654	-0.153877	-0.280986	-0.0507148	-0.218809	-0.0666235	-0.0379847	0.0670168	-0.0507148	-0.161905	0.000341849	0.115893	0.348003	0	0.0849948	0.0711961	0.100763	0.125734	0.0862407	0.0219891	0.0962086	0.0366821	0.124628
EIF3D	EIF3D_HUMAN	Eukaryotic translation initiation factor 3 subunit D	3	0	0.0739374	0.0532331	0.154526	0.113456	0.175193	0.305421	0.329772	0.321047	0.310749	0.175193	0.231484	0.276538	0.166521	0.197293	7.85046e-17	0.055299	0.0443089	0.0877977	0.0568968	0.148778	0.0732289	0.0856922	0.148079	0.0643091
EIF3E	EIF3E_HUMAN	Eukaryotic translation initiation factor 3 subunit E	2	0	-0.0272361	0.0138449	-0.189254	-0.118791	0.270686	0.213018	0.124655	0.136016	0.0769721	0.270686	0.240254	0.11081	0.32527	0.195763	1.11022e-16	0.0432547	0.164788	0.130799	0.078601	0.0775707	0.0688544	0.0883493	0.0992703	0.0673711
EIF3F	EIF3F_HUMAN	Eukaryotic translation initiation factor 3 subunit F	2	0	-0.0083912	-0.11125	-0.00642628	-0.0628325	0.314587	0.31179	0.269027	0.215475	0.193337	0.314587	0.320181	0.380277	0.221901	0.25617	0	0.0546093	0.0258838	0.0195549	0.036833	0.0586466	0.00599302	0.0708983	0.031992	0.0470276
EIF3G	EIF3G_HUMAN	Eukaryotic translation initiation factor 3 subunit G	2	0	0.0740528	0.172431	0.145219	0.0229104	-0.033489	0.0371953	0.128303	0.0700533	0.12494	-0.033489	-0.0368574	-0.0441273	-0.0751659	0.10203	0	0.00718074	0.124155	0.00713456	0.126946	0.00577782	0.235352	0.0965405	0.271913	0.293474
EIF3H	EIF3H_HUMAN	Eukaryotic translation initiation factor 3 subunit H	2	0	0.123779	0.0449339	0.222772	0.130287	0.235579	0.526681	0.541815	0.455823	0.42414	0.235579	0.402902	0.496881	0.233051	0.293853	0	0.21089	0.0253986	0.330126	0.278798	0.101422	0.251786	0.290388	0.264657	0.180739
EIF3I	EIF3I_HUMAN	Eukaryotic translation initiation factor 3 subunit I	3	0	-0.0307603	0.00794701	-0.0547999	-0.0105273	-0.143961	0.0490402	0.0351874	0.0844903	0.00191271	-0.143961	0.0798006	0.0272404	0.13929	0.01244	0	0.0168829	0.0878914	0.0941497	0.0786746	0.0251674	0.0999399	0.107445	0.134564	0.0863412
EIF3L	EIF3L_HUMAN	Eukaryotic translation initiation factor 3 subunit L	2	0	-0.0767293	0.0053295	-0.18235	-0.00354876	0.349204	0.320798	0.397264	0.32104	0.288476	0.349204	0.397528	0.391934	0.50339	0.292025	0	0.00249161	0.0489224	0.0635082	0.160926	0.0313336	0.0365211	0.139828	0.142642	0.071779
EIF4G1	IF4G1_HUMAN	Eukaryotic translation initiation factor 4 gamma 1	4	0	0.0447359	0.116828	0.091243	0.125678	0.0094046	0.108743	0.00168423	0.115107	-0.0388392	0.0094046	0.0640071	-0.115144	0.0238636	-0.164517	0	0.0935432	0.220064	0.217868	0.0879982	0.0750318	0.201764	0.133253	0.269241	0.0560195
EIF4G3	IF4G3_HUMAN	Eukaryotic translation initiation factor 4 gamma 3	1	0	0.177527	0.283379	0.329096	0.131719	0.230548	0.163412	0.327901	0.249353	0.0315249	0.230548	-0.0141148	0.0445225	-0.0797437	-0.100194	0	0	0	0	0	0	0	0	0	0
EIF4B	IF4B_HUMAN	Eukaryotic translation initiation factor 4B	4	0	0.0434595	-0.0278059	-0.0351631	-0.0706936	0.186484	0.486406	0.614238	0.443878	0.422972	0.186484	0.442947	0.642044	0.479041	0.493666	6.40988e-17	0.11975	0.118922	0.0337649	0.0387453	0.117776	0.0347736	0.204767	0.169511	0.126112
EIF4H	IF4H_HUMAN	Eukaryotic translation initiation factor 4H	1	0	0.318831	0.175799	0.454913	0.537197	0.286164	0.437	0.589299	0.586292	0.640553	0.286164	0.118169	0.413499	0.131379	0.103356	0	0	0	0	0	0	0	0	0	0
EIF5	IF5_HUMAN	Eukaryotic translation initiation factor 5	1	0	0.150824	-0.247398	-0.306883	-0.428114	-0.587081	-0.581853	-0.368521	-0.536853	-0.309762	-0.587081	-0.732677	-0.121123	-0.22997	0.118352	0	0	0	0	0	0	0	0	0	0
EIF5A	IF5A1_HUMAN	Eukaryotic translation initiation factor 5A-1	1	0	-0.00403063	0.0124835	0.00559828	-0.00928653	-0.316735	-0.178899	-0.163563	-0.153195	-0.12947	-0.316735	-0.174868	-0.176047	-0.158793	-0.120183	0	0	0	0	0	0	0	0	0	0
EIF5A2	IF5A2_HUMAN	Eukaryotic translation initiation factor 5A-2	1	0	-0.0166993	0.0235146	-0.0391136	0.0715156	-0.0431263	0.0847724	0.0727343	-0.11441	0.0281611	-0.0431263	0.101472	0.0492197	-0.0752963	-0.0433545	0	0	0	0	0	0	0	0	0	0
EIF5B	IF2P_HUMAN	Eukaryotic translation initiation factor 5B	1	0	-0.0264372	-0.0721653	-0.15396	-0.0493686	-0.00875499	-0.00339267	0.0143072	-0.0415645	0.00678674	-0.00875499	0.0230445	0.0864725	0.112396	0.0561553	0	0	0	0	0	0	0	0	0	0
EIF6	IF6_HUMAN	Eukaryotic translation initiation factor 6	2	0	0.121893	0.350799	0.120341	0.309592	0.230515	0.0553253	0.0571979	0.190891	0.0408629	0.230515	-0.0665672	-0.293601	0.0705498	-0.268729	0	0.0986302	0.139292	0.0245423	0.371834	0.270375	0.135479	0.192579	0.165862	0.322223
EXOC3	EXOC3_HUMAN	Exocyst complex component 3	2	0	-0.0557239	0.0412189	-0.0686578	-0.10316	-0.0883864	-0.208672	-0.185685	-0.225314	-0.281621	-0.0883864	-0.152948	-0.226904	-0.156656	-0.178461	0	0.0140571	0.0730035	0.0402635	0.175664	0.0568066	0.0463796	0.0898815	0.0812493	0.0478843
EXOC4	EXOC4_HUMAN	Exocyst complex component 4	1	-1.60171e-16	-0.00543516	0.142736	0.122796	0.46323	0.306164	0.215872	0.114853	0.0813197	-0.0567385	0.306164	0.221307	-0.0278829	-0.041476	-0.519968	0	0	0	0	0	0	0	0	0	0
EXOSC2	EXOS2_HUMAN	Exosome complex component RRP4	3	0	0.000543983	-0.058645	-0.062083	-0.0578143	-0.0485929	-0.0946153	-0.0462358	-0.117439	-0.0461277	-0.0485929	-0.0951593	0.0124093	-0.0553563	0.0116866	0	0.00669548	0.0195377	0.0370182	0.0148944	0.0101673	0.0568666	0.0566092	0.0223008	0.0516249
DIS3	RRP44_HUMAN	Exosome complex exonuclease RRP44	1	0	-0.0207131	-0.0191603	-0.0787524	-0.0432679	0.0376621	-0.0312633	-0.254226	-0.034983	-0.103681	0.0376621	-0.0105502	-0.235065	0.0437694	-0.0604129	0	0	0	0	0	0	0	0	0	0
EXOSC10	EXOSX_HUMAN	Exosome component 10	3	0	-0.122865	0.00522136	0.0245444	0.0508215	0.031448	-0.101416	-0.0282031	-0.0483303	-0.0645364	0.031448	0.0214494	-0.0334245	-0.0728747	-0.115358	7.85046e-17	0.0322204	0.0371018	0.0809933	0.0620208	0.082925	0.0527721	0.106154	0.0815421	0.0572829
XPO1	XPO1_HUMAN	Exportin-1	1	0	0.0896749	0.0473981	0.0337735	-0.0509813	0.05115	0.0594966	-0.022178	-0.156853	-0.115155	0.05115	-0.0301783	-0.069576	-0.190626	-0.0641736	0	0	0	0	0	0	0	0	0	0
CSE1L	XPO2_HUMAN	Exportin-2	2	0	-0.017929	0.147276	0.00895435	0.0825096	0.054	0.0046132	0.0379916	0.0173144	0.0429603	0.054	0.0225422	-0.109285	0.00836007	-0.0395493	0	0.114688	0.0738191	0.0323342	0.0230721	0.0129365	0.0382181	0.00442525	0.0214372	0.0308941
XPO5	XPO5_HUMAN	Exportin-5	1	0	-0.0929797	-0.404852	-0.243751	-0.316911	-0.057588	-0.0935155	-0.199354	-0.232948	-0.197268	-0.057588	-0.000535866	0.205497	0.0108027	0.119642	0	0	0	0	0	0	0	0	0	0
ESYT1	ESYT1_HUMAN	Extended synaptotagmin-1	2	0	0.0257944	0.028633	-0.0271183	-0.00220349	0.879104	0.0153358	0.0581808	-0.0291294	-0.0580317	0.879104	-0.0104587	0.0295478	-0.00201118	-0.0558282	0	0.10351	0.00859437	0.0823747	0.137951	1.30096	0.135334	0.282767	0.212155	0.173794
EZR	EZRI_HUMAN	Ezrin	4	0	0.0668996	0.12541	0.0666365	0.0358401	-0.00185411	0.12629	0.458605	0.600769	0.577036	-0.00185411	0.0593909	0.333194	0.534133	0.541196	6.40988e-17	0.0604961	0.0584552	0.0656163	0.124611	0.0458217	0.082533	0.0902063	0.107538	0.0866916
SUPT16H	SP16H_HUMAN	FACT complex subunit SPT16	4	0	-0.038352	0.0647092	0.0205725	0.0284657	0.00891257	0.00197497	0.0357355	0.00943462	0.0279657	0.00891257	0.040327	-0.0289737	-0.0111379	-0.000500048	6.40988e-17	0.0628797	0.109066	0.127793	0.107172	0.067277	0.0532201	0.112554	0.0309241	0.099661
SSRP1	SSRP1_HUMAN	FACT complex subunit SSRP1	4	0	0.022339	0.0384596	0.0284735	-0.0237905	-0.0703173	-0.106557	-0.0866739	-0.0513567	-0.0963387	-0.0703173	-0.128896	-0.125134	-0.0798302	-0.0725482	6.40988e-17	0.0431038	0.0382649	0.103859	0.0457324	0.11607	0.116055	0.0469495	0.0464845	0.0654428
CAPZA1	CAZA1_HUMAN	F-actin-capping protein subunit alpha-1	1	0	0.114326	-0.0180298	0.174145	0.17608	0.138148	0.125932	0.127636	0.145719	0.0663708	0.138148	0.0116064	0.145665	-0.0284261	-0.109709	0	0	0	0	0	0	0	0	0	0
FUBP1	FUBP1_HUMAN	Far upstream element-binding protein 1	4	0	-0.0343293	0.0542227	-0.0188265	-0.0853096	0.0795751	-0.0164317	0.0263442	0.0317664	0.0564733	0.0795751	0.0178976	-0.0278784	0.0505929	0.141783	0	0.0403881	0.094823	0.0829958	0.0635149	0.0980215	0.0721629	0.0388265	0.0450777	0.125922
KHSRP	FUBP2_HUMAN	Far upstream element-binding protein 2	4	0	-0.0659778	-0.0247996	-0.0215856	-0.033551	0.0568988	-0.0180504	-0.0761504	0.0270308	0.0429591	0.0568988	0.0479273	-0.0513508	0.0486164	0.0765101	0	0.0780647	0.0967204	0.0599351	0.148283	0.0483201	0.0561345	0.10642	0.0790638	0.0822336
FUBP3	FUBP3_HUMAN	Far upstream element-binding protein 3	2	0	-0.0778276	0.0198078	-0.0366574	0.00207172	-0.0188797	-0.0451395	-0.062751	-0.0643371	-0.105544	-0.0188797	0.0326881	-0.0825587	-0.0276797	-0.107615	1.11022e-16	0.0723302	0.144756	0.0395557	0.0891707	0.0234493	0.0941101	0.0794033	0.0858158	0.0657004
FDPS	FPPS_HUMAN	Farnesyl pyrophosphate synthase	4	0	0.0638205	-0.048262	0.00257761	0.0817699	-0.0435378	-0.0231787	-0.0899301	-0.127094	-0.029639	-0.0435378	-0.0869992	-0.0416681	-0.129672	-0.111409	6.40988e-17	0.0390683	0.0605914	0.0657721	0.0839021	0.0572877	0.050692	0.0499223	0.110347	0.110839
FSCN1	FSCN1_HUMAN	Fascin	2	0	-0.205651	-0.216186	-0.164444	-0.203211	-0.0598536	-0.26027	-0.220824	-0.221148	-0.0899331	-0.0598536	-0.0546185	-0.00463842	-0.0567035	0.113278	0	0.0110042	0.0283942	0.00165814	0.0249143	0.0479283	0.0864565	0.00972142	0.0627023	0.00804545
FADS1	FADS1_HUMAN	Fatty acid desaturase 1	2	0	-0.0253101	0.0405462	0.276788	0.118838	-0.0257774	-0.211373	-0.0441002	-0.0673799	-0.0887418	-0.0257774	-0.186063	-0.0846464	-0.344168	-0.20758	0	0.041534	0.139311	0.36383	0.184215	0.0295595	0.0871938	0.0275278	0.105768	0.0631379
FASN	FAS_HUMAN	Fatty acid synthase	4	0	-0.00139899	-0.0643526	-0.124662	-0.115502	-0.0322664	-0.145181	-0.115108	-0.0373405	-0.048583	-0.0322664	-0.143782	-0.0507552	0.0873218	0.066919	0	0.0695318	0.0434875	0.069054	0.07596	0.0910668	0.0863151	0.0611416	0.089165	0.0911546
ALDH3A2	AL3A2_HUMAN	Fatty aldehyde dehydrogenase	2	0	0.0188948	-0.0915535	-0.0586591	-0.00885081	-0.125813	-0.0994884	-0.0779476	-0.118455	-0.11413	-0.125813	-0.118383	0.0136059	-0.0597958	-0.105279	1.11022e-16	0.0118507	0.0758023	0.0921605	0.153057	0.0827465	0.0538547	0.0442077	0.0504587	0.052087
FARP1	FARP1_HUMAN	FERM, RhoGEF and pleckstrin domain-containing protein 1	1	0	-0.177349	-0.225168	-0.213473	-0.244427	-0.172748	-0.247672	-0.411275	-0.464453	-0.36266	-0.172748	-0.0703231	-0.186108	-0.250979	-0.118233	0	0	0	0	0	0	0	0	0	0
FERMT2	FERM2_HUMAN	Fermitin family homolog 2	1	-1.60171e-16	0.161016	0.0513861	0.108736	0.119377	-0.0225074	0.0673723	0.155222	0.231174	0.218806	-0.0225074	-0.0936436	0.103836	0.122438	0.0994294	0	0	0	0	0	0	0	0	0	0
FBN1	FBN1_HUMAN	Fibrillin-1	4	0	0.0217806	0.0172341	0.0271546	0.0414934	0.0050443	-0.0379231	-0.0144799	-0.0678189	-0.0329001	0.0050443	-0.0597037	-0.0317139	-0.0949735	-0.0743934	0	0.0507218	0.105317	0.0875132	0.106086	0.0287301	0.0616588	0.0607104	0.0421155	0.118528
FN1	FINC_HUMAN	Fibronectin	4	0	-0.0356143	0.0320809	0.00259644	0.0792357	0.040816	-0.0554565	-0.109767	-0.111197	-0.0851557	0.040816	-0.0198422	-0.141848	-0.113794	-0.164391	0	0.125006	0.054691	0.143682	0.0477466	0.038165	0.0324925	0.171893	0.172105	0.20879
FNDC3B	FND3B_HUMAN	Fibronectin type III domain-containing protein 3B	1	0	-0.189103	-0.157107	-0.250789	-0.127174	0.0436411	-0.192834	-0.366278	-0.23109	0.00878873	0.0436411	-0.00373026	-0.209171	0.019699	0.135963	0	0	0	0	0	0	0	0	0	0
FBLN1	FBLN1_HUMAN	Fibulin-1	4	0	0.137086	0.136198	0.110674	0.203151	-0.074035	0.0623085	0.0168453	0.0968055	-0.0057143	-0.074035	-0.0747779	-0.119353	-0.0138688	-0.208866	0	0.052329	0.175213	0.13193	0.173184	0.0775012	0.110742	0.0305669	0.126479	0.112386
FIGNL1	FIGL1_HUMAN	Fidgetin-like protein 1	1	-1.60171e-16	-0.0867002	-0.102284	-0.221524	-0.155285	-0.0440924	-0.0277291	0.0815569	-0.0798423	-0.105269	-0.0440924	0.0589711	0.183841	0.141682	0.0500159	0	0	0	0	0	0	0	0	0	0
FLNA	FLNA_HUMAN	Filamin-A	4	0	-0.00152623	-0.0336064	-0.0512586	-0.0862044	-0.0245386	-0.0863234	-0.0655536	-0.0226531	-0.00404953	-0.0245386	-0.0847972	-0.0319473	0.0286055	0.0821548	0	0.0728382	0.0552976	0.0461453	0.0798705	0.0657046	0.100115	0.0479974	0.0865565	0.105679
FLNB	FLNB_HUMAN	Filamin-B	4	0	0.0315758	0.0642973	0.0441724	-0.00224635	0.0343828	-0.00663596	0.0221738	0.0908248	0.201225	0.0343828	-0.0382117	-0.0421235	0.0466523	0.203472	0	0.0564028	0.0504273	0.0710681	0.102401	0.0314185	0.0555476	0.0607615	0.0632782	0.0389189
FEN1	FEN1_HUMAN	Flap endonuclease 1	4	0	-0.0256027	0.0642587	0.0138783	0.0268202	-0.109141	-0.00716295	-0.0316401	0.115651	0.0620996	-0.109141	0.0184398	-0.0958988	0.101773	0.0352794	0	0.05306	0.0556461	0.0665932	0.0656856	0.086996	0.0302528	0.0319483	0.133207	0.0803425
FLOT1	FLOT1_HUMAN	Flotillin-1	4	0	0.0238698	0.0122444	0.0273535	0.0374248	0.0681236	-0.0372225	0.0130426	-0.014361	-0.116277	0.0681236	-0.0610923	0.000798269	-0.0417146	-0.153702	9.06493e-17	0.0862177	0.097837	0.121137	0.123579	0.111256	0.0937789	0.118619	0.132973	0.114243
FSTL1	FSTL1_HUMAN	Follistatin-related protein 1	3	0	0.0547284	0.0697196	0.112299	0.15306	-0.0727597	0.121625	0.163813	0.0308531	-0.000442336	-0.0727597	0.0668961	0.0940938	-0.0814459	-0.153503	0	0.130969	0.0897124	0.276323	0.167203	0.12229	0.213793	0.313549	0.183118	0.241684
FOXC2	FOXC2_HUMAN	Forkhead box protein C2	1	0	-0.161995	-0.103688	-0.109825	-0.248341	0.187693	0.130192	0.266389	0.226431	0.0626082	0.187693	0.292187	0.370077	0.336256	0.310949	0	0	0	0	0	0	0	0	0	0
FOXK2	FOXK2_HUMAN	Forkhead box protein K2	1	0	-0.00308613	0.0370329	-0.0135353	-0.0335569	-0.0264955	-0.125067	-0.160868	-0.136223	-0.156869	-0.0264955	-0.12198	-0.197901	-0.122688	-0.123312	0	0	0	0	0	0	0	0	0	0
FXR1	FXR1_HUMAN	Fragile X mental retardation syndrome-related protein 1	2	0	-0.0105987	-0.0138591	-0.0731091	-0.117137	0.16394	0.0984201	0.0817949	0.0612972	-0.0765177	0.16394	0.109019	0.095654	0.134406	0.0406189	0	0.0460968	0.0570996	0.042142	0.0505534	0.00433765	0.0959477	0.0193554	0.0293161	0.0708151
ALDOA	ALDOA_HUMAN	Fructose-bisphosphate aldolase A	4	0	0.0386787	-0.0248612	0.00486866	0.209916	-0.0470213	0.0606612	0.00542833	-0.0237658	-0.0322137	-0.0470213	0.0219825	0.0302895	-0.0286345	-0.24213	6.40988e-17	0.0922802	0.0563599	0.132942	0.272095	0.136367	0.110361	0.157943	0.131487	0.192809
ALDOC	ALDOC_HUMAN	Fructose-bisphosphate aldolase C	3	0	0.00349797	-0.0398162	-0.0202003	0.169019	-0.0323167	-0.07756	-0.0557144	-0.128596	-0.226679	-0.0323167	-0.081058	-0.0158982	-0.108396	-0.395698	0	0.0474373	0.128307	0.139055	0.356962	0.0365844	0.0839277	0.0208375	0.0204214	0.0982066
FH	FUMH_HUMAN	Fumarate hydratase, mitochondrial	2	0	-0.149176	-0.236955	-0.192831	-0.212395	-0.115409	-0.236906	-0.239389	-0.279829	-0.211122	-0.115409	-0.0877304	-0.00243408	-0.0869975	0.00127312	0	0.136257	0.18008	0.0974113	0.135906	0.0679599	0.129919	0.163915	0.173385	0.137551
GPATCH8	GPTC8_HUMAN	G patch domain-containing protein 8	1	0	0.0151963	0.257645	0.436656	0.466162	0.114561	0.217216	-0.00441177	0.292781	0.44233	0.114561	0.20202	-0.262057	-0.143875	-0.0238319	0	0	0	0	0	0	0	0	0	0
GTSE1	GTSE1_HUMAN	G2 and S phase-expressed protein 1	2	0	-0.0528683	-0.138101	-0.00171573	-0.00190857	0.0863202	0.0300424	-9.75678e-05	0.02521	0.0877655	0.0863202	0.0829107	0.138003	0.0269257	0.0896741	0	0.102527	0.0913017	0.148766	0.0614794	0.152691	0.00827464	0.0372813	0.00422331	0.0457148
CCNB1	CCNB1_HUMAN	G2/mitotic-specific cyclin-B1	3	0	0.0615301	-0.027976	-0.0385482	0.0162893	0.0207921	-0.0944696	-0.137871	-0.152224	-0.116508	0.0207921	-0.156	-0.109895	-0.113675	-0.132797	7.85046e-17	0.0213679	0.032257	0.100749	0.175293	0.0506872	0.0473589	0.0459576	0.0458665	0.0766006
CCNB2	CCNB2_HUMAN	G2/mitotic-specific cyclin-B2	2	0	0.0220274	-0.0230209	-0.0621795	0.0163295	-0.0110742	-0.0401526	-0.144323	-0.142593	-0.0861554	-0.0110742	-0.0621801	-0.121302	-0.0804137	-0.102485	0	0.0795992	0.080597	0.00182331	0.11743	0.0974172	0.0125491	0.047007	0.00445726	0.0478287
LGALS1	LEG1_HUMAN	Galectin-1	3	0	0.100453	0.0441901	0.134171	0.367599	0.134506	0.317321	0.279528	0.11931	0.219221	0.134506	0.216868	0.235338	-0.0148605	-0.148378	7.85046e-17	0.0831415	0.172982	0.111552	0.374069	0.114652	0.172527	0.27031	0.156882	0.233944
LGALS3BP	LG3BP_HUMAN	Galectin-3-binding protein	2	0	0.0318993	0.00509246	0.0718688	0.0766553	0.130404	0.095337	0.0262121	0.0316644	-0.0132844	0.130404	0.0634377	0.0211197	-0.0402044	-0.0899397	0	0.106204	0.172873	0.218235	0.17238	0.1172	0.110158	0.199127	0.211168	0.105769
SNCG	SYUG_HUMAN	Gamma-synuclein	2	0	-0.00254689	0.0481525	0.0993916	0.218534	0.0660323	0.142351	0.128688	0.0390304	0.00826502	0.0660323	0.144897	0.080536	-0.0603612	-0.210269	0	0.0584122	0.0451491	0.0324236	0.137352	0.0542763	0.0249224	0.0986291	0.0419349	0.0452632
GSN	GELS_HUMAN	Gelsolin	4	0	-0.0416509	0.0465189	0.0235096	-0.00389543	-0.0794729	-0.131404	-0.108139	-0.120935	-0.0698004	-0.0794729	-0.0897531	-0.154658	-0.144444	-0.0659049	0	0.0884481	0.0513583	0.0656385	0.0419053	0.0265183	0.0814354	0.0517287	0.0753049	0.0959626
GEMIN4	GEMI4_HUMAN	Gem-associated protein 4	2	0	0.125417	-0.0465489	0.200068	0.027277	-0.0520935	-0.0167224	-0.129357	-0.148292	-0.152304	-0.0520935	-0.142139	-0.0828079	-0.348359	-0.179581	0	0.0380939	0.0598363	0.0252491	0.193407	0.0553069	0.118642	0.0814198	0.0216098	0.0722207
GMNN	GEMI_HUMAN	Geminin	1	0	-0.240304	-0.105577	-0.160689	-0.0758026	-0.198886	-0.18236	-0.263503	-0.193066	-0.270664	-0.198886	0.0579439	-0.157926	-0.0323768	-0.194862	0	0	0	0	0	0	0	0	0	0
GTF3C1	TF3C1_HUMAN	General transcription factor 3C polypeptide 1	2	0	-0.215803	-0.0294889	0.00248232	-0.139153	-0.111623	-0.165592	-0.130662	-0.155504	-0.254522	-0.111623	0.0502119	-0.101173	-0.157986	-0.115369	0	0.0429962	0.114191	0.00902549	0.0185263	0.084164	0.0194968	0.0756481	0.118073	0.00631216
GTF2I	GTF2I_HUMAN	General transcription factor II-I	2	0	0.000773305	0.0270867	0.0478585	-0.0746514	0.0353751	0.0352421	-0.103101	-0.117073	-0.116144	0.0353751	0.0344688	-0.130188	-0.164932	-0.0414925	1.11022e-16	5.38483e-05	0.0974001	0.0533659	0.0221465	0.00383068	0.00190516	0.0982786	0.0632702	0.0372606
SERPINE2	GDN_HUMAN	Glia-derived nexin	3	0	0.0388099	0.00232569	0.0255896	0.156157	-0.0425163	-0.00928611	-0.144954	0.0108861	0.213909	-0.0425163	-0.048096	-0.14728	-0.0147035	0.0577521	1.11022e-16	0.0313038	0.155241	0.0903467	0.0236212	0.177676	0.108035	0.0674444	0.130965	0.160846
NR3C1	GCR_HUMAN	Glucocorticoid receptor	1	-1.60171e-16	0.0203335	-0.078855	0.0456812	0.0473157	-0.103249	-0.158768	-0.153983	-0.111503	-0.157953	-0.103249	-0.179101	-0.0751285	-0.157185	-0.205269	0	0	0	0	0	0	0	0	0	0
G6PD	G6PD_HUMAN	Glucose-6-phosphate 1-dehydrogenase	4	0	0.041431	-0.0456471	-0.0433536	-0.0135504	-0.0413506	-0.0576562	-0.107063	-0.127556	-0.0889836	-0.0413506	-0.0990872	-0.0614155	-0.0842024	-0.0754331	0	0.0319908	0.0925077	0.0462301	0.0729766	0.0667856	0.0464682	0.0408397	0.0524978	0.0290289
GPI	G6PI_HUMAN	Glucose-6-phosphate isomerase	4	0	-0.0185727	0.0224963	-0.086001	0.0156344	-0.128549	-0.10682	-0.105264	-0.0658419	-0.115154	-0.128549	-0.0882475	-0.12776	0.0201591	-0.130788	0	0.0570305	0.0545331	0.0629809	0.050655	0.0770414	0.0397266	0.0715122	0.0841508	0.0617973
PRKCSH	GLU2B_HUMAN	Glucosidase 2 subunit beta	1	-1.60171e-16	0.147659	0.299969	0.0654381	0.218314	0.146447	0.0715231	0.136193	0.0678033	0.0942499	0.146447	-0.0761359	-0.163776	0.00236528	-0.124064	0	0	0	0	0	0	0	0	0	0
GLUD1	DHE3_HUMAN	Glutamate dehydrogenase 1, mitochondrial	2	0	0.00294019	-0.0648858	-0.0502951	-0.00812094	-0.0470844	-0.00851988	-0.0340957	-0.0725827	0.0385063	-0.0470844	-0.0114601	0.0307902	-0.0222875	0.0466273	0	0.050875	0.0543472	0.0619375	0.0389904	0.0206846	0.0273209	0.00605207	0.0293449	0.0196932
GLS	GLSK_HUMAN	Glutaminase kidney isoform, mitochondrial	3	0	0.0511474	0.114909	0.0129007	0.0821831	-0.0582983	-0.00501935	-0.013763	0.0353866	0.108714	-0.0582983	-0.0561668	-0.128672	0.0224859	0.0265309	0	0.0567317	0.351615	0.0550134	0.124298	0.0702123	0.0161023	0.0098348	0.0258741	0.0824057
GLUL	GLNA_HUMAN	Glutamine synthetase	1	0	0.000930219	0.0513291	-0.000622268	0.00159669	-0.0659759	-0.109783	-0.0679834	-0.0174476	-0.0456355	-0.0659759	-0.110713	-0.119312	-0.0168253	-0.0472322	0	0	0	0	0	0	0	0	0	0
QARS	SYQ_HUMAN	Glutamine--tRNA ligase	4	0	0.0140854	-0.046372	0.0229699	0.0516894	0.219207	0.286389	0.247242	0.137553	0.140678	0.219207	0.272303	0.293614	0.114583	0.0889889	0	0.0534093	0.0424747	0.0212462	0.10982	0.0699937	0.0427868	0.0605415	0.0702951	0.0610255
GLRX3	GLRX3_HUMAN	Glutaredoxin-3	2	0	-0.0255394	0.161649	0.171341	0.0325786	0.103579	0.0512863	-0.108019	-0.0373246	-0.114622	0.103579	0.0768257	-0.269668	-0.208666	-0.147201	0	0.0421483	0.144959	0.08901	0.114241	0.0476572	0.206455	0.0939847	0.0733095	0.0207603
GSR	GSHR_HUMAN	Glutathione reductase, mitochondrial	2	0	-0.25709	-0.012193	-0.189877	-0.230811	-0.275615	-0.403524	-0.231041	-0.31488	-0.459202	-0.275615	-0.146433	-0.218848	-0.125003	-0.228391	1.11022e-16	0.102601	0.0602185	0.0896249	0.0694018	0.107301	0.0953501	0.00627836	0.0521228	0.0643429
GSTK1	GSTK1_HUMAN	Glutathione S-transferase kappa 1	1	0	-0.0234236	0.0063016	-0.0631201	-0.00932141	-0.147826	-0.161702	-0.242328	-0.191316	-0.390041	-0.147826	-0.138279	-0.248629	-0.128196	-0.38072	0	0	0	0	0	0	0	0	0	0
GSTM2	GSTM2_HUMAN	Glutathione S-transferase Mu 2	1	-1.60171e-16	-0.0662663	-0.0421512	0.0648223	0.164238	0.0792067	0.0190604	-0.169921	-0.16242	-0.512746	0.0792067	0.0853268	-0.12777	-0.227242	-0.676984	0	0	0	0	0	0	0	0	0	0
GSTM3	GSTM3_HUMAN	Glutathione S-transferase Mu 3	1	0	-0.0347945	-0.0474229	0.141875	0.0993375	-0.0540403	0.0918726	0.126022	-0.0557457	0.0476298	-0.0540403	0.126667	0.173445	-0.19762	-0.0517077	0	0	0	0	0	0	0	0	0	0
GSTO1	GSTO1_HUMAN	Glutathione S-transferase omega-1	2	0	-0.0105781	-0.0416892	-0.0456678	0.0686436	0.0659834	-0.00397186	0.124429	0.0143651	-0.062644	0.0659834	0.00660623	0.166118	0.060033	-0.131288	1.11022e-16	0.0872195	0.0900659	0.0959807	0.0931748	0.13495	0.115239	0.0965006	0.0708968	0.023173
GSTP1	GSTP1_HUMAN	Glutathione S-transferase P	2	0	0.0869808	-0.109817	-0.00693747	-0.046699	-0.117479	-0.138241	-0.10097	-0.0789208	-0.115023	-0.117479	-0.225221	0.00884698	-0.0719833	-0.0683244	0	0.0250161	0.206665	0.227085	0.0912575	0.11547	0.113077	0.0798975	0.0713261	0.125543
GSS	GSHB_HUMAN	Glutathione synthetase	3	0	0.0552382	0.0285075	-0.0155768	0.0270512	-0.0459735	-0.0147227	0.0308215	-0.0471572	-0.00184439	-0.0459735	-0.0699609	0.00231394	-0.0315804	-0.0288956	0	0.0157082	0.0370497	0.0148909	0.0287476	0.00903171	0.0480235	0.0400143	0.0907103	0.0861567
GAPDH	G3P_HUMAN	Glyceraldehyde-3-phosphate dehydrogenase	4	0	0.0339846	-0.0683333	-0.100498	-0.0846036	-0.038785	0.0219328	0.119956	0.114185	0.175776	-0.038785	-0.0120519	0.188289	0.214683	0.26038	6.40988e-17	0.0937384	0.0939484	0.0752254	0.134795	0.126471	0.150883	0.123139	0.0790421	0.13443
GPD2	GPDM_HUMAN	Glycerol-3-phosphate dehydrogenase, mitochondrial	1	0	0.183518	0.0884692	-0.0103993	0.0857957	0.117057	0.076857	-0.0444153	-0.14045	0.177278	0.117057	-0.106661	-0.132885	-0.130051	0.0914818	0	0	0	0	0	0	0	0	0	0
GARS	SYG_HUMAN	Glycine--tRNA ligase	2	0	0.0289611	0.0571571	0.0635162	0.14366	0.0898351	0.0768688	-0.00663345	0.156492	0.204268	0.0898351	0.0479077	-0.0637905	0.0929756	0.0606087	0	0.0298047	0.0493647	0.00917456	0.0717316	0.0272682	0.12817	0.170687	0.0698943	0.161542
PYGB	PYGB_HUMAN	Glycogen phosphorylase, brain form	1	0	-0.100352	-0.0657867	0.0195149	-0.022474	-0.0501594	-0.109851	-0.237706	-0.164933	-0.0604997	-0.0501594	-0.00949935	-0.171919	-0.184448	-0.0380258	0	0	0	0	0	0	0	0	0	0
NMT1	NMT1_HUMAN	Glycylpeptide N-tetradecanoyltransferase 1	1	0	-0.0726248	-0.0836335	0.00463051	-0.00138187	-0.107068	-0.243298	-0.140798	-0.104812	-0.0833612	-0.107068	-0.170673	-0.0571646	-0.109443	-0.0819793	0	0	0	0	0	0	0	0	0	0
GLOD4	GLOD4_HUMAN	Glyoxalase domain-containing protein 4	2	0	0.0796978	0.0980899	0.0788311	0.138856	0.106872	-0.0593702	-0.00676779	0.0686941	0.0128097	0.106872	-0.139068	-0.104858	-0.010137	-0.126047	0	0.110722	0.0377594	0.158855	0.068659	0.0365561	0.121314	0.046367	0.043674	0.0663075
GRHPR	GRHPR_HUMAN	Glyoxylate reductase/hydroxypyruvate reductase	3	0	-0.0318121	-0.0488487	-0.0151807	-0.0224052	0.123036	-0.0792294	-0.104287	-0.15893	-0.175909	0.123036	-0.0474173	-0.0554386	-0.14375	-0.153504	0	0.0665489	0.0322644	0.0609503	0.0383916	0.146985	0.102095	0.163047	0.0928214	0.134167
GPC1	GPC1_HUMAN	Glypican-1	1	0	0.485708	0.0862581	0.128951	0.267695	0.134134	0.183371	0.263031	-0.0168776	0.035231	0.134134	-0.302337	0.176773	-0.145828	-0.232464	0	0	0	0	0	0	0	0	0	0
GMPS	GUAA_HUMAN	GMP synthase [glutamine-hydrolyzing]	1	-1.60171e-16	0.198931	0.133874	0.259806	0.193864	0.218679	0.114609	0.165706	0.186177	0.0561717	0.218679	-0.084322	0.0318318	-0.0736289	-0.137693	0	0	0	0	0	0	0	0	0	0
GLG1	GSLG1_HUMAN	Golgi apparatus protein 1	1	0	0.0624496	0.180192	0.168308	0.175226	0.151328	-0.0282851	0.0149871	-0.0299347	0.0241273	0.151328	-0.0907347	-0.165204	-0.198242	-0.151099	0	0	0	0	0	0	0	0	0	0
GOLM1	GOLM1_HUMAN	Golgi membrane protein 1	2	0	0.0125876	-0.0667032	-0.0772844	-0.142609	-0.157779	-0.192176	-0.144925	-0.138885	-0.209898	-0.157779	-0.204764	-0.0782213	-0.0616001	-0.0672886	0	0.154524	0.0636891	0.0766091	0.101664	0.0548875	0.0162657	0.0679632	0.0335433	0.0233514
GOLPH3	GOLP3_HUMAN	Golgi phosphoprotein 3	2	0	-0.0755439	-0.131988	-0.0873882	0.140943	-0.0114118	-0.141383	0.0715928	-0.00679597	-0.100351	-0.0114118	-0.0658388	0.203581	0.0805923	-0.241293	0	0.117281	0.0858517	0.0760548	0.266409	0.150662	0.095854	0.0476839	0.237739	0.130037
ACBD3	GCP60_HUMAN	Golgi resident protein GCP60	1	0	0.0523978	0.082792	0.0085459	0.000116728	-0.355413	-0.285401	0.0627726	-0.00718244	-0.0215521	-0.355413	-0.337799	-0.0200194	-0.0157283	-0.0216689	0	0	0	0	0	0	0	0	0	0
GOLGA2	GOGA2_HUMAN	Golgin subfamily A member 2	3	0	-0.0683277	0.00653743	-0.00339316	-0.0519878	0.0597164	-0.0906598	0.0303847	-0.0530248	-0.230611	0.0597164	-0.0223321	0.0238472	-0.0496316	-0.178623	0	0.0671835	0.0452394	0.0415367	0.0607235	0.149123	0.063116	0.0621736	0.0758815	0.0148088
PIGS	PIGS_HUMAN	GPI transamidase component PIG-S	1	0	-0.00383909	0.167845	0.0392582	0.125352	-0.0522903	-0.0959827	0.038446	0.0282794	-0.0766662	-0.0522903	-0.0921436	-0.129399	-0.0109788	-0.202018	0	0	0	0	0	0	0	0	0	0
GPR56	GPR56_HUMAN	G-protein coupled receptor 56	1	0	-0.027326	0.0424557	0.0103721	0.0471203	-0.0585909	-0.211364	-0.13727	-0.108407	0.0266787	-0.0585909	-0.184038	-0.179725	-0.118779	-0.0204416	0	0	0	0	0	0	0	0	0	0
GRN	GRN_HUMAN	Granulins	1	0	-0.102219	-0.0768578	-0.132505	0.0693191	0.00245083	0.0637706	-0.0508596	-0.0790261	-0.0754734	0.00245083	0.16599	0.0259982	0.0534785	-0.144792	0	0	0	0	0	0	0	0	0	0
GRSF1	GRSF1_HUMAN	G-rich sequence factor 1	3	0	-0.0262706	-0.120889	0.0844527	0.113847	0.0293584	-0.0683759	-0.0219704	-0.0821358	-0.0942713	0.0293584	-0.0421054	0.0989185	-0.166588	-0.208118	0	0.202665	0.125642	0.201042	0.125394	0.128892	0.120804	0.225299	0.277809	0.0773151
GRB2	GRB2_HUMAN	Growth factor receptor-bound protein 2	1	0	-0.0549245	0.0505419	0.00616969	0.0122748	0.0699319	0.00334332	0.0153047	-0.0617431	-0.0263244	0.0699319	0.0582678	-0.0352372	-0.0679128	-0.0385992	0	0	0	0	0	0	0	0	0	0
GHITM	GHITM_HUMAN	Growth hormone-inducible transmembrane protein	2	0	0.0837953	0.0752076	0.157796	-0.00780737	-0.0489245	0.062891	0.137037	-0.162834	0.00706852	-0.0489245	-0.0209043	0.0618293	-0.32063	0.0148759	1.11022e-16	0.141641	0.185057	0.241686	0.1036	0.136611	0.0158318	0.225965	0.132175	0.32042
GDF15	GDF15_HUMAN	Growth/differentiation factor 15	2	0	-0.34191	-0.41595	-0.314484	-0.483584	-0.0303663	0.484774	0.388303	-0.152281	-0.595739	-0.0303663	0.826683	0.804254	0.162203	-0.112156	0	0.147557	0.168914	0.225704	0.136864	0.166472	0.0437085	0.246312	0.115594	0.0913086
AK3	KAD3_HUMAN	GTP:AMP phosphotransferase AK3, mitochondrial	1	0	-0.0113807	-0.23271	-0.0406017	-0.110587	-0.163141	-0.113904	-0.149505	-0.23359	-0.222967	-0.163141	-0.102524	0.0832049	-0.192988	-0.112381	0	0	0	0	0	0	0	0	0	0
NRAS	RASN_HUMAN	GTPase NRas	2	0	0.0915224	0.0508032	0.0532572	0.0644796	0.019853	-0.0545744	0.180076	0.0969946	0.0950691	0.019853	-0.146097	0.129273	0.0437374	0.0305895	0	0.0228563	0.026651	0.0998762	0.00683182	0.0996559	0.118277	0.0825722	0.0175441	0.151175
GAPVD1	GAPD1_HUMAN	GTPase-activating protein and VPS9 domain-containing protein 1	1	0	0.0763342	-0.141797	-0.109199	-0.276886	-0.205961	-0.0752972	-0.0947016	-0.229249	-0.152383	-0.205961	-0.151631	0.0470954	-0.12005	0.124503	0	0	0	0	0	0	0	0	0	0
RAN	RAN_HUMAN	GTP-binding nuclear protein Ran	2	0	0.0291007	0.0164178	0.152393	0.126311	0.0719877	0.0717071	0.155371	0.0442806	0.129518	0.0719877	0.0426064	0.138953	-0.108113	0.00320708	0	0.151731	0.0962734	0.204381	0.151929	0.054534	0.0703539	0.143804	0.19798	0.14791
RHEB	RHEB_HUMAN	GTP-binding protein Rheb	3	0	0.0294873	0.0176236	0.043348	0.0945115	0.0502242	0.0545801	0.0384247	0.014299	-0.0274355	0.0502242	0.0250929	0.0208011	-0.029049	-0.121947	7.85046e-17	0.0447353	0.088508	0.0574789	0.0177601	0.0446719	0.0487083	0.0309839	0.0205312	0.0833675
GNAI1	GNAI1_HUMAN	Guanine nucleotide-binding protein G(i) subunit alpha-1	1	0	0.0875658	0.0718004	-0.0394638	0.227359	-0.187253	0.0597639	-0.196948	-0.00592848	0.00430325	-0.187253	-0.0278019	-0.268748	0.0335353	-0.223055	0	0	0	0	0	0	0	0	0	0
GNAI2	GNAI2_HUMAN	Guanine nucleotide-binding protein G(i) subunit alpha-2	2	0	0.161756	-0.18095	-0.0195722	-0.171451	0.0454969	-0.163739	-0.250493	-0.110504	-0.125963	0.0454969	-0.325495	-0.069543	-0.0909318	0.0454881	0	0.176502	0.118747	0.0199322	0.103387	0.072643	0.00918375	0.109616	0.0632276	0.04031
GNG12	GBG12_HUMAN	Guanine nucleotide-binding protein G(I)/G(S)/G(O) subunit gamma-12	1	0	-0.0715346	0.0764947	0.232789	0.199709	-0.00925042	0.0256004	0.234774	0.0915896	0.147799	-0.00925042	0.0971349	0.15828	-0.1412	-0.05191	0	0	0	0	0	0	0	0	0	0
GNB3	GBB3_HUMAN	Guanine nucleotide-binding protein G(I)/G(S)/G(T) subunit beta-3	3	0	0.0339041	-0.0599671	0.0720289	-0.00423685	-0.17933	-0.00867699	-0.149335	-0.0976934	-0.0589334	-0.17933	-0.0425811	-0.0893683	-0.169722	-0.0546965	0	0.0172538	0.0569626	0.028192	0.0599782	0.102659	0.0317565	0.114911	0.0953335	0.123957
GNAI3	GNAI3_HUMAN	Guanine nucleotide-binding protein G(k) subunit alpha	2	0	0.034477	-0.107428	-0.0252636	0.230937	-0.122377	0.259385	-0.068338	-0.0133646	0.0318117	-0.122377	0.224908	0.0390899	0.011899	-0.199125	0	0.0117424	0.0498238	0.069004	0.0593533	0.163946	0.106705	0.142358	0.121323	0.226534
GNAS	GNAS2_HUMAN	Guanine nucleotide-binding protein G(s) subunit alpha isoforms short	2	0	-0.0745801	-0.0743935	-0.0543772	0.129995	0.027252	-0.129494	-0.190186	-0.247452	-0.199802	0.027252	-0.0549134	-0.115793	-0.193075	-0.329797	0	0.000660289	0.0112591	0.0217155	0.201948	0.100413	0.0243112	0.081234	0.0439636	0.0146617
GNAS	GNAS1_HUMAN	Guanine nucleotide-binding protein G(s) subunit alpha isoforms XLas	2	0	-0.102184	-0.211376	-0.115427	-0.153624	-0.0629975	-0.137495	-0.183275	-0.16914	-0.10199	-0.0629975	-0.0353113	0.0281014	-0.0537134	0.0516348	0	0.0209591	0.0814152	0.0531333	0.070842	0.0855043	0.0748226	0.0657294	0.0771278	0.124848
GNB2L1	GBLP_HUMAN	Guanine nucleotide-binding protein subunit beta-2-like 1	3	0	-0.160859	-0.142837	-0.218666	-0.255039	0.0310878	0.106675	0.101355	0.105233	0.00120898	0.0310878	0.267534	0.244192	0.323899	0.256248	0	0.0685277	0.103966	0.0780224	0.0747038	0.135567	0.169478	0.135856	0.209439	0.165077
GNL3	GNL3_HUMAN	Guanine nucleotide-binding protein-like 3	3	0	0.0907358	0.121243	0.0988215	0.112615	0.0506613	0.0539396	0.109296	0.115514	0.126559	0.0506613	-0.0367961	-0.0119474	0.0166921	0.013944	0	0.0868457	0.0390404	0.0183641	0.00954616	0.0209037	0.0774292	0.057334	0.0438475	0.0590102
GNL3L	GNL3L_HUMAN	Guanine nucleotide-binding protein-like 3-like protein	1	0	0.169945	0.072329	0.148491	-0.0029357	0.195842	0.0642891	0.11228	0.140234	0.0668518	0.195842	-0.105656	0.039951	-0.00825715	0.0697875	0	0	0	0	0	0	0	0	0	0
NHP2	NHP2_HUMAN	H/ACA ribonucleoprotein complex subunit 2	1	-1.60171e-16	0.0575076	-0.363944	-0.322624	-0.135223	-0.00512213	-0.225409	-0.195297	-0.276914	-0.281862	-0.00512213	-0.282916	0.168646	0.0457096	-0.146639	0	0	0	0	0	0	0	0	0	0
DKC1	DKC1_HUMAN	H/ACA ribonucleoprotein complex subunit 4	3	0	-0.0420826	0.103732	0.274142	0.213824	0.0230352	-0.0218318	0.154579	0.186211	0.201625	0.0230352	0.0202508	0.0508467	-0.0879308	-0.0121985	7.85046e-17	0.0242191	0.0969881	0.327353	0.08255	0.0996331	0.0948664	0.161783	0.138322	0.0495204
HSPA1A	HSP71_HUMAN	Heat shock 70 kDa protein 1A/1B	4	0	0.0805793	0.0323242	0.191521	0.305729	0.024852	0.12961	0.0617195	0.107744	0.168514	0.024852	0.049031	0.0293953	-0.0837768	-0.137214	0	0.0602831	0.0987815	0.108277	0.143006	0.0695468	0.113889	0.208811	0.139403	0.19631
HSPA4	HSP74_HUMAN	Heat shock 70 kDa protein 4	4	0	0.0530586	-0.00854632	-0.0509758	0.0667895	0.0180906	0.00109387	-0.00252704	0.0497133	-0.0448565	0.0180906	-0.0519647	0.00601928	0.100689	-0.111646	6.40988e-17	0.0684924	0.120342	0.110842	0.0890906	0.0560574	0.126174	0.120375	0.142688	0.165532
HSPA8	HSP7C_HUMAN	Heat shock cognate 71 kDa protein	4	0	0.0404714	0.0676416	0.0791898	0.0779568	0.0508174	0.191644	0.227425	0.282252	0.44356	0.0508174	0.151173	0.159784	0.203062	0.365603	6.40988e-17	0.0761629	0.0466302	0.063808	0.134375	0.0572095	0.0574116	0.0598316	0.042145	0.0753902
HSPH1	HS105_HUMAN	Heat shock protein 105 kDa	2	0	0.0996629	-0.00441206	0.0716316	0.0346445	0.174293	0.11907	-0.0407006	0.128112	0.182406	0.174293	0.0194074	-0.0362885	0.0564807	0.147762	0	0.0712789	0.0248589	0.0770982	0.0310086	0.0561802	0.0451671	0.0938124	0.0204166	0.0823017
TRAP1	TRAP1_HUMAN	Heat shock protein 75 kDa, mitochondrial	4	0	0.0176223	-0.119969	-0.139878	-0.027754	0.0551858	-0.0562297	-0.117463	-0.184435	-0.174485	0.0551858	-0.0738521	0.00250538	-0.0445566	-0.146731	0	0.108315	0.105685	0.102882	0.141822	0.150814	0.114089	0.0907933	0.0891115	0.0977065
HSPB1	HSPB1_HUMAN	Heat shock protein beta-1	4	0	0.12515	0.0387349	0.0996589	0.276688	0.0136848	0.216092	0.19172	0.122351	0.0902856	0.0136848	0.0909424	0.152986	0.0226925	-0.186402	6.40988e-17	0.0540135	0.0290825	0.123424	0.230127	0.100748	0.0741121	0.0863731	0.1125	0.146664
HSP90AA1	HS90A_HUMAN	Heat shock protein HSP 90-alpha	4	0	0.0224027	0.00667116	-0.0258728	0.183648	-0.0615068	-0.0257719	-0.0100289	-0.0617957	0.0605128	-0.0615068	-0.0481747	-0.0167001	-0.0359229	-0.123135	6.40988e-17	0.116575	0.0320522	0.0692299	0.0728108	0.114804	0.0749743	0.0779824	0.142321	0.16928
HSP90AB1	HS90B_HUMAN	Heat shock protein HSP 90-beta	4	0	0.0249028	0.00689888	0.00559485	0.0904549	0.00434586	0.170223	0.118318	0.165529	0.250099	0.00434586	0.14532	0.111419	0.159934	0.159645	0	0.0359428	0.0544317	0.0364023	0.058404	0.0520994	0.0587261	0.0495585	0.0743158	0.0647216
HN1L	HN1L_HUMAN	Hematological and neurological expressed 1-like protein	2	0	-0.012525	0.0493823	0.266906	0.0741496	-0.0347011	0.0313459	0.0342552	0.117842	0.147859	-0.0347011	0.0438709	-0.0151271	-0.149064	0.0737089	0	0.000145065	0.0689036	0.0867862	0.0234573	0.0115883	0.000371545	0.0295726	0.129625	0.156337
HMOX1	HMOX1_HUMAN	Heme oxygenase 1	1	0	-0.207396	0.115629	0.254047	0.222118	0.0955349	-0.106804	-0.048619	-0.120994	0.132269	0.0955349	0.100592	-0.164248	-0.375041	-0.0898486	0	0	0	0	0	0	0	0	0	0
HMOX2	HMOX2_HUMAN	Heme oxygenase 2	1	0	0.0133833	0.11276	-0.00137397	0.0481408	0.0816117	0.0341206	0.101423	0.171618	0.0847203	0.0816117	0.0207373	-0.0113379	0.172992	0.0365795	0	0	0	0	0	0	0	0	0	0
HEBP1	HEBP1_HUMAN	Heme-binding protein 1	3	0	-0.1292	-0.0634838	-0.0460512	-0.172714	-0.0454327	-0.118073	-0.120252	-0.17209	-0.194294	-0.0454327	0.0111271	-0.0567685	-0.126039	-0.0215809	0	0.0351767	0.0606532	0.0823954	0.0466052	0.0290894	0.055634	0.0077922	0.0617095	0.0485487
HGS	HGS_HUMAN	Hepatocyte growth factor-regulated tyrosine kinase substrate	1	0	-0.679633	-0.397741	-0.075759	-0.287459	-0.110232	-0.331147	-0.156963	-0.131024	-0.263525	-0.110232	0.348486	0.240778	-0.0552651	0.0239331	0	0	0	0	0	0	0	0	0	0
HDGF	HDGF_HUMAN	Hepatoma-derived growth factor	2	0	0.0493487	-0.157641	-0.0433253	-0.0352004	-0.121449	0.0186128	0.00680052	-0.122222	0.0543922	-0.121449	-0.0307359	0.164442	-0.0788967	0.0895926	1.11022e-16	0.0193908	0.112424	0.0216388	0.0507029	0.0253925	0.0633965	0.105426	0.052896	0.167304
HP1BP3	HP1B3_HUMAN	Heterochromatin protein 1-binding protein 3	3	0	0.238691	0.256092	0.248846	0.116763	0.159666	0.164747	0.189729	0.098546	0.101335	0.159666	-0.0739437	-0.0663626	-0.1503	-0.0154279	0	0.269681	0.232721	0.214134	0.135219	0.294832	0.0970119	0.138755	0.182232	0.123785
HNRNPAB	ROAA_HUMAN	Heterogeneous nuclear ribonucleoprotein A/B	2	0	0.0366514	-0.0254083	0.205455	0.385934	-0.143859	0.139674	0.295248	0.248478	0.441124	-0.143859	0.103022	0.320656	0.0430229	0.0551902	0	0.0802405	0.0813442	0.207926	0.020924	0.0697122	0.161628	0.312105	0.151047	0.361692
HNRNPA0	ROA0_HUMAN	Heterogeneous nuclear ribonucleoprotein A0	3	0	-0.0361776	0.00989948	0.068031	0.143309	0.110744	0.0417352	0.098734	0.00880364	0.0896759	0.110744	0.0779128	0.0888345	-0.0592274	-0.0536329	0	0.0887172	0.0333485	0.0791793	0.184096	0.0495659	0.0955988	0.0983843	0.0678524	0.113752
HNRNPA1	ROA1_HUMAN	Heterogeneous nuclear ribonucleoprotein A1	3	0	-0.0760254	0.126038	-0.0281523	0.000637737	0.305524	0.425238	0.529466	0.506686	0.436328	0.305524	0.501263	0.403427	0.534839	0.43569	0	0.10067	0.185925	0.0998815	0.121878	0.17067	0.158391	0.153025	0.0948665	0.195971
HNRNPA3	ROA3_HUMAN	Heterogeneous nuclear ribonucleoprotein A3	2	0	0.0299553	0.0868435	0.142694	0.154986	0.0200174	0.059918	0.193681	0.186684	0.167446	0.0200174	0.0299627	0.106837	0.0439897	0.0124597	1.11022e-16	0.0577979	0.0833506	0.0715501	0.0125082	0.0717395	0.0585051	0.0318702	0.0330452	0.0773581
HNRNPD	HNRPD_HUMAN	Heterogeneous nuclear ribonucleoprotein D0	3	0	0.00817528	-0.0344496	0.00329525	0.0193181	-0.104006	0.0327715	0.0484032	0.00636749	-0.00619148	-0.104006	0.0245962	0.0828528	0.00307224	-0.0255096	0	0.151281	0.105232	0.150443	0.148279	0.120315	0.166013	0.134065	0.177504	0.158897
HNRNPDL	HNRDL_HUMAN	Heterogeneous nuclear ribonucleoprotein D-like	2	0	-0.0425802	-0.0447005	-0.142446	-0.00299604	-0.110204	0.122119	0.01347	0.00153324	-0.100923	-0.110204	0.164699	0.0581705	0.143979	-0.0979273	0	0.0116567	0.00617277	0.0341106	0.205472	0.105741	0.0176951	0.118524	0.0520525	0.0664462
HNRNPF	HNRPF_HUMAN	Heterogeneous nuclear ribonucleoprotein F	2	0	0.208139	0.110755	0.196233	0.127475	0.0185688	0.0502301	0.0224214	0.0087615	-0.0379275	0.0185688	-0.157908	-0.0883332	-0.187472	-0.165403	0	0.104442	0.02348	0.0938399	0.0665023	0.0279485	0.0917779	0.12751	0.071989	0.148763
HNRNPH1	HNRH1_HUMAN	Heterogeneous nuclear ribonucleoprotein H	3	0	0.112743	0.137508	0.153133	0.230291	0.0830779	0.184154	0.314996	0.3336	0.415046	0.0830779	0.0714107	0.177488	0.180467	0.184755	0	0.0410429	0.145146	0.115583	0.0293146	0.109937	0.0484278	0.0871155	0.138728	0.248613
HNRNPH2	HNRH2_HUMAN	Heterogeneous nuclear ribonucleoprotein H2	4	0	0.0423541	0.0700891	0.0258232	0.0155986	0.0801787	0.0601417	0.0864689	0.0862046	0.104329	0.0801787	0.0177876	0.0163798	0.0603814	0.08873	6.40988e-17	0.0274363	0.0606686	0.069061	0.0776606	0.0329159	0.0478267	0.0304102	0.0282461	0.0870545
HNRNPH3	HNRH3_HUMAN	Heterogeneous nuclear ribonucleoprotein H3	4	0	0.0212042	0.102226	0.026061	0.177692	0.029256	0.151981	0.0543798	0.122023	0.261593	0.029256	0.130777	-0.0478466	0.0959625	0.0839012	0	0.0750069	0.059925	0.0686412	0.252756	0.0808648	0.227928	0.0845714	0.035728	0.193189
HNRNPK	HNRPK_HUMAN	Heterogeneous nuclear ribonucleoprotein K	4	0	0.0820209	-0.00420318	0.0177232	0.0662694	-0.0231727	0.0402407	0.0568344	0.0813284	0.0967122	-0.0231727	-0.0417801	0.0610375	0.0636052	0.0304427	1.11022e-16	0.0125729	0.0551615	0.0780162	0.0897024	0.0927842	0.0929452	0.104684	0.0928533	0.154146
HNRNPL	HNRPL_HUMAN	Heterogeneous nuclear ribonucleoprotein L	3	0	-0.0439142	0.0618261	0.0428878	-0.0107689	-0.0740957	-0.103406	-0.0217977	-0.0766363	0.0132555	-0.0740957	-0.0594913	-0.0836239	-0.119524	0.0240245	0	0.0279531	0.105972	0.103473	0.122982	0.0511741	0.0508307	0.0258167	0.0601884	0.038967
HNRNPM	HNRPM_HUMAN	Heterogeneous nuclear ribonucleoprotein M	4	0	0.0340086	0.0119875	0.0628432	-0.0556519	-0.0181306	-0.0463563	0.0402895	0.0492168	0.0124063	-0.0181306	-0.0803649	0.0283019	-0.0136264	0.0680582	0	0.0755664	0.0981323	0.133405	0.235046	0.0330486	0.0707884	0.103213	0.0674978	0.106105
SYNCRIP	HNRPQ_HUMAN	Heterogeneous nuclear ribonucleoprotein Q	3	0	0.040011	0.0703174	0.0354779	0.135446	-0.00968346	0.0575385	0.0773332	0.11864	0.140953	-0.00968346	0.0175275	0.00701583	0.0831621	0.00550698	7.85046e-17	0.0553797	0.0742207	0.11267	0.0537212	0.13271	0.142253	0.105711	0.140121	0.12901
HNRNPR	HNRPR_HUMAN	Heterogeneous nuclear ribonucleoprotein R	2	0	-0.00679252	0.0432625	0.0649765	0.0956912	-0.0467505	-0.0328231	0.0783028	0.118691	0.102119	-0.0467505	-0.0260306	0.0350403	0.0537145	0.00642746	0	0.0155972	0.0552078	0.000125693	0.0292337	0.0228472	0.00297921	0.0101272	0.050856	0.0303783
HNRNPU	HNRPU_HUMAN	Heterogeneous nuclear ribonucleoprotein U	4	0	0.0379619	0.103494	0.0741721	0.0567399	0.0215139	0.0769949	0.196953	0.255316	0.329493	0.0215139	0.039033	0.0934586	0.181144	0.272753	0	0.0776199	0.0966117	0.0904763	0.144338	0.0946514	0.0844295	0.121733	0.0924014	0.0796409
HNRNPUL1	HNRL1_HUMAN	Heterogeneous nuclear ribonucleoprotein U-like protein 1	1	0	-0.0690501	0.115021	-0.0285104	0.0230574	-0.287514	-0.173467	-0.0870492	-0.181926	-0.153514	-0.287514	-0.104417	-0.20207	-0.153416	-0.176572	0	0	0	0	0	0	0	0	0	0
HNRNPUL2	HNRL2_HUMAN	Heterogeneous nuclear ribonucleoprotein U-like protein 2	1	0	0.0326582	0.0759507	0.0906799	-0.0531186	0.0518091	-0.0271465	0.138176	-0.0768351	0.0268895	0.0518091	-0.0598048	0.0622257	-0.167515	0.0800081	0	0	0	0	0	0	0	0	0	0
HNRNPA2B1	ROA2_HUMAN	Heterogeneous nuclear ribonucleoproteins A2/B1	4	0	0.016783	0.0863991	0.0907771	0.0680719	-0.00413319	-0.046331	0.0889138	0.0556078	0.0905711	-0.00413319	-0.063114	0.00251477	-0.0351694	0.0224992	6.40988e-17	0.0165422	0.110188	0.0976217	0.0538614	0.0441304	0.0870019	0.0451236	0.060545	0.0808438
HNRNPC	HNRPC_HUMAN	Heterogeneous nuclear ribonucleoproteins C1/C2	4	0	0.097429	-0.00596992	0.0275776	-0.00236113	0.0342356	0.159084	0.12059	0.132308	0.0113327	0.0342356	0.0616546	0.12656	0.104731	0.0136938	0	0.0338121	0.0485049	0.150059	0.174945	0.0773224	0.0839953	0.143604	0.160079	0.175944
HK1	HXK1_HUMAN	Hexokinase-1	2	0	-0.0371701	-0.0868925	-0.158271	-0.133201	-0.0749505	-0.0387758	-0.0529046	-0.0670938	0.0144639	-0.0749505	-0.00160575	0.0339879	0.0911772	0.147665	1.11022e-16	0.0624474	0.0194957	0.00653033	0.0300628	0.0157868	0.0568801	0.11031	0.123169	0.0968316
HK2	HXK2_HUMAN	Hexokinase-2	2	0	-0.0275906	0.0114889	-0.0810875	-0.234997	-0.0488012	0.0250344	0.324973	0.374083	0.0790462	-0.0488012	0.052625	0.313484	0.455171	0.314043	0	0.114912	0.0237482	0.0481419	0.0443699	0.0218368	0.0543888	0.187374	0.173149	0.119136
HMGB1	HMGB1_HUMAN	High mobility group protein B1	1	0	0.322891	-0.0792738	0.285349	0.568305	0.106608	0.29911	0.625204	0.477767	0.617311	0.106608	-0.0237805	0.704477	0.192418	0.0490058	0	0	0	0	0	0	0	0	0	0
HINT1	HINT1_HUMAN	Histidine triad nucleotide-binding protein 1	1	-1.60171e-16	0.0776145	-0.086748	-0.00688185	-0.0687979	-0.103401	0.22216	-0.0235177	-0.0562809	0.0563589	-0.103401	0.144545	0.0632303	-0.0493991	0.125157	0	0	0	0	0	0	0	0	0	0
HARS	SYHC_HUMAN	Histidine--tRNA ligase, cytoplasmic	1	0	0.134629	0.0907151	0.133708	0.203118	0.0820426	0.0799453	0.131894	0.194591	0.186011	0.0820426	-0.0546835	0.0411791	0.0608833	-0.0171073	0	0	0	0	0	0	0	0	0	0
HDAC1	HDAC1_HUMAN	Histone deacetylase 1	1	0	0.139409	0.403427	0.236698	0.225947	0.229495	0.10119	0.311093	0.289902	0.203213	0.229495	-0.0382191	-0.0923331	0.0532036	-0.0227336	0	0	0	0	0	0	0	0	0	0
HIST1H1C	H12_HUMAN	Histone H1.2	1	0	0.279233	0.212959	0.483737	0.319538	-0.00713275	0.10296	0.0103815	0.0489624	0.278162	-0.00713275	-0.176272	-0.202577	-0.434774	-0.0413762	0	0	0	0	0	0	0	0	0	0
HIST1H1E	H14_HUMAN	Histone H1.4	3	0	0.192318	1.14343	1.09529	1.04705	0.399558	1.00735	0.653927	0.416199	0.165909	0.399558	0.815029	-0.489499	-0.679089	-0.881144	0	0.424043	2.24266	2.04352	1.76473	0.979142	2.2339	1.10579	0.653125	0.263941
HIST1H1B	H15_HUMAN	Histone H1.5	1	0	0.0326238	0.00442309	0.195643	0.202207	-0.124508	-0.17407	-0.164529	-0.251987	0.00662088	-0.124508	-0.206694	-0.168952	-0.44763	-0.195586	0	0	0	0	0	0	0	0	0	0
H1FX	H1X_HUMAN	Histone H1x	3	0	0.235749	0.561148	0.254929	0.410524	0.0924694	0.279327	0.391602	0.132331	0.0806309	0.0924694	0.0435788	-0.169546	-0.122598	-0.329893	7.85046e-17	0.300389	0.947924	0.697164	0.518931	0.54452	0.66538	0.509136	0.304001	0.0930476
HIST1H2AD	H2A1D_HUMAN	Histone H2A type 1-D	1	0	-0.107616	-0.272867	0.223902	0.273135	-0.0949528	-0.16875	-0.100277	-0.149011	0.224409	-0.0949528	-0.0611339	0.17259	-0.372913	-0.0487265	0	0	0	0	0	0	0	0	0	0
HIST1H2AH	H2A1H_HUMAN	Histone H2A type 1-H	2	0	0.137767	0.163394	0.115823	0.732749	-0.306071	-0.158369	-0.167674	0.0149868	0.360228	-0.306071	-0.296137	-0.331068	-0.100836	-0.37252	1.11022e-16	0.0402564	0.107243	0.133871	0.500847	0.0478251	0.0446633	0.0428076	0.0735177	0.3136
H2AFZ	H2AZ_HUMAN	Histone H2A.Z	2	0	0.172662	0.232285	0.496506	0.509266	0.00970554	0.0978765	0.280948	0.392627	0.583974	0.00970554	-0.0747853	0.048663	-0.103879	0.0747081	0	0.0312181	0.0915458	0.10836	0.10968	0.165222	0.0302038	0.161652	0.0379353	0.145791
HIST1H2BJ	H2B1J_HUMAN	Histone H2B type 1-J	2	0	-0.0389401	0.12541	0.252689	0.679067	-0.0703162	0.0542947	0.0404866	0.180323	0.405049	-0.0703162	0.0932349	-0.0849238	-0.0723661	-0.274017	0	0.150462	0.0786039	0.105568	0.274029	0.0163386	0.0216793	0.0491158	0.0699658	0.0304305
HIST1H2BK	H2B1K_HUMAN	Histone H2B type 1-K	3	0	0.117572	0.319201	0.41351	0.776511	-0.00322789	0.0687659	0.236446	0.382594	0.564668	-0.00322789	-0.0488061	-0.0827548	-0.0309166	-0.211844	0	0.0732519	0.274538	0.333088	0.162992	0.124381	0.110067	0.159114	0.126063	0.199107
HIST1H2BM	H2B1M_HUMAN	Histone H2B type 1-M	1	0	-0.0489865	-0.279725	0.306287	0.405561	-0.158341	-0.0588883	0.0551268	0.0553773	0.490253	-0.158341	-0.00990172	0.334852	-0.250909	0.0846916	0	0	0	0	0	0	0	0	0	0
HIST1H3A	H31_HUMAN	Histone H3.1	4	0	0.0948388	0.182802	0.267359	0.60751	-0.127377	0.0165298	0.032173	0.105961	0.367821	-0.127377	-0.078309	-0.150629	-0.161399	-0.239689	6.40988e-17	0.0533561	0.0729732	0.141863	0.388042	0.0771721	0.0502813	0.142874	0.139312	0.204318
H3F3A	H33_HUMAN	Histone H3.3	2	0	0.175492	0.0449454	0.224483	0.756925	-0.0111029	0.21784	0.341286	0.300379	0.483871	-0.0111029	0.0423476	0.29634	0.0758965	-0.273053	0	0.0201696	0.0565244	0.248028	0.354478	0.141979	0.342122	0.405485	0.285521	0.427444
HIST1H4A	H4_HUMAN	Histone H4	4	0	0.0822919	0.17836	0.365944	0.578031	-0.178108	-0.028408	0.0658159	0.169003	0.499708	-0.178108	-0.1107	-0.112544	-0.196941	-0.078323	0	0.0402575	0.121513	0.136406	0.237654	0.147922	0.14813	0.155655	0.113993	0.254672
RBBP4	RBBP4_HUMAN	Histone-binding protein RBBP4	1	-1.60171e-16	-0.00489894	0.0166737	-0.0746644	0.530243	-0.102041	0.121153	-0.169282	0.020192	-0.165994	-0.102041	0.126052	-0.185956	0.0948564	-0.696237	0	0	0	0	0	0	0	0	0	0
KMT2D	KMT2D_HUMAN	Histone-lysine N-methyltransferase 2D	1	0	-1.48083	-2.287	-2.27087	-2.36944	-1.89679	-1.85678	-2.17982	-1.90509	-2.4135	-1.89679	-0.375953	0.107174	0.365778	-0.0440628	0	0	0	0	0	0	0	0	0	0
HLA-A	1A68_HUMAN	HLA class I histocompatibility antigen, A-68 alpha chain	4	0	0.0737423	0.0619878	0.0136372	0.0909318	0.010376	0.044791	0.00402618	0.0254305	0.0402872	0.010376	-0.0289513	-0.0579616	0.0117934	-0.0506446	6.40988e-17	0.0488534	0.146584	0.0931942	0.104727	0.0340763	0.039422	0.0664745	0.0563155	0.0667647
HLA-G	HLAG_HUMAN	HLA class I histocompatibility antigen, alpha chain G	2	0	-0.0580011	0.0132692	0.00534339	0.15679	-0.0196408	-0.133399	-0.145813	-0.0758095	-0.136527	-0.0196408	-0.0753975	-0.159082	-0.0811529	-0.293318	1.11022e-16	0.130747	0.0543284	0.09999	0.267068	0.151382	0.0568611	0.0053758	0.03718	0.0258721
HLA-C	1C12_HUMAN	HLA class I histocompatibility antigen, Cw-12 alpha chain	1	0	-0.0365663	0.136786	0.155322	0.180928	0.0579228	0.000284682	0.041966	-0.0792191	-0.379599	0.0579228	0.036851	-0.0948196	-0.234541	-0.560527	0	0	0	0	0	0	0	0	0	0
HLA-C	1C07_HUMAN	HLA class I histocompatibility antigen, Cw-7 alpha chain	1	0	-0.00620935	0.0407317	0.134813	0.17463	0.0412904	0.136799	-0.162728	-0.211093	-0.249052	0.0412904	0.143008	-0.203459	-0.345905	-0.423682	0	0	0	0	0	0	0	0	0	0
HJURP	HJURP_HUMAN	Holliday junction recognition protein	1	0	-0.0149131	0.013967	0.397444	0.0182424	0.234174	0.119904	0.0514473	0.173872	0.336409	0.234174	0.134817	0.0374803	-0.223572	0.318166	0	0	0	0	0	0	0	0	0	0
HERPUD1	HERP1_HUMAN	Homocysteine-responsive endoplasmic reticulum-resident ubiquitin-like domain member 1 protein	1	0	0.288382	0.28048	0.409122	0.269696	0.156319	0.0939966	0.297545	0.135186	0.0974671	0.156319	-0.194385	0.0170652	-0.273937	-0.172229	0	0	0	0	0	0	0	0	0	0
HCFC1	HCFC1_HUMAN	Host cell factor 1	2	0	-0.0887745	-0.152195	-0.275926	-0.229269	-0.0444413	-0.0811242	-0.441294	-0.275811	-0.291129	-0.0444413	0.00765033	-0.289099	0.00011502	-0.0618599	1.11022e-16	0.02868	0.109595	0.190409	0.0670126	0.0233555	0.107294	0.0851138	0.00785122	0.109005
ST13	F10A1_HUMAN	Hsc70-interacting protein	4	0	-0.0766043	-0.0397405	-0.130623	-0.135989	0.047405	0.0538663	0.0623088	0.0188151	0.00551638	0.047405	0.130471	0.102049	0.149438	0.141505	6.40988e-17	0.0667036	0.0320136	0.0577985	0.11	0.020061	0.0898546	0.0837011	0.115837	0.0898063
CDC37	CDC37_HUMAN	Hsp90 co-chaperone Cdc37	1	0	0.00470103	0.0551964	0.0140912	-0.00944489	-0.0811819	-0.189944	-0.0634165	-0.179634	-0.433881	-0.0811819	-0.194645	-0.118613	-0.193725	-0.424437	0	0	0	0	0	0	0	0	0	0
HADH	HCDH_HUMAN	Hydroxyacyl-coenzyme A dehydrogenase, mitochondrial	2	0	0.258629	0.00998874	0.0803721	0.189286	0.122657	0.249596	0.0791746	0.0439975	0.181237	0.122657	-0.00903233	0.0691858	-0.0363746	-0.00804968	0	0.22849	0.0388477	0.0634918	0.10497	0.0187779	0.0932854	0.129606	0.0512322	0.000137027
HMGCS1	HMCS1_HUMAN	Hydroxymethylglutaryl-CoA synthase, cytoplasmic	3	0	0.0616751	0.0682325	0.163677	0.275034	-0.0339084	0.154384	0.313498	0.538738	0.607744	-0.0339084	0.0927088	0.245266	0.375061	0.33271	0	0.0369976	0.0382377	0.04148	0.0870242	0.0826881	0.0568392	0.129107	0.131962	0.138739
HSDL2	HSDL2_HUMAN	Hydroxysteroid dehydrogenase-like protein 2	3	0	0.0925628	-0.0141786	-0.0246642	-0.0976819	0.112507	0.0405498	0.020295	0.00475163	-0.0726049	0.112507	-0.052013	0.0344736	0.0294158	0.025077	0	0.0493993	0.0398632	0.0611927	0.0603352	0.0532627	0.0629306	0.0587295	0.0455225	0.0605216
HPRT1	HPRT_HUMAN	Hypoxanthine-guanine phosphoribosyltransferase	2	0	0.129959	-0.0149702	0.0701416	0.106371	0.0316078	0.0830274	0.0779989	0.0780389	0.146405	0.0316078	-0.0469315	0.092969	0.00789735	0.0400342	1.11022e-16	0.0188532	0.0820977	0.00516326	0.0367778	0.0186646	0.110674	0.105996	0.0328835	0.0236153
HYOU1	HYOU1_HUMAN	Hypoxia up-regulated protein 1	1	0	0.252557	0.174488	0.186594	0.137981	0.396666	0.265628	0.178464	0.0583474	0.0313223	0.396666	0.0130713	0.00397622	-0.128246	-0.106659	0	0	0	0	0	0	0	0	0	0
IER2	IER2_HUMAN	Immediate early response gene 2 protein	2	0	-0.302811	-0.284798	-0.273144	-0.257752	0.613638	0.865921	0.15048	-0.352417	-0.564552	0.613638	1.16873	0.435278	-0.079273	-0.3068	0	0.0873617	0.155172	0.106959	0.186282	0.577559	1.06745	0.205864	0.000584333	0.0387019
IMUP	IMUP_HUMAN	Immortalization up-regulated protein	1	-1.60171e-16	-0.13698	-0.174994	0.118458	-0.0352772	0.0284212	0.0576634	0.224756	-0.103368	0.193638	0.0284212	0.194643	0.399751	-0.221826	0.228915	0	0	0	0	0	0	0	0	0	0
IGBP1	IGBP1_HUMAN	Immunoglobulin-binding protein 1	1	0	0.225096	-0.180978	-0.166819	0.27537	0.692518	0.7824	1.24568	0.927931	0.650267	0.692518	0.557304	1.42665	1.09475	0.374896	0	0	0	0	0	0	0	0	0	0
KPNA2	IMA1_HUMAN	Importin subunit alpha-1	4	0	0.0298197	0.196787	0.19281	0.308259	0.185759	0.132428	0.0232719	0.0626644	0.132645	0.185759	0.102608	-0.173516	-0.130145	-0.175614	0	0.0501409	0.203118	0.0726982	0.142749	0.173801	0.0673698	0.107204	0.097741	0.122223
KPNB1	IMB1_HUMAN	Importin subunit beta-1	3	0	-0.029533	-0.129467	-0.120633	-0.20706	-0.0867309	-0.134481	-0.229477	-0.123457	-0.105234	-0.0867309	-0.104948	-0.10001	-0.00282454	0.101826	0	0.0152348	0.0919965	0.0516903	0.123665	0.0544811	0.0261682	0.126632	0.114225	0.0404026
IPO5	IPO5_HUMAN	Importin-5	3	0	-0.0801745	-0.0358369	-0.174904	-0.131257	0.0650039	0.0941018	0.063338	0.0842185	-0.0371606	0.0650039	0.174276	0.099175	0.259122	0.0940963	7.85046e-17	0.104542	0.0953767	0.0835994	0.0395027	0.0873297	0.17085	0.131336	0.116898	0.115093
IPO7	IPO7_HUMAN	Importin-7	3	0	-0.0527897	-0.107068	-0.157156	-0.0177413	0.102527	0.192858	0.202507	0.143744	0.245709	0.102527	0.245647	0.309575	0.3009	0.26345	0	0.0275887	0.0394008	0.108139	0.0432261	0.062495	0.0329836	0.0642316	0.0697931	0.0647193
IPO9	IPO9_HUMAN	Importin-9	3	0	0.12175	0.0539436	0.0888495	0.0604806	0.112459	-0.00324824	-0.040225	0.00414493	0.00910879	0.112459	-0.124999	-0.0941686	-0.0847046	-0.0513718	7.85046e-17	0.139683	0.0737106	0.0471624	0.118025	0.104737	0.0984611	0.0917311	0.0791388	0.0924696
MCL1	MCL1_HUMAN	Induced myeloid leukemia cell differentiation protein Mcl-1	3	0	-0.0666168	0.0198925	-0.0587591	-0.105235	-0.00552652	0.271653	0.411458	0.480875	0.366743	-0.00552652	0.338269	0.391566	0.539634	0.471978	0	0.101706	0.0338071	0.0612989	0.107991	0.0724633	0.137606	0.179769	0.178787	0.133168
INCENP	INCE_HUMAN	Inner centromere protein	1	0	0.675697	0.618965	0.631804	0.439433	0.327333	0.334977	0.412003	0.359346	0.195697	0.327333	-0.34072	-0.206962	-0.272459	-0.243735	0	0	0	0	0	0	0	0	0	0
PPA1	IPYR_HUMAN	Inorganic pyrophosphatase	3	0	0.00423662	0.0230901	-0.0364648	-0.00363571	0.0395148	0.0826939	0.0212232	0.0348634	0.0105352	0.0395148	0.0784573	-0.0018669	0.0713282	0.0141709	0	0.047093	0.0429083	0.113354	0.0692871	0.0749883	0.153104	0.0921067	0.134728	0.136219
IMPDH2	IMDH2_HUMAN	Inosine-5'-monophosphate dehydrogenase 2	4	0	-0.167728	-0.260892	-0.259728	-0.277163	-0.0929543	-0.107744	-0.0794102	-0.109112	-0.120454	-0.0929543	0.0599842	0.181482	0.150617	0.156709	0	0.172945	0.173116	0.185087	0.142289	0.184489	0.141711	0.152524	0.160128	0.144454
ITPR3	ITPR3_HUMAN	Inositol 1,4,5-trisphosphate receptor type 3	1	0	-0.0780605	0.0899592	0.0335333	-0.144393	0.150924	-0.101808	-0.0468721	-0.0174223	-0.167542	0.150924	-0.0237475	-0.136831	-0.0509555	-0.0231481	0	0	0	0	0	0	0	0	0	0
ITPK1	ITPK1_HUMAN	Inositol-tetrakisphosphate 1-kinase	1	0	-0.174025	0.0809655	-0.0594711	-0.00099085	0.00101238	-0.152391	-0.244931	-0.0446033	0.00840814	0.00101238	0.0216346	-0.325896	0.0148678	0.00939899	0	0	0	0	0	0	0	0	0	0
IRS2	IRS2_HUMAN	Insulin receptor substrate 2	1	0	-0.0511708	0.507717	0.450918	-0.434835	0.281741	0.177972	0.480057	0.107745	0.277243	0.281741	0.229142	-0.02766	-0.343172	0.712079	0	0	0	0	0	0	0	0	0	0
IGF2BP3	IF2B3_HUMAN	Insulin-like growth factor 2 mRNA-binding protein 3	2	0	0.0920905	0.027002	-0.0101757	0.0349753	0.111619	0.0913913	-0.00440368	-0.053474	-0.11317	0.111619	-0.00069922	-0.0314057	-0.0432983	-0.148145	0	0.055738	0.0105532	0.0160899	0.0929289	0.00296046	0.0203038	0.0121239	0.0307957	0.039421
ITM2B	ITM2B_HUMAN	Integral membrane protein 2B	1	0	-0.0536512	-0.109408	0.0848841	-0.208585	-0.072897	-0.0983913	-0.160224	-0.211736	-0.186495	-0.072897	-0.0447401	-0.0508159	-0.29662	0.0220906	0	0	0	0	0	0	0	0	0	0
INTS1	INT1_HUMAN	Integrator complex subunit 1	1	0	-0.0988809	-0.0385911	-0.154643	-0.164607	-0.188516	-0.182162	-0.206084	-0.25248	-0.282574	-0.188516	-0.0832815	-0.167492	-0.0978365	-0.117966	0	0	0	0	0	0	0	0	0	0
CPSF3L	INT11_HUMAN	Integrator complex subunit 11	2	0	-0.0694813	-0.0732271	-0.0654657	-0.0813317	-0.128716	-0.0515816	-0.150939	-0.284705	-0.230921	-0.128716	0.0178997	-0.0777121	-0.219239	-0.149589	1.11022e-16	0.150588	0.145583	0.0534474	0.0346683	0.0608818	0.132744	0.0571434	0.198281	0.100943
ITGA11	ITA11_HUMAN	Integrin alpha-11	1	0	0.116128	-0.069248	0.137166	-0.00776511	-0.0442934	-0.0991332	0.0364484	0.0926978	-0.0413772	-0.0442934	-0.215262	0.105696	-0.0444682	-0.0336121	0	0	0	0	0	0	0	0	0	0
ITGA3	ITA3_HUMAN	Integrin alpha-3	2	0	0.085916	0.0987699	0.0422443	0.136944	0.0306432	-0.0446815	-0.0575099	0.0789934	0.0802728	0.0306432	-0.130597	-0.15628	0.0367491	-0.0566708	0	0.024035	0.0205006	0.0456118	0.0634222	0.00827937	0.00078017	0.0332547	0.103456	0.0194401
ITGA5	ITA5_HUMAN	Integrin alpha-5	1	-1.60171e-16	-0.0136139	0.213101	0.156713	-0.0367486	-0.0443553	0.0351743	-0.0256593	0.0223523	-0.0257053	-0.0443553	0.0487881	-0.23876	-0.13436	0.0110433	0	0	0	0	0	0	0	0	0	0
ITGAV	ITAV_HUMAN	Integrin alpha-V	2	0	-0.00231656	0.0166064	-0.0545921	0.00911618	-0.0974444	-0.139461	-0.162589	-0.108114	-0.0696938	-0.0974444	-0.137145	-0.179195	-0.0535223	-0.0788099	1.11022e-16	0.0209293	0.0558917	0.0482996	0.0546384	0.0490936	0.0758725	0.119046	0.0523808	0.118081
ITGB1	ITB1_HUMAN	Integrin beta-1	3	0	0.0975268	0.0852609	0.160626	0.13509	-0.0336887	0.166501	0.124684	0.0978102	0.0707012	-0.0336887	0.0689744	0.039423	-0.0628158	-0.0643891	0	0.0220016	0.0618789	0.130797	0.109648	0.126392	0.0955966	0.146249	0.123427	0.115022
ITGB4	ITB4_HUMAN	Integrin beta-4	3	0	0.0214578	0.0142411	-0.0351718	-0.0189595	0.0402483	-0.00470996	-0.102528	-0.0336288	-0.0509184	0.0402483	-0.0261678	-0.116769	0.00154302	-0.0319589	0	0.058537	0.0891178	0.0671324	0.051321	0.0696497	0.0233891	0.0646329	0.0684902	0.0887804
ILK	ILK_HUMAN	Integrin-linked protein kinase	1	0	-0.0332811	0.0709814	0.0290314	-0.135527	0.0269579	-0.190813	-0.112201	-0.0384135	-0.286541	0.0269579	-0.157532	-0.183182	-0.067445	-0.151014	0	0	0	0	0	0	0	0	0	0
IRF2BP2	I2BP2_HUMAN	Interferon regulatory factor 2-binding protein 2	1	0	0.144139	-0.0390558	-0.0217065	-0.0809329	0.0617897	0.101577	-0.0601827	-0.140096	-0.075789	0.0617897	-0.0425624	-0.0211269	-0.11839	0.0051439	0	0	0	0	0	0	0	0	0	0
IRF2BPL	I2BPL_HUMAN	Interferon regulatory factor 2-binding protein-like	2	0	0.18768	0.255238	0.111975	-0.0642857	-0.00140694	0.221366	0.38227	0.171861	-0.0984006	-0.00140694	0.0336861	0.127032	0.0598856	-0.0341149	0	0.0613649	0.140505	0.155192	0.00817462	0.0848157	0.175184	0.0481649	0.102418	0.0107593
GBP1	GBP1_HUMAN	Interferon-induced guanylate-binding protein 1	2	0	-0.237276	-0.108924	-0.0484291	-0.190821	0.00739219	-0.192782	-0.0381273	-0.0789722	-0.0507589	0.00739219	0.0444936	0.0707965	-0.0305432	0.140062	0	0.0258665	0.118865	0.0604406	0.116431	0.0838475	0.0898305	0.0475124	0.136088	0.17465
GBP2	GBP2_HUMAN	Interferon-induced guanylate-binding protein 2	1	0	0.0165076	-0.00224118	-0.0225149	-0.111729	0.107629	0.0569873	0.0238168	0.0214952	-0.0395603	0.107629	0.0404797	0.0260579	0.0440101	0.072169	0	0	0	0	0	0	0	0	0	0
ILF2	ILF2_HUMAN	Interleukin enhancer-binding factor 2	1	0	-0.0630068	0.0714821	0.0665047	-0.0423444	-0.0930918	-0.109187	-0.0779962	-0.0670321	-0.112968	-0.0930918	-0.0461807	-0.149478	-0.133537	-0.070624	0	0	0	0	0	0	0	0	0	0
ILF3	ILF3_HUMAN	Interleukin enhancer-binding factor 3	3	0	0.0029232	0.136498	0.0351446	-0.0266443	-0.0504967	-0.162706	-0.121507	-0.037506	0.0760173	-0.0504967	-0.165629	-0.258004	-0.0726506	0.102662	0	0.126615	0.0636977	0.103803	0.0689795	0.0647557	0.0372478	0.115342	0.111473	0.257783
IL18	IL18_HUMAN	Interleukin-18	1	-1.60171e-16	0.108168	0.122766	0.173851	0.135919	0.153717	0.261657	0.268973	0.246622	0.39672	0.153717	0.153489	0.146207	0.0727705	0.260801	0	0	0	0	0	0	0	0	0	0
INF2	INF2_HUMAN	Inverted formin-2	2	0	-0.186694	-0.122817	-0.166301	-0.0631665	-0.00372302	-0.239643	-0.153419	-0.166164	-0.0684063	-0.00372302	-0.0529492	-0.0306023	0.000137264	-0.00523984	1.11022e-16	0.106917	0.0580737	0.0459743	0.020502	0.00525021	0.0577611	0.054197	0.17792	0.137406
RUSC2	RUSC2_HUMAN	Iporin	1	0	-0.0196313	0.336168	0.137142	0.160605	0.220907	0.274458	0.343496	0.479767	0.445615	0.220907	0.294089	0.00732854	0.342625	0.28501	0	0	0	0	0	0	0	0	0	0
IDH3G	IDH3G_HUMAN	Isocitrate dehydrogenase [NAD] subunit gamma, mitochondrial	1	0	0.015723	-0.0313791	-0.0201289	0.0749795	-0.0357831	-0.0726982	-0.0725914	0.0278469	-0.124228	-0.0357831	-0.0884211	-0.0412124	0.0479758	-0.199207	0	0	0	0	0	0	0	0	0	0
IDH1	IDHC_HUMAN	Isocitrate dehydrogenase [NADP] cytoplasmic	2	0	-0.0991866	0.00596314	-0.0761414	-0.1215	-0.0417157	0.00935162	-0.297465	-0.224752	-0.257128	-0.0417157	0.108538	-0.303428	-0.14861	-0.135628	1.11022e-16	0.0749283	0.0645639	0.00194372	0.0315721	0.00670043	0.13229	0.0707047	0.0765525	0.0373144
IARS	SYIC_HUMAN	Isoleucine--tRNA ligase, cytoplasmic	2	0	-0.025269	-0.14593	-0.124316	-0.0641263	-0.186944	-0.14796	-0.194739	-0.157787	-0.119913	-0.186944	-0.122691	-0.0488089	-0.0334708	-0.0557869	0	0.00703926	0.0692787	0.0289603	0.0589905	0.00196603	0.0532521	0.00434309	0.0291587	0.00848383
IDI1	IDI1_HUMAN	Isopentenyl-diphosphate Delta-isomerase 1	1	0	0.0635557	0.0149463	0.142536	0.000609784	0.016996	0.112202	0.196066	0.174646	0.192356	0.016996	0.0486463	0.181119	0.0321105	0.191747	0	0	0	0	0	0	0	0	0	0
IST1	IST1_HUMAN	IST1 homolog	1	0	0.0165701	0.0498239	0.0720585	0.086139	0.0536014	0.0852462	0.0943946	0.0649161	0.0522464	0.0536014	0.0686761	0.0445706	-0.00714246	-0.0338926	0	0	0	0	0	0	0	0	0	0
JUP	PLAK_HUMAN	Junction plakoglobin	4	0	-0.0281569	-0.0106739	-0.0209205	0.0218728	0.010514	-0.129908	-0.0117993	0.0370699	0.0374972	0.010514	-0.101751	-0.00112533	0.0579904	0.0156245	0	0.0469838	0.0445439	0.108255	0.03678	0.0304428	0.0334705	0.0324155	0.030473	0.0237069
KLHDC10	KLD10_HUMAN	Kelch domain-containing protein 10	1	0	0.428564	-0.371973	-0.129396	0.0546477	-0.572567	0.299376	0.18394	-0.0503448	-0.473101	-0.572567	-0.129188	0.555914	0.0790515	-0.527749	0	0	0	0	0	0	0	0	0	0
KHDRBS1	KHDR1_HUMAN	KH domain-containing, RNA-binding, signal transduction-associated protein 1	4	0	0.00355045	0.12022	0.0982158	0.0472424	0.0521537	0.0373082	0.201853	0.192218	0.293932	0.0521537	0.0337578	0.0816336	0.0940018	0.24669	0	0.066406	0.088929	0.0947808	0.0574683	0.059855	0.0583508	0.214611	0.144457	0.271257
KIRREL	KIRR1_HUMAN	Kin of IRRE-like protein 1	1	0	-0.590969	-0.352598	-0.401455	-0.586601	-0.366424	-0.603725	-0.901281	-0.599976	-0.673395	-0.366424	-0.012756	-0.548684	-0.198522	-0.0867945	0	0	0	0	0	0	0	0	0	0
KTN1	KTN1_HUMAN	Kinectin	2	0	-0.125417	-0.055054	-0.087452	-0.192674	-0.0607122	-0.161988	-0.218043	-0.21296	-0.237052	-0.0607122	-0.0365715	-0.162989	-0.125507	-0.0443777	1.11022e-16	0.110698	0.113856	0.10271	0.131657	0.0735583	0.111105	0.117076	0.116822	0.0853122
KIF5B	KINH_HUMAN	Kinesin-1 heavy chain	4	0	-0.117386	-0.160506	-0.0306166	-0.0182008	-0.0688271	-0.146321	-0.116097	-0.186876	-0.0915559	-0.0688271	-0.0289348	0.0444092	-0.15626	-0.0733551	9.06493e-17	0.0357254	0.0932591	0.100376	0.0988605	0.101966	0.0403579	0.0346372	0.0547402	0.062653
KIF11	KIF11_HUMAN	Kinesin-like protein KIF11	2	0	0.0409204	-0.0906158	-0.0173107	0.0553432	-0.0353198	-0.00280213	-0.124461	-0.0363945	-0.139023	-0.0353198	-0.0437225	-0.0338456	-0.0190838	-0.194366	0	0.0559355	0.211335	0.137461	0.00383934	0.0427123	0.0323435	0.0334059	0.01854	0.0545969
KIF1C	KIF1C_HUMAN	Kinesin-like protein KIF1C	1	0	-0.0869455	-0.0451148	-0.271782	-0.21333	0.00295756	-0.0850264	-0.164697	-0.108364	-0.0364777	0.00295756	0.00191914	-0.119583	0.163418	0.176853	0	0	0	0	0	0	0	0	0	0
KIF20A	KI20A_HUMAN	Kinesin-like protein KIF20A	3	0	0.101882	0.0725517	0.0980707	0.0861184	0.156526	0.0347768	-0.0800788	-0.0455091	-0.101635	0.156526	-0.0671051	-0.152631	-0.14358	-0.187753	0	0.0994342	0.0154872	0.077023	0.0324017	0.0775294	0.0523705	0.0323999	0.0316608	0.0217242
KIF22	KIF22_HUMAN	Kinesin-like protein KIF22	3	0	0.0789254	0.0775243	-0.0118719	0.161299	0.0338125	-0.0899827	-0.100503	0.0301172	-0.0679963	0.0338125	-0.168908	-0.178027	0.0419891	-0.229295	0	0.0810703	0.0733653	0.0984276	0.0974095	0.176426	0.0404962	0.113176	0.0633246	0.112581
KIF23	KIF23_HUMAN	Kinesin-like protein KIF23	3	0	-0.0114897	0.108754	0.0324626	0.0490565	-0.238094	-0.144083	0.161807	0.279473	0.186804	-0.238094	-0.132593	0.0530526	0.24701	0.137748	0	0.155203	0.352428	0.352895	0.265908	0.160658	0.21641	0.376119	0.398081	0.435837
KIF2A	KIF2A_HUMAN	Kinesin-like protein KIF2A	1	-1.60171e-16	0.00784644	0.0553317	0.108682	-0.0305177	0.0552837	-4.94089e-05	-0.181355	-0.112253	-0.123086	0.0552837	-0.00789585	-0.236686	-0.220935	-0.0925681	0	0	0	0	0	0	0	0	0	0
KIF2C	KIF2C_HUMAN	Kinesin-like protein KIF2C	3	0	0.320297	-0.000141608	0.0883413	0.0490059	0.0107472	-0.0579509	-0.0272344	-0.086087	-0.0781947	0.0107472	-0.378248	-0.0270928	-0.174428	-0.127201	7.85046e-17	0.320579	0.0444778	0.0918466	0.18652	0.0636536	0.0854952	0.101428	0.0663236	0.0769832
KIFC1	KIFC1_HUMAN	Kinesin-like protein KIFC1	4	0	-0.000886699	0.0600068	0.131189	0.00389855	0.0620928	-0.0150416	0.0607533	0.0541761	-0.100154	0.0620928	-0.0141549	0.00074652	-0.0770131	-0.104052	0	0.246171	0.182137	0.32308	0.192675	0.192674	0.232508	0.25748	0.257576	0.143557
KIFC3	KIFC3_HUMAN	Kinesin-like protein KIFC3	1	0	-0.0508014	-0.100568	-0.0559595	-0.230055	-0.168451	-0.168279	-0.134654	-0.0883183	-0.0849316	-0.168451	-0.117477	-0.0340853	-0.0323588	0.145124	0	0	0	0	0	0	0	0	0	0
NDC80	NDC80_HUMAN	Kinetochore protein NDC80 homolog	1	0	-0.0778662	-0.0592974	-0.0619374	-0.0859209	-0.220687	-0.188549	-0.156385	-0.27866	-0.336632	-0.220687	-0.110683	-0.0970872	-0.216722	-0.250711	0	0	0	0	0	0	0	0	0	0
DSN1	DSN1_HUMAN	Kinetochore-associated protein DSN1 homolog	1	0	0.0861806	-0.0176099	0.107784	0.0892426	0.0669349	0.207334	0.169515	-0.0122128	-0.121088	0.0669349	0.121153	0.187125	-0.119997	-0.21033	0	0	0	0	0	0	0	0	0	0
KANK2	KANK2_HUMAN	KN motif and ankyrin repeat domain-containing protein 2	3	0	-0.0677322	-0.126857	-0.169741	-0.124006	-0.0923842	-0.132946	-0.179772	-0.185073	-0.217704	-0.0923842	-0.0652142	-0.0529155	-0.0153325	-0.0936977	0	0.0207136	0.0386934	0.0489035	0.0735901	0.0237542	0.092955	0.0434823	0.0886075	0.0854119
KLF10	KLF10_HUMAN	Krueppel-like factor 10	2	0	0.0821548	0.0337489	0.227202	-0.0602144	0.383149	0.746003	1.39872	0.958983	0.0495433	0.383149	0.663848	1.36497	0.731781	0.109758	0	0.150071	0.022863	0.0706951	0.0689337	0.00266662	0.0955197	0.408271	0.281787	0.0184158
KLF5	KLF5_HUMAN	Krueppel-like factor 5	3	0	0.112783	0.216051	0.130291	0.0214078	0.117411	0.187331	0.155779	0.310548	0.517514	0.117411	0.0745485	-0.0602724	0.180258	0.496106	0	0.117887	0.199651	0.11184	0.12459	0.153051	0.199617	0.232571	0.273848	0.387557
GLO1	LGUL_HUMAN	Lactoylglutathione lyase	1	0	-0.0279528	-0.17681	0.0807821	0.00776515	-0.221908	0.0563828	-0.108402	-0.0649713	-0.0598798	-0.221908	0.0843356	0.0684075	-0.145753	-0.067645	0	0	0	0	0	0	0	0	0	0
TMPO	LAP2A_HUMAN	Lamina-associated polypeptide 2, isoform alpha	1	0	0.0910758	0.222983	0.224787	0.157379	0.0260103	0.00405072	0.0733905	0.0412635	0.0909981	0.0260103	-0.087025	-0.149592	-0.183524	-0.066381	0	0	0	0	0	0	0	0	0	0
TMPO	LAP2B_HUMAN	Lamina-associated polypeptide 2, isoforms beta/gamma	3	0	0.130695	0.0722859	0.184202	0.31972	-0.0101305	0.11965	-0.000596521	0.0387702	0.0358181	-0.0101305	-0.0110452	-0.0728824	-0.145432	-0.283902	0	0.103466	0.0818358	0.0491059	0.177031	0.122051	0.0925767	0.0861402	0.115015	0.0485778
LMNB1	LMNB1_HUMAN	Lamin-B1	3	0	0.0350504	0.000343359	0.0364505	0.0888478	0.0320163	-0.0480214	-0.0347398	0.000124094	-0.0266407	0.0320163	-0.0830718	-0.0350832	-0.0363264	-0.115489	1.11022e-16	0.0241736	0.0514973	0.023414	0.0176489	0.0307519	0.0765789	0.0259859	0.0261359	0.0352796
LMNB2	LMNB2_HUMAN	Lamin-B2	1	0	0.485102	0.21392	0.108797	0.096776	-0.235151	0.0860111	0.272936	0.244476	0.0997511	-0.235151	-0.399091	0.0590159	0.135679	0.00297507	0	0	0	0	0	0	0	0	0	0
LAMB1	LAMB1_HUMAN	Laminin subunit beta-1	2	0	0.154597	0.13532	0.164024	0.132737	0.183457	0.0946104	-0.0628496	0.114468	0.021114	0.183457	-0.0599861	-0.19817	-0.0495554	-0.111623	0	0.141333	0.0365232	0.066257	0.12781	0.239111	0.13416	0.0942878	0.160189	0.202956
LAMB2	LAMB2_HUMAN	Laminin subunit beta-2	2	0	-0.0383145	0.0432836	0.0278647	-0.146273	0.108388	-0.141629	-0.106106	-0.110211	-0.179935	0.108388	-0.103315	-0.14939	-0.138075	-0.0336622	0	0.0443043	0.0548031	0.0336332	0.0391701	0.139333	0.0342764	0.00699664	0.0979546	0.0951272
LAMB3	LAMB3_HUMAN	Laminin subunit beta-3	4	0	-0.0797868	-0.0474893	-0.0603974	-0.0909302	-0.0492596	-0.138254	-0.076953	-0.0952522	-0.136198	-0.0492596	-0.0584669	-0.0294637	-0.0348548	-0.0452678	0	0.0507204	0.0572195	0.0378492	0.0776401	0.0650892	0.057221	0.0853666	0.047335	0.0684832
LAMC1	LAMC1_HUMAN	Laminin subunit gamma-1	1	0	-0.0378698	0.0863091	-0.013472	-0.00899369	-0.0389682	-0.136612	-0.115088	-0.0322723	-0.152566	-0.0389682	-0.0987426	-0.201397	-0.0188003	-0.143572	0	0	0	0	0	0	0	0	0	0
LANCL1	LANC1_HUMAN	LanC-like protein 1	2	0	-0.0819178	0.0425485	-0.0697858	-0.0503808	-0.108859	-0.109533	-0.103378	-0.127634	-0.177406	-0.108859	-0.0276153	-0.145926	-0.0578478	-0.127025	0	0.136013	0.0253312	0.0661438	0.0994916	0.107795	0.0739114	0.0577873	0.104315	0.110341
CYP51A1	CP51A_HUMAN	Lanosterol 14-alpha demethylase	2	0	-0.0208376	0.0144048	0.0140288	0.0774723	-0.00758912	-0.0388429	0.0500194	0.0754716	0.191058	-0.00758912	-0.0180052	0.0356146	0.0614428	0.113585	0	0.0186129	0.0751597	0.0503458	0.0071276	0.0180694	0.0371297	0.0681724	0.0164571	0.0338642
LSS	ERG7_HUMAN	Lanosterol synthase	1	0	0.0551926	0.0582937	-0.0519669	-0.0257897	0.0303511	-0.00317251	-0.143326	-0.0132071	-0.149053	0.0303511	-0.0583651	-0.201619	0.0387598	-0.123263	0	0	0	0	0	0	0	0	0	0
LARP1	LARP1_HUMAN	La-related protein 1	2	0	0.327886	-0.0499755	-0.051437	-0.233902	-0.0829246	0.0564159	-0.0529387	-0.312787	-0.389184	-0.0829246	-0.27147	-0.00296317	-0.26135	-0.155282	0	0.408706	0.0815783	0.0769824	0.0291132	0.0716724	0.20303	0.080911	0.00607554	0.0980091
LARP4	LARP4_HUMAN	La-related protein 4	2	0	0.0107928	0.105981	-0.149759	-0.000529453	0.0838929	0.0390706	0.00570661	-0.0130745	-0.0654951	0.0838929	0.0282778	-0.100274	0.136685	-0.0649656	0	0.0527204	0.00121159	0.0457987	0.0433951	0.0624855	0.0257086	0.173009	0.0689167	0.195321
SLC7A5	LAT1_HUMAN	Large neutral amino acids transporter small subunit 1	3	0	0.0478888	0.222877	0.348229	0.239856	-0.00368444	0.0536885	0.189042	0.294451	0.209528	-0.00368444	0.00579964	-0.0338342	-0.0537781	-0.0303286	7.85046e-17	0.0304626	0.148164	0.129245	0.213277	0.0333089	0.163845	0.158827	0.178441	0.217689
BAG6	BAG6_HUMAN	Large proline-rich protein BAG6	2	0	-0.168461	-0.10873	-0.146962	-0.136986	-0.0549553	-0.156304	-0.060191	-0.164649	-0.196733	-0.0549553	0.0121574	0.0485389	-0.0176871	-0.0597478	0	0.0713278	0.0488553	0.0685474	0.0442918	0.0480465	0.114062	0.0435234	0.0958117	0.0967851
LUZP1	LUZP1_HUMAN	Leucine zipper protein 1	1	0	-0.0698073	0.198114	0.138502	-0.0941032	0.0954479	-0.0916457	0.230483	0.414676	0.434111	0.0954479	-0.0218384	0.0323683	0.276174	0.528215	0	0	0	0	0	0	0	0	0	0
LRPPRC	LPPRC_HUMAN	Leucine-rich PPR motif-containing protein, mitochondrial	3	0	-0.0128398	0.0525074	-0.104499	-0.136685	0.0155615	0.079187	0.032828	0.037641	-0.0796384	0.0155615	0.0920268	-0.0196794	0.14214	0.0570466	0	0.210174	0.0873172	0.133128	0.103434	0.0505715	0.16637	0.141578	0.0896902	0.0658325
LRRC42	LRC42_HUMAN	Leucine-rich repeat-containing protein 42	1	0	-0.032334	0.249267	0.106291	-0.0449701	-0.116965	-0.115068	0.0117432	-0.134307	-0.0801767	-0.116965	-0.0827339	-0.237524	-0.240597	-0.0352066	0	0	0	0	0	0	0	0	0	0
LRRC47	LRC47_HUMAN	Leucine-rich repeat-containing protein 47	1	0	0.0197868	0.0185549	0.0981106	0.211143	-0.0293013	-0.166615	-0.15809	-0.202562	-0.405735	-0.0293013	-0.186401	-0.176645	-0.300673	-0.616878	0	0	0	0	0	0	0	0	0	0
LRRC7	LRRC7_HUMAN	Leucine-rich repeat-containing protein 7	1	0	-0.0705624	0.036299	0.0166288	0.0146002	-0.146458	-0.185285	-0.08481	0.142806	0.0418197	-0.146458	-0.114722	-0.121109	0.126178	0.0272195	0	0	0	0	0	0	0	0	0	0
LARS	SYLC_HUMAN	Leucine--tRNA ligase, cytoplasmic	2	0	-0.0819636	-0.00866221	-0.13371	-0.0993015	0.0108875	-0.078099	-0.0607474	-0.106961	-0.131076	0.0108875	0.0038646	-0.0520852	0.026749	-0.0317749	0	0.0371564	0.0472749	0.0955061	0.0916331	0.0475845	0.0501302	0.0432536	0.0591394	0.0647679
SERPINB1	ILEU_HUMAN	Leukocyte elastase inhibitor	1	0	0.094178	0.0538531	0.135822	0.0484771	-0.00820898	0.14536	0.153749	0.159787	0.262337	-0.00820898	0.0511816	0.0998961	0.0239648	0.21386	0	0	0	0	0	0	0	0	0	0
LTA4H	LKHA4_HUMAN	Leukotriene A-4 hydrolase	1	0	-0.116841	-0.150627	-0.151919	-0.159433	-0.012258	0.0483329	0.0307704	-0.0478331	-0.0949618	-0.012258	0.165174	0.181398	0.104086	0.064471	0	0	0	0	0	0	0	0	0	0
C19orf53	L10K_HUMAN	Leydig cell tumor 10 kDa protein homolog	1	0	0.0553118	-0.038028	0.201564	0.200054	0.179272	0.293266	0.455689	0.349252	0.467415	0.179272	0.237954	0.493717	0.147688	0.267361	0	0	0	0	0	0	0	0	0	0
LIMCH1	LIMC1_HUMAN	LIM and calponin homology domains-containing protein 1	4	0	-0.0250294	0.00202557	0.00232053	-0.0541879	0.0613694	-0.0789888	-0.0484386	-0.00943815	-0.0597525	0.0613694	-0.0539593	-0.0504642	-0.0117587	-0.00556461	0	0.0848114	0.0470952	0.0466121	0.0537003	0.131293	0.139783	0.0552609	0.0561623	0.0355735
LASP1	LASP1_HUMAN	LIM and SH3 domain protein 1	4	0	-0.0575881	0.0375852	0.0986553	0.0499592	0.0644412	-0.0686459	-0.0680856	-0.0731569	-0.0528568	0.0644412	-0.0110578	-0.105671	-0.171812	-0.102816	9.06493e-17	0.122106	0.0581857	0.10431	0.0634107	0.0844953	0.0813673	0.0193054	0.0433765	0.0586683
LMO7	LMO7_HUMAN	LIM domain only protein 7	4	0	-0.158032	-0.0175193	0.116226	0.163814	-0.0246411	0.00594305	0.191968	0.34459	0.400688	-0.0246411	0.163976	0.209487	0.228365	0.236873	0	0.0346908	0.145758	0.0628938	0.184113	0.0982275	0.0885151	0.26041	0.247634	0.268162
AJUBA	AJUBA_HUMAN	LIM domain-containing protein ajuba	2	0	0.100362	0.206326	0.202118	0.197203	-0.129738	0.0500136	0.17797	0.106473	-0.0185565	-0.129738	-0.0503489	-0.028356	-0.0956446	-0.21576	0	0.092677	0.158124	0.0763488	0.103774	0.169776	0.193285	0.21664	0.00266817	0.0902189
LPP	LPP_HUMAN	Lipoma-preferred partner	2	-1.60171e-16	-0.0872763	0.135344	0.0747476	-0.0717915	0.0503724	0.0851388	-0.00659856	0.061812	0.140035	0.0503724	0.172415	-0.141943	-0.0129357	0.211826	0	0.0285808	0.0144036	0.0762112	0.0293055	0.210976	0.116864	0.0199334	0.149473	0.209881
LITAF	LITAF_HUMAN	Lipopolysaccharide-induced tumor necrosis factor-alpha factor	1	0	0.00876595	0.302955	0.187099	0.161814	-0.0423515	0.0428429	0.102874	0.265718	0.0445055	-0.0423515	0.0340769	-0.200081	0.0786193	-0.117309	0	0	0	0	0	0	0	0	0	0
LPL	LIPL_HUMAN	Lipoprotein lipase	4	0	0.0300302	0.20872	0.16154	0.356633	0.00945149	0.0921801	0.182906	0.159298	0.085028	0.00945149	0.0621499	-0.0258143	-0.00224197	-0.271605	9.06493e-17	0.0454031	0.0677597	0.114523	0.216574	0.10391	0.0837818	0.11465	0.092251	0.0498291
LIX1L	LIX1L_HUMAN	LIX1-like protein	2	0	0.123438	0.0641464	0.0702394	0.0183565	-0.0660606	-0.0116037	-0.036971	-0.0857952	-0.0840804	-0.0660606	-0.135041	-0.101117	-0.156035	-0.102437	0	0.145556	0.0753462	0.0215501	0.0748776	0.0647389	0.0287206	0.00217304	0.0205163	0.0585379
LDHA	LDHA_HUMAN	L-lactate dehydrogenase A chain	4	0	0.0513108	-0.00234846	0.00530999	0.107029	-0.11182	-0.0317673	-0.0264267	0.00755244	0.0764329	-0.11182	-0.0830781	-0.0240782	0.00224245	-0.0305966	6.40988e-17	0.00676069	0.0608286	0.0594686	0.124374	0.0934387	0.127854	0.0991772	0.0469241	0.114284
LDHB	LDHB_HUMAN	L-lactate dehydrogenase B chain	4	0	0.00695323	-0.0178743	-0.0529973	-0.0234025	0.0141516	0.140764	0.097367	0.037722	0.074518	0.0141516	0.133811	0.115241	0.0907193	0.0979205	0	0.0346066	0.0213124	0.025077	0.0401518	0.0610391	0.0572427	0.0625717	0.0465314	0.0834358
LONP1	LONM_HUMAN	Lon protease homolog, mitochondrial	2	0	-0.0473418	0.00639328	-0.0919041	-0.0942191	-0.133292	-0.07497	-0.211332	-0.1242	-0.135466	-0.133292	-0.0276282	-0.217725	-0.0322955	-0.0412473	0	0.0939511	0.0128305	0.0431575	0.136549	0.0334657	0.127204	0.0531793	0.0112889	0.140206
ACSL3	ACSL3_HUMAN	Long-chain-fatty-acid--CoA ligase 3	3	0	0.110404	-0.0094704	-0.0345721	0.125165	0.0011303	0.0462616	0.140967	0.149944	0.214279	0.0011303	-0.0641426	0.150437	0.184516	0.0891139	0	0.119001	0.0803257	0.0804193	0.118622	0.133889	0.0679021	0.00559201	0.0547212	0.128195
ACSL4	ACSL4_HUMAN	Long-chain-fatty-acid--CoA ligase 4	4	0	-0.0083057	0.0698032	0.0487863	-0.103712	-0.0299037	-0.0878544	0.0614331	0.155165	0.261473	-0.0299037	-0.0795487	-0.00837006	0.106379	0.365185	9.06493e-17	0.0667072	0.0165018	0.0632705	0.171313	0.0492779	0.0371365	0.071327	0.124653	0.164967
ACP1	PPAC_HUMAN	Low molecular weight phosphotyrosine protein phosphatase	2	0	0.0456709	0.0126359	0.0546787	0.172458	-0.000402757	-0.00193535	0.00258101	0.0382488	-0.0668207	-0.000402757	-0.0476062	-0.0100549	-0.01643	-0.239278	1.11022e-16	0.0132177	0.0517648	0.107871	0.100757	0.129222	0.0746077	0.163051	0.145956	0.204355
LDLR	LDLR_HUMAN	Low-density lipoprotein receptor	2	0	0.0182193	0.0125351	0.0814431	-0.0227186	0.0981282	0.243305	0.449958	0.291833	0.0581835	0.0981282	0.225085	0.437423	0.21039	0.0809021	1.11022e-16	0.0109512	0.152834	0.103112	0.0446967	0.121207	0.0906215	0.18789	0.0168209	0.0473828
LRP11	LRP11_HUMAN	Low-density lipoprotein receptor-related protein 11	1	0	-0.194178	-0.307891	-0.230882	-0.281868	-0.243878	-0.28576	-0.199826	-0.24893	-0.0928389	-0.243878	-0.0915825	0.108064	-0.0180475	0.189029	0	0	0	0	0	0	0	0	0	0
HELLS	HELLS_HUMAN	Lymphoid-specific helicase	4	0	-0.0208041	-0.0656351	-0.0293161	-0.0600006	0.0222226	-0.0536615	0.0050558	0.0419406	0.0423127	0.0222226	-0.0328575	0.0706909	0.0712567	0.102313	6.40988e-17	0.102966	0.0880241	0.0685811	0.0634606	0.089363	0.0584253	0.0542605	0.118083	0.0752822
PBK	TOPK_HUMAN	Lymphokine-activated killer T-cell-originated protein kinase	2	0	-0.066484	-0.0509677	-0.0651517	0.0103805	-0.0262003	-0.0947147	-0.114165	-0.0581084	-0.145419	-0.0262003	-0.0282307	-0.0631971	0.00704331	-0.1558	0	0.00731321	0.0124734	0.0789021	0.147111	0.103216	0.0742973	0.0804833	0.0702638	0.0535655
KDM2A	KDM2A_HUMAN	Lysine-specific demethylase 2A	1	0	-0.0930483	0.122193	-0.145316	-0.0806919	-0.0705603	-0.198224	-0.24337	-0.12661	-0.0820782	-0.0705603	-0.105176	-0.365562	0.0187057	-0.00138633	0	0	0	0	0	0	0	0	0	0
KDM3B	KDM3B_HUMAN	Lysine-specific demethylase 3B	1	0	0.0046957	0.0985552	-0.240773	-0.0222936	-0.285033	-0.2316	-0.0646621	-0.0509441	-0.238651	-0.285033	-0.236296	-0.163217	0.189829	-0.216357	0	0	0	0	0	0	0	0	0	0
KDM1A	KDM1A_HUMAN	Lysine-specific histone demethylase 1A	1	0	-0.0983186	0.0469422	-0.0982309	-0.0535752	0.0813397	-0.0260524	-0.229382	-0.20092	-0.224903	0.0813397	0.0722662	-0.276324	-0.102689	-0.171328	0	0	0	0	0	0	0	0	0	0
KARS	SYK_HUMAN	Lysine--tRNA ligase	2	0	-0.148353	-0.194363	-0.145026	-0.34338	-0.143807	-0.1299	-0.187552	-0.195676	-0.0374142	-0.143807	0.0184532	0.0068107	-0.0506498	0.305966	0	0.0305288	0.0193062	0.055459	0.0369991	0.0118796	0.0733705	0.0552987	0.0195199	0.0828716
LAMP1	LAMP1_HUMAN	Lysosome-associated membrane glycoprotein 1	2	0	0.0893737	0.0916565	0.137278	0.0633818	0.121313	0.0689605	0.0647792	0.00101119	-0.0478137	0.121313	-0.0204132	-0.0268773	-0.136267	-0.111196	0	0.0523084	0.136685	0.248775	0.149113	0.0173972	0.0828672	0.0399414	0.101778	0.0241182
LOXL2	LOXL2_HUMAN	Lysyl oxidase homolog 2	2	0	-0.113482	0.0388357	0.0166214	0.0109346	0.0539591	-0.0506282	-0.0412207	-0.00213537	-0.00139847	0.0539591	0.0628536	-0.0800563	-0.0187568	-0.0123331	0	0.132599	0.0118381	0.169972	0.116176	0.0867223	0.138197	0.169861	0.112139	0.0930954
MIF	MIF_HUMAN	Macrophage migration inhibitory factor	1	0	0.0841628	0.0686916	0.0683122	-0.0573056	-0.341816	-0.04783	-0.130598	-0.0374952	-0.15383	-0.341816	-0.131993	-0.199289	-0.105807	-0.0965242	0	0	0	0	0	0	0	0	0	0
CAPG	CAPG_HUMAN	Macrophage-capping protein	4	0	0.0943863	0.0378323	0.0453606	0.108199	0.0161446	0.0438611	0.0373857	0.021618	0.0291042	0.0161446	-0.0505252	-0.000446591	-0.0237427	-0.0790947	0	0.0540327	0.0804583	0.102125	0.0896042	0.121407	0.0885104	0.0837168	0.0914461	0.127571
MVP	MVP_HUMAN	Major vault protein	2	0	0.0383024	0.00768252	-0.0391721	-0.0341992	0.0690271	0.0426081	-0.0347423	-0.0172368	-0.21189	0.0690271	0.00430571	-0.0424248	0.0219353	-0.177691	0	0.0520964	0.0880393	0.0520927	0.0313772	0.193899	0.0176077	0.110922	0.0558307	0.0470541
MDH1	MDHC_HUMAN	Malate dehydrogenase, cytoplasmic	3	0	0.00820443	-0.121215	0.0567301	-0.0106179	-0.00829574	-0.0152045	0.0215682	0.017481	-0.0430061	-0.00829574	-0.0234089	0.142783	-0.0392491	-0.0323882	0	0.0783711	0.158012	0.126394	0.158363	0.0873658	0.124245	0.124376	0.118063	0.170968
MDH2	MDHM_HUMAN	Malate dehydrogenase, mitochondrial	4	0	0.0628264	-0.0570732	0.00164617	0.0143637	0.0541052	-0.120276	-0.0727711	-0.141462	-0.176238	0.0541052	-0.183103	-0.015698	-0.143108	-0.190602	0	0.0751756	0.0925426	0.119644	0.127985	0.0669901	0.168726	0.140256	0.214901	0.286709
MELK	MELK_HUMAN	Maternal embryonic leucine zipper kinase	1	0	-0.0978484	-0.172001	-0.0577906	-0.307584	-0.112648	-0.140438	-0.273308	-0.425115	-0.0693407	-0.112648	-0.0425893	-0.101307	-0.367324	0.238243	0	0	0	0	0	0	0	0	0	0
MATR3	MATR3_HUMAN	Matrin-3	4	0	0.0826359	0.120582	0.000891046	0.0316837	0.192656	0.207367	0.266839	0.212853	0.174187	0.192656	0.124731	0.146257	0.211962	0.142503	6.40988e-17	0.0558564	0.100105	0.0802788	0.0463386	0.0670745	0.118266	0.079002	0.111023	0.0989081
MED17	MED17_HUMAN	Mediator of RNA polymerase II transcription subunit 17	2	0	-0.0187815	-0.0167831	0.0105886	0.0565378	0.114287	0.137533	0.113542	0.0983002	0.0732593	0.114287	0.156314	0.130325	0.0877116	0.0167216	0	0.0262039	0.0622565	0.111988	0.0593233	0.160548	0.101755	0.0784533	0.112791	0.112004
ACADM	ACADM_HUMAN	Medium-chain specific acyl-CoA dehydrogenase, mitochondrial	1	0	0.101676	0.115767	0.0949389	0.178884	0.213695	0.241964	0.142047	0.0643353	0.290442	0.213695	0.140287	0.0262805	-0.0306036	0.111558	0	0	0	0	0	0	0	0	0	0
MAGED2	MAGD2_HUMAN	Melanoma-associated antigen D2	3	0	0.0573079	0.0400369	-0.0387892	0.123352	-0.0474578	-0.0599474	-0.108897	-0.0808559	-0.0373769	-0.0474578	-0.117255	-0.148934	-0.0420666	-0.160729	0	0.0387034	0.0338956	0.119317	0.0877208	0.157307	0.105145	0.100605	0.0851415	0.162496
MAGEF1	MAGF1_HUMAN	Melanoma-associated antigen F1	1	0	-0.247372	-0.140365	0.0634703	-0.103902	0.0149531	-0.0975467	-0.140118	-0.215978	-0.058287	0.0149531	0.149825	0.000246742	-0.279448	0.0456146	0	0	0	0	0	0	0	0	0	0
PGRMC1	PGRC1_HUMAN	Membrane-associated progesterone receptor component 1	1	0	0.227187	0.192485	0.387015	0.454789	0.184796	0.218002	0.242642	0.294111	0.236362	0.184796	-0.00918526	0.0501573	-0.0929044	-0.218426	0	0	0	0	0	0	0	0	0	0
PGRMC2	PGRC2_HUMAN	Membrane-associated progesterone receptor component 2	1	0	0.0945401	0.100391	-0.0902468	-0.0636596	0.220531	-0.0316647	-0.167475	0.0722635	-0.173243	0.220531	-0.126205	-0.267866	0.16251	-0.109584	0	0	0	0	0	0	0	0	0	0
MSLN	MSLN_HUMAN	Mesothelin	1	0	0.0886594	0.0839483	0.148022	0.0495792	0.0454688	-0.0163946	-0.0421617	0.00458873	-0.11642	0.0454688	-0.105054	-0.12611	-0.143433	-0.165999	0	0	0	0	0	0	0	0	0	0
TIMP1	TIMP1_HUMAN	Metalloproteinase inhibitor 1	2	0	-0.0168436	0.0362337	0.122921	0.0734979	-0.00323039	-0.0615932	0.10834	0.183158	0.0507176	-0.00323039	-0.0447496	0.0721059	0.060237	-0.0227803	0	0.019375	0.02577	0.102961	0.053644	0.100969	0.0819818	0.108179	0.0478362	0.0548391
TIMP2	TIMP2_HUMAN	Metalloproteinase inhibitor 2	2	0	-0.101915	-0.0498093	0.0811405	-0.0949341	-0.171033	-0.187441	-0.189955	-0.194439	-0.16537	-0.171033	-0.0855258	-0.140146	-0.27558	-0.0704357	0	0.0512236	0.0479927	0.0133964	0.0546486	0.0794191	0.0519215	0.059346	0.0989902	0.0582401
STEAP3	STEA3_HUMAN	Metalloreductase STEAP3	1	0	-0.0869055	-0.183524	-0.158085	-0.123749	0.249969	-0.10893	-0.213089	0.0433218	-0.198684	0.249969	-0.0220244	-0.0295649	0.201407	-0.0749351	0	0	0	0	0	0	0	0	0	0
MTA2	MTA2_HUMAN	Metastasis-associated protein MTA2	2	0	-0.0276471	-0.022534	-0.165813	-0.0467979	-0.128982	-0.0524136	-0.144783	-0.0887992	-0.125716	-0.128982	-0.0247666	-0.122249	0.0770141	-0.0789177	0	0.118777	0.0366246	0.0473265	0.0717068	0.0226669	0.0286811	0.0179028	0.0362151	0.00876523
MTA3	MTA3_HUMAN	Metastasis-associated protein MTA3	1	0	0.138384	0.176226	0.0983603	-0.0556211	0.214158	0.110398	0.055646	0.118852	0.178714	0.214158	-0.0279859	-0.12058	0.0204919	0.234335	0	0	0	0	0	0	0	0	0	0
MBD4	MBD4_HUMAN	Methyl-CpG-binding domain protein 4	1	0	0.19873	-0.0779055	0.201313	0.209217	0.229929	0.197062	0.223089	0.40715	0.527384	0.229929	-0.00166779	0.300994	0.205836	0.318166	0	0	0	0	0	0	0	0	0	0
MUT	MUTA_HUMAN	Methylmalonyl-CoA mutase, mitochondrial	1	0	-0.100719	-0.227376	-0.370388	-0.246976	-0.390819	-0.267066	-0.397026	-0.391254	-0.360275	-0.390819	-0.166347	-0.16965	-0.020866	-0.113299	0	0	0	0	0	0	0	0	0	0
CLNS1A	ICLN_HUMAN	Methylosome subunit pICln	2	0	0.00201358	-0.143576	0.116131	-0.0706159	-0.0239902	0.0828039	0.00553778	-0.0906771	-0.123014	-0.0239902	0.0807903	0.149114	-0.206808	-0.0523985	0	0.100714	0.0566694	0.102579	0.106306	0.208864	0.0811883	0.137981	0.154949	0.128757
METTL13	MET13_HUMAN	Methyltransferase-like protein 13	1	-1.60171e-16	0.0235061	0.122187	0.0856825	0.0446875	0.120908	0.0246814	0.0911608	-0.0557743	-0.120747	0.120908	0.00117534	-0.0310263	-0.141457	-0.165434	0	0	0	0	0	0	0	0	0	0
MFAP1	MFAP1_HUMAN	Microfibrillar-associated protein 1	3	0	-0.0301013	0.191104	0.0944407	0.212193	0.156985	0.125977	0.0468718	0.177364	0.0623335	0.156985	0.156079	-0.144232	0.0829235	-0.149859	7.85046e-17	0.107097	0.263719	0.0875448	0.288055	0.023434	0.153941	0.145124	0.259074	0.154995
MGST3	MGST3_HUMAN	Microsomal glutathione S-transferase 3	2	0	0.0112423	-0.0517064	0.0779603	0.145523	-0.0326432	0.0435633	0.0863471	-0.0820933	0.00935082	-0.0326432	0.0323211	0.138053	-0.160054	-0.136172	0	0.00860719	0.0917575	0.00486675	0.105041	0.0684056	0.114969	0.110354	0.0213574	0.0368741
MAP1B	MAP1B_HUMAN	Microtubule-associated protein 1B	2	0	-0.00873555	-0.079555	-0.0795122	-0.101726	-0.00956005	-0.0890729	-0.110222	-0.0656988	-0.0585936	-0.00956005	-0.0803374	-0.0306667	0.0138133	0.0431323	1.11022e-16	0.0468179	0.0627199	0.00362086	0.0154163	0.0420389	0.0739774	0.0862469	0.0972598	0.0889895
MAP1S	MAP1S_HUMAN	Microtubule-associated protein 1S	1	0	-0.094003	-0.171459	0.129592	-0.0145892	-0.302635	-0.185708	0.177227	0.272686	0.0820996	-0.302635	-0.0917054	0.348686	0.143093	0.0966888	0	0	0	0	0	0	0	0	0	0
MAP4	MAP4_HUMAN	Microtubule-associated protein 4	4	0	-0.00221308	-0.0364738	0.0168434	-0.0724973	-0.0092646	-0.0554491	-0.0108088	-0.0252904	0.0717549	-0.0092646	-0.053236	0.025665	-0.0421338	0.144252	0	0.0460081	0.138485	0.0923025	0.143211	0.0219279	0.0500423	0.0997273	0.0796891	0.0798852
MAPRE1	MARE1_HUMAN	Microtubule-associated protein RP/EB family member 1	2	0	-0.0977021	0.0321011	0.0200008	0.106656	-0.0780581	-0.0574409	-0.0109984	-0.0294422	-0.0392211	-0.0780581	0.0402612	-0.0430996	-0.0494431	-0.145877	0	0.0802949	0.0968439	0.0704343	0.182424	0.107241	0.0513868	0.0223898	0.0581193	0.0915114
MAP1LC3A	MLP3A_HUMAN	Microtubule-associated proteins 1A/1B light chain 3A	1	0	-0.0162586	0.0733933	0.147642	0.130648	0.016026	0.157153	0.325745	0.349252	0.379393	0.016026	0.173411	0.252352	0.201611	0.248745	0	0	0	0	0	0	0	0	0	0
MTCH2	MTCH2_HUMAN	Mitochondrial carrier homolog 2	2	0	0.0360587	0.0349624	-0.00681566	0.0332471	-0.126608	-0.142891	0.0393809	-0.0103416	0.0558861	-0.126608	-0.17895	0.00441846	-0.00352591	0.022639	0	0.00477044	0.117044	0.0621607	0.0143305	0.104862	0.114616	0.0173142	0.0442201	0.00873812
FIS1	FIS1_HUMAN	Mitochondrial fission 1 protein	1	-1.60171e-16	0.0524256	-0.0164978	0.164157	0.567798	0.059797	0.0769893	0.112324	0.103213	0.370044	0.059797	0.0245638	0.128822	-0.0609445	-0.197754	0	0	0	0	0	0	0	0	0	0
TOMM5	TOM5_HUMAN	Mitochondrial import receptor subunit TOM5 homolog	3	0	0.339939	0.384774	0.504713	0.604407	0.20537	0.261141	0.460602	0.282168	0.57942	0.20537	-0.0787977	0.0758289	-0.222545	-0.0249868	0	0.192172	0.28978	0.143827	0.502601	0.315811	0.140255	0.333079	0.166888	0.476863
TOMM70A	TOM70_HUMAN	Mitochondrial import receptor subunit TOM70	1	-1.60171e-16	-0.0787437	-0.115863	-0.0160353	-0.0890401	-0.0195628	-0.0878231	-0.0433894	-0.138849	-0.133161	-0.0195628	-0.00907945	0.0724738	-0.122813	-0.0441206	0	0	0	0	0	0	0	0	0	0
IMMT	IMMT_HUMAN	Mitochondrial inner membrane protein	2	0	-0.0769194	-0.124663	0.0165474	0.227538	-0.148068	-0.0181271	0.110186	0.0256841	0.0484279	-0.148068	0.0587922	0.234849	0.00913667	-0.17911	1.11022e-16	0.0991637	0.203548	0.0126136	0.251739	0.167115	0.0655535	0.118964	0.016467	0.112216
PMPCB	MPPB_HUMAN	Mitochondrial-processing peptidase subunit beta	3	0	0.0971465	0.0415017	0.0481477	0.0232779	0.163935	0.143883	0.144803	0.0680374	0.0714026	0.163935	0.0467367	0.103301	0.0198897	0.0481247	0	0.0469936	0.00550623	0.159603	0.105572	0.107901	0.153106	0.0592832	0.119385	0.107988
MFN2	MFN2_HUMAN	Mitofusin-2	1	0	0.15612	-0.241525	0.0897777	-0.091255	0.186959	-0.160329	-0.0247656	-0.113685	-0.036313	0.186959	-0.316449	0.216759	-0.203462	0.054942	0	0	0	0	0	0	0	0	0	0
MAPK1	MK01_HUMAN	Mitogen-activated protein kinase 1	1	0	0.0225792	0.0559427	0.161435	0.187042	0.0628709	0.0475195	0.059038	-0.208762	-0.0691332	0.0628709	0.0249403	0.00309528	-0.370197	-0.256175	0	0	0	0	0	0	0	0	0	0
MAP4K4	M4K4_HUMAN	Mitogen-activated protein kinase kinase kinase kinase 4	1	0	-0.0524205	-0.0529445	-0.0212649	-0.0578046	-0.171345	0.0119193	0.101221	0.00244113	-5.10026e-05	-0.171345	0.0643398	0.154166	0.0237061	0.0577536	0	0	0	0	0	0	0	0	0	0
BUB3	BUB3_HUMAN	Mitotic checkpoint protein BUB3	4	0	-0.0303828	0.0233374	-0.0264327	0.0456912	-0.135156	-0.0202721	-0.038676	-0.00935392	-0.0610307	-0.135156	0.0101107	-0.0620134	0.0170788	-0.106722	0	0.0701162	0.12784	0.146015	0.0814445	0.0608864	0.0826466	0.0902677	0.0814717	0.154682
BUB1B	BUB1B_HUMAN	Mitotic checkpoint serine/threonine-protein kinase BUB1 beta	2	0	0.0538186	0.220056	0.0649299	0.228156	0.0936958	0.00583112	0.011449	0.00319043	0.00135097	0.0936958	-0.0479875	-0.208607	-0.0617395	-0.226806	0	0.0516305	0.157336	0.0610505	0.0532067	0.0561324	0.0792963	0.0362894	0.0640569	0.0187102
MISP	MISP_HUMAN	Mitotic interactor and substrate of PLK1	4	0	-0.0766146	0.0805621	0.122169	0.126091	-0.0921477	-0.104418	0.119402	0.0321502	0.0862973	-0.0921477	-0.0278036	0.0388396	-0.0900185	-0.0397941	6.40988e-17	0.104119	0.202718	0.149271	0.174495	0.0975697	0.0869165	0.0858779	0.151922	0.162797
MAD1L1	MD1L1_HUMAN	Mitotic spindle assembly checkpoint protein MAD1	1	0	-0.0200477	0.308065	0.0445644	-0.117053	0.0309002	-0.264338	-0.350484	0.0590492	-0.270597	0.0309002	-0.24429	-0.658549	0.0144848	-0.153543	0	0	0	0	0	0	0	0	0	0
MZT2B	MZT2B_HUMAN	Mitotic-spindle organizing protein 2B	2	0	-0.0149802	0.0678493	0.00546807	-0.0627496	-0.00176026	-0.131755	-0.0715776	-0.0310777	-0.194425	-0.00176026	-0.116775	-0.139427	-0.0365458	-0.131676	0	0.0401465	0.121915	0.0781606	0.0551011	0.0224038	0.112157	0.00128099	0.0943626	0.0534051
MKL2	MKL2_HUMAN	MKL/myocardin-like protein 2	1	0	0.0614132	0.0591359	0.00470569	0.0434925	0.0183586	0.000292537	-0.0334581	-0.06589	-0.170272	0.0183586	-0.0611206	-0.092594	-0.0705957	-0.213764	0	0	0	0	0	0	0	0	0	0
MOB1B	MOB1B_HUMAN	MOB kinase activator 1B	2	0	-0.0233138	0.0331307	0.0705599	0.00961024	-0.0856774	-0.0511013	-0.0585277	0.0126463	0.0277133	-0.0856774	-0.0277876	-0.0916584	-0.0579136	0.0181031	1.11022e-16	0.0391554	0.0452397	0.0186344	0.0865342	0.0637685	0.0206683	0.0648305	0.0980091	0.00224814
MSN	MOES_HUMAN	Moesin	4	0	0.0016078	0.0371342	0.0666419	0.0219229	-0.00156313	0.00755423	0.049029	0.0947078	0.199442	-0.00156313	0.00594642	0.0118948	0.0280659	0.17752	0	0.0295474	0.0695212	0.0886723	0.0961332	0.028335	0.00857548	0.0664046	0.0382709	0.0676135
MTHFD1L	C1TM_HUMAN	Monofunctional C1-tetrahydrofolate synthase, mitochondrial	2	0	-0.00755763	0.00233265	0.0450061	-0.00765312	0.0573278	0.0207805	-0.0647159	0.0258957	0.0726524	0.0573278	0.0283382	-0.0670485	-0.0191104	0.0803056	1.11022e-16	0.0602504	0.0861638	0.0525875	0.046241	0.224011	0.0431342	0.0594176	0.0819794	0.177262
MORF4L1	MO4L1_HUMAN	Mortality factor 4-like protein 1	2	0	0.0995894	0.00967167	0.0907683	0.154096	-0.0511179	0.0397048	0.0979557	0.136405	0.0983326	-0.0511179	-0.0598846	0.0882841	0.0456369	-0.0557639	0	0.0534107	0.134696	0.0463729	0.115178	0.124251	0.109569	0.108699	0.105474	0.151742
MORF4L2	MO4L2_HUMAN	Mortality factor 4-like protein 2	4	0	0.02471	0.113435	0.185018	0.114392	0.172247	0.220198	0.261605	0.268626	0.347297	0.172247	0.195488	0.14817	0.0836085	0.232906	0	0.0947484	0.0713181	0.0999405	0.26285	0.198519	0.212129	0.181656	0.203894	0.328899
MUC16	MUC16_HUMAN	Mucin-16	4	0	-0.0960679	-0.000682233	-0.0706625	-0.135486	-0.0344285	-0.179349	-0.0893504	-0.120032	-0.127408	-0.0344285	-0.0832814	-0.0886681	-0.0493697	0.00807851	0	0.0466189	0.0724098	0.122012	0.0456754	0.0817687	0.0373454	0.0312751	0.0846098	0.120571
PAICS	PUR6_HUMAN	Multifunctional protein ADE2	3	0	0.00524928	-0.0907685	0.0323614	0.0725119	-0.00996198	0.07551	0.0675136	0.00247606	0.00918379	-0.00996198	0.0702608	0.158282	-0.0298853	-0.0633281	0	0.0479553	0.058041	0.0366473	0.0585255	0.068189	0.0666708	0.125704	0.102501	0.122316
MYBBP1A	MBB1A_HUMAN	Myb-binding protein 1A	1	0	0.286361	0.33349	0.171587	0.260782	0.0548653	0.136672	0.131012	0.223713	0.209466	0.0548653	-0.149689	-0.202477	0.0521254	-0.0513158	0	0	0	0	0	0	0	0	0	0
MYC	MYC_HUMAN	Myc proto-oncogene protein	2	0	-0.10913	-0.174811	-0.0730542	0.000792091	0.292138	0.139157	-0.00640316	-0.124211	-0.0451912	0.292138	0.248287	0.168407	-0.051157	-0.0459833	1.11022e-16	0.0794809	0.022986	0.203837	0.0325312	0.0645867	0.133423	0.0693264	0.0235835	0.208409
MLF2	MLF2_HUMAN	Myeloid leukemia factor 2	3	0	-0.0973648	-0.0639995	-0.158194	-0.142412	-0.0575169	-0.191038	-0.145394	-0.065541	-0.140925	-0.0575169	-0.0936733	-0.0813945	0.0926531	0.00148736	7.85046e-17	0.0701053	0.107196	0.128441	0.110673	0.0784128	0.0664717	0.125855	0.113859	0.0541856
MYADM	MYADM_HUMAN	Myeloid-associated differentiation marker	1	0	-0.157492	-0.367825	-0.157489	-0.226955	0.0284729	-0.109155	-0.246692	-0.170891	-0.363917	0.0284729	0.0483369	0.121133	-0.013402	-0.136962	0	0	0	0	0	0	0	0	0	0
MYOF	MYOF_HUMAN	Myoferlin	4	0	-0.0615674	-0.0549889	-0.104371	-0.159292	-0.00564305	-0.110183	-0.116477	-0.0658826	-0.0912133	-0.00564305	-0.0486152	-0.0614885	0.0384884	0.0680783	9.06493e-17	0.0563819	0.105904	0.152403	0.122046	0.151413	0.0958333	0.10842	0.138442	0.114596
PDE4DIP	MYOME_HUMAN	Myomegalin	1	0	0.0839256	-0.311478	-0.040598	-0.0448106	-0.142127	-0.0535133	-0.160469	-0.0612712	0.0810797	-0.142127	-0.137439	0.15101	-0.0206732	0.12589	0	0	0	0	0	0	0	0	0	0
MYL6	MYL6_HUMAN	Myosin light polypeptide 6	4	0	-0.00101907	0.02748	0.00776841	0.0864949	-0.116553	-0.00660122	-0.0436593	-0.0669609	-0.0375789	-0.116553	-0.00558215	-0.0711392	-0.0747293	-0.124074	0	0.045456	0.0644836	0.0719277	0.0395126	0.0612237	0.051902	0.0667178	0.0706234	0.0979229
MYL12A	ML12A_HUMAN	Myosin regulatory light chain 12A	4	0	0.00173704	0.0428989	0.108813	-0.0201146	-0.150298	0.0247445	0.0435149	0.102174	0.171717	-0.150298	0.0230075	0.000615972	-0.00663933	0.191831	0	0.0651085	0.0419805	0.111949	0.156855	0.0647265	0.100708	0.0487772	0.0533758	0.073891
MYL9	MYL9_HUMAN	Myosin regulatory light polypeptide 9	1	0	0.118734	-0.0992594	0.0525439	0.0894181	-0.104151	0.039299	0.0542541	0.0287723	0.157363	-0.104151	-0.0794351	0.153514	-0.0237715	0.0679453	0	0	0	0	0	0	0	0	0	0
MYH10	MYH10_HUMAN	Myosin-10	1	-1.60171e-16	-0.290759	0.0142897	0.0255399	0.0441293	-0.105139	-0.0535302	-0.128965	0.128496	-0.151622	-0.105139	0.237229	-0.143255	0.102956	-0.195751	0	0	0	0	0	0	0	0	0	0
MYH13	MYH13_HUMAN	Myosin-13	1	-1.60171e-16	0.0389384	0.0674912	0.130389	0.0610047	0.110416	0.226609	0.334107	0.271966	0.31418	0.110416	0.187671	0.266616	0.141577	0.253175	0	0	0	0	0	0	0	0	0	0
MYH9	MYH9_HUMAN	Myosin-9	4	0	0.0172617	0.121637	0.147946	0.0211662	0.0160255	-0.0259727	0.129862	0.283122	0.314569	0.0160255	-0.0432344	0.0082245	0.135176	0.293403	6.40988e-17	0.0811091	0.0930413	0.108228	0.174736	0.0664431	0.0726056	0.113581	0.116114	0.0991081
SLC9A3R1	NHRF1_HUMAN	Na(+)/H(+) exchange regulatory cofactor NHE-RF1	4	0	0.0958996	-0.0569142	-0.0103096	0.105939	-0.0235878	-0.111375	-0.0731574	-0.102656	-0.137299	-0.0235878	-0.207275	-0.0162432	-0.0923463	-0.243238	0	0.0687505	0.0407126	0.0631584	0.123313	0.0450933	0.0548373	0.0733173	0.121893	0.0892629
GALNT7	GALT7_HUMAN	N-acetylgalactosaminyltransferase 7	1	0	0.01085	0.0469956	0.0133036	0.0405421	0.0617491	-0.0137864	-0.132986	-0.00896946	-0.0965485	0.0617491	-0.0246364	-0.179982	-0.0222731	-0.137091	0	0	0	0	0	0	0	0	0	0
GNS	GNS_HUMAN	N-acetylglucosamine-6-sulfatase	1	0	-0.220268	-0.241508	-0.00202947	-0.60672	-0.205828	-0.536218	-0.442687	-0.248465	-0.531445	-0.205828	-0.315949	-0.201179	-0.246436	0.0752754	0	0	0	0	0	0	0	0	0	0
NNT	NNTM_HUMAN	NAD(P) transhydrogenase, mitochondrial	4	0	-0.0767631	-0.0571007	-0.116711	-0.0858268	-0.0670194	-0.0894442	-0.143847	-0.178676	-0.163948	-0.0670194	-0.0126811	-0.0867461	-0.0619645	-0.0781212	0	0.0410004	0.0226479	0.0157886	0.0306919	0.044677	0.0182282	0.0389099	0.0284469	0.038925
NQO1	NQO1_HUMAN	NAD(P)H dehydrogenase [quinone] 1	3	0	-0.0542371	-0.0834008	0.0394469	0.0590958	-0.12652	-0.0988955	-0.0338129	-0.0766045	0.0431494	-0.12652	-0.0446583	0.0495879	-0.116051	-0.0159464	0	0.067449	0.0659331	0.0753437	0.0723647	0.032874	0.0934152	0.0550824	0.0424339	0.0575605
NDUFA10	NDUAA_HUMAN	NADH dehydrogenase [ubiquinone] 1 alpha subcomplex subunit 10, mitochondrial	1	0	0.0670919	0.0112878	0.0644402	0.14997	0.0318456	-0.0310615	0.173819	0.053229	0.166458	0.0318456	-0.0981533	0.162531	-0.0112112	0.0164871	0	0	0	0	0	0	0	0	0	0
NDUFA13	NDUAD_HUMAN	NADH dehydrogenase [ubiquinone] 1 alpha subcomplex subunit 13	2	0	-0.0714084	0.12973	0.0182621	0.0229621	0.0434645	0.0279839	-0.0445801	0.0510395	-0.00407245	0.0434645	0.0993922	-0.17431	0.0327774	-0.0270346	0	0.024041	0.0155677	0.0783345	0.0285609	0.0256409	0.017453	0.0176781	0.021306	0.0445947
NDUFA4	NDUA4_HUMAN	NADH dehydrogenase [ubiquinone] 1 alpha subcomplex subunit 4	3	0	0.0239892	-0.00274217	0.0912411	0.00675755	-0.185706	0.0549298	0.0728844	0.0649984	-0.0516808	-0.185706	0.0309406	0.0756266	-0.0262426	-0.0584384	0	0.0903409	0.0670858	0.0854868	0.103203	0.172735	0.118362	0.161179	0.124593	0.151862
NDUFA5	NDUA5_HUMAN	NADH dehydrogenase [ubiquinone] 1 alpha subcomplex subunit 5	1	0	0.219773	-0.134321	-0.0833565	-0.0658204	-0.0873468	0.138798	-0.112166	-0.135892	-0.0439505	-0.0873468	-0.080975	0.0221555	-0.0525357	0.0218699	0	0	0	0	0	0	0	0	0	0
NDUFA6	NDUA6_HUMAN	NADH dehydrogenase [ubiquinone] 1 alpha subcomplex subunit 6	2	0	0.0361287	0.0466475	0.146379	0.16771	0.0303765	0.048311	0.133357	0.00785652	0.129604	0.0303765	0.0121823	0.0867094	-0.138522	-0.0381062	0	0.0914818	0.0311968	0.0334862	0.134574	0.134225	0.0396783	0.107063	0.155516	0.132926
NDUFB10	NDUBA_HUMAN	NADH dehydrogenase [ubiquinone] 1 beta subcomplex subunit 10	2	0	0.0953818	0.0761708	0.137483	0.297326	0.0473193	0.111336	-0.0411372	-0.0287637	-0.0387856	0.0473193	0.015954	-0.117308	-0.166246	-0.336112	1.11022e-16	0.000987195	0.103224	0.0723095	0.169434	0.236504	0.0709492	0.0600994	0.119043	0.0361957
NDUFB11	NDUBB_HUMAN	NADH dehydrogenase [ubiquinone] 1 beta subcomplex subunit 11, mitochondrial	4	0	-0.0493276	-0.213399	-0.117398	-0.0454552	-0.124716	-0.0134705	-0.107347	-0.197286	-0.207027	-0.124716	0.0358571	0.106052	-0.079888	-0.161571	0	0.141825	0.0342723	0.0841917	0.197987	0.129058	0.166019	0.144333	0.125356	0.118295
NDUFB4	NDUB4_HUMAN	NADH dehydrogenase [ubiquinone] 1 beta subcomplex subunit 4	2	0	-0.154534	-0.0595827	-0.148895	0.160134	-0.137298	-0.0772838	-0.0817413	-0.145082	-0.214362	-0.137298	0.0772505	-0.0221586	0.00381341	-0.374496	0	0.131361	0.212723	0.000869641	0.378193	0.0669362	0.164842	0.0249366	0.0840144	0.118517
NDUFB7	NDUB7_HUMAN	NADH dehydrogenase [ubiquinone] 1 beta subcomplex subunit 7	1	-1.60171e-16	0.0356025	0.082792	-0.0429844	-0.0752907	-0.0899521	0.0404427	-0.186809	-0.0632728	-0.0130281	-0.0899521	0.00484018	-0.269601	-0.0202884	0.0622626	0	0	0	0	0	0	0	0	0	0
NDUFS2	NDUS2_HUMAN	NADH dehydrogenase [ubiquinone] iron-sulfur protein 2, mitochondrial	1	0	0.0253735	0.207042	0.00396175	0.0815685	0.100966	-0.0884339	0.0693218	0.0658772	-0.111962	0.100966	-0.113807	-0.13772	0.0619155	-0.19353	0	0	0	0	0	0	0	0	0	0
NDUFS3	NDUS3_HUMAN	NADH dehydrogenase [ubiquinone] iron-sulfur protein 3, mitochondrial	1	0	-0.456186	-0.111797	-0.671849	-0.44331	0.0549782	-0.380784	-0.239055	-0.311013	-0.678213	0.0549782	0.0754023	-0.127257	0.360837	-0.234902	0	0	0	0	0	0	0	0	0	0
NDUFS7	NDUS7_HUMAN	NADH dehydrogenase [ubiquinone] iron-sulfur protein 7, mitochondrial	1	0	-0.0764458	0.0520345	-0.0774576	-0.037744	-0.0513951	0.00302464	-0.00346849	-0.125322	0.163505	-0.0513951	0.0794705	-0.055503	-0.0478643	0.201249	0	0	0	0	0	0	0	0	0	0
CYB5R3	NB5R3_HUMAN	NADH-cytochrome b5 reductase 3	2	-1.60171e-16	0.00835376	-0.0588744	-0.0900027	0.00664819	-0.212798	-0.186831	-0.21377	-0.123834	-0.154698	-0.212798	-0.195185	-0.154896	-0.0338315	-0.161346	0	0.136992	0.0889261	0.107293	0.116912	0.114544	0.0901394	0.0842629	0.0299399	0.0289786
NDUFS1	NDUS1_HUMAN	NADH-ubiquinone oxidoreductase 75 kDa subunit, mitochondrial	4	0	0.00104008	-0.193392	-0.258905	-0.295585	-0.152226	-0.180825	-0.258185	-0.28273	-0.417131	-0.152226	-0.181865	-0.0647928	-0.0238249	-0.121545	6.40988e-17	0.134542	0.186476	0.155996	0.161386	0.15204	0.172303	0.180702	0.131933	0.158424
ME1	MAOX_HUMAN	NADP-dependent malic enzyme	1	-1.60171e-16	-0.134972	-0.118927	-0.156458	0.0173833	-0.115807	-0.161669	-0.0920856	-0.198986	-0.0789267	-0.115807	-0.0266962	0.0268412	-0.0425285	-0.09631	0	0	0	0	0	0	0	0	0	0
NAA15	NAA15_HUMAN	N-alpha-acetyltransferase 15, NatA auxiliary subunit	1	0	-0.194749	-0.124505	-0.118431	-0.117352	-0.0617152	-0.0472722	-0.0927097	-0.0674801	-0.0719618	-0.0617152	0.147477	0.0317949	0.050951	0.0453901	0	0	0	0	0	0	0	0	0	0
NRD1	NRDC_HUMAN	Nardilysin	1	-1.60171e-16	0.0633416	0.114972	0.123716	-0.0634864	0.0850261	-0.06629	-0.131884	-0.117315	-0.10098	0.0850261	-0.129632	-0.246857	-0.241031	-0.0374938	0	0	0	0	0	0	0	0	0	0
NACA	NACA_HUMAN	Nascent polypeptide-associated complex subunit alpha	3	0	0.076466	-0.0393286	-0.0160461	0.0805105	0.185699	0.297535	0.310007	0.208056	0.264935	0.185699	0.221069	0.349335	0.224102	0.184425	0	0.0616952	0.0674405	0.11998	0.124123	0.143542	0.111605	0.200014	0.206324	0.160588
NACA	NACAM_HUMAN	Nascent polypeptide-associated complex subunit alpha, muscle-specific form	1	0	0.0372264	-0.0608458	-0.155506	-0.275533	-0.0378657	0.381441	0.417621	0.361966	0.301417	-0.0378657	0.344215	0.478467	0.517472	0.57695	0	0	0	0	0	0	0	0	0	0
NCKIPSD	SPN90_HUMAN	NCK-interacting protein with SH3 domain	1	0	-0.0847274	-0.116747	-0.0356317	-0.192403	-0.135416	-0.0781259	-0.19585	-0.238411	-0.403737	-0.135416	0.00660146	-0.0791037	-0.202779	-0.211334	0	0	0	0	0	0	0	0	0	0
NDFIP2	NFIP2_HUMAN	NEDD4 family-interacting protein 2	1	-1.60171e-16	-0.203424	0.0263364	0.0614849	0.118119	-0.135467	-0.0160128	-0.00229296	0.0627296	0.0391803	-0.135467	0.187411	-0.0286294	0.00124474	-0.0789388	0	0	0	0	0	0	0	0	0	0
NELFE	NELFE_HUMAN	Negative elongation factor E	1	0	0.0259814	0.163488	-0.00803727	0.103667	-0.257232	-0.236222	0	-0.0362365	-0.0279814	-0.257232	-0.262203	-0.163488	-0.0281993	-0.131648	0	0	0	0	0	0	0	0	0	0
NPNT	NPNT_HUMAN	Nephronectin	1	-1.60171e-16	0.0202546	0.0174033	-0.060719	-0.00977681	0.0906201	-0.113697	0.0759885	0.0382556	-0.145206	0.0906201	-0.133952	0.0585852	0.0989746	-0.135429	0	0	0	0	0	0	0	0	0	0
AHNAK	AHNK_HUMAN	Neuroblast differentiation-associated protein AHNAK	4	0	-0.0709238	-0.105689	-0.15577	-0.199639	-0.00199574	-0.17004	-0.1943	-0.166861	-0.166305	-0.00199574	-0.0991157	-0.0886108	-0.0110911	0.033334	6.40988e-17	0.0751958	0.0151468	0.0376016	0.0690517	0.0924126	0.0567407	0.060176	0.076007	0.0842083
NOTCH2	NOTC2_HUMAN	Neurogenic locus notch homolog protein 2	1	0	-0.189917	-0.259703	-0.218908	-0.136764	-0.129536	-0.223474	-0.135818	-0.295655	-0.374403	-0.129536	-0.0335574	0.123885	-0.076747	-0.23764	0	0	0	0	0	0	0	0	0	0
NAV1	NAV1_HUMAN	Neuron navigator 1	1	0	0.129113	-0.0255115	0.0269663	0.0557516	-0.0661872	0.0479821	0.187362	0.0968667	0.190601	-0.0661872	-0.0811313	0.212873	0.0699004	0.13485	0	0	0	0	0	0	0	0	0	0
SERPINI1	NEUS_HUMAN	Neuroserpin	1	0	-0.0787277	-0.0549973	-0.0986353	-0.00788069	-0.276651	-0.0343367	-0.229961	-0.162467	-0.163265	-0.276651	0.044391	-0.174964	-0.0638315	-0.155384	0	0	0	0	0	0	0	0	0	0
GANAB	GANAB_HUMAN	Neutral alpha-glucosidase AB	4	0	0.0652834	0.0715062	0.0247195	0.0600113	-0.0347304	-0.0163652	-0.0451786	0.00647744	-0.0333978	-0.0347304	-0.0816486	-0.116685	-0.0182421	-0.0934091	0	0.0545561	0.105791	0.0520443	0.0678145	0.0564559	0.0469213	0.0549077	0.0883657	0.0617561
SLC1A5	AAAT_HUMAN	Neutral amino acid transporter B(0)	2	0	0.055362	0.00803688	0.045172	-0.0031296	0.0944063	0.126899	0.0303435	0.0381587	0.0970896	0.0944063	0.071537	0.0223066	-0.00701332	0.100219	0	0.0105928	0.0051802	0.120065	0.0380771	0.00180816	0.0400664	0.0215068	0.0275753	0.0405555
NCEH1	NCEH1_HUMAN	Neutral cholesterol ester hydrolase 1	2	0	-0.203626	-0.0583062	-0.141189	-0.116526	-0.142544	-0.221022	-0.0272136	0.00644419	0.0537812	-0.142544	-0.017396	0.0310926	0.147633	0.170308	0	0.0449518	0.0497375	0.04885	0.00397967	0.0315018	0.00475054	0.0295795	0.0200335	0.032713
NBR1	NBR1_HUMAN	Next to BRCA1 gene 1 protein	1	0	-0.0746214	-0.224109	0.0140529	-0.690253	-0.41691	-0.74484	-0.438519	-0.853242	-0.46588	-0.41691	-0.670219	-0.21441	-0.867295	0.224373	0	0	0	0	0	0	0	0	0	0
NHP2L1	NH2L1_HUMAN	NHP2-like protein 1	1	-1.60171e-16	-0.156404	-0.524577	-0.514492	-0.664812	-0.467998	-0.348184	-0.463835	-0.444171	-0.453354	-0.467998	-0.19178	0.0607423	0.0703219	0.211459	0	0	0	0	0	0	0	0	0	0
FAM129B	NIBL1_HUMAN	Niban-like protein 1	4	0	-0.0172073	-0.0252263	-0.0445581	-0.0434412	0.0335745	-0.169874	-0.129119	0.0155728	0.140239	0.0335745	-0.152667	-0.103893	0.0601308	0.183681	0	0.0576899	0.067007	0.110036	0.0312481	0.0191628	0.0790799	0.0576599	0.0535177	0.0374881
NIPBL	NIPBL_HUMAN	Nipped-B-like protein	1	0	-0.115794	-0.229015	-0.22009	-0.300582	-0.094398	-0.274504	-0.430709	-0.231831	-0.609737	-0.094398	-0.15871	-0.201694	-0.0117409	-0.309154	0	0	0	0	0	0	0	0	0	0
NOSIP	NOSIP_HUMAN	Nitric oxide synthase-interacting protein	2	0	-0.0418485	-0.058525	0.0767889	0.119951	0.0315708	0.0773802	-0.0365994	0.00786769	0.0948231	0.0315708	0.119229	0.0219256	-0.0689212	-0.0251283	1.11022e-16	0.0139461	0.0684565	0.0955853	0.0222893	0.0356848	0.004074	0.0631224	0.158485	0.0993828
NOMO2	NOMO2_HUMAN	Nodal modulator 2	1	0	-0.00851434	-0.158306	-0.0872704	-0.112687	-0.0152995	-0.0939177	-0.102793	0.00857734	-0.1263	-0.0152995	-0.0854033	0.0555125	0.0958477	-0.0136126	0	0	0	0	0	0	0	0	0	0
NOMO3	NOMO3_HUMAN	Nodal modulator 3	3	0	0.10825	-0.116658	-0.0171693	0.0996634	-0.133615	0.100759	-0.107017	-0.0114612	-0.280164	-0.133615	-0.0074909	0.00964092	0.0057081	-0.379827	0	0.0650089	0.0953284	0.11656	0.171018	0.0555731	0.147683	0.120786	0.100835	0.0947407
NONO	NONO_HUMAN	Non-POU domain-containing octamer-binding protein	4	0	0.0181294	0.115437	0.101051	-0.00993971	0.21936	0.213007	0.312934	0.304703	0.427775	0.21936	0.194878	0.197497	0.203652	0.437714	0	0.0595497	0.0898409	0.133127	0.169339	0.060474	0.0603602	0.155237	0.119765	0.224428
SCP2	NLTP_HUMAN	Non-specific lipid-transfer protein	2	0	-0.171353	-0.411417	-0.271613	-0.34091	-0.268059	-0.285687	-0.262878	-0.421417	-0.275495	-0.268059	-0.114333	0.148539	-0.149804	0.0654147	0	0.184025	0.250611	0.318704	0.250634	0.21737	0.27475	0.268469	0.244805	0.313279
NASP	NASP_HUMAN	Nuclear autoantigenic sperm protein	3	0	0.173022	0.0658489	0.215261	0.291321	-0.015927	0.163173	0.068068	0.0821824	-0.0905805	-0.015927	-0.00984926	0.00221913	-0.133079	-0.381902	7.85046e-17	0.0600482	0.12985	0.091109	0.1711	0.200515	0.0526954	0.0986461	0.0797749	0.122486
NCBP1	NCBP1_HUMAN	Nuclear cap-binding protein subunit 1	2	0	-0.0421724	-0.0892838	-0.0149341	0.121136	0.118101	-0.0353353	-0.068621	-0.138597	-0.0316722	0.118101	0.00683712	0.0206629	-0.123662	-0.152808	0	0.00852026	0.11491	0.0166296	0.0272072	0.166883	0.0105883	0.0892398	0.00940304	0.00197769
NFIB	NFIB_HUMAN	Nuclear factor 1 B-type	3	0	-0.0292375	0.0234365	0.00942354	-0.00703387	-0.0474135	-0.0589839	-0.028513	-0.140741	-0.231286	-0.0474135	-0.0297464	-0.0519496	-0.150165	-0.224252	0	0.126785	0.129145	0.182862	0.120828	0.042889	0.146729	0.135945	0.0828957	0.0740911
NFKB2	NFKB2_HUMAN	Nuclear factor NF-kappa-B p100 subunit	1	0	-0.253516	0.0172838	-0.131741	-0.100236	-0.115578	-0.120113	-0.0955624	-0.108402	-0.0959092	-0.115578	0.133403	-0.112846	0.0233385	0.00432634	0	0	0	0	0	0	0	0	0	0
NFKB1	NFKB1_HUMAN	Nuclear factor NF-kappa-B p105 subunit	1	0	-0.209204	0.0279147	-0.0438657	0.191097	0.129305	-0.175046	0.0011911	0.249557	0.492677	0.129305	0.034158	-0.0267236	0.293423	0.301581	0	0	0	0	0	0	0	0	0	0
NUFIP2	NUFP2_HUMAN	Nuclear fragile X mental retardation-interacting protein 2	1	0	0.00811032	-0.151023	0.0114174	-0.28216	0.118591	-0.306111	-0.304486	-0.341803	-0.539771	0.118591	-0.314221	-0.153463	-0.35322	-0.257611	0	0	0	0	0	0	0	0	0	0
NUDC	NUDC_HUMAN	Nuclear migration protein nudC	2	0	0.200166	0.203147	0.256232	0.182129	-0.00632557	0.0390063	0.0613258	0.308777	0.111054	-0.00632557	-0.16116	-0.141822	0.0525446	-0.0710757	0	0.0535206	0.0418542	0.137222	0.0490857	0.00369441	0.050447	0.000253856	0.249418	0.0259309
NUMA1	NUMA1_HUMAN	Nuclear mitotic apparatus protein 1	4	0	-0.0162048	-0.00147883	-0.0675754	-0.107738	0.0168443	-0.0147791	-0.0315587	-0.0483517	-0.122088	0.0168443	0.00142568	-0.0300799	0.0192237	-0.01435	6.40988e-17	0.0369772	0.0372877	0.025389	0.0656917	0.0201665	0.0162031	0.0640878	0.0637479	0.0483285
NUP107	NU107_HUMAN	Nuclear pore complex protein Nup107	3	0	-0.00753154	-0.027997	-0.0274238	-0.00953804	0.0774632	-0.0026191	0.0108518	-0.0511832	-0.0207842	0.0774632	0.00491244	0.0388488	-0.0237595	-0.0112462	0	0.0381658	0.0436992	0.00494753	0.0318598	0.0223396	0.0480069	0.0284905	0.0530699	0.0654712
NUP155	NU155_HUMAN	Nuclear pore complex protein Nup155	4	0	0.0316966	0.0202727	-0.00373504	0.00518428	-0.0293687	-0.0141964	0.0458352	-0.0248118	0.02815	-0.0293687	-0.045893	0.0255626	-0.0210767	0.0229658	6.40988e-17	0.0430827	0.0780412	0.0849449	0.0174584	0.0423674	0.0328309	0.0887964	0.0319792	0.0667437
NUP160	NU160_HUMAN	Nuclear pore complex protein Nup160	2	0	-0.0545422	0.0370829	-0.00846999	-0.00711793	-0.0751329	-0.0484871	0.0633128	0.0193304	-0.0292847	-0.0751329	0.00605503	0.0262299	0.0278004	-0.0221668	0	0.0304163	0.0584221	0.0289977	0.0210933	0.0538316	0.034583	0.0794518	0.0581314	0.0765755
NUP85	NUP85_HUMAN	Nuclear pore complex protein Nup85	3	0	0.0931479	0.221228	0.0687004	0.155345	0.093505	0.0913368	0.0435858	-0.00636957	-0.0995147	0.093505	-0.00181107	-0.177643	-0.0750699	-0.25486	7.85046e-17	0.0519773	0.19092	0.126395	0.13377	0.183344	0.102798	0.085386	0.059456	0.00922132
NUP88	NUP88_HUMAN	Nuclear pore complex protein Nup88	1	0	-0.0926264	-0.204809	-0.154133	-0.267474	0.0232155	-0.125757	-0.212305	-0.101246	-0.119409	0.0232155	-0.0331307	-0.00749601	0.0528871	0.148065	0	0	0	0	0	0	0	0	0	0
NUP93	NUP93_HUMAN	Nuclear pore complex protein Nup93	2	0	-4.20977e-05	0.0256637	-0.138077	-0.0317938	-0.211384	-0.0598983	-0.041622	-0.130767	-0.0640915	-0.211384	-0.0598562	-0.0672857	0.00731026	-0.0322977	0	0.0167655	0.00659178	0.0429425	0.00466948	0.0464289	0.0316942	0.00406875	0.0560732	0.0410429
NUP98	NUP98_HUMAN	Nuclear pore complex protein Nup98-Nup96	1	0	0.0513128	-0.0494929	-0.110174	0.00682925	0.0122283	-0.0203208	0.110914	0.22478	0.247821	0.0122283	-0.0716336	0.160407	0.334954	0.240992	0	0	0	0	0	0	0	0	0	0
NUP210	PO210_HUMAN	Nuclear pore membrane glycoprotein 210	1	-1.60171e-16	-0.124751	-0.0932624	-0.115224	-0.15866	-0.175916	-0.241992	-0.216255	-0.271197	-0.407145	-0.175916	-0.117241	-0.122993	-0.155973	-0.248485	0	0	0	0	0	0	0	0	0	0
NCOA4	NCOA4_HUMAN	Nuclear receptor coactivator 4	3	0	-0.0496877	0.0284807	0.0209614	0.133968	0.135203	0.106177	0.0145369	-0.0291604	0.0405175	0.135203	0.155865	-0.0139438	-0.0501218	-0.0934504	0	0.031001	0.0402893	0.00517852	0.12589	0.160831	0.0347354	0.0588539	0.042839	0.0224731
NCOR2	NCOR2_HUMAN	Nuclear receptor corepressor 2	2	0	0.750028	0.0552012	-0.64734	-0.602921	-0.526142	-0.46722	-0.331124	-0.688435	-0.629184	-0.526142	-1.21725	-0.386326	-0.0410951	-0.0262625	1.11022e-16	0.964558	0.160804	0.395824	0.317051	0.330483	0.2511	0.0742279	0.346922	0.262848
NR4A1	NR4A1_HUMAN	Nuclear receptor subfamily 4 group A member 1	4	0	0.333569	0.13676	-0.162962	-0.410819	0.203443	1.24941	1.80568	1.01504	0.0208597	0.203443	0.915846	1.66892	1.178	0.431678	0	0.141163	0.123429	0.252555	0.233768	0.444911	0.537684	0.823514	0.579878	0.326862
NR4A3	NR4A3_HUMAN	Nuclear receptor subfamily 4 group A member 3	2	0	0.145971	0.22602	-0.023474	-0.213202	0.298493	0.869979	1.4998	0.99662	0.312855	0.298493	0.724008	1.27378	1.02009	0.526057	1.11022e-16	0.167614	0.281364	0.00501858	0.011602	0.452024	1.03443	1.79675	0.884262	0.285289
NSRP1	NSRP1_HUMAN	Nuclear speckle splicing regulatory protein 1	1	0	-0.169935	-0.0437048	-0.0375828	-0.131275	-0.0666619	-0.0210433	0.181742	0.0712421	0.103697	-0.0666619	0.148892	0.225447	0.108825	0.234973	0	0	0	0	0	0	0	0	0	0
NUTF2	NTF2_HUMAN	Nuclear transport factor 2	1	0	0.0756068	0.0134966	0.202329	0.129709	-0.0375536	-0.0712954	-0.0255085	-0.0483038	-0.057062	-0.0375536	-0.146902	-0.0390051	-0.250632	-0.186771	0	0	0	0	0	0	0	0	0	0
NUCKS1	NUCKS_HUMAN	Nuclear ubiquitous casein and cyclin-dependent kinase substrate 1	1	0	-0.0219471	-0.216438	-0.0318249	0.0942433	0.0269116	0.111714	0.101934	-0.203389	0.0481691	0.0269116	0.133661	0.318372	-0.171564	-0.0460742	0	0	0	0	0	0	0	0	0	0
YBX1	YBOX1_HUMAN	Nuclease-sensitive element-binding protein 1	3	0	-0.000423671	0.0313344	0.090589	-0.157191	0.130732	0.116589	0.0603838	0.134396	0.0933355	0.130732	0.117012	0.0290495	0.0438067	0.250527	0	0.0655782	0.10059	0.127808	0.199147	0.12686	0.111707	0.0699327	0.109184	0.0564745
NUCB1	NUCB1_HUMAN	Nucleobindin-1	3	0	0.016947	0.148819	0.0246412	0.0209815	0.127548	0.0761345	0.123311	0.101411	0.128631	0.127548	0.0591875	-0.0255076	0.0767702	0.107649	0	0.0645424	0.136666	0.0160485	0.0236095	0.0945709	0.026915	0.103007	0.0234386	0.0498719
NOLC1	NOLC1_HUMAN	Nucleolar and coiled-body phosphoprotein 1	3	0	-0.0429873	-0.230372	-0.0439908	-0.0180341	-0.0422602	-0.0822446	0.0146441	-0.0135766	-0.109348	-0.0422602	-0.0392573	0.245016	0.0304142	-0.0913142	0	0.0620232	0.0474559	0.182061	0.131482	0.276876	0.142855	0.179262	0.178438	0.312535
NUSAP1	NUSAP_HUMAN	Nucleolar and spindle-associated protein 1	4	0	0.0606243	0.150511	0.191406	0.11346	0.0933266	0.109915	0.0504431	-0.00226619	-0.0121791	0.0933266	0.0492904	-0.100068	-0.193672	-0.12564	0	0.102882	0.0542616	0.0619263	0.0508529	0.0376885	0.105728	0.115572	0.0930793	0.0687929
GTPBP4	NOG1_HUMAN	Nucleolar GTP-binding protein 1	1	0	-0.0747753	0.173746	0.0442166	0.040333	0.074692	0.0409004	0.186146	0.184611	0.137314	0.074692	0.115676	0.0123998	0.140394	0.0969805	0	0	0	0	0	0	0	0	0	0
GNL2	NOG2_HUMAN	Nucleolar GTP-binding protein 2	1	0	-0.0542418	0.0192042	-0.0277109	-0.112675	-0.0311412	-0.130111	-0.0123185	-0.061422	-0.1036	-0.0311412	-0.075869	-0.0315227	-0.0337111	0.00907466	0	0	0	0	0	0	0	0	0	0
NOL11	NOL11_HUMAN	Nucleolar protein 11	1	0	-0.172461	-0.174021	0.101956	-0.117467	0.0119192	-0.138054	-0.177245	-0.155959	-0.0623987	0.0119192	0.0344075	-0.00322443	-0.257915	0.0550686	0	0	0	0	0	0	0	0	0	0
NOP56	NOP56_HUMAN	Nucleolar protein 56	3	0	0.0403184	0.148483	0.170448	0.0641414	0.0797812	0.0121944	0.101851	-0.0732053	-0.0816438	0.0797812	-0.028124	-0.0466322	-0.243653	-0.145785	0	0.216421	0.313964	0.261017	0.13994	0.326805	0.247364	0.366278	0.101442	0.146962
NOP58	NOP58_HUMAN	Nucleolar protein 58	1	0	0.0319155	0.0225775	-0.0276628	0.182046	0.0726182	0.136232	0.151692	0.184405	0.338471	0.0726182	0.104317	0.129114	0.212068	0.156425	0	0	0	0	0	0	0	0	0	0
NOL6	NOL6_HUMAN	Nucleolar protein 6	1	0	-0.0205396	-0.102323	-0.0680872	-0.0749659	0.0313184	-0.0706401	-0.0540438	-0.0689123	-0.048	0.0313184	-0.0501005	0.0482796	-0.000825125	0.0269659	0	0	0	0	0	0	0	0	0	0
DDX21	DDX21_HUMAN	Nucleolar RNA helicase 2	4	0	0.0624838	0.11189	0.115513	0.00452198	0.143122	0.143381	0.41929	0.434701	0.430272	0.143122	0.0808967	0.307399	0.319189	0.42575	9.06493e-17	0.0478771	0.13251	0.160795	0.0951353	0.193373	0.106708	0.212434	0.30417	0.195927
UBTF	UBF1_HUMAN	Nucleolar transcription factor 1	2	0	0.229524	0.0828089	0.13544	0.0826362	0.18024	-0.0478699	-0.0383801	0.0723433	-0.125058	0.18024	-0.277394	-0.121189	-0.0630972	-0.207694	0	0.110097	0.122282	0.0452255	0.167441	0.0749251	0.00102426	0.0127756	0.179665	0.0128619
NCL	NUCL_HUMAN	Nucleolin	4	0	0.165496	0.295066	0.291814	0.273742	0.0126257	0.212877	0.346227	0.309958	0.391481	0.0126257	0.0473813	0.0511611	0.018144	0.117739	6.40988e-17	0.134077	0.380099	0.367039	0.17724	0.285809	0.222172	0.191745	0.239582	0.125351
NPM1	NPM_HUMAN	Nucleophosmin	4	0	-0.00838788	-0.0753253	-0.0829857	0.0479069	0.048824	0.304066	0.240298	0.263019	0.253696	0.048824	0.312454	0.315623	0.346005	0.205789	6.40988e-17	0.0424654	0.0518532	0.0418914	0.0671788	0.110403	0.128605	0.0622175	0.07298	0.0819854
NUP188	NU188_HUMAN	Nucleoporin NUP188 homolog	1	0	-0.160245	-0.158071	-0.151919	-0.137653	-0.143271	-0.100885	-0.057334	-0.256607	-0.280914	-0.143271	0.0593607	0.100737	-0.104689	-0.143261	0	0	0	0	0	0	0	0	0	0
NUP35	NUP53_HUMAN	Nucleoporin NUP53	1	0	0.83199	0.364665	0.318974	-0.0345718	-0.141872	-0.0320178	-0.0188923	-0.114986	-0.0216663	-0.141872	-0.864007	-0.383557	-0.43396	0.0129055	0	0	0	0	0	0	0	0	0	0
SEH1L	SEH1_HUMAN	Nucleoporin SEH1	2	0	-0.0937853	-0.0453845	-0.0390787	-0.0128618	-0.0670811	-0.0170581	-0.0480685	0.0425413	0.0797796	-0.0670811	0.0767272	-0.00268403	0.0816199	0.0926413	0	0.0872248	0.031543	0.025344	0.0366687	0.0475618	0.025725	0.049723	0.0958131	0.124448
TPR	TPR_HUMAN	Nucleoprotein TPR	3	0	0.0334926	0.0622265	-0.0837294	-0.00878737	0.117116	0.00728973	0.017934	0.0264452	-0.0182971	0.117116	-0.0262029	-0.0442925	0.110175	-0.0095097	7.85046e-17	0.139635	0.187228	0.0406301	0.130847	0.1312	0.0453489	0.117172	0.0809104	0.105782
NME1	NDKA_HUMAN	Nucleoside diphosphate kinase A	4	0	0.0385923	0.00361271	0.0169858	0.112098	-0.0563421	0.114276	0.111656	0.05874	0.267203	-0.0563421	0.0756836	0.108043	0.0417542	0.155105	0	0.0577942	0.0738699	0.0910994	0.0825257	0.0590591	0.0356198	0.0631834	0.0638102	0.138521
NME2	NDKB_HUMAN	Nucleoside diphosphate kinase B	1	0	0.0374012	-0.0598899	0.1069	0.132739	0.213488	0.2692	0.345495	0.350927	0.497817	0.213488	0.231798	0.405385	0.244026	0.365078	0	0	0	0	0	0	0	0	0	0
NAP1L1	NP1L1_HUMAN	Nucleosome assembly protein 1-like 1	1	0	0.142575	0.0194156	0.135363	0.0629175	0.188285	0.389192	0.42769	0.405013	0.376514	0.188285	0.246617	0.408274	0.26965	0.313596	0	0	0	0	0	0	0	0	0	0
NAP1L4	NP1L4_HUMAN	Nucleosome assembly protein 1-like 4	2	0	0.182925	0.112905	0.161315	0.557048	-0.0360894	0.145755	0.177776	0.00811694	-0.0688299	-0.0360894	-0.0371709	0.0648704	-0.153198	-0.625878	0	0.0547337	0.0601393	0.0516381	0.216882	0.100721	0.0446188	0.148882	0.12347	0.142924
NACC1	NACC1_HUMAN	Nucleus accumbens-associated protein 1	1	0	0.0152575	0.016183	-0.19703	-0.13563	-0.0840459	-0.402416	-0.0425809	-0.135581	-0.10317	-0.0840459	-0.417673	-0.0587639	0.0614492	0.0324596	0	0	0	0	0	0	0	0	0	0
OLA1	OLA1_HUMAN	Obg-like ATPase 1	1	0	0.0587035	0.00941705	0.181799	0.2059	0.318133	0.292536	0.212389	0.190038	0.191935	0.318133	0.233833	0.202972	0.00823984	-0.0139648	0	0	0	0	0	0	0	0	0	0
OCIAD1	OCAD1_HUMAN	OCIA domain-containing protein 1	1	0	0.0805504	-0.017791	0.10008	0.199642	-0.0995845	-0.0490714	0.055842	-0.102248	-0.0218825	-0.0995845	-0.129622	0.0736331	-0.202327	-0.221524	0	0	0	0	0	0	0	0	0	0
OLFML2A	OLM2A_HUMAN	Olfactomedin-like protein 2A	2	0	-0.0180643	0.0339068	-0.0499499	0.206456	-0.00610295	-0.0889542	-0.163137	-0.0769712	-0.0645288	-0.00610295	-0.0708899	-0.197044	-0.0270213	-0.270985	0	0.18617	0.000947077	0.0161228	0.224773	0.105843	0.00522447	0.0244294	0.0439888	0.103552
ORMDL2	ORML2_HUMAN	ORM1-like protein 2	1	0	-0.0873576	-0.0521376	0.155749	0.0954417	-0.0746605	0.0273438	0.0385585	-0.0776592	-0.241896	-0.0746605	0.114701	0.0906961	-0.233408	-0.337338	0	0	0	0	0	0	0	0	0	0
ODC1	DCOR_HUMAN	Ornithine decarboxylase	3	0	-0.110937	-0.290825	-0.183251	-0.227818	-0.0247271	-0.0320809	0.103487	-0.0376575	0.0140115	-0.0247271	0.0788566	0.394312	0.145594	0.24183	7.85046e-17	0.110153	0.0676777	0.112581	0.0715706	0.0786338	0.0954448	0.0823674	0.108667	0.0971346
ODF2	ODFP2_HUMAN	Outer dense fiber protein 2	1	-1.60171e-16	0.0270952	-0.0303803	-0.0057453	0.0653806	0.115132	-0.0445477	-0.0284753	0.0770063	0.0817252	0.115132	-0.0716429	0.00190506	0.0827516	0.0163446	0	0	0	0	0	0	0	0	0	0
OSER1	OSER1_HUMAN	Oxidative stress-responsive serine-rich protein 1	1	0	-0.103596	0.182942	0.150105	0.248618	0.101943	0.192138	0.079305	0.000254723	-0.210823	0.101943	0.295733	-0.103637	-0.149851	-0.459441	0	0	0	0	0	0	0	0	0	0
OSBPL8	OSBL8_HUMAN	Oxysterol-binding protein-related protein 8	1	0	-0.162119	0.095616	-0.0998303	-0.106413	-0.0486473	-0.0786619	-0.208365	-0.20553	-0.310302	-0.0486473	0.0834576	-0.303981	-0.1057	-0.203889	0	0	0	0	0	0	0	0	0	0
OSBPL9	OSBL9_HUMAN	Oxysterol-binding protein-related protein 9	1	0	-0.0846205	0.06532	-0.118496	-0.0402953	-0.146935	-0.149461	-0.0622742	-0.204255	-0.251516	-0.146935	-0.0648406	-0.127594	-0.0857593	-0.211221	0	0	0	0	0	0	0	0	0	0
TRIP13	PCH2_HUMAN	Pachytene checkpoint protein 2 homolog	2	0	-0.0359725	0.0180922	0.0507724	0.113183	-0.113829	-0.0142761	0.0292524	0.128695	0.0452353	-0.113829	0.0216964	0.0111602	0.0779231	-0.0679472	0	0.0256822	0.015968	0.149727	0.0989375	0.0256445	0.0433516	0.0514036	0.0767972	0.119751
SIN3A	SIN3A_HUMAN	Paired amphipathic helix protein Sin3a	1	0	0.160967	0.158659	0.27146	0.299308	0.363275	0.0974712	-0.0494808	0.132336	-0.0316169	0.363275	-0.063496	-0.20814	-0.139124	-0.330925	0	0	0	0	0	0	0	0	0	0
PALLD	PALLD_HUMAN	Palladin	4	0	-0.0274506	0.0382285	0.0582884	-0.0101607	-0.0519288	-0.0895414	-0.00101675	0.0324879	0.029161	-0.0519288	-0.0620908	-0.0392453	-0.0258005	0.0393217	0	0.0191965	0.0654469	0.077099	0.0236483	0.0464049	0.0423183	0.0439725	0.0378493	0.0477501
PPT1	PPT1_HUMAN	Palmitoyl-protein thioesterase 1	1	0	0.388458	0.143085	-0.0453497	0.11993	-0.0816047	0.0575405	0.236603	0.19183	0.175858	-0.0816047	-0.330918	0.0935181	0.23718	0.0559284	0	0	0	0	0	0	0	0	0	0
PPDPF	PPDPF_HUMAN	Pancreatic progenitor cell differentiation and proliferation factor	2	0	-0.0868909	-0.185933	-0.0580843	0.133158	-0.314336	-0.315474	-0.432622	-0.336794	-0.304646	-0.314336	-0.228583	-0.246689	-0.27871	-0.437803	0	0.202148	0.0846356	0.209336	0.0920733	0.14104	0.21755	0.173493	0.180766	0.188907
CDC73	CDC73_HUMAN	Parafibromin	1	0	-0.0482096	0.0648477	0.0516611	0.0887844	0.424493	0.220948	0.203258	0.0332537	-0.0325993	0.424493	0.269158	0.13841	-0.0184074	-0.121384	0	0	0	0	0	0	0	0	0	0
PALM2	PALM2_HUMAN	Paralemmin-2	1	0	0.00743564	0.0302363	0.252648	0.125772	-0.107807	0.0506119	0.0989866	-0.116336	-0.0174986	-0.107807	0.0431763	0.0687503	-0.368984	-0.143271	0	0	0	0	0	0	0	0	0	0
PSPC1	PSPC1_HUMAN	Paraspeckle component 1	2	0	0.00980576	-0.00217962	-0.116566	0.0852103	0.0213372	-0.101609	0.0657855	0.098034	0.271438	0.0213372	-0.111415	0.0679651	0.2146	0.186228	0	0.171046	0.138922	0.0701412	0.24559	0.229103	0.11251	0.168116	0.0949943	0.327768
PXN	PAXI_HUMAN	Paxillin	1	0	-0.0391508	0.0562476	0.0483775	0.0313272	-0.286514	-0.236484	-0.159881	-0.0843337	-0.084869	-0.286514	-0.197333	-0.216128	-0.132711	-0.116196	0	0	0	0	0	0	0	0	0	0
PSIP1	PSIP1_HUMAN	PC4 and SFRS1-interacting protein	3	0	0.108373	0.11575	0.150761	0.102463	0.0885662	0.123837	0.0392702	0.00159111	0.0394032	0.0885662	0.0154644	-0.0764797	-0.14917	-0.0630597	0	0.116049	0.16477	0.102278	0.051842	0.0441997	0.0659604	0.110565	0.0516495	0.0988664
PDLIM5	PDLI5_HUMAN	PDZ and LIM domain protein 5	3	0	-0.0717895	0.0133729	0.122557	0.237833	0.0416055	0.150506	0.0926809	0.367201	0.738535	0.0416055	0.222295	0.079308	0.244645	0.500702	1.11022e-16	0.0624777	0.111093	0.166317	0.0551915	0.088332	0.0586734	0.103184	0.0649454	0.169682
PDLIM7	PDLI7_HUMAN	PDZ and LIM domain protein 7	1	0	-0.0994795	-0.0616382	-0.281058	-0.340791	-0.240198	-0.361193	-0.221388	-0.141379	0.136574	-0.240198	-0.261713	-0.15975	0.139678	0.477365	0	0	0	0	0	0	0	0	0	0
GIPC1	GIPC1_HUMAN	PDZ domain-containing protein GIPC1	2	0	0.133794	0.12661	0.0967725	0.0547231	0.0295856	-0.00578327	-0.0529607	-0.0132288	-0.032748	0.0295856	-0.139577	-0.179571	-0.110001	-0.0874711	0	0.158477	0.0946644	0.171274	0.263577	0.170247	0.135736	0.0878827	0.17821	0.146405
PPIA	PPIA_HUMAN	Peptidyl-prolyl cis-trans isomerase A	4	0	0.0422726	0.0259197	0.144357	0.157828	-0.00987259	0.137671	0.123749	0.116073	0.175732	-0.00987259	0.0953988	0.0978297	-0.0282843	0.0179044	0	0.0938474	0.0497525	0.0771367	0.125521	0.0855039	0.108033	0.170455	0.0966175	0.206357
PPIB	PPIB_HUMAN	Peptidyl-prolyl cis-trans isomerase B	3	0	0.101731	0.0827662	0.120796	0.203935	-0.00111447	0.0320077	0.0820171	0.0892738	0.20158	-0.00111447	-0.0697235	-0.000749094	-0.0315223	-0.00235443	0	0.0515235	0.0880036	0.0333823	0.0966157	0.075562	0.110626	0.180003	0.132087	0.164148
PPIF	PPIF_HUMAN	Peptidyl-prolyl cis-trans isomerase F, mitochondrial	1	0	-0.0219212	-0.0413825	0.093503	0.117198	-0.106361	0.141187	0.074625	0.179223	0.175864	-0.106361	0.163108	0.116007	0.0857197	0.0586663	0	0	0	0	0	0	0	0	0	0
FKBP10	FKB10_HUMAN	Peptidyl-prolyl cis-trans isomerase FKBP10	1	0	-0.0280554	0.0570156	0.0758622	0.475742	0.027609	0.0367722	0.0767384	-0.034041	-0.129015	0.027609	0.0648276	0.0197228	-0.109903	-0.604757	0	0	0	0	0	0	0	0	0	0
FKBP1A	FKB1A_HUMAN	Peptidyl-prolyl cis-trans isomerase FKBP1A	1	0	0.116777	-0.143286	0.124142	0.071129	-0.0928994	0.0119025	0.0615128	0.0814994	0.0372316	-0.0928994	-0.104875	0.204798	-0.0426429	-0.0338974	0	0	0	0	0	0	0	0	0	0
FKBP4	FKBP4_HUMAN	Peptidyl-prolyl cis-trans isomerase FKBP4	2	0	0.108669	0.0441076	-0.0343368	0.109233	0.136798	0.123258	-0.0203136	0.0865547	0.00156298	0.136798	0.0145889	-0.0644212	0.120892	-0.10767	1.11022e-16	0.0280808	0.0948545	0.217019	0.0444968	0.0121667	0.0723454	0.121226	0.179806	0.129769
FKBP5	FKBP5_HUMAN	Peptidyl-prolyl cis-trans isomerase FKBP5	1	0	0.00861608	0.0681566	0.0794068	-0.00599455	-0.0930918	-0.142315	-0.0298174	-0.0443397	0.0673039	-0.0930918	-0.150931	-0.097974	-0.123747	0.0732985	0	0	0	0	0	0	0	0	0	0
FKBP9	FKBP9_HUMAN	Peptidyl-prolyl cis-trans isomerase FKBP9	1	-1.60171e-16	-0.0366975	0.0251681	0.00470941	-0.0271625	-0.0735016	-0.153587	-0.0883951	-0.131681	-0.181223	-0.0735016	-0.11689	-0.113563	-0.136391	-0.15406	0	0	0	0	0	0	0	0	0	0
PPIL4	PPIL4_HUMAN	Peptidyl-prolyl cis-trans isomerase-like 4	1	0	-0.0953493	-0.272519	-0.449975	-0.342104	0.0178707	-0.166345	-0.344516	-0.0903047	-0.373573	0.0178707	-0.0709959	-0.0719971	0.359671	-0.0314692	0	0	0	0	0	0	0	0	0	0
ICT1	ICT1_HUMAN	Peptidyl-tRNA hydrolase ICT1, mitochondrial	2	0	-0.0155195	-0.0499738	-0.0641524	-0.0440181	0.103743	-0.01466	-0.0658451	-0.124949	-0.125657	0.103743	0.000859499	-0.0158713	-0.060797	-0.0816388	0	0.00458975	0.143209	0.0828568	0.149388	0.00347591	0.237352	0.0367139	0.0557694	0.0355866
PPL	PEPL_HUMAN	Periplakin	3	0	-0.0491691	-0.0734082	-0.124821	-0.0953374	-0.0530416	-0.182141	-0.0920217	-0.117817	-0.112922	-0.0530416	-0.132972	-0.0186135	0.00700356	-0.0175843	0	0.0623784	0.0512495	0.0649272	0.048424	0.0377425	0.050237	0.0803052	0.0534576	0.0450523
PXDN	PXDN_HUMAN	Peroxidasin homolog	3	0	-0.111354	0.0254151	-0.106077	0.0616196	-0.0123111	-0.105754	-0.118026	-0.0695417	-0.0498332	-0.0123111	0.00560007	-0.143441	0.0365348	-0.111453	0	0.0990472	0.0404264	0.0810227	0.0386372	0.0567517	0.105486	0.059871	0.0546674	0.0376511
PRDX1	PRDX1_HUMAN	Peroxiredoxin-1	4	0	0.0201624	-0.0690366	0.0370192	0.301181	-0.177462	-0.0318396	-0.0853511	-0.120319	-0.131043	-0.177462	-0.052002	-0.0163145	-0.157339	-0.432224	6.40988e-17	0.0663819	0.0578179	0.143395	0.320369	0.0950883	0.0858404	0.135298	0.114261	0.144978
PRDX6	PRDX6_HUMAN	Peroxiredoxin-6	4	0	-0.0922153	-0.105647	0.00156439	0.0653191	-0.117345	-0.0270651	-0.0475928	-0.162357	-0.0899838	-0.117345	0.0651501	0.0580542	-0.163921	-0.155303	0	0.103151	0.122279	0.136185	0.240601	0.106072	0.13871	0.201537	0.154549	0.212847
ACOX1	ACOX1_HUMAN	Peroxisomal acyl-coenzyme A oxidase 1	1	0	0.0674463	0.160016	0.0227598	-0.0948985	-0.00534894	0.0171395	-0.03287	0.0717184	-0.0771266	-0.00534894	-0.0503068	-0.192886	0.0489586	0.0177719	0	0	0	0	0	0	0	0	0	0
HSD17B4	DHB4_HUMAN	Peroxisomal multifunctional enzyme type 2	2	0	-0.192629	-0.331452	-0.275148	-0.2684	-0.152861	-0.275745	-0.327151	-0.29984	-0.364954	-0.152861	-0.0831164	0.00430028	-0.0246916	-0.0965536	0	0.0764523	0.107925	0.264365	0.327877	0.293499	0.134038	0.134538	0.102736	0.263055
GIGYF2	PERQ2_HUMAN	PERQ amino acid-rich with GYF domain-containing protein 2	2	0	-0.0546062	-0.000639415	-0.0912554	-0.000945302	0.0963672	0.175572	0.182724	0.0970201	-0.0280511	0.0963672	0.230178	0.183364	0.188276	-0.0271058	1.11022e-16	0.0521733	0.0676449	0.0481759	0.095915	0.0362485	0.0432803	0.0151151	0.0327918	0.00112307
PCNP	PCNP_HUMAN	PEST proteolytic signal-containing nuclear protein	2	0	-0.0755149	0.0843036	0.0420252	0.0388857	-0.0163972	-0.010872	0.0620247	-0.0597886	0.0159064	-0.0163972	0.0646429	-0.0222788	-0.101814	-0.0229793	0	0.0319268	0.00932119	0.12088	0.0530641	0.000525667	0.0738787	0.0799122	0.0979336	0.150626
PHF6	PHF6_HUMAN	PHD finger protein 6	1	0	-0.0971786	-0.0741639	-0.0567615	-0.115512	-0.0671808	0.00832394	-0.0151557	-0.0107438	-0.260396	-0.0671808	0.105503	0.0590082	0.0460178	-0.144884	0	0	0	0	0	0	0	0	0	0
FARSA	SYFA_HUMAN	Phenylalanine--tRNA ligase alpha subunit	3	0	0.0222188	-0.0298996	0.0983779	-0.0145721	0.0750529	-0.0597237	-0.0626081	-0.065145	-0.129086	0.0750529	-0.0819425	-0.0327085	-0.163523	-0.114514	0	0.0547334	0.0724519	0.0417045	0.0592169	0.0976045	0.0674464	0.104481	0.150803	0.114767
FARSB	SYFB_HUMAN	Phenylalanine--tRNA ligase beta subunit	3	0	-0.0573853	-0.00728165	-0.0130942	0.071364	-0.0155984	-0.096615	-0.0789775	-0.0782824	-0.0384185	-0.0155984	-0.0392297	-0.0716959	-0.0651881	-0.109783	7.85046e-17	0.0464053	0.0510347	0.0236349	0.0507226	0.13694	0.0675953	0.0648758	0.0110306	0.0211919
SLC25A3	MPCP_HUMAN	Phosphate carrier protein, mitochondrial	4	0	-0.0956394	-0.15825	-0.125052	-0.047094	0.00914956	0.090347	0.0474279	0.0558644	0.133391	0.00914956	0.185986	0.205678	0.180917	0.180485	6.40988e-17	0.118207	0.0236406	0.0648757	0.102261	0.0641956	0.0697641	0.0620597	0.0649008	0.0830513
PEBP1	PEBP1_HUMAN	Phosphatidylethanolamine-binding protein 1	2	0	0.0570637	-0.0921424	-0.0677504	-0.0766784	-0.110171	-0.129428	-0.130824	-0.162308	-0.111048	-0.110171	-0.186492	-0.0386811	-0.0945571	-0.0343698	0	0.0371003	0.0759713	0.050043	0.0109197	0.0440367	0.0305489	0.0759501	0.0905586	0.0941833
INPPL1	SHIP2_HUMAN	Phosphatidylinositol 3,4,5-trisphosphate 5-phosphatase 2	1	0	0.0639007	0.127448	0.172647	0.0635466	0.119806	0.128133	0.205404	0.0649339	0.198386	0.119806	0.0642321	0.0779568	-0.107713	0.13484	0	0	0	0	0	0	0	0	0	0
PIP4K2C	PI42C_HUMAN	Phosphatidylinositol 5-phosphate 4-kinase type-2 gamma	1	0	0.15055	0.149002	-0.0216624	-0.132921	-0.159178	0.0563798	-0.22584	-0.113912	-0.204686	-0.159178	-0.0941698	-0.374842	-0.0922491	-0.0717656	0	0	0	0	0	0	0	0	0	0
PICALM	PICAL_HUMAN	Phosphatidylinositol-binding clathrin assembly protein	3	0	0.0502538	0.111205	0.0146326	0.00670897	0.0370192	-0.0728205	0.0411679	0.275113	0.3947	0.0370192	-0.123074	-0.0700373	0.26048	0.387991	7.85046e-17	0.0242851	0.105742	0.132287	0.125203	0.0572469	0.0966175	0.134546	0.166823	0.209592
PACS1	PACS1_HUMAN	Phosphofurin acidic cluster sorting protein 1	1	0	-0.20513	-0.325951	-0.140296	-0.357164	-0.659673	-0.313631	-0.578894	-0.467426	-0.322642	-0.659673	-0.108501	-0.252943	-0.32713	0.0345216	0	0	0	0	0	0	0	0	0	0
PGM1	PGM1_HUMAN	Phosphoglucomutase-1	2	0	0.0535913	-0.0424367	-0.0122377	-0.0818766	-0.0418531	-0.124205	-0.0427807	-0.124651	-0.120916	-0.0418531	-0.177796	-0.00034402	-0.112413	-0.0390392	0	0.0839756	0.0379261	0.00710491	0.0197575	0.0566648	0.0555488	0.148336	0.0503131	0.13293
PGK1	PGK1_HUMAN	Phosphoglycerate kinase 1	4	0	0.0153348	-0.049789	-0.09311	0.0401927	-0.178096	-0.0392237	-0.110332	-0.159885	-0.0880589	-0.178096	-0.0545585	-0.0605425	-0.066775	-0.128252	0	0.128615	0.0893398	0.0592918	0.0922113	0.0843898	0.100222	0.0551293	0.0933256	0.110635
PGAM2	PGAM2_HUMAN	Phosphoglycerate mutase 2	1	0	-0.13441	-0.256904	-0.119723	-0.523278	-0.30892	-0.282009	-0.219774	-0.285692	-0.44342	-0.30892	-0.147599	0.0371299	-0.165969	0.0798589	0	0	0	0	0	0	0	0	0	0
PLD3	PLD3_HUMAN	Phospholipase D3	3	0	0.106398	0.116658	0.110462	0.160794	0.0556046	-0.0464068	0.00879888	-0.0537651	-0.021003	0.0556046	-0.152804	-0.107859	-0.164227	-0.181797	0	0.0177617	0.0710252	0.0914515	0.0514437	0.0763039	0.089802	0.098638	0.104521	0.0541466
PMVK	PMVK_HUMAN	Phosphomevalonate kinase	1	-1.60171e-16	0.0681486	0.0250819	0.159061	0.0251009	-0.0216891	-0.0361882	0.0547229	0.00232026	-0.0286758	-0.0216891	-0.104337	0.029641	-0.156741	-0.0537766	0	0	0	0	0	0	0	0	0	0
PRPSAP1	KPRA_HUMAN	Phosphoribosyl pyrophosphate synthase-associated protein 1	1	0	-0.0376323	0.27171	-0.136755	0.250682	0.126369	-0.213611	-0.247303	0.0704905	-0.22484	0.126369	-0.175979	-0.519013	0.207246	-0.475522	0	0	0	0	0	0	0	0	0	0
PFAS	PUR4_HUMAN	Phosphoribosylformylglycinamidine synthase	3	0	0.023853	0.109807	0.0537549	0.0214877	0.0976787	0.0394902	0.0475746	0.0803971	0.115726	0.0976787	0.0156372	-0.0622329	0.0266422	0.0942388	7.85046e-17	0.138921	0.192337	0.129188	0.181857	0.0902185	0.088043	0.0697761	0.182678	0.175932
PHAX	PHAX_HUMAN	Phosphorylated adapter RNA export protein	1	0	-0.015954	-0.0941653	0.0203654	0.0637836	-0.137309	-0.0273789	-0.193449	-0.210472	-0.140899	-0.137309	-0.0114249	-0.0992839	-0.230838	-0.204683	0	0	0	0	0	0	0	0	0	0
PSAT1	SERC_HUMAN	Phosphoserine aminotransferase	2	0	0.0686655	-0.0708285	-0.0414693	0.0934924	0.021854	-0.0388704	-0.0314645	-0.026285	-0.114659	0.021854	-0.107536	0.039364	0.0151843	-0.208151	1.11022e-16	0.0618198	0.115304	0.131407	0.0974673	0.0682279	0.00686175	0.053566	0.0703897	0.0367693
ATP2B1	AT2B1_HUMAN	Plasma membrane calcium-transporting ATPase 1	1	0	-0.331475	-0.214563	-0.223006	-0.234381	0.132307	-0.189971	-0.00725803	-0.162838	-0.206518	0.132307	0.141504	0.207305	0.0601684	0.0278635	0	0	0	0	0	0	0	0	0	0
SERPINE1	PAI1_HUMAN	Plasminogen activator inhibitor 1	3	0	0.0964246	0.0284424	0.0722303	0.0369591	0.0471432	0.53844	0.858061	0.65705	0.341583	0.0471432	0.442016	0.829619	0.58482	0.304624	0	0.16211	0.155756	0.077657	0.0864071	0.178305	0.412937	0.912323	0.560291	0.390423
SERBP1	PAIRB_HUMAN	Plasminogen activator inhibitor 1 RNA-binding protein	2	0	0.0653173	0.0753972	0.218562	0.115085	0.197464	0.218262	0.263396	0.266821	0.247928	0.197464	0.152944	0.187998	0.0482591	0.132844	0	0.0580099	0.00857098	0.030966	0.092506	0.0500585	0.022505	0.0903508	0.00602713	0.0612092
PLS3	PLST_HUMAN	Plastin-3	4	0	0.0442518	0.017532	0.0344939	-0.0657957	-0.0673424	0.0205462	-0.0148032	0.0113052	0.00670828	-0.0673424	-0.0237056	-0.0323352	-0.0231887	0.0725039	0	0.0375429	0.0681295	0.0933237	0.167397	0.0714398	0.0507148	0.0256355	0.0403566	0.0742929
PAFAH1B1	LIS1_HUMAN	Platelet-activating factor acetylhydrolase IB subunit alpha	1	0	-0.141988	0.113401	0.0197188	-0.199435	-0.041476	0.149069	-0.162235	0.0588701	-0.0189946	-0.041476	0.291057	-0.275636	0.0391514	0.18044	0	0	0	0	0	0	0	0	0	0
PHLDA2	PHLA2_HUMAN	Pleckstrin homology-like domain family A member 2	1	0	0.0706962	-0.115949	0.118415	0.209202	0.307557	0.311464	0.337844	0.34533	0.496394	0.307557	0.240768	0.453793	0.226916	0.287192	0	0	0	0	0	0	0	0	0	0
PHLDB2	PHLB2_HUMAN	Pleckstrin homology-like domain family B member 2	1	0	0.0798054	0.248524	0.279555	0.339545	0.0884438	-0.055224	0.218396	0.360222	0.477031	0.0884438	-0.135029	-0.0301277	0.0806672	0.137486	0	0	0	0	0	0	0	0	0	0
PLEC	PLEC_HUMAN	Plectin	4	0	-0.0365095	-0.0244811	-0.020395	0.0302059	0.016124	-0.0901001	-0.111173	0.122177	0.236281	0.016124	-0.0535905	-0.0866917	0.142572	0.206075	9.06493e-17	0.0717391	0.0701866	0.0724203	0.0805869	0.0820866	0.0514688	0.0635166	0.0911074	0.150343
PLXNB2	PLXB2_HUMAN	Plexin-B2	4	0	-0.059201	-0.0225713	-0.0708035	-0.0221227	-0.0626691	-0.178869	-0.265313	-0.183267	-0.210586	-0.0626691	-0.119668	-0.242742	-0.112464	-0.188463	6.40988e-17	0.242049	0.20047	0.11534	0.165193	0.115025	0.107124	0.0423641	0.0987965	0.150813
PODXL	PODXL_HUMAN	Podocalyxin	1	-1.60171e-16	-0.0188446	0.0533215	0.0407867	-0.019493	0.459273	-0.122797	-0.103674	-0.177789	-0.166384	0.459273	-0.103952	-0.156996	-0.218576	-0.146891	0	0	0	0	0	0	0	0	0	0
PARP1	PARP1_HUMAN	Poly [ADP-ribose] polymerase 1	4	0	0.0502301	-0.039088	-0.00892432	-0.0308339	-0.101792	-0.131938	-0.100872	-0.0759856	0.0291071	-0.101792	-0.182168	-0.0617845	-0.0670613	0.0599411	6.40988e-17	0.0406697	0.0954879	0.117369	0.123668	0.0781344	0.0480539	0.0749357	0.0784437	0.0675205
PARP4	PARP4_HUMAN	Poly [ADP-ribose] polymerase 4	3	0	0.025086	0.0364465	-0.00654126	-0.137303	0.18541	0.0747349	-0.031397	0.0285781	-0.0366107	0.18541	0.0496489	-0.0678436	0.0351193	0.100693	0	0.0671027	0.0276351	0.0178228	0.0134456	0.104409	0.0670879	0.0704282	0.0140418	0.0660972
PCBP1	PCBP1_HUMAN	Poly(rC)-binding protein 1	4	0	0.027932	-0.0330546	-0.0870165	-0.201645	-0.0909675	-0.0714902	-0.0446958	-0.0171585	-0.0205965	-0.0909675	-0.0994223	-0.0116412	0.069858	0.181048	6.40988e-17	0.0786485	0.078728	0.0892381	0.138689	0.128978	0.0619169	0.0521719	0.0576871	0.030331
PCBP2	PCBP2_HUMAN	Poly(rC)-binding protein 2	3	0	0.0491107	-0.0607752	-0.125171	-0.119574	0.156687	0.107894	0.151563	0.0710644	0.123449	0.156687	0.0587831	0.212338	0.196236	0.243023	0	0.0400591	0.0221786	0.0241819	0.0202069	0.0690421	0.161923	0.11247	0.0321824	0.0577119
PUF60	PUF60_HUMAN	Poly(U)-binding-splicing factor PUF60	4	0	-0.00831246	-0.0228578	0.0698851	0.0500816	-0.101216	-0.0883872	-0.0657055	-0.0112542	0.0206053	-0.101216	-0.0800748	-0.0428478	-0.0811394	-0.0294763	0	0.0640316	0.0819195	0.0425709	0.03559	0.0345282	0.0655664	0.0405033	0.0493165	0.047027
PABPC1	PABP1_HUMAN	Polyadenylate-binding protein 1	4	0	0.121183	-0.0670922	-0.171059	-0.25007	0.252796	0.532249	0.738059	0.559521	0.179089	0.252796	0.411067	0.805151	0.73058	0.429159	6.40988e-17	0.14102	0.0587195	0.114737	0.289354	0.0904295	0.153398	0.17553	0.147672	0.124091
PABPN1	PABP2_HUMAN	Polyadenylate-binding protein 2	1	0	0.0658986	0.222924	0.240712	0.179041	0.224049	0.266435	0.115899	0.213806	0.157372	0.224049	0.200537	-0.107025	-0.0269063	-0.0216689	0	0	0	0	0	0	0	0	0	0
PABPC4	PABP4_HUMAN	Polyadenylate-binding protein 4	3	0	-0.0219005	-0.0422927	-0.0910093	-0.0213223	0.000527088	0.140231	0.159215	0.187103	0.124827	0.000527088	0.162131	0.201507	0.278112	0.14615	0	0.0260052	0.033316	0.0500577	0.0168492	0.0389315	0.0660384	0.00803467	0.0318049	0.0225969
PAIP2	PAIP2_HUMAN	Polyadenylate-binding protein-interacting protein 2	2	0	0.107705	0.0717444	0.0789274	0.133796	-0.00406261	0.178927	0.0625066	0.0918294	0.175672	-0.00406261	0.0712215	-0.00923777	0.012902	0.0418762	0	0.0611838	0.171156	0.0826118	0.0298457	0.0252496	0.150641	0.126642	0.210813	0.142394
SUZ12	SUZ12_HUMAN	Polycomb protein SUZ12	1	0	0.269915	0.309027	0.322533	0.341599	0.260218	0.201485	0.0525931	0.0134613	0.327716	0.260218	-0.0684309	-0.256434	-0.309072	-0.0138832	0	0	0	0	0	0	0	0	0	0
PQBP1	PQBP1_HUMAN	Polyglutamine-binding protein 1	1	-1.60171e-16	-0.0647545	0.0222311	-0.240364	-0.079339	-0.224684	0.0527875	0.0884462	-0.123529	-0.133323	-0.224684	0.117542	0.0662151	0.116835	-0.0539836	0	0	0	0	0	0	0	0	0	0
POLDIP3	PDIP3_HUMAN	Polymerase delta-interacting protein 3	2	0	-0.0875402	-0.162842	-0.0370172	-0.122274	-0.0600715	-0.157146	-0.268453	-0.196562	-0.278984	-0.0600715	-0.0696058	-0.10561	-0.159545	-0.15671	0	0.0498974	0.125553	0.0564791	0.0303902	0.063996	0.0683384	0.0756343	0.111088	0.087127
PTRF	PTRF_HUMAN	Polymerase I and transcript release factor	2	0	0.127548	0.100118	0.142558	0.10451	0.164171	0.155831	0.175443	0.203991	0.210322	0.164171	0.0282833	0.0753251	0.0614331	0.105812	0	0.119531	0.150333	0.195139	0.0773699	0.0936205	0.104256	0.149246	0.0235584	0.167091
GALNT2	GALT2_HUMAN	Polypeptide N-acetylgalactosaminyltransferase 2	3	0	0.0524709	0.184104	0.149513	0.256894	-0.056319	0.0215866	0.167137	0.20235	0.481122	-0.056319	-0.0308843	-0.0169669	0.0528377	0.224227	0	0.0539867	0.103754	0.145829	0.0957555	0.0952238	0.0554775	0.0625287	0.0259845	0.158502
PTBP1	PTBP1_HUMAN	Polypyrimidine tract-binding protein 1	4	0	0.0446683	0.060706	0.0620529	0.165509	-0.0374503	-0.00647243	0.0765794	0.1144	0.190837	-0.0374503	-0.0511407	0.0158735	0.0523471	0.0253278	6.40988e-17	0.0803989	0.0595646	0.0993124	0.102383	0.13157	0.120802	0.0440753	0.0870678	0.144162
UBC	UBC_HUMAN	Polyubiquitin-C	2	-1.60171e-16	-0.100888	-0.112184	-0.230911	0.421115	-0.0720168	0.190913	0.0383231	0.0161393	-0.225869	-0.0720168	0.291801	0.150507	0.24705	-0.646985	0	0.163818	0.0179047	0.0823206	0.712965	0.014297	0.0308117	0.00758389	0.0318913	0.0492013
ARL6IP5	PRAF3_HUMAN	PRA1 family protein 3	2	0	-0.0395098	0.0827883	0.0787351	0.0458309	-0.0266148	-0.111643	-0.0558908	-0.0925721	-0.0721951	-0.0266148	-0.0721327	-0.138679	-0.171307	-0.118026	0	0.0213165	0.0855781	0.010437	0.0418212	0.107494	0.0308033	0.0186626	0.0676169	0.0146808
PBXIP1	PBIP1_HUMAN	Pre-B-cell leukemia transcription factor-interacting protein 1	1	0	-0.222709	0.157316	0.0672497	-0.131061	0.0618255	-0.178607	-0.330937	-0.0133982	-0.300271	0.0618255	0.044102	-0.488253	-0.080648	-0.16921	0	0	0	0	0	0	0	0	0	0
PFDN1	PFD1_HUMAN	Prefoldin subunit 1	1	0	0.183074	0.169728	0.222898	0.137145	0.0448654	0.0418422	0.100473	0.102143	0.0446494	0.0448654	-0.141232	-0.0692543	-0.120755	-0.0924956	0	0	0	0	0	0	0	0	0	0
PFDN5	PFD5_HUMAN	Prefoldin subunit 5	1	0	0.021303	-0.248698	-0.339546	-0.185656	-0.165806	-0.127108	-0.0852996	-0.378943	-0.473639	-0.165806	-0.148411	0.163398	-0.0393972	-0.287983	0	0	0	0	0	0	0	0	0	0
PFDN6	PFD6_HUMAN	Prefoldin subunit 6	1	0	-0.07864	-0.14422	-0.0390689	-0.0609586	-0.142282	-0.0256622	-0.0271397	-0.26018	-0.296438	-0.142282	0.0529779	0.11708	-0.221111	-0.235479	0	0	0	0	0	0	0	0	0	0
LMNA	LMNA_HUMAN	Prelamin-A/C	4	0	0.075197	0.0299973	0.0421819	0.0931723	-0.0499787	0.0346812	0.0879145	0.174734	0.201138	-0.0499787	-0.0405158	0.0579172	0.132552	0.107966	6.40988e-17	0.0249759	0.0368913	0.0604433	0.0706604	0.0778484	0.0299836	0.0740157	0.0461303	0.0567234
PRELID1	PRLD1_HUMAN	PRELI domain-containing protein 1, mitochondrial	2	0	-0.164162	0.00748337	-0.183641	-0.156529	-0.148104	-0.273253	-0.256276	-0.171435	-0.288296	-0.148104	-0.109092	-0.263759	0.0122059	-0.131767	0	0.0557911	0.0202451	0.0207153	0.00346201	0.012175	0.0876351	0.0120539	0.0251986	0.00188678
SF3B14	PM14_HUMAN	Pre-mRNA branch site protein p14	1	0	0.153258	0.171827	0.176602	0.230745	0.0953092	0.22689	0.271723	0.143331	0.154056	0.0953092	0.073632	0.0998961	-0.0332711	-0.0766895	0	0	0	0	0	0	0	0	0	0
PRPF19	PRP19_HUMAN	Pre-mRNA-processing factor 19	2	0	0.0227888	0.0761341	0.133472	0.221577	0.171911	0.126692	0.0197517	0.198193	0.122484	0.171911	0.103903	-0.0563824	0.0647211	-0.0990933	1.11022e-16	0.012732	0.0703774	0.0270607	0.0910921	0.0635125	0.0462312	0.0878611	0.095462	0.053935
PRPF6	PRP6_HUMAN	Pre-mRNA-processing factor 6	4	0	0.0102525	0.164071	0.213701	0.0379028	0.116687	0.0482372	0.167857	0.208148	0.0350399	0.116687	0.0379847	0.00378691	-0.00555268	-0.00286293	6.40988e-17	0.041715	0.0409285	0.173299	0.111425	0.0647477	0.0912272	0.150497	0.1495	0.127178
PRPF8	PRP8_HUMAN	Pre-mRNA-processing-splicing factor 8	4	0	-0.0514486	-0.0196503	-0.0371938	-0.0281245	-0.0124547	-0.136054	-0.144888	-0.120419	-0.0624839	-0.0124547	-0.0846058	-0.125237	-0.0832256	-0.0343593	9.06493e-17	0.0804844	0.112952	0.0675242	0.127871	0.044161	0.0464045	0.0879296	0.127628	0.0746256
RBM22	RBM22_HUMAN	Pre-mRNA-splicing factor RBM22	1	0	-0.0981871	0.1793	0.0795188	0.0141625	0.258943	0.162486	0.145997	0.168226	0.248439	0.258943	0.260673	-0.0333026	0.0887076	0.234276	0	0	0	0	0	0	0	0	0	0
BCAS2	SPF27_HUMAN	Pre-mRNA-splicing factor SPF27	1	0	-0.0978375	-0.154499	0.107818	-0.237646	-0.00551502	-0.135581	-0.00489718	-0.0477168	-0.187826	-0.00551502	-0.0377432	0.149602	-0.155535	0.0498205	0	0	0	0	0	0	0	0	0	0
WTAP	FL2D_HUMAN	Pre-mRNA-splicing regulator WTAP	2	0	-0.062741	0.0888578	0.102585	0.231448	-0.22168	0.0494762	0.11223	0.0881681	0.0853101	-0.22168	0.112217	0.0233721	-0.0144172	-0.146138	0	0.0419192	0.0288956	0.0852816	0.187265	0.177956	0.0486517	0.188128	0.167508	0.235399
TSR1	TSR1_HUMAN	Pre-rRNA-processing protein TSR1 homolog	1	0	0.0765977	-0.00729555	0.0334146	-0.253328	0.0399098	-0.111869	0.0738223	0.0570656	0.153965	0.0399098	-0.188466	0.0811179	0.023651	0.407292	0	0	0	0	0	0	0	0	0	0
PAWR	PAWR_HUMAN	PRKC apoptosis WT1 regulator protein	1	0	0.131987	-0.0594672	0.0266451	0.0480512	0.154071	0.0140376	0.00823011	0.0187695	0.0607024	0.154071	-0.117949	0.0676973	-0.00787564	0.0126512	0	0	0	0	0	0	0	0	0	0
PSAP	SAP_HUMAN	Proactivator polypeptide	1	0	-0.0578893	0.572148	0.0526016	0.208611	0.0759406	0.0512122	-0.211821	-0.112983	-0.0306127	0.0759406	0.109102	-0.783969	-0.165585	-0.239224	0	0	0	0	0	0	0	0	0	0
DDX17	DDX17_HUMAN	Probable ATP-dependent RNA helicase DDX17	4	0	-0.0207628	-0.076703	-0.166879	-0.181638	0.053196	-0.0110827	-0.111324	-0.149188	-0.172722	0.053196	0.00968011	-0.0346206	0.0176913	0.00891579	0	0.0301557	0.0317143	0.0474069	0.0233427	0.0609936	0.0620196	0.0675241	0.0680527	0.0741082
DDX23	DDX23_HUMAN	Probable ATP-dependent RNA helicase DDX23	3	0	-0.00782839	0.177831	0.0690886	0.054458	0.189372	-0.0224222	-0.0602124	-0.0847849	-0.154756	0.189372	-0.0145938	-0.238044	-0.153873	-0.209214	0	0.0536737	0.125118	0.137383	0.162264	0.134808	0.11108	0.0407068	0.0530454	0.0446984
DDX27	DDX27_HUMAN	Probable ATP-dependent RNA helicase DDX27	1	-1.60171e-16	-0.111724	0.107149	-0.0333228	0.00416875	-0.176814	-0.266783	0.0624326	0.0855093	0.0157297	-0.176814	-0.15506	-0.0447165	0.118832	0.011561	0	0	0	0	0	0	0	0	0	0
DDX46	DDX46_HUMAN	Probable ATP-dependent RNA helicase DDX46	2	0	-0.107686	0.00150483	-0.0589006	-0.0662971	-0.0750352	-0.0913019	-0.084043	-0.0925396	-0.150769	-0.0750352	0.0163844	-0.0855478	-0.0336389	-0.0844717	1.11022e-16	0.078573	0.132174	0.0978568	0.0170003	0.139283	0.0417045	0.0547406	0.0511528	0.0244043
DDX47	DDX47_HUMAN	Probable ATP-dependent RNA helicase DDX47	3	0	0.0193915	-0.0159272	0.0500137	0.0487462	0.0624731	0.0431381	0.00925533	0.109756	0.0506694	0.0624731	0.0237466	0.0251825	0.0597427	0.00192328	0	0.0514332	0.0843515	0.0430378	0.0154307	0.075052	0.0277431	0.0670703	0.0458927	0.0481915
DDX5	DDX5_HUMAN	Probable ATP-dependent RNA helicase DDX5	4	0	0.0324736	-0.0159209	-0.000616241	-0.0791256	0.135837	0.281759	0.472249	0.531907	0.492844	0.135837	0.249285	0.48817	0.532523	0.571969	6.40988e-17	0.0853418	0.0747509	0.0469489	0.126291	0.0357193	0.0533498	0.122571	0.10212	0.0678587
DDX52	DDX52_HUMAN	Probable ATP-dependent RNA helicase DDX52	1	-1.60171e-16	0.258348	0.0992399	0.43111	0.212701	0.100382	0.322043	0.260717	0.0667129	0.598785	0.100382	0.0636949	0.161477	-0.364397	0.386084	0	0	0	0	0	0	0	0	0	0
DDX56	DDX56_HUMAN	Probable ATP-dependent RNA helicase DDX56	1	0	-0.033367	-0.280407	-0.0176177	-0.0867506	-0.224468	-0.0661765	0.0333242	-0.0763803	-0.0196181	-0.224468	-0.0328095	0.313731	-0.0587626	0.0671325	0	0	0	0	0	0	0	0	0	0
DDX6	DDX6_HUMAN	Probable ATP-dependent RNA helicase DDX6	1	0	0.0671666	0.0460428	0.0906515	0.245261	0.28637	0.261974	0.33587	0.332493	0.314879	0.28637	0.194808	0.289827	0.241842	0.0696178	0	0	0	0	0	0	0	0	0	0
HERC1	HERC1_HUMAN	Probable E3 ubiquitin-protein ligase HERC1	1	0	-0.0736995	-0.0409683	-0.0266994	0.026504	-0.0662279	-0.0251658	-0.0469689	-0.137034	-0.0054956	-0.0662279	0.0485337	-0.00600058	-0.110335	-0.0319996	0	0	0	0	0	0	0	0	0	0
SMARCA1	SMCA1_HUMAN	Probable global transcription activator SNF2L1	1	0	-0.0284015	0.0598824	0.0838145	0.00981967	0.095604	0.0371091	0.0592663	0.0773679	-0.0356922	0.095604	0.0655106	-0.000616034	-0.00644656	-0.0455119	0	0	0	0	0	0	0	0	0	0
SMARCA2	SMCA2_HUMAN	Probable global transcription activator SNF2L2	3	0	-0.0673647	-0.011492	-0.0139711	-0.0146716	0.0819869	-0.0737698	-0.00953356	-0.0659889	-0.0815005	0.0819869	-0.00640509	0.00195844	-0.0520178	-0.0668289	0	0.059802	0.0470319	0.121941	0.0719267	0.0974671	0.0674254	0.123283	0.0615923	0.122681
SETX	SETX_HUMAN	Probable helicase senataxin	2	0	0.194933	0.139082	0.0637067	0.421086	-0.100058	0.0834862	0.214243	0.357535	0.638204	-0.100058	-0.111447	0.0751612	0.293828	0.217118	0	0.39057	0.260163	0.235188	0.542427	0.19447	0.362763	0.227168	0.308431	0.559868
EBNA1BP2	EBP2_HUMAN	Probable rRNA-processing protein EBP2	2	0	-0.0609106	0.027447	-0.0879395	0.173932	0.0985249	-0.00451123	0.137155	0.2842	0.0624817	0.0985249	0.0563993	0.109708	0.37214	-0.111451	1.11022e-16	0.0278183	0.0443744	0.00321356	0.135293	0.176476	0.0517921	0.133055	0.23234	0.0323301
TRUB2	TRUB2_HUMAN	Probable tRNA pseudouridine synthase 2	2	0	-0.0894555	-0.0819775	-0.0444552	-0.0689245	-0.0511638	-0.0856623	-0.142971	-0.110641	-0.162461	-0.0511638	0.00379323	-0.0609932	-0.0661857	-0.0935362	1.11022e-16	0.0419279	0.00532367	0.104923	0.124253	0.0474461	0.111005	0.11603	0.12899	0.0902378
MN1	MN1_HUMAN	Probable tumor suppressor protein MN1	1	0	0.0500728	0.442653	0.374769	0.538713	0.261657	0.231155	0.540302	0.437728	0.234275	0.261657	0.181083	0.0976491	0.0629593	-0.304438	0	0	0	0	0	0	0	0	0	0
PLOD1	PLOD1_HUMAN	Procollagen-lysine,2-oxoglutarate 5-dioxygenase 1	2	0	0.000556223	-0.0700342	-0.0634477	-0.0602652	-0.232441	-0.0694649	-0.203427	-0.159544	-0.107328	-0.232441	-0.0700212	-0.133393	-0.0960961	-0.0470626	0	0.0914528	0.0333316	0.0115336	0.0635708	0.0653634	0.0694356	0.0326556	0.0020795	0.124889
PLOD2	PLOD2_HUMAN	Procollagen-lysine,2-oxoglutarate 5-dioxygenase 2	1	-1.60171e-16	0.10021	0.105062	-0.0126136	0.123486	-0.118492	0.0453809	-0.0466263	-0.0651243	-0.248107	-0.118492	-0.0548289	-0.151688	-0.0525107	-0.371592	0	0	0	0	0	0	0	0	0	0
PLOD3	PLOD3_HUMAN	Procollagen-lysine,2-oxoglutarate 5-dioxygenase 3	1	0	-0.724204	-0.720192	-0.75872	-0.9023	-0.487317	-0.579598	-0.199359	-0.551037	-0.370843	-0.487317	0.144606	0.520833	0.207682	0.531457	0	0	0	0	0	0	0	0	0	0
PFN1	PROF1_HUMAN	Profilin-1	4	0	0.0525857	-0.064809	0.0246605	-0.103441	-0.13839	-0.0657667	-0.0598319	-0.0878348	-0.000423045	-0.13839	-0.118352	0.00497711	-0.112495	0.103018	9.06493e-17	0.0293097	0.0784265	0.0569618	0.173361	0.0962716	0.0834254	0.0787958	0.04721	0.0977085
PIBF1	PIBF1_HUMAN	Progesterone-induced-blocking factor 1	1	0	0.00829609	-0.169055	-0.084412	-0.1063	-0.0109497	0.0897649	-0.0872437	0.0039184	-0.0113369	-0.0109497	0.0814688	0.0818117	0.0883304	0.0949633	0	0	0	0	0	0	0	0	0	0
PDCD6IP	PDC6I_HUMAN	Programmed cell death 6-interacting protein	3	0	-0.0187672	0.0843656	0.0355737	0.107493	0.0260878	0.0121727	0.0116981	0.0286507	0.0491115	0.0260878	0.0309399	-0.0726674	-0.00692297	-0.0583813	0	0.0576047	0.05548	0.0898561	0.0559788	0.0607548	0.0869053	0.0419679	0.0453253	0.0409297
PDCD10	PDC10_HUMAN	Programmed cell death protein 10	1	0	-0.0951425	-0.0598044	-0.109285	-0.0781181	-0.0762726	0.0658234	0.100406	-0.0488691	-0.00387839	-0.0762726	0.160966	0.16021	0.0604159	0.0742397	0	0	0	0	0	0	0	0	0	0
PDCD4	PDCD4_HUMAN	Programmed cell death protein 4	3	0	0.0925935	0.028482	0.0615643	0.0467079	-0.40846	-0.270737	-0.252319	-0.18939	-0.241164	-0.40846	-0.36333	-0.280801	-0.250954	-0.287872	0	0.014353	0.0598506	0.0675995	0.0949464	0.218369	0.10189	0.0554842	0.0317913	0.114731
ANKH	ANKH_HUMAN	Progressive ankylosis protein homolog	1	0	-0.215655	-0.132106	-0.110099	-0.239071	-0.30705	-0.305433	-0.369012	-0.214126	-0.458123	-0.30705	-0.0897781	-0.236906	-0.104027	-0.219052	0	0	0	0	0	0	0	0	0	0
PHB2	PHB2_HUMAN	Prohibitin-2	3	0	-0.011395	-0.165346	-0.186357	0.0466625	-0.0135908	-0.0343884	-0.0495909	-0.084015	0.0355022	-0.0135908	-0.0229934	0.115755	0.102343	-0.0111604	0	0.146786	0.190902	0.208527	0.218278	0.120665	0.13567	0.170882	0.198391	0.142024
PCNA	PCNA_HUMAN	Proliferating cell nuclear antigen	2	0	0.0434833	-0.0596048	0.158486	0.0193212	-0.168162	0.150308	0.0101337	-0.0159462	-0.111485	-0.168162	0.106824	0.0697384	-0.174432	-0.130806	0	0.131807	0.15173	0.258889	0.15252	0.158472	0.0511359	0.188159	0.0588801	0.125327
PA2G4	PA2G4_HUMAN	Proliferation-associated protein 2G4	3	0	0.0942698	0.150558	0.0846602	0.100319	0.169738	0.159697	0.135692	0.142364	0.141318	0.169738	0.0654271	-0.0148666	0.0577041	0.0409991	7.85046e-17	0.0615021	0.117054	0.0282123	0.0696988	0.0733564	0.118589	0.097226	0.10504	0.146751
PNRC1	PNRC1_HUMAN	Proline-rich nuclear receptor coactivator 1	1	0	0.0413534	-0.0124509	-0.168061	0.114541	-0.144633	0.0404634	-0.0417422	-0.317438	-0.102764	-0.144633	-0.000889967	-0.0292913	-0.149378	-0.217306	0	0	0	0	0	0	0	0	0	0
PRR11	PRR11_HUMAN	Proline-rich protein 11	2	0	-0.0880169	0.121582	-0.152622	0.129584	-0.01131	0.0584439	0.0470245	-0.00178957	-0.0451464	-0.01131	0.146461	-0.0745575	0.150832	-0.17473	1.11022e-16	0.0698025	0.118557	0.0313297	0.216451	0.222211	0.180273	0.00941325	0.088601	0.0463524
PREP	PPCE_HUMAN	Prolyl endopeptidase	1	0	-0.105665	-0.127536	-0.0916565	-0.166177	-0.0933407	-0.155269	-0.250148	-0.295199	-0.277692	-0.0933407	-0.0496038	-0.122612	-0.203542	-0.111515	0	0	0	0	0	0	0	0	0	0
PCCB	PCCB_HUMAN	Propionyl-CoA carboxylase beta chain, mitochondrial	1	0	0.108604	0.131509	0.067547	0.106866	0.156388	0.0844483	0.0307132	0.0445326	0.0641209	0.156388	-0.0241559	-0.100796	-0.0230144	-0.0427452	0	0	0	0	0	0	0	0	0	0
PCSK9	PCSK9_HUMAN	Proprotein convertase subtilisin/kexin type 9	2	0	0.0930748	0.168968	0.049221	0.169271	0.0448071	0.0370674	0.0394291	0.125751	-0.00641231	0.0448071	-0.0560074	-0.129539	0.0765303	-0.175684	0	0.158245	0.0198514	0.102513	0.0439236	0.0618633	0.0429293	0.124623	0.108422	0.146631
PTGES2	PGES2_HUMAN	Prostaglandin E synthase 2	2	0	-0.0539119	-0.0752217	-0.077089	-0.0223154	0.0547964	-0.0415833	-0.0917838	-0.172759	-0.120995	0.0547964	0.0123286	-0.0165621	-0.09567	-0.0986793	0	0.0147372	0.132892	0.119046	0.127819	0.0254961	0.0129703	0.0637871	0.0470431	0.0272419
PTGR1	PTGR1_HUMAN	Prostaglandin reductase 1	3	0	0.0603641	0.022258	0.00921956	-0.117791	-0.0446238	-0.0215564	-0.0698073	0.00257104	0.0359413	-0.0446238	-0.0819205	-0.0920653	-0.00664852	0.153733	0	0.0647711	0.0250281	0.026946	0.132634	0.112179	0.103116	0.109636	0.00795737	0.0494407
ADRM1	ADRM1_HUMAN	Proteasomal ubiquitin receptor ADRM1	2	0	0.158264	-0.0394071	0.0180551	-0.124584	-0.140988	0.0907357	0.071624	0.228658	0.0577854	-0.140988	-0.0675285	0.111031	0.210603	0.182369	0	0.0162538	0.228446	0.0787011	0.180887	0.0771158	0.211534	0.0129679	0.234611	0.119587
PSME1	PSME1_HUMAN	Proteasome activator complex subunit 1	1	0	0.0615936	0.0970058	0.120607	0.175322	0.133256	0.224582	0.220887	0.168394	0.234163	0.133256	0.162988	0.123881	0.0477873	0.0588405	0	0	0	0	0	0	0	0	0	0
PSMG1	PSMG1_HUMAN	Proteasome assembly chaperone 1	1	0	-0.156974	-0.00832739	0.0445873	0.0866831	-0.301857	0.0341902	0.00447865	-0.0798525	0.0206305	-0.301857	0.191164	0.012806	-0.12444	-0.0660526	0	0	0	0	0	0	0	0	0	0
POMP	POMP_HUMAN	Proteasome maturation protein	1	0	-0.0583243	-0.0948504	-0.080177	-0.0997464	-0.0447894	-0.0354053	0.0695784	-0.116372	-0.166826	-0.0447894	0.022919	0.164429	-0.0361951	-0.06708	0	0	0	0	0	0	0	0	0	0
PSMA1	PSA1_HUMAN	Proteasome subunit alpha type-1	2	0	0.05742	0.115179	0.0801321	0.024241	0.0401042	0.0599432	0.0589017	-0.00187341	0.0516979	0.0401042	0.00252317	-0.0562771	-0.0820056	0.0274569	0	0.0699001	0.0609095	0.0534264	0.0621889	0.0875693	0.115739	0.0562637	0.00825498	0.127456
PSMA2	PSA2_HUMAN	Proteasome subunit alpha type-2	1	0	-0.0768582	-0.427698	0.0622419	-0.0496074	-0.125867	0.117759	-0.00326533	-0.182799	-0.00799011	-0.125867	0.194617	0.424433	-0.245041	0.0416173	0	0	0	0	0	0	0	0	0	0
PSMA4	PSA4_HUMAN	Proteasome subunit alpha type-4	2	0	0.214981	0.0845255	0.155609	0.0673426	0.0196792	0.0546568	0.0195	-0.0546182	0.176367	0.0196792	-0.160324	-0.0650256	-0.210227	0.109025	0	0.198278	0.0230384	0.0224836	0.0617249	0.000449901	0.026801	0.0459145	0.0748298	0.115615
PSMA5	PSA5_HUMAN	Proteasome subunit alpha type-5	2	0	0.0960762	-0.0278999	0.0866165	-0.109098	-0.0271224	0.0689213	0.312831	-0.0784161	0.186374	-0.0271224	-0.0271549	0.340731	-0.165033	0.295471	0	0.0220011	0.104022	0.0504351	0.103001	0.0912723	0.0481888	0.26976	0.0939855	0.239941
PSMA6	PSA6_HUMAN	Proteasome subunit alpha type-6	2	0	0.0193567	-0.0126064	0.0485211	-0.0493836	0.0284651	-0.0432333	-0.0503237	0.00508862	-0.0494488	0.0284651	-0.06259	-0.0377173	-0.0434325	-6.52041e-05	0	0.0358007	0.0209452	0.0521789	0.126839	0.0267092	0.081305	0.0693344	0.0833239	0.134334
PSMA7	PSA7_HUMAN	Proteasome subunit alpha type-7	3	0	0.16683	0.139857	0.0589687	0.0613961	-0.148474	-0.0321112	-0.00627768	-0.0974926	0.0249118	-0.148474	-0.198941	-0.146134	-0.156461	-0.0364843	0	0.103406	0.124514	0.250185	0.146511	0.0966188	0.111072	0.109643	0.175433	0.125079
PSMB1	PSB1_HUMAN	Proteasome subunit beta type-1	3	0	0.20048	0.308803	0.149331	0.220726	0.343187	0.162014	0.260235	0.289705	-0.0733125	0.343187	-0.0384664	-0.0485681	0.140374	-0.294039	7.85046e-17	0.297953	0.424822	0.325448	0.351895	0.541541	0.3403	0.496779	0.287404	0.106912
PSMB3	PSB3_HUMAN	Proteasome subunit beta type-3	2	0	-0.124396	-0.0644233	-0.0914075	-0.116841	-0.193957	-0.196253	-0.232089	-0.296703	-0.175425	-0.193957	-0.0718568	-0.167666	-0.205296	-0.0585839	0	0.0514128	0.0937302	0.0408615	0.0776573	0.0465862	0.0468773	0.0412818	0.0658459	0.0464102
PSMB4	PSB4_HUMAN	Proteasome subunit beta type-4	2	0	-0.12996	-0.0497778	-0.0728354	-0.0479825	-0.0630902	-0.0385391	-0.0293337	-0.0490355	-0.00160947	-0.0630902	0.0914208	0.0204441	0.0237998	0.0463731	0	0.0076349	0.0476517	0.0593831	0.0993674	0.00966337	0.0124756	0.0661721	0.0964875	0.0439677
PSMB5	PSB5_HUMAN	Proteasome subunit beta type-5	2	0	-0.0471191	-0.162711	0.0485109	-0.105049	0.00931463	-0.0476794	-0.107014	-0.0923045	-0.195723	0.00931463	-0.000560344	0.0556967	-0.140815	-0.0906744	0	0.167185	0.104227	0.0580532	0.0847061	0.0974641	0.00646329	0.0265752	0.0397158	0.044607
PSMB6	PSB6_HUMAN	Proteasome subunit beta type-6	3	0	-0.0602987	-0.00179083	0.0137474	0.077266	0.0495115	-0.0172828	-0.114333	-0.117558	-0.14075	0.0495115	0.0430159	-0.112542	-0.131306	-0.218016	0	0.0225627	0.0159692	0.015618	0.126029	0.0403031	0.00800459	0.0859125	0.0283833	0.0729561
PSMB7	PSB7_HUMAN	Proteasome subunit beta type-7	2	0	-0.0551615	-0.0967204	0.0151111	-0.101145	-0.135487	-0.116491	-0.102839	-0.134744	-0.0172092	-0.135487	-0.0613294	-0.00611853	-0.149855	0.0839362	1.11022e-16	0.0671686	0.0726844	0.0107671	0.00465109	0.0335054	0.0366059	0.0649545	0.00706734	0.0189688
PSMB8	PSB8_HUMAN	Proteasome subunit beta type-8	1	0	0.07643	-0.0303828	0.100495	0.0727679	0.168066	-0.139167	0.0227541	-0.106332	0.0043854	0.168066	-0.215597	0.0531369	-0.206828	-0.0683825	0	0	0	0	0	0	0	0	0	0
AHNAK2	AHNK2_HUMAN	Protein AHNAK2	4	0	-0.0346414	-0.119713	-0.1269	-0.208964	0.0178	-0.11463	-0.190297	-0.158812	-0.206065	0.0178	-0.0799885	-0.0705834	-0.0319126	0.00289937	6.40988e-17	0.040451	0.148252	0.0633764	0.0633045	0.0426282	0.0198167	0.0447266	0.0412393	0.0444831
PRMT1	ANM1_HUMAN	Protein arginine N-methyltransferase 1	1	0	0.0969707	-0.0652005	0.0523326	0.13371	0.102913	0.0124705	0.09766	0.0647268	0.0931646	0.102913	-0.0845002	0.16286	0.0123942	-0.0405452	0	0	0	0	0	0	0	0	0	0
PRMT5	ANM5_HUMAN	Protein arginine N-methyltransferase 5	3	0	0.0483479	0.114376	0.0241753	0.0431386	0.0123579	-0.0614187	-0.0808363	-0.0413717	-0.0198273	0.0123579	-0.109767	-0.195212	-0.065547	-0.0629659	7.85046e-17	0.0939	0.0514942	0.0486774	0.0733428	0.0664697	0.11675	0.0635634	0.0672873	0.0809401
C12orf57	C10_HUMAN	Protein C10	1	0	-0.456157	-0.421187	-0.209942	-0.134119	-0.0228458	-0.080225	-0.135904	-0.447984	-0.458142	-0.0228458	0.375932	0.285284	-0.238042	-0.324023	0	0	0	0	0	0	0	0	0	0
ETS2	ETS2_HUMAN	Protein C-ets-2	2	-1.60171e-16	0.147727	0.19949	0.14864	0.209488	0.29403	0.506257	0.341372	0.23609	-0.168927	0.29403	0.35853	0.141882	0.08745	-0.378415	0	0.135205	0.149317	0.0514619	0.281418	0.201682	0.357965	0.168413	0.0489336	0.0851506
CYR61	CYR61_HUMAN	Protein CYR61	4	0	0.139184	-1.06229	-1.28208	-1.36955	0.336407	1.11739	0.242633	-0.908959	-1.25504	0.336407	0.978208	1.30492	0.37312	0.114509	0	0.318891	0.0902651	0.132276	0.116726	0.152517	0.449359	0.329648	0.159891	0.140523
DEK	DEK_HUMAN	Protein DEK	2	0	-0.0148801	-0.0751969	-0.0402526	-0.0353297	-0.0841401	-0.0960243	0.0139467	-0.0786257	-0.0973191	-0.0841401	-0.0811443	0.0891436	-0.0383731	-0.0619894	1.11022e-16	0.0341012	0.0368619	0.0139378	0.0386867	0.00425047	0.0367489	0.0924005	0.0323284	0.081437
DIAPH1	DIAP1_HUMAN	Protein diaphanous homolog 1	1	0	-0.246896	-0.306828	-0.225068	-0.24167	-0.320414	-0.200497	-0.281968	-0.190847	-0.0433664	-0.320414	0.0463991	0.0248595	0.0342212	0.198304	0	0	0	0	0	0	0	0	0	0
P4HB	PDIA1_HUMAN	Protein disulfide-isomerase	4	0	-0.0523063	-0.0181408	0.0215817	0.233757	-0.00739241	-0.0102275	-0.0794483	-0.0319956	-0.183257	-0.00739241	0.0420788	-0.0613074	-0.0535773	-0.417013	0	0.108996	0.0916128	0.0771909	0.359742	0.0364374	0.0974568	0.101389	0.0646799	0.13326
PDIA3	PDIA3_HUMAN	Protein disulfide-isomerase A3	3	0	0.0100937	-0.104209	0.0197241	0.0137469	-0.150939	-0.0247744	-0.108634	-0.068826	-0.0268265	-0.150939	-0.0348681	-0.00442415	-0.0885501	-0.0405733	0	0.0174475	0.0715634	0.0421406	0.0237588	0.0917883	0.0591168	0.026611	0.0513758	0.0356083
PDIA4	PDIA4_HUMAN	Protein disulfide-isomerase A4	1	0	-0.0680738	-0.0214061	-0.0585247	-0.268531	-0.260542	-0.201263	-0.0835951	-0.292275	-0.268231	-0.260542	-0.133189	-0.062189	-0.23375	0.000299832	0	0	0	0	0	0	0	0	0	0
PDIA6	PDIA6_HUMAN	Protein disulfide-isomerase A6	4	0	0.000266433	0.0447821	0.0532234	0.215225	-0.0692481	0.00965782	-0.090193	-0.0816304	-0.218002	-0.0692481	0.00939139	-0.134975	-0.134854	-0.433227	0	0.0705189	0.12474	0.0785759	0.346737	0.132104	0.133376	0.104743	0.182108	0.123246
PARK7	PARK7_HUMAN	Protein DJ-1	4	0	0.0679574	0.0655776	0.0671464	0.211625	-0.0145587	0.115525	0.214649	0.0244737	0.0583383	-0.0145587	0.0475674	0.149072	-0.0426727	-0.153286	6.40988e-17	0.0904552	0.0928796	0.0644578	0.164711	0.0689487	0.123323	0.231188	0.106505	0.150888
ECT2	ECT2_HUMAN	Protein ECT2	2	0	-0.0327223	-0.130723	-0.128052	-0.132842	-0.0875758	-0.0891159	-0.0588497	-0.185021	-0.156994	-0.0875758	-0.0563937	0.0718737	-0.0569697	-0.0241521	0	0.00429541	0.0331594	0.0350539	0.0306596	0.0302288	0.0493835	0.0112477	0.0774123	0.149037
LMAN1	LMAN1_HUMAN	Protein ERGIC-53	3	0	-0.155779	-0.00291631	-0.0969459	-0.00179837	-0.0271811	-0.0693941	0.00663912	-0.0418028	-0.0930484	-0.0271811	0.0863851	0.00955543	0.0551431	-0.09125	7.85046e-17	0.224028	0.0959045	0.157862	0.128336	0.105976	0.0503099	0.0522001	0.060973	0.133767
FAM115A	F115A_HUMAN	Protein FAM115A	2	0	0.184058	0.240992	0.193195	0.226607	0.136379	0.184166	0.136264	-0.00155865	0.0858429	0.136379	0.000108119	-0.104728	-0.194753	-0.140764	1.11022e-16	0.284561	0.268556	0.206581	0.28863	0.147932	0.206954	0.230124	0.174109	0.138123
FAM127A	F127A_HUMAN	Protein FAM127A	1	0	-0.0207154	0.140622	0.0460281	-0.00169182	-0.194649	-0.123245	-0.0754102	0.0195877	-0.15478	-0.194649	-0.102529	-0.216032	-0.0264403	-0.153089	0	0	0	0	0	0	0	0	0	0
FAM127B	F127B_HUMAN	Protein FAM127B	1	0	-0.0852059	-0.0715029	-0.0144152	-0.111492	-0.104452	-0.206962	-0.133992	-0.282631	-0.158107	-0.104452	-0.121756	-0.062489	-0.268216	-0.0466152	0	0	0	0	0	0	0	0	0	0
FAM186A	F186A_HUMAN	Protein FAM186A	1	0	0.0512133	-0.150503	-0.0598344	0.0227535	0.181256	0.0400328	0.157004	0.0977136	0.17597	0.181256	-0.0111805	0.307507	0.157548	0.153217	0	0	0	0	0	0	0	0	0	0
FAM192A	F192A_HUMAN	Protein FAM192A	1	-1.60171e-16	0.0370122	0.0744958	0.140593	0.0563608	-0.0501376	-0.00158429	-0.0462696	-0.0193336	-0.187099	-0.0501376	-0.0385965	-0.120765	-0.159926	-0.24346	0	0	0	0	0	0	0	0	0	0
FAM50A	FA50A_HUMAN	Protein FAM50A	1	0	0.184227	0.24117	0.0108727	0.163788	0.130339	0.126719	0.230798	0.248181	0.192031	0.130339	-0.0575083	-0.0103718	0.237308	0.0282422	0	0	0	0	0	0	0	0	0	0
FAM83H	FA83H_HUMAN	Protein FAM83H	1	0	-0.0402839	-0.0646109	-0.0502743	0.0975283	-0.0768458	-0.273607	-0.145824	0.0565955	0.173874	-0.0768458	-0.233323	-0.0812136	0.10687	0.0763453	0	0	0	0	0	0	0	0	0	0
FAM98A	FA98A_HUMAN	Protein FAM98A	1	0	0.177366	0.287438	0.21941	0.237218	0.0270268	-0.0086549	0.0990913	0.275551	-0.146929	0.0270268	-0.186021	-0.188347	0.0561405	-0.384147	0	0	0	0	0	0	0	0	0	0
FLII	FLII_HUMAN	Protein flightless-1 homolog	3	0	0.0219553	-0.0279221	-0.14142	-0.070248	0.0578616	-0.148627	-0.176719	-0.104486	-0.0383608	0.0578616	-0.170582	-0.148797	0.0369344	0.0318871	7.85046e-17	0.0536009	0.0533609	0.0259991	0.0414072	0.0964645	0.118622	0.0923047	0.0953485	0.11409
PACSIN3	PACN3_HUMAN	Protein kinase C and casein kinase substrate in neurons protein 3	1	-1.60171e-16	-0.282446	-0.178224	-0.497777	-0.324963	-0.115612	-0.0868405	-0.1571	-0.192819	-0.225097	-0.115612	0.195605	0.0211244	0.304957	0.0998655	0	0	0	0	0	0	0	0	0	0
LDOC1L	LDOCL_HUMAN	Protein LDOC1L	1	0	0.229803	0.330412	0.334342	0.458132	0.197695	0.313598	0.576447	0.590957	0.427399	0.197695	0.0837951	0.246035	0.256614	-0.0307329	0	0	0	0	0	0	0	0	0	0
LIN7C	LIN7C_HUMAN	Protein lin-7 homolog C	1	0	-0.000317041	0.0580453	0.254506	-0.0275796	-0.0745769	0.032832	0.0519585	0.0486348	0.00701701	-0.0745769	0.033149	-0.00608683	-0.205871	0.0345966	0	0	0	0	0	0	0	0	0	0
LTV1	LTV1_HUMAN	Protein LTV1 homolog	1	0	-0.0155227	-0.292176	-0.264551	-0.421621	-0.0507679	-0.0117947	-0.0136977	-0.16887	-0.0429102	-0.0507679	0.00372804	0.278479	0.0956815	0.378711	0	0	0	0	0	0	0	0	0	0
MTDH	LYRIC_HUMAN	Protein LYRIC	1	0	-0.0507827	0.317027	0.387668	0.0243578	0.178476	0.23866	-0.141785	-0.0147962	-0.014885	0.178476	0.289443	-0.458812	-0.402464	-0.0392428	0	0	0	0	0	0	0	0	0	0
NDRG1	NDRG1_HUMAN	Protein NDRG1	1	0	-0.342549	0.223042	0.165822	-0.0398534	-0.28439	-0.341924	-0.21093	-0.373841	-0.36079	-0.28439	0.000624815	-0.433972	-0.539663	-0.320936	0	0	0	0	0	0	0	0	0	0
NDRG3	NDRG3_HUMAN	Protein NDRG3	1	0	-0.0729061	0.152447	0.0801467	0.0566106	-0.0235647	-0.0895	-0.0919815	0.0407494	-0.132019	-0.0235647	-0.016594	-0.244429	-0.0393972	-0.18863	0	0	0	0	0	0	0	0	0	0
OS9	OS9_HUMAN	Protein OS-9	1	0	-0.335033	-0.192687	0.14755	-0.0188626	0.126818	-0.177096	0.163839	-0.292409	0.414781	0.126818	0.157937	0.356526	-0.439958	0.433644	0	0	0	0	0	0	0	0	0	0
PPP1R3C	PPR3C_HUMAN	Protein phosphatase 1 regulatory subunit 3C	1	0	0.0249089	0.0370514	0.285456	-0.0144751	0.0858335	-0.0266166	-0.18108	-0.00259131	-0.0137951	0.0858335	-0.0515255	-0.218132	-0.288048	0.000679983	0	0	0	0	0	0	0	0	0	0
PPM1G	PPM1G_HUMAN	Protein phosphatase 1G	1	0	0.157203	0.155057	0.0851724	0.181624	0.367629	0.186994	0.0620462	-0.00510841	0.0856096	0.367629	0.0297905	-0.0930103	-0.0902808	-0.0960142	0	0	0	0	0	0	0	0	0	0
PPME1	PPME1_HUMAN	Protein phosphatase methylesterase 1	1	0	-0.0542591	-0.175993	-0.00626016	-0.195916	0.0866991	-0.0912345	-0.248856	-0.218129	0.0315533	0.0866991	-0.0369754	-0.072863	-0.211868	0.227469	0	0	0	0	0	0	0	0	0	0
PML	PML_HUMAN	Protein PML	1	0	0.560832	0.341681	0.201443	0.345543	0.714443	0.470232	0.224392	0.385594	0.176754	0.714443	-0.0905998	-0.117289	0.184151	-0.168789	0	0	0	0	0	0	0	0	0	0
PRRC1	PRRC1_HUMAN	Protein PRRC1	2	0	0.0125365	-0.000201071	0.0298564	-0.122786	0.0480903	0.0177133	-0.063726	-0.0310917	-0.0528091	0.0480903	0.00517679	-0.0635249	-0.0609481	0.0699769	0	0.0184215	0.0325114	0.0784457	0.118267	0.133419	0.0244827	0.0725848	0.0260109	0.0218995
PRRC2B	PRC2B_HUMAN	Protein PRRC2B	3	0	-0.106571	0.179802	-0.114097	-0.0632846	0.0167525	-0.0460757	0.00430889	-0.0627486	-0.137603	0.0167525	0.0604956	-0.175493	0.0513482	-0.0743181	0	0.0773209	0.127218	0.132435	0.153623	0.165324	0.153101	0.205813	0.207562	0.168506
PRRC2C	PRC2C_HUMAN	Protein PRRC2C	3	0	-0.0119103	-0.0122789	-0.0106328	-0.132411	0.00320166	-0.116394	-0.0354064	-0.00316438	0.0683081	0.00320166	-0.104484	-0.0231275	0.00746846	0.200719	0	0.0451847	0.0656331	0.0653328	0.129805	0.0172658	0.0862221	0.071692	0.025493	0.110974
QKI	QKI_HUMAN	Protein quaking	2	0	-0.00960343	0.0231846	-0.0253487	0.0433462	0.0235265	-0.0382809	-0.213095	-0.174906	-0.0594567	0.0235265	-0.0286774	-0.23628	-0.149557	-0.102803	0	0.14453	0.0542128	0.0323655	0.111487	0.0250072	0.0436488	0.166838	0.121226	0.122541
RCC2	RCC2_HUMAN	Protein RCC2	2	0	0.169713	0.0687584	0.259332	0.270884	0.0856062	0.176477	0.0677071	0.173144	0.407667	0.0856062	0.00676371	-0.00105133	-0.0861877	0.136782	0	0.235938	0.131601	0.295728	0.0820561	0.0634718	0.0326384	0.0204386	0.0644377	0.091477
IK	RED_HUMAN	Protein Red	4	0	-0.00973353	0.0633201	-0.000913499	0.0709695	0.156399	0.0577436	0.110552	-0.0499644	0.100673	0.156399	0.0674771	0.0472318	-0.0490509	0.0297032	6.40988e-17	0.0331891	0.0655014	0.06711	0.146856	0.0893228	0.0996458	0.0953973	0.0477953	0.0985023
RTFDC1	RTF2_HUMAN	Protein RTF2 homolog	2	0	0.0224169	0.0121176	-0.0586964	0.0467119	-0.0526235	-0.0236008	-0.0727686	-0.0971625	0.0264231	-0.0526235	-0.0460177	-0.0848862	-0.0384661	-0.0202888	0	0.0628539	0.0242635	0.0722354	0.00857697	0.0614031	0.088783	0.067802	0.133071	0.126267
S100A11	S10AB_HUMAN	Protein S100-A11	4	0	0.0545734	0.0041377	0.110723	0.295248	-0.0626627	0.143986	0.191749	0.317215	0.275076	-0.0626627	0.0894126	0.187611	0.206491	-0.0201712	0	0.0542317	0.047429	0.0506826	0.343012	0.0748177	0.114777	0.131813	0.0962235	0.193476
S100A4	S10A4_HUMAN	Protein S100-A4	2	-1.60171e-16	-0.0794634	-0.0707816	-0.111514	-0.0454212	-0.203791	-0.12186	-0.178328	-0.278369	-0.210773	-0.203791	-0.0423967	-0.107547	-0.166855	-0.165352	0	0.0267037	0.0242091	0.0511269	0.0456288	0.00391924	0.0935364	0.0165906	0.0492912	0.0490594
S100A6	S10A6_HUMAN	Protein S100-A6	1	0	0.130485	0.101998	0.0560821	0.730244	-0.0257063	0.23196	0.0857369	0.124219	-0.154635	-0.0257063	0.101475	-0.0162608	0.0681371	-0.884879	0	0	0	0	0	0	0	0	0	0
SCAF11	SCAFB_HUMAN	Protein SCAF11	1	0	-0.00820459	0.0731214	-0.0520346	-0.130088	0.112752	0.00960589	0.168138	0.0757012	-0.108785	0.112752	0.0178105	0.0950166	0.127736	0.021303	0	0	0	0	0	0	0	0	0	0
SDAD1	SDA1_HUMAN	Protein SDA1 homolog	1	0	-0.157121	-0.109169	-0.292781	-0.279791	-0.0633579	-0.172023	-0.218429	-0.220691	-0.322386	-0.0633579	-0.0149023	-0.10926	0.0720907	-0.0425947	0	0	0	0	0	0	0	0	0	0
SET	SET_HUMAN	Protein SET	2	0	0.0268621	-0.0434951	0.200765	0.119966	0.143143	0.00637931	0.000146685	0.042119	0.118001	0.143143	-0.0204828	0.0436418	-0.158646	-0.00196563	0	0.0570826	0.114413	0.190971	0.179755	0.0976912	0.0361631	0.100082	0.0747163	0.1791
SMG8	SMG8_HUMAN	Protein SMG8	1	0	0.424702	0.534133	0.402987	0.415757	0.299981	0.30181	0.286246	0.236292	0.317374	0.299981	-0.122892	-0.247887	-0.166695	-0.098383	0	0	0	0	0	0	0	0	0	0
SON	SON_HUMAN	Protein SON	3	0	0.0691638	0.0336784	-0.0448143	-0.0204016	0.0166606	-0.0107378	-0.00842983	0.0090744	-0.0684902	0.0166606	-0.0799016	-0.0421082	0.0538887	-0.0480885	0	0.101288	0.0296141	0.0831453	0.0319736	0.134971	0.00165157	0.0129496	0.00893839	0.0220807
TFG	TFG_HUMAN	Protein TFG	2	0	-0.0523056	0.0871244	-0.0501528	-0.0451155	-0.0172591	0.00295059	0.00182131	-0.0335225	0.0256125	-0.0172591	0.0552562	-0.085303	0.0166303	0.070728	0	0.13108	0.0855652	0.188983	0.213036	0.149341	0.117636	0.204624	0.303327	0.14892
TIMELESS	TIM_HUMAN	Protein timeless homolog	1	0	0.260105	0.111733	0.29121	0.260063	0.244346	0.146715	0.203464	0.260519	0.17987	0.244346	-0.113391	0.0917302	-0.0306908	-0.0801928	0	0	0	0	0	0	0	0	0	0
TOB1	TOB1_HUMAN	Protein Tob1	3	0	-0.0424293	-0.16721	-0.171418	-0.0729994	0.21991	0.412646	0.189437	-0.270026	-0.543328	0.21991	0.455075	0.356647	-0.0986085	-0.470329	7.85046e-17	0.0421159	0.0221378	0.0150062	0.107115	0.109448	0.0446416	0.0352061	0.0179332	0.0612717
SEC16A	SC16A_HUMAN	Protein transport protein Sec16A	3	0	0.200358	0.215241	0.12621	0.144543	0.148123	0.0776633	0.0626273	0.226659	0.04967	0.148123	-0.122695	-0.152613	0.100449	-0.0948726	0	0.156983	0.135843	0.122876	0.14905	0.203574	0.0945777	0.138211	0.155749	0.121853
SEC23A	SC23A_HUMAN	Protein transport protein Sec23A	3	0	0.0308197	0.01592	0.0157097	-0.163163	-0.0597391	0.00412506	-0.0485113	-0.121102	-0.0683509	-0.0597391	-0.0266947	-0.0644313	-0.136812	0.0948122	0	0.0789099	0.0984937	0.0464174	0.0279819	0.074991	0.134708	0.169255	0.110514	0.160662
SEC24C	SC24C_HUMAN	Protein transport protein Sec24C	2	0	0.142249	0.109847	-0.0614454	-0.143889	0.0568982	-0.129753	-0.121119	-0.138952	-0.141971	0.0568982	-0.272003	-0.230966	-0.0775062	0.00191777	0	0.236818	0.0646499	0.0409309	0.0487478	0.101897	0.00905855	0.160916	0.0041487	0.0974161
SEC31A	SC31A_HUMAN	Protein transport protein Sec31A	4	0	0.00831399	-0.103615	-0.0138984	-0.0688927	0.00840971	-0.091277	-0.162577	0.0050162	-0.0471791	0.00840971	-0.099591	-0.0589619	0.0189146	0.0217137	6.40988e-17	0.0354284	0.100435	0.0548599	0.141383	0.0398044	0.0616954	0.109181	0.168345	0.0694696
SEC61B	SC61B_HUMAN	Protein transport protein Sec61 subunit beta	1	0	0.019469	0.331334	0.0884716	0.0550664	-0.100575	-0.11255	-0.162571	0.00839611	0.0116185	-0.100575	-0.132019	-0.493905	-0.0800755	-0.043448	0	0	0	0	0	0	0	0	0	0
UNC45A	UN45A_HUMAN	Protein unc-45 homolog A	1	0	-0.0261268	-0.107273	-0.0654456	-0.140783	-0.110913	-0.211544	-0.0050993	-0.046153	-0.139357	-0.110913	-0.185417	0.102174	0.0192925	0.00142602	0	0	0	0	0	0	0	0	0	0
KIAA1429	VIR_HUMAN	Protein virilizer homolog	1	0	0.0806827	0.186245	0.0543047	0.0773112	0.0942269	0.0186272	0.0128861	-0.00653678	0.0284575	0.0942269	-0.0620555	-0.173358	-0.0608415	-0.0488537	0	0	0	0	0	0	0	0	0	0
WNT5A	WNT5A_HUMAN	Protein Wnt-5a	1	0	0.267191	0.355038	0.631948	0.570016	0.0469811	0.442647	0.731898	0.51471	0.553844	0.0469811	0.175456	0.37686	-0.117238	-0.016172	0	0	0	0	0	0	0	0	0	0
WNT5B	WNT5B_HUMAN	Protein Wnt-5b	1	0	-0.063867	0.361565	0.322032	0.0630239	0.152115	0.160195	0.199991	0.19296	-0.0748534	0.152115	0.224062	-0.161574	-0.129072	-0.137877	0	0	0	0	0	0	0	0	0	0
TGM2	TGM2_HUMAN	Protein-glutamine gamma-glutamyltransferase 2	4	0	0.135224	0.00724662	0.028014	0.0707748	-0.121013	-0.148445	-0.0721594	0.18928	0.378572	-0.121013	-0.283669	-0.079406	0.161266	0.307797	9.06493e-17	0.0515589	0.129362	0.163851	0.131698	0.0440499	0.0670734	0.0858949	0.162918	0.342817
LOX	LYOX_HUMAN	Protein-lysine 6-oxidase	1	0	0.0132699	0.247714	0.174198	0.100727	0.0804389	0.182464	0.265816	0.207314	0.0413076	0.0804389	0.169194	0.018102	0.0331153	-0.0594191	0	0	0	0	0	0	0	0	0	0
PUS7	PUS7_HUMAN	Pseudouridylate synthase 7 homolog	1	0	-0.156985	0.139361	0.0125621	0.0357158	0.02006	0.0487018	-0.186912	-0.0230221	-0.246674	0.02006	0.205687	-0.326273	-0.0355842	-0.28239	0	0	0	0	0	0	0	0	0	0
KIAA0020	K0020_HUMAN	Pumilio domain-containing protein KIAA0020	1	0	-0.0300644	-0.260455	-0.127873	-0.0612838	-0.00748996	-0.0293027	0.0480059	0.0595437	0.0715573	-0.00748996	0.000761686	0.308461	0.187417	0.132841	0	0	0	0	0	0	0	0	0	0
PUM1	PUM1_HUMAN	Pumilio homolog 1	1	0	-0.0319082	0.0397577	0.0306247	0.0455625	-0.0742512	-0.188572	-0.221082	-0.199987	-0.024128	-0.0742512	-0.156664	-0.26084	-0.230612	-0.0696905	0	0	0	0	0	0	0	0	0	0
PNP	PNPH_HUMAN	Purine nucleoside phosphorylase	1	0	0.0768508	0.0324098	0.0140169	0.146132	0.00102154	0.0895962	0.179374	0.0858765	0.174305	0.00102154	0.0127454	0.146964	0.0718595	0.0281731	0	0	0	0	0	0	0	0	0	0
NPEPPS	PSA_HUMAN	Puromycin-sensitive aminopeptidase	2	0	-0.0969113	-0.109385	-0.167519	-0.194558	-0.104991	-0.128573	-0.13361	-0.19325	-0.255425	-0.104991	-0.0316619	-0.0242249	-0.0257308	-0.0608671	0	0.0190663	0.00313333	0.0818367	0.018571	0.0342852	0.0695459	0.0361083	0.0173432	0.0381434
AHCYL1	SAHH2_HUMAN	Putative adenosylhomocysteinase 2	1	0	0.124993	0.149765	0.158821	0.106036	-0.0186785	-0.00520405	-0.0109141	-0.117687	-0.0448135	-0.0186785	-0.130197	-0.16068	-0.276508	-0.15085	0	0	0	0	0	0	0	0	0	0
POTEKP	ACTBM_HUMAN	Putative beta-actin-like protein 3	1	0	0.155542	0.151551	0.325522	0.018963	-0.193778	-0.0116024	-0.108595	-0.352735	-0.354709	-0.193778	-0.167145	-0.260147	-0.678257	-0.373672	0	0	0	0	0	0	0	0	0	0
CHCHD2P9	CHCH9_HUMAN	Putative coiled-coil-helix-coiled-coil-helix domain-containing protein CHCHD2P9, mitochondrial	2	0	-0.185103	-0.312765	0.0502153	-0.130692	-0.0801297	0.130259	0.132799	0.0223212	0.0323855	-0.0801297	0.315362	0.445563	-0.0278941	0.163077	0	0.375235	0.265072	0.231661	0.137994	0.368874	0.199033	0.238183	0.463193	0.212693
UBR7	UBR7_HUMAN	Putative E3 ubiquitin-protein ligase UBR7	1	0	-0.124025	0.0265367	-0.0492656	-0.0260074	-0.147251	-0.136589	-0.1052	-0.111031	-0.206106	-0.147251	-0.0125635	-0.131737	-0.0617651	-0.180098	0	0	0	0	0	0	0	0	0	0
HSP90AB2P	H90B2_HUMAN	Putative heat shock protein HSP 90-beta 2	1	0	0.106971	0.106922	0.0590835	-0.133834	-0.135006	-0.0196114	0.0507585	0.0530293	0.00979725	-0.135006	-0.126583	-0.0561635	-0.00605425	0.143631	0	0	0	0	0	0	0	0	0	0
MOV10	MOV10_HUMAN	Putative helicase MOV-10	1	0	0.0904966	0.16856	0.116048	0.0809768	0.0531102	-0.00354066	-0.0114377	0.0338969	-0.111305	0.0531102	-0.0940373	-0.179998	-0.082151	-0.192282	0	0	0	0	0	0	0	0	0	0
NACAP1	NACP1_HUMAN	Putative nascent polypeptide-associated complex subunit alpha-like protein	2	0	-0.00516455	-0.0693944	0.047112	-0.0776447	-0.072239	0.366251	0.375504	0.403571	0.325838	-0.072239	0.371416	0.444898	0.356459	0.403483	0	0.111684	0.102539	0.00637553	0.031543	0.024287	0.0464339	0.14782	0.0618445	0.0359799
DHX15	DHX15_HUMAN	Putative pre-mRNA-splicing factor ATP-dependent RNA helicase DHX15	3	0	0.00723084	0.0383832	-0.0170355	-0.127685	0.109413	0.0452181	0.081176	0.121248	0.160837	0.109413	0.0379873	0.0427928	0.138284	0.288522	0	0.0102551	0.0595534	0.0792537	0.0965702	0.0356729	0.0108361	0.0906479	0.0794858	0.0723849
ST13P4	ST134_HUMAN	Putative protein FAM10A4	2	0	0.00375084	-0.126532	-0.210052	-0.143955	0.0976281	0.105063	0.212844	0.144342	0.181642	0.0976281	0.101312	0.339376	0.354394	0.325597	0	0.00883086	0.0166731	0.0101904	0.13763	0.0673435	0.0556323	0.0773079	0.0111666	0.0494148
PDXDC2P	PDXD2_HUMAN	Putative pyridoxal-dependent decarboxylase domain-containing protein 2	1	0	0.0281176	0.0441925	-0.10295	-0.124767	-0.0837393	-0.109687	-0.302361	-0.0735144	-0.325624	-0.0837393	-0.137805	-0.346554	0.0294355	-0.200857	0	0	0	0	0	0	0	0	0	0
RAB1C	RAB1C_HUMAN	Putative Ras-related protein Rab-1C	1	0	-0.0449042	0.0798414	-0.0260216	0.0193964	-0.178486	-0.278789	-0.229993	-0.300948	-0.245959	-0.178486	-0.233885	-0.309835	-0.274927	-0.265356	0	0	0	0	0	0	0	0	0	0
NOP2	NOP2_HUMAN	Putative ribosomal RNA methyltransferase NOP2	3	0	0.0626686	0.137675	-0.0562023	-0.0598497	0.224661	0.0174197	0.0787838	0.0215633	0.0791434	0.224661	-0.0452489	-0.0588907	0.0777656	0.138993	0	0.0490708	0.0811148	0.0471466	0.109466	0.134527	0.0370802	0.047795	0.103794	0.0636622
RBM3	RBM3_HUMAN	Putative RNA-binding protein 3	1	0	-0.0675497	0.228926	0.196714	0.0218747	-0.128635	0.304484	0.394473	0.442231	0.336079	-0.128635	0.372034	0.165547	0.245517	0.314204	0	0	0	0	0	0	0	0	0	0
LUC7L2	LC7L2_HUMAN	Putative RNA-binding protein Luc7-like 2	1	0	-0.228147	-0.196623	-0.182081	-0.232089	-0.338264	-0.0260371	-0.501092	-0.684979	-0.42884	-0.338264	0.20211	-0.304469	-0.502899	-0.196751	0	0	0	0	0	0	0	0	0	0
DVL1P1	DVLP1_HUMAN	Putative segment polarity protein dishevelled homolog DVL1P1	1	0	-0.0483561	0.0824117	-0.093214	-0.00729381	-0.0592943	-0.262538	0.0218271	-0.114628	-0.166855	-0.0592943	-0.214182	-0.0605846	-0.021414	-0.159562	0	0	0	0	0	0	0	0	0	0
PDXDC1	PDXD1_HUMAN	Pyridoxal-dependent decarboxylase domain-containing protein 1	1	0	-0.0471286	-0.200841	-0.0734893	0.011462	-0.13439	-0.0781971	-0.228608	-0.133775	-0.214933	-0.13439	-0.0310684	-0.0277672	-0.0602856	-0.226395	0	0	0	0	0	0	0	0	0	0
PYCR1	P5CR1_HUMAN	Pyrroline-5-carboxylate reductase 1, mitochondrial	1	0	0.00623174	0.0282811	-0.115623	0.0281753	-0.0367301	-0.196815	-0.199794	-0.185813	-0.249294	-0.0367301	-0.203047	-0.228075	-0.0701904	-0.27747	0	0	0	0	0	0	0	0	0	0
PYCR2	P5CR2_HUMAN	Pyrroline-5-carboxylate reductase 2	1	0	-0.190065	-0.171905	-0.4279	-0.685714	-0.35073	-0.211337	-0.347608	-0.583877	-0.501591	-0.35073	-0.0212721	-0.175703	-0.155977	0.184123	0	0	0	0	0	0	0	0	0	0
PC	PYC_HUMAN	Pyruvate carboxylase, mitochondrial	4	0	-0.037526	-0.0574479	-0.0465153	-0.143296	0.0718894	-0.0795677	-0.162515	-0.0620591	-0.117133	0.0718894	-0.0420417	-0.105067	-0.0155438	0.0261636	0	0.0431519	0.0428085	0.0386448	0.0725288	0.116005	0.0631793	0.0933267	0.0538517	0.0232589
PDHA1	ODPA_HUMAN	Pyruvate dehydrogenase E1 component subunit alpha, somatic form, mitochondrial	1	0	0.0496151	0.138514	0.0674335	0.123166	-0.0586653	0.00831397	0.0348777	0.0654369	0.080568	-0.0586653	-0.0413012	-0.103636	-0.00199666	-0.0425981	0	0	0	0	0	0	0	0	0	0
PDHB	ODPB_HUMAN	Pyruvate dehydrogenase E1 component subunit beta, mitochondrial	3	0	-0.0328542	-0.032404	-0.0331404	0.0610959	0.00136513	-0.0339161	-0.0579168	-0.0875268	-0.0193033	0.00136513	-0.00106193	-0.0255128	-0.0543864	-0.0803992	7.85046e-17	0.0468883	0.0362952	0.061619	0.0408414	0.0832398	0.0263814	0.0571399	0.00407184	0.0405834
PKM	KPYM_HUMAN	Pyruvate kinase PKM	4	0	-0.0017697	0.00427778	-0.0220605	-0.066269	-0.0459814	-0.112007	-0.093609	-0.0492134	0.0324918	-0.0459814	-0.110238	-0.0978867	-0.0271529	0.0987608	0	0.0885617	0.0463578	0.0279676	0.154603	0.0921401	0.133221	0.0787823	0.102655	0.0786723
GDI1	GDIA_HUMAN	Rab GDP dissociation inhibitor alpha	2	0	-0.155236	-0.0545117	-0.0865491	-0.291455	-0.0402553	-0.257621	-0.0117045	-0.21548	-0.185723	-0.0402553	-0.102385	0.0428071	-0.128931	0.105732	0	0.155383	0.0400272	0.24235	0.214759	0.0535618	0.0821996	0.171125	0.164014	0.131958
GDI2	GDIB_HUMAN	Rab GDP dissociation inhibitor beta	2	0	0.043699	-0.0820717	-0.0943832	-0.0874348	-0.0471111	0.011096	-0.108043	-0.0707495	0.0215128	-0.0471111	-0.032603	-0.0259716	0.0236337	0.108948	0	0.116754	0.0317903	0.00395641	0.0217882	0.0406033	0.0162597	0.045363	0.0557242	0.00248353
RABGAP1	RBGP1_HUMAN	Rab GTPase-activating protein 1	1	0	-0.0597709	-0.124488	-0.0755679	-0.0551606	-0.0720302	-0.0730844	0.0394136	-0.216627	-0.347734	-0.0720302	-0.0133135	0.163902	-0.141059	-0.292573	0	0	0	0	0	0	0	0	0	0
RACGAP1	RGAP1_HUMAN	Rac GTPase-activating protein 1	3	0	0.0134621	-0.0202271	-0.0429316	0.00542349	-0.0714954	-0.0875402	-0.0117047	-0.137759	-0.192898	-0.0714954	-0.101002	0.00852244	-0.094827	-0.198321	7.85046e-17	0.0793929	0.0220312	0.119151	0.1385	0.0669437	0.119231	0.111915	0.126315	0.0683038
RDX	RADI_HUMAN	Radixin	2	0	0.0303657	-0.0415035	0.0191496	0.0276944	0.115954	0.0913351	0.00224273	-0.0459574	-0.084218	0.115954	0.0609694	0.0437462	-0.065107	-0.111912	0	0.0145947	0.0686508	0.0120981	0.0452426	0.00177828	0.0183604	0.0335658	0.0896643	0.00333096
RANBP6	RNBP6_HUMAN	Ran-binding protein 6	1	0	-0.106988	-0.0332374	-0.0732489	-0.122535	-0.0632493	-0.017319	-0.0344563	-0.0437588	-0.231079	-0.0632493	0.0896694	-0.00121887	0.0294901	-0.108545	0	0	0	0	0	0	0	0	0	0
RICTOR	RICTR_HUMAN	Rapamycin-insensitive companion of mTOR	1	0	-0.248862	-0.00121369	0.290925	-0.397271	-0.158054	-0.466964	-0.265031	-0.620824	-0.1468	-0.158054	-0.218102	-0.263817	-0.911749	0.250471	0	0	0	0	0	0	0	0	0	0
G3BP1	G3BP1_HUMAN	Ras GTPase-activating protein-binding protein 1	3	0	0.0382294	0.0824809	0.0695112	0.152983	-0.00267722	0.0842885	0.158974	0.176548	0.161645	-0.00267722	0.0460591	0.0764931	0.107037	0.00866265	0	0.0450183	0.0510896	0.0414547	0.148357	0.122135	0.07623	0.0939547	0.143907	0.131629
G3BP2	G3BP2_HUMAN	Ras GTPase-activating protein-binding protein 2	1	0	-0.712026	-0.0592183	-0.395658	-0.520524	-0.4263	-0.189363	-0.161326	-0.504442	-0.595117	-0.4263	0.522663	-0.102107	-0.108783	-0.0745936	0	0	0	0	0	0	0	0	0	0
IQGAP1	IQGA1_HUMAN	Ras GTPase-activating-like protein IQGAP1	4	0	-0.00548862	0.0102288	-0.0363825	-0.0345225	-0.0211397	-0.0956664	-0.120543	-0.0267998	-0.0120939	-0.0211397	-0.0901778	-0.130772	0.00958274	0.0224286	0	0.0717892	0.0484306	0.0712795	0.0346351	0.0647475	0.0817129	0.072575	0.07927	0.0872438
IQGAP3	IQGA3_HUMAN	Ras GTPase-activating-like protein IQGAP3	3	0	0.266453	-0.425025	-0.38188	-0.391697	-0.4193	-0.325698	-0.565625	-0.58371	-0.357109	-0.4193	-0.592151	-0.1406	-0.20183	0.0345879	0	0.442426	0.311592	0.284614	0.299979	0.264833	0.14573	0.182198	0.236376	0.142912
RAC1	RAC1_HUMAN	Ras-related C3 botulinum toxin substrate 1	1	0	-0.0583293	-0.0749785	-0.0605999	-0.192521	-0.232234	-0.209597	-0.0882227	-0.202545	-0.0328919	-0.232234	-0.151267	-0.0132441	-0.141945	0.159629	0	0	0	0	0	0	0	0	0	0
RAC2	RAC2_HUMAN	Ras-related C3 botulinum toxin substrate 2	2	0	0.0862303	0.209093	0.301415	0.237739	0.0768984	0.129296	0.134667	0.192001	0.158153	0.0768984	0.0430662	-0.0744258	-0.109413	-0.0795858	1.11022e-16	0.00235568	0.0434216	0.0211324	0.155561	0.0171179	0.0169061	0.103147	0.164358	0.156656
RRAGA	RRAGA_HUMAN	Ras-related GTP-binding protein A	1	0	0.0906701	0.101853	0.164658	0.0486088	0.1266	0.220035	0.140769	0.113717	0.0746046	0.1266	0.129365	0.0389165	-0.0509411	0.0259959	0	0	0	0	0	0	0	0	0	0
RRAGB	RRAGB_HUMAN	Ras-related GTP-binding protein B	1	0	-0.120216	-0.185539	-0.0490966	-0.0241857	-0.447978	-0.121698	0.133468	-0.229292	-0.0559781	-0.447978	-0.00148228	0.319007	-0.180195	-0.0317924	0	0	0	0	0	0	0	0	0	0
RAB10	RAB10_HUMAN	Ras-related protein Rab-10	4	0	0.000206531	0.0192789	0.0781798	0.111282	-0.0672138	-0.020466	-0.0301551	0.0686106	0.11475	-0.0672138	-0.0206726	-0.049434	-0.00956926	0.00346851	6.40988e-17	0.0702955	0.0414587	0.0655994	0.156817	0.131628	0.106707	0.146112	0.0979145	0.115861
RAB11A	RB11A_HUMAN	Ras-related protein Rab-11A	2	0	0.158735	0.0540181	0.260172	0.261317	-0.0403694	0.196945	0.146683	0.12025	0.141944	-0.0403694	0.0382099	0.0926652	-0.139922	-0.119373	0	0.0485954	0.00302565	0.028831	0.127824	0.153007	0.00310262	0.154356	0.129115	0.154599
RAB14	RAB14_HUMAN	Ras-related protein Rab-14	3	0	0.139248	-0.00357155	0.0621877	0.314742	-0.0490843	0.133041	-0.00274888	0.0303929	0.0840086	-0.0490843	-0.00620752	0.000822676	-0.0317949	-0.230733	0	0.0615055	0.0306151	0.0747588	0.247047	0.0317529	0.104202	0.121603	0.0969377	0.0971178
RAB1A	RAB1A_HUMAN	Ras-related protein Rab-1A	1	0	-0.0125357	0.209351	0.016837	0.243501	-0.0315452	0.0167746	0.130627	0.0732852	0.206865	-0.0315452	0.0293103	-0.0787243	0.0564482	-0.0366359	0	0	0	0	0	0	0	0	0	0
RAB1B	RAB1B_HUMAN	Ras-related protein Rab-1B	1	0	-0.345644	-0.195002	-0.128592	-0.22432	-0.27063	-0.193949	-0.225375	-0.201061	-0.208202	-0.27063	0.151695	-0.0303728	-0.0724688	0.0161174	0	0	0	0	0	0	0	0	0	0
RAB27A	RB27A_HUMAN	Ras-related protein Rab-27A	1	0	0.236165	0.19947	0.261475	-0.0581705	-0.00849339	0.0988469	0.178693	0.156885	-0.144871	-0.00849339	-0.137319	-0.0207769	-0.104589	-0.0867005	0	0	0	0	0	0	0	0	0	0
RAB2A	RAB2A_HUMAN	Ras-related protein Rab-2A	1	0	0.215242	0.17431	0.437774	0.207969	0.145277	0.184889	0.250521	0.125201	0.131396	0.145277	-0.0303532	0.0762105	-0.312573	-0.0765727	0	0	0	0	0	0	0	0	0	0
RAB5A	RAB5A_HUMAN	Ras-related protein Rab-5A	1	0	0.161133	0.00829823	0.134077	0.264062	0.0691313	0.12349	0.0895022	0.00595062	0.080546	0.0691313	-0.0376432	0.0812039	-0.128126	-0.183516	0	0	0	0	0	0	0	0	0	0
RAB5C	RAB5C_HUMAN	Ras-related protein Rab-5C	4	0	0.0443651	0.0570799	0.0979575	0.215858	0.0139735	0.0974146	0.0457827	-0.0543248	0.00293091	0.0139735	0.0530495	-0.0112971	-0.152282	-0.212927	6.40988e-17	0.0948192	0.0829134	0.104239	0.226715	0.0775334	0.0883541	0.0518833	0.0539005	0.0354451
RAB6A	RAB6A_HUMAN	Ras-related protein Rab-6A	1	0	-0.182531	0.0410875	0.0959113	-0.0530139	-0.094218	-0.0651553	-0.121392	-0.110295	-0.501601	-0.094218	0.117375	-0.162479	-0.206206	-0.448587	0	0	0	0	0	0	0	0	0	0
RAB7A	RAB7A_HUMAN	Ras-related protein Rab-7a	2	0	0.0147934	0.160898	0.0741735	0.0974299	-0.0332752	-0.032111	0.00608267	0.0211003	0.0222295	-0.0332752	-0.0469044	-0.154816	-0.0530732	-0.0752004	0	0.0113603	0.0905331	0.0355599	0.0413145	0.00288531	0.0223599	0.042001	0.0319165	0.00885724
RAB9A	RAB9A_HUMAN	Ras-related protein Rab-9A	1	0	-0.0676005	-0.0336017	0.319523	-0.0409695	-0.195051	0.0418856	0.00708748	-0.0781367	-0.0654812	-0.195051	0.109486	0.0406892	-0.39766	-0.0245117	0	0	0	0	0	0	0	0	0	0
RALA	RALA_HUMAN	Ras-related protein Ral-A	2	0	-0.0978487	-0.0073676	0.041656	0.0548462	0.00266795	0.0390527	-0.11032	-0.00870687	0.021813	0.00266795	0.136901	-0.102952	-0.0503629	-0.0330332	0	0.0358627	0.0722121	0.032268	0.0509014	0.0391718	0.0270434	0.0142364	0.0633542	0.0466566
RAP1B	RAP1B_HUMAN	Ras-related protein Rap-1b	3	0	0.0458082	0.0136732	0.0556935	0.094008	-0.0717731	-0.0304356	0.00252162	-0.0178112	0.158161	-0.0717731	-0.0762438	-0.0111516	-0.0735047	0.0641534	0	0.0310294	0.0161154	0.0330775	0.056644	0.0570213	0.0136288	0.0345352	0.0193154	0.030125
REEP5	REEP5_HUMAN	Receptor expression-enhancing protein 5	2	0	0.0461869	0.0465622	0.0687345	0.053258	0.00717995	0.0334464	0.0025533	-0.00613617	0.0942125	0.00717995	-0.0127405	-0.0440089	-0.0748706	0.0409544	0	0.015698	0.0287334	0.0800242	0.103204	0.0166307	0.0299674	0.119651	0.0942276	0.153052
PTPRF	PTPRF_HUMAN	Receptor-type tyrosine-protein phosphatase F	1	0	-0.029648	0.0476202	-0.185628	-0.216687	-0.303211	-0.369902	-0.338266	-0.413486	-0.365583	-0.303211	-0.340254	-0.385886	-0.227858	-0.148896	0	0	0	0	0	0	0	0	0	0
RCC1	RCC1_HUMAN	Regulator of chromosome condensation	3	0	-0.0309282	0.0114779	-0.0388573	-0.00957259	-0.0404857	-0.00874881	0.0670304	0.113545	0.072321	-0.0404857	0.0221794	0.0555525	0.152402	0.0818936	0	0.0850458	0.0942742	0.0825236	0.117172	0.082424	0.0379907	0.058166	0.0941063	0.0797
UPF1	RENT1_HUMAN	Regulator of nonsense transcripts 1	1	0	0.0651512	0.122462	0.211032	0.300315	0.137558	0.0573176	-0.00739404	0.180549	0.139647	0.137558	-0.00783362	-0.129856	-0.0304828	-0.160668	0	0	0	0	0	0	0	0	0	0
PPP1R13L	IASPP_HUMAN	RelA-associated inhibitor	2	0	-0.041699	0.00998383	0.0152139	-0.0254797	0.0142475	0.0102747	0.0269641	0.092409	0.0267226	0.0142475	0.0519737	0.0169803	0.0771951	0.0522022	0	0.0193403	0.0059353	0.0777771	0.134576	0.113124	0.0735707	0.117564	0.128494	0.134073
ATP6AP2	RENR_HUMAN	Renin receptor	2	0	-0.0049811	0.0402455	-0.0277551	-0.0413748	-0.038959	-0.0308118	-0.156736	-0.0247437	-0.0880174	-0.038959	-0.0258307	-0.196981	0.00301137	-0.0466426	1.11022e-16	0.0338179	0.016318	0.0304616	0.0124236	0.0039149	0.0485097	0.00118187	0.020534	0.0233556
RFC1	RFC1_HUMAN	Replication factor C subunit 1	3	0	-0.131098	0.076621	0.0211266	-0.0362657	0.091346	-0.151091	-0.160336	-0.116479	-0.204841	0.091346	-0.019993	-0.236957	-0.137606	-0.168575	7.85046e-17	0.0490749	0.124188	0.123013	0.0825636	0.107846	0.0302501	0.0975519	0.0892241	0.0553971
RFC2	RFC2_HUMAN	Replication factor C subunit 2	1	0	-0.222709	-0.345955	0.104421	-0.381906	-0.357321	-0.431522	-0.451474	-0.692214	-0.485462	-0.357321	-0.208812	-0.105519	-0.796635	-0.103557	0	0	0	0	0	0	0	0	0	0
RFC4	RFC4_HUMAN	Replication factor C subunit 4	1	0	0.0482696	0.184909	0.202953	0.074485	0.144776	0.187505	0.233539	0.209665	0.151933	0.144776	0.139235	0.0486303	0.00671243	0.0774485	0	0	0	0	0	0	0	0	0	0
RPA2	RFA2_HUMAN	Replication protein A 32 kDa subunit	1	0	-0.12857	-0.0569064	-0.139336	0.0677307	-0.298622	-0.19268	-0.370373	-0.241873	-0.270371	-0.298622	-0.0641091	-0.313466	-0.102537	-0.338101	0	0	0	0	0	0	0	0	0	0
RPA1	RFA1_HUMAN	Replication protein A 70 kDa DNA-binding subunit	4	0	0.0164035	-0.0762587	-0.0887994	-0.0274531	-0.0524519	-0.0486297	-0.135691	-0.112558	-0.13811	-0.0524519	-0.0650332	-0.0594327	-0.0237584	-0.110657	0	0.0398915	0.0252175	0.0341442	0.0583638	0.060246	0.048204	0.0210156	0.062449	0.0777724
RTN4	RTN4_HUMAN	Reticulon-4	2	0	0.0245638	0.00419718	0.0103061	0.149872	-0.0164161	0.0274998	0.0322331	0.0527304	0.121207	-0.0164161	0.002936	0.0280359	0.0424242	-0.0286651	1.11022e-16	0.0563733	0.0670047	0.132334	0.132634	0.0495201	0.00560279	0.0616584	0.0570729	0.114678
ALDH1A1	AL1A1_HUMAN	Retinal dehydrogenase 1	1	0	0.107463	0.0981545	-0.0789604	-0.0497873	-0.00533592	0.053542	0.0620647	0.0177801	0.130829	-0.00533592	-0.0539209	-0.0360898	0.0967405	0.180616	0	0	0	0	0	0	0	0	0	0
RAET1L	RET1L_HUMAN	Retinoic acid early transcript 1L protein	1	0	-0.0129779	0.00269745	-0.100665	-0.024152	0.270484	-0.139863	-0.439951	-0.158094	-0.185974	0.270484	-0.126885	-0.442648	-0.0574293	-0.161822	0	0	0	0	0	0	0	0	0	0
GPRC5A	RAI3_HUMAN	Retinoic acid-induced protein 3	1	0	0.118798	-0.0188549	0.0945117	0.0374146	0.32427	0.201723	0.215033	0.261872	0.354672	0.32427	0.0829251	0.233888	0.167361	0.317258	0	0	0	0	0	0	0	0	0	0
RDH11	RDH11_HUMAN	Retinol dehydrogenase 11	1	0	-0.237636	-0.0752901	-0.165856	0.00344754	-0.17946	-0.136678	-0.350201	-0.142587	-0.244347	-0.17946	0.100959	-0.274911	0.0232697	-0.247794	0	0	0	0	0	0	0	0	0	0
PEG10	PEG10_HUMAN	Retrotransposon-derived protein PEG10	4	0	0.266621	0.0194058	0.0496277	0.0209475	0.01337	0.0446501	-0.121509	0.0610608	-0.111351	0.01337	-0.221971	-0.140915	0.0114331	-0.132299	0	0.190642	0.0508698	0.14517	0.111631	0.120819	0.181866	0.0912953	0.196139	0.126393
ARHGEF7	ARHG7_HUMAN	Rho guanine nucleotide exchange factor 7	1	0	0.0277503	0.173828	-0.0389626	0.0171902	0.0133539	-0.0359785	-0.0754836	-0.0819264	-0.210888	0.0133539	-0.0637287	-0.249311	-0.0429639	-0.228078	0	0	0	0	0	0	0	0	0	0
ROCK1	ROCK1_HUMAN	Rho-associated protein kinase 1	1	0	-0.0575473	-0.0492877	0.230174	0.0652979	0.0215005	-0.140602	-0.0136286	0.00617613	0.0362695	0.0215005	-0.0830548	0.0356591	-0.223998	-0.0290284	0	0	0	0	0	0	0	0	0	0
ROCK2	ROCK2_HUMAN	Rho-associated protein kinase 2	1	0	-0.155595	-0.0644579	-0.108417	-0.322016	-0.274209	-0.428426	-0.166246	-0.422898	-0.343337	-0.274209	-0.272831	-0.101788	-0.31448	-0.0213213	0	0	0	0	0	0	0	0	0	0
RHOB	RHOB_HUMAN	Rho-related GTP-binding protein RhoB	2	0	0.136165	-0.0345111	-0.283462	-0.190162	0.556737	1.24341	0.961294	0.127666	-0.299393	0.556737	1.10724	0.995806	0.411128	-0.109231	1.11022e-16	0.0653587	0.0565668	0.179358	0.0788624	0.292865	0.490832	0.391941	0.0960611	0.0066365
RHOC	RHOC_HUMAN	Rho-related GTP-binding protein RhoC	2	0	-0.0317529	-0.0897755	-0.0727432	0.00380721	-0.0631058	-0.0196369	0.0317137	0.108429	0.106429	-0.0631058	0.012116	0.121489	0.181172	0.102622	0	0.00597228	0.0842204	0.0297598	0.0358364	0.0145823	0.0275901	0.110067	0.12256	0.105858
RNASEH2A	RNH2A_HUMAN	Ribonuclease H2 subunit A	2	0	0.00651929	0.0315276	0.022776	-0.0422084	-0.0501905	-0.116727	-0.185699	-0.25317	-0.135316	-0.0501905	-0.123246	-0.217226	-0.275946	-0.0931076	0	0.0824169	0.129715	0.0762276	0.0578863	0.0576779	0.0479555	0.018455	0.0229513	0.0104476
RNH1	RINI_HUMAN	Ribonuclease inhibitor	1	0	0.0899778	0.191167	-0.127455	0.0460037	0.135286	0.0922482	0.0471792	0.0350095	-0.0696756	0.135286	0.00227039	-0.143988	0.162465	-0.115679	0	0	0	0	0	0	0	0	0	0
RRM1	RIR1_HUMAN	Ribonucleoside-diphosphate reductase large subunit	3	0	-0.0533692	0.0403147	0.0186647	0.118007	0.215287	0.141092	0.0554135	0.0214727	0.0674043	0.215287	0.194461	0.0150988	0.00280804	-0.0506027	7.85046e-17	0.133931	0.0412289	0.0722447	0.0918996	0.0361839	0.0315495	0.0938971	0.0724373	0.0842807
RRM2	RIR2_HUMAN	Ribonucleoside-diphosphate reductase subunit M2	4	0	0.0574591	0.0661052	0.154136	0.155037	-0.00616333	0.0849983	0.164769	0.157714	0.157632	-0.00616333	0.0275392	0.0986633	0.00357769	0.00259486	0	0.0402887	0.0508008	0.0251591	0.048025	0.0438123	0.0409518	0.0584453	0.0221137	0.0802501
PRPS2	PRPS2_HUMAN	Ribose-phosphate pyrophosphokinase 2	2	0	0.072834	0.174155	-0.0092569	0.0130557	-0.0436394	0.00607687	0.0473733	-0.063494	-0.115263	-0.0436394	-0.0667571	-0.126782	-0.0542371	-0.128318	0	0.0312884	0.148209	0.0597968	0.17797	0.0129986	0.0306526	0.0272021	0.0138158	0.0883855
RSL1D1	RL1D1_HUMAN	Ribosomal L1 domain-containing protein 1	2	0	0.0837226	-0.0261654	0.156238	0.0766903	0.257217	0.221456	0.226411	0.272345	0.327556	0.257217	0.137733	0.252577	0.116107	0.250865	0	0.141365	0.115521	0.0958061	0.243448	0.268865	0.223997	0.169351	0.303852	0.318829
RPS6KA1	KS6A1_HUMAN	Ribosomal protein S6 kinase alpha-1	1	0	-0.0655437	-0.00711674	-0.0828262	-0.0374565	-0.101979	-0.0675198	-0.138536	-0.116009	-0.133939	-0.101979	-0.00197613	-0.131419	-0.0331832	-0.0964821	0	0	0	0	0	0	0	0	0	0
RRP36	RRP36_HUMAN	Ribosomal RNA processing protein 36 homolog	1	0	0.110274	0.189937	0.170009	0.030996	0.155637	-0.0400391	-0.0313769	0.0151349	-0.13713	0.155637	-0.150313	-0.221314	-0.154874	-0.168126	0	0	0	0	0	0	0	0	0	0
BOP1	BOP1_HUMAN	Ribosome biogenesis protein BOP1	3	0	0.0435961	0.117182	0.168902	-0.0468588	0.10149	0.0175586	0.066151	0.0794369	0.0666565	0.10149	-0.0260375	-0.0510308	-0.0894655	0.113515	7.85046e-17	0.023406	0.0283382	0.178902	0.0450299	0.145144	0.0614788	0.0785622	0.147183	0.0727008
BRIX1	BRX1_HUMAN	Ribosome biogenesis protein BRX1 homolog	2	0	0.101871	0.0761389	0.152909	-0.151248	0.142551	0.119657	0.292208	0.237572	0.306186	0.142551	0.0177862	0.216069	0.0846632	0.457434	1.11022e-16	0.0686851	0.0387007	0.267502	0.192638	0.14626	0.148647	0.0406562	0.0922556	0.152337
NSA2	NSA2_HUMAN	Ribosome biogenesis protein NSA2 homolog	2	0	-0.0357093	-0.0597872	-0.0587064	-0.0328981	0.25283	0.21131	0.257213	0.268085	0.248097	0.25283	0.247019	0.317	0.326792	0.280996	0	0.0135194	0.086179	0.0344987	0.00325391	0.12916	0.170555	0.0513751	0.0109151	0.204424
SBDS	SBDS_HUMAN	Ribosome maturation protein SBDS	2	0	0.0337228	0.0637516	0.0970428	0.110931	-0.030664	0.125577	0.115321	0.145277	0.139527	-0.030664	0.0918539	0.0515693	0.048234	0.0285967	0	0.0809894	0.0520399	0.0822887	0.0225216	0.0530911	0.023759	0.00963444	0.0860498	0.0256018
RRBP1	RRBP1_HUMAN	Ribosome-binding protein 1	3	0	-0.0417282	0.167992	0.123823	0.0371298	-0.0239604	-0.135338	0.0840703	0.0181717	0.119744	-0.0239604	-0.0936098	-0.0839216	-0.105652	0.0826137	0	0.0833232	0.204807	0.175953	0.17959	0.120871	0.235195	0.14563	0.202638	0.277744
RCL1	RCL1_HUMAN	RNA 3'-terminal phosphate cyclase-like protein	1	-1.60171e-16	0.121302	0.188725	-0.0238756	0.0134136	0.00686533	-0.0254452	0.0460255	-0.029165	-0.0430853	0.00686533	-0.146747	-0.1427	-0.00528939	-0.0564989	0	0	0	0	0	0	0	0	0	0
RNMTL1	RMTL1_HUMAN	RNA methyltransferase-like protein 1	1	0	0.343647	0.326186	0.143965	0.296184	0.31389	0.0178422	0.211576	0.217452	0.404128	0.31389	-0.325805	-0.114611	0.0734867	0.107944	0	0	0	0	0	0	0	0	0	0
RBMX	RBMX_HUMAN	RNA-binding motif protein, X chromosome	4	0	0.0633619	0.0308142	0.0874363	-0.0468239	0.137397	0.251518	0.323492	0.254061	0.31694	0.137397	0.188156	0.292678	0.166625	0.363764	9.06493e-17	0.0911867	0.0831984	0.0956455	0.134666	0.0263249	0.0418413	0.0573195	0.0669464	0.113311
RBMS1	RBMS1_HUMAN	RNA-binding motif, single-stranded-interacting protein 1	2	0	0.0412493	0.161611	0.260238	0.151416	0.160347	0.0486478	0.0760546	0.256835	0.132894	0.160347	0.0073985	-0.0855568	-0.0034037	-0.018522	0	0.0206839	0.0383548	0.0412769	0.047481	0.0105166	0.127988	0.206381	0.226664	0.219134
RBM10	RBM10_HUMAN	RNA-binding protein 10	1	0	-0.359466	-0.0494666	-0.227831	-0.137725	-0.220526	-0.240638	-0.245134	-0.0865499	-0.211175	-0.220526	0.118829	-0.195668	0.141281	-0.0734495	0	0	0	0	0	0	0	0	0	0
RBM12	RBM12_HUMAN	RNA-binding protein 12	1	0	-0.073952	0.0520734	-0.0628676	0.00416356	0.00568788	-0.0117996	-0.113426	0.0481118	0.0635313	0.00568788	0.0621524	-0.1655	0.110979	0.0593677	0	0	0	0	0	0	0	0	0	0
RBM14	RBM14_HUMAN	RNA-binding protein 14	3	0	0.0276384	-0.054028	0.0774106	0.152516	-0.0841451	0.0140462	-0.0161252	0.0813741	0.147445	-0.0841451	-0.0135922	0.0379028	0.00396352	-0.00507038	0	0.106597	0.0520103	0.169892	0.119031	0.0517295	0.156447	0.132933	0.192316	0.230561
RBM26	RBM26_HUMAN	RNA-binding protein 26	1	0	0.0278637	-0.251108	-0.0442312	-0.125586	0.0504168	-0.0835222	-0.101539	-0.0855695	-0.295151	0.0504168	-0.111386	0.149569	-0.0413383	-0.169565	0	0	0	0	0	0	0	0	0	0
RBM39	RBM39_HUMAN	RNA-binding protein 39	1	0	-0.0247967	0.0610181	-0.0944317	-0.22079	0.0225689	0.0114401	-0.0105539	-0.0718289	-0.185281	0.0225689	0.0362369	-0.0715719	0.0226027	0.0355088	0	0	0	0	0	0	0	0	0	0
RBM4	RBM4_HUMAN	RNA-binding protein 4	1	0	-0.0676695	0.254286	0.0210834	0.126902	-0.00731289	0.162722	0.317349	-0.102409	0.122097	-0.00731289	0.230391	0.0630628	-0.123493	-0.0048056	0	0	0	0	0	0	0	0	0	0
RBM45	RBM45_HUMAN	RNA-binding protein 45	1	0	0.0365546	0.0140961	-0.196162	0.0538371	0.0572016	-0.06099	0.0155885	-0.0647097	0.0691346	0.0572016	-0.0975446	0.00149239	0.131452	0.0152975	0	0	0	0	0	0	0	0	0	0
RBM4B	RBM4B_HUMAN	RNA-binding protein 4B	3	0	-0.0592355	-0.119093	-0.0745612	0.181687	-0.138779	-0.036448	0.0629038	0.129534	0.182831	-0.138779	0.0227876	0.181997	0.204095	0.00114308	0	0.0784859	0.114009	0.0717655	0.070057	0.147051	0.140457	0.085048	0.107604	0.0418197
EWSR1	EWS_HUMAN	RNA-binding protein EWS	4	0	-0.0109616	0.123909	0.3	0.0668376	0.0355036	-0.00778661	0.1057	0.234302	0.296595	0.0355036	0.003175	-0.0182091	-0.0656974	0.229757	0	0.0547257	0.124994	0.176621	0.198516	0.0909254	0.0421834	0.0987379	0.134364	0.167589
FUS	FUS_HUMAN	RNA-binding protein FUS	4	0	0.0892527	0.213769	0.238154	0.35787	-0.0276522	0.101828	0.361721	0.446569	0.543046	-0.0276522	0.0125753	0.147952	0.208415	0.185175	0	0.171702	0.320501	0.265246	0.184205	0.171435	0.145857	0.211137	0.309045	0.20372
NOB1	NOB1_HUMAN	RNA-binding protein NOB1	1	0	-0.120566	-0.127116	-0.269286	-0.101438	-0.19827	0.165084	0.0340933	0.12986	-0.0961518	-0.19827	0.285649	0.161209	0.399145	0.00528591	0	0	0	0	0	0	0	0	0	0
FBL	FBRL_HUMAN	rRNA 2'-O-methyltransferase fibrillarin	2	0	-0.0503431	0.0117507	0.0818383	-0.0284987	-0.242502	0.0629948	0.0474364	0.00286558	0.0679134	-0.242502	0.113338	0.0356857	-0.0789727	0.0964121	1.11022e-16	0.0859314	0.247268	0.26462	0.136286	0.0387205	0.0706501	0.172705	0.188357	0.0499004
RUVBL1	RUVB1_HUMAN	RuvB-like 1	2	0	-0.0329321	-0.0477146	-0.100537	-0.0790742	-0.0563896	-0.039204	-0.0696784	-0.0968202	-0.0334655	-0.0563896	-0.00627187	-0.0219638	0.00371667	0.0456087	0	0.0614389	0.00902258	0.0956217	0.0632704	0.0338474	0.0236274	0.116518	0.0331181	0.052704
RUVBL2	RUVB2_HUMAN	RuvB-like 2	2	0	-0.0316546	-0.0654377	-0.0761313	-0.0273869	-0.0630859	-0.0300241	-0.0979062	-0.0505183	-0.113567	-0.0630859	0.00163052	-0.0324685	0.025613	-0.0861804	0	0.0175846	0.00939665	0.00928498	0.0241309	0.00563453	0.0211795	0.0582957	0.0340916	0.0138913
MAT2A	METK2_HUMAN	S-adenosylmethionine synthase isoform type-2	4	0	0.167204	0.392313	0.538333	0.773184	0.198885	0.439639	0.913079	1.01973	1.08027	0.198885	0.272435	0.520766	0.481398	0.307085	0	0.0830119	0.144894	0.119426	0.372298	0.0523889	0.106709	0.22636	0.283132	0.290351
ATP2A1	AT2A1_HUMAN	Sarcoplasmic/endoplasmic reticulum calcium ATPase 1	1	0	-0.0452595	0.199655	-0.00773884	0.128403	0.0656929	0.161598	0.0246654	0.0224847	-0.0199539	0.0656929	0.206858	-0.17499	0.0302235	-0.148357	0	0	0	0	0	0	0	0	0	0
ATP2A2	AT2A2_HUMAN	Sarcoplasmic/endoplasmic reticulum calcium ATPase 2	2	0	0.0569667	0.0378831	0.051228	0.0914284	0.0270386	0.000786227	0.0309123	0.0314012	0.074302	0.0270386	-0.0561805	-0.00697083	-0.0198268	-0.0171264	0	0.0343945	0.0107808	0.00843695	0.0486736	0.0549269	0.0289841	0.00596164	0.000822754	0.00520484
SAFB	SAFB1_HUMAN	Scaffold attachment factor B1	3	0	0.149527	0.105798	0.10919	0.0620234	0.112329	0.0212638	0.159367	0.24668	0.263121	0.112329	-0.128264	0.0535694	0.137489	0.201097	7.85046e-17	0.157131	0.118342	0.0632412	0.086507	0.0821855	0.141272	0.14372	0.201453	0.229757
SCRN1	SCRN1_HUMAN	Secernin-1	2	0	-0.263351	-0.168945	-0.150622	-0.120368	-0.114538	-0.214992	-0.0384722	-0.136084	-0.201701	-0.114538	0.0483585	0.130472	0.0145377	-0.0813328	1.11022e-16	0.118339	0.00482544	0.126698	0.0857827	0.00597953	0.195797	0.0440375	0.00614967	0.0107595
SCAMP3	SCAM3_HUMAN	Secretory carrier-associated membrane protein 3	1	0	0.160928	-0.119695	-0.105428	-0.0159422	-0.0550156	-0.0563436	-0.0261484	-0.0736875	-0.124711	-0.0550156	-0.217271	0.0935464	0.0317406	-0.108769	0	0	0	0	0	0	0	0	0	0
PTTG1	PTTG1_HUMAN	Securin	2	0	-0.0971882	0.0608092	0.0752746	-0.0244894	-0.166213	-0.111289	-0.104535	-0.160059	-0.177302	-0.166213	-0.014101	-0.165344	-0.235333	-0.152813	0	0.159149	0.0896326	0.146036	0.189029	0.161783	0.122734	0.155315	0.162564	0.219756
SELENBP1	SBP1_HUMAN	Selenium-binding protein 1	1	0	-0.23508	-0.435207	-0.43327	-0.436422	-0.37705	-0.391087	-0.532455	-0.507018	-0.470933	-0.37705	-0.156007	-0.0972474	-0.073748	-0.0345114	0	0	0	0	0	0	0	0	0	0
EEFSEC	SELB_HUMAN	Selenocysteine-specific elongation factor	1	0	0.0214165	-0.1214	-0.0185196	-0.0913906	-0.188844	0.12565	0.00214473	0.0290139	-0.126734	-0.188844	0.104233	0.123545	0.0475336	-0.0353438	0	0	0	0	0	0	0	0	0	0
VIMP	SELS_HUMAN	Selenoprotein S	2	0	0.104118	0.0121107	0.203629	0.163126	0.0719931	0.0398773	0.132378	0.196511	0.167888	0.0719931	-0.0642408	0.120267	-0.00711885	0.00476163	0	0.0234936	0.0865044	0.112734	0.0174543	0.0480589	0.0707582	0.023153	0.0131289	0.00364602
SEMA3C	SEM3C_HUMAN	Semaphorin-3C	1	0	-0.0615547	-0.000607323	0.0890893	0.0699855	-0.140672	-0.0524793	-0.10157	-0.144857	-0.355553	-0.140672	0.00907533	-0.100963	-0.233946	-0.425539	0	0	0	0	0	0	0	0	0	0
SEPT10	SEP10_HUMAN	Septin-10	2	0	0.0367896	0.157804	0.0739892	0.0992392	0.118408	0.0418316	0.28529	0.296241	0.341005	0.118408	0.00504201	0.127486	0.222252	0.241766	0	0.0601219	0.0120019	0.0453046	0.0381553	0.076754	0.101643	0.0265073	0.0454719	0.118293
SEPT11	SEP11_HUMAN	Septin-11	1	0	0.0593259	0.0368674	0.00335945	0.10712	-0.0925776	-0.0147597	-0.00846108	-0.0949315	-0.00505582	-0.0925776	-0.0740856	-0.0453285	-0.0982909	-0.112176	0	0	0	0	0	0	0	0	0	0
SEPT2	SEPT2_HUMAN	Septin-2	4	0	0.0767232	0.0205376	-0.000642777	0.0388249	-0.0519309	-0.000719656	-0.0106558	-0.0298341	0.0163372	-0.0519309	-0.0774428	-0.0311933	-0.0291913	-0.0224877	0	0.118823	0.045374	0.0582247	0.0357859	0.076577	0.0729129	0.0693811	0.0669024	0.0826943
SEPT7	SEPT7_HUMAN	Septin-7	3	0	0.0468585	-0.0128418	-0.00454883	0.0335821	-0.0393399	0.0280019	0.056879	0.0133411	0.0556404	-0.0393399	-0.0188565	0.0697208	0.0178899	0.0220582	0	0.0679933	0.0666487	0.0556098	0.0247455	0.0461929	0.0525107	0.0617635	0.0210419	0.0993227
SEPT9	SEPT9_HUMAN	Septin-9	4	0	-0.0672798	-0.0453812	-0.0409811	-0.0558518	-0.0301129	-0.0692975	-0.0730278	-0.0646915	-0.0118354	-0.0301129	-0.00201772	-0.0276465	-0.0237104	0.0440164	0	0.0584159	0.0735819	0.0489093	0.0699678	0.0585122	0.0634423	0.0625837	0.0676966	0.10503
SQSTM1	SQSTM_HUMAN	Sequestosome-1	4	0	0.00780129	0.0709517	0.11869	0.266875	-0.0212382	0.0315385	0.146922	0.12808	0.248564	-0.0212382	0.0237373	0.0759705	0.0093906	-0.0183111	0	0.0681903	0.0897489	0.0588162	0.180465	0.0984375	0.106858	0.0993822	0.112107	0.12364
SHMT1	GLYC_HUMAN	Serine hydroxymethyltransferase, cytosolic	2	0	-0.0122012	0.0535906	0.0293912	0.0245328	0.0349788	-0.0832972	0.0348129	-0.0337944	-0.0364793	0.0349788	-0.071096	-0.0187777	-0.0631856	-0.0610121	0	0.00102494	0.0135039	0.00140086	0.00618431	0.0288407	0.10869	0.0363654	0.0583749	0.106353
SHMT2	GLYM_HUMAN	Serine hydroxymethyltransferase, mitochondrial	4	0	0.00113622	-0.0090558	-0.0447015	0.0550955	0.0805034	0.0764639	0.0801461	0.0689131	0.0850207	0.0805034	0.0753276	0.0892019	0.113615	0.0299252	1.11022e-16	0.100603	0.0527089	0.0486513	0.124926	0.104945	0.0734706	0.0801472	0.0957269	0.164696
SRRM1	SRRM1_HUMAN	Serine/arginine repetitive matrix protein 1	1	-1.60171e-16	0.134692	0.454706	0.261761	-0.0140936	-0.00921815	-0.130073	0.0558033	0.0986176	-0.262194	-0.00921815	-0.264764	-0.398902	-0.163144	-0.248101	0	0	0	0	0	0	0	0	0	0
SRRM2	SRRM2_HUMAN	Serine/arginine repetitive matrix protein 2	2	0	-0.108508	-0.0615972	-0.138586	-0.130207	-0.0733603	0.0738029	-0.0524296	-0.0686073	-0.16793	-0.0733603	0.182311	0.00916755	0.0699785	-0.0377232	0	0.0719476	0.0869996	0.0589512	0.0551818	0.124935	0.160891	0.0683955	0.0788028	0.128858
SRSF1	SRSF1_HUMAN	Serine/arginine-rich splicing factor 1	1	0	0.107609	0.111472	-0.00619358	-0.0671538	-0.163014	0.199412	-0.0632923	0.0125878	0.0736039	-0.163014	0.0918031	-0.174764	0.0187814	0.140758	0	0	0	0	0	0	0	0	0	0
SRSF3	SRSF3_HUMAN	Serine/arginine-rich splicing factor 3	1	0	-0.114872	-0.192227	-0.191208	-0.0974977	-0.142132	-0.0457926	0.03194	-0.126474	-0.40818	-0.142132	0.0690791	0.224167	0.0647336	-0.310682	0	0	0	0	0	0	0	0	0	0
SRSF5	SRSF5_HUMAN	Serine/arginine-rich splicing factor 5	1	0	0.116005	0.0606315	0.0676218	0.125307	0.366141	0.121432	0.153585	0.178745	0.119979	0.366141	0.00542686	0.0929533	0.111123	-0.00532803	0	0	0	0	0	0	0	0	0	0
STK38L	ST38L_HUMAN	Serine/threonine-protein kinase 38-like	2	0	0.0181705	0.204207	0.0935369	-0.0341397	0.0481918	0.153237	0.302351	0.387574	0.346684	0.0481918	0.135067	0.0981442	0.294037	0.380823	0	0.0366791	0.245812	0.0861401	0.126918	0.0219256	0.031319	0.0312412	0.139209	0.0676342
MST4	MST4_HUMAN	Serine/threonine-protein kinase MST4	1	0	-0.370521	-0.380498	-0.286896	-0.241563	-0.170363	-0.262969	-0.363784	-0.196878	-0.300213	-0.170363	0.107552	0.0167142	0.090018	-0.0586502	0	0	0	0	0	0	0	0	0	0
OXSR1	OXSR1_HUMAN	Serine/threonine-protein kinase OSR1	1	0	0.293244	0.364769	0.137352	0.173204	0.118256	0.226501	0.500463	0.495275	0.377098	0.118256	-0.0667432	0.135694	0.357923	0.203893	0	0	0	0	0	0	0	0	0	0
PAK2	PAK2_HUMAN	Serine/threonine-protein kinase PAK 2	2	0	0.0522553	0.0258404	0.0285223	-0.00656026	0.023438	-0.0336556	-0.0797793	-0.0211884	0.0258016	0.023438	-0.0859109	-0.10562	-0.0497107	0.0323619	1.11022e-16	0.035978	0.0609447	0.00234965	0.0283911	0.0997816	0.00788512	0.0325036	0.0203798	0.0839866
PLK1	PLK1_HUMAN	Serine/threonine-protein kinase PLK1	3	0	-0.0523383	0.283439	-0.0596892	0.00701087	-0.0240606	-0.145347	-0.154755	-0.235346	-0.283645	-0.0240606	-0.0930088	-0.438194	-0.175657	-0.290655	0	0.0579742	0.404267	0.0135416	0.0790056	0.0297512	0.0143567	0.0256555	0.0410837	0.0628917
PLK2	PLK2_HUMAN	Serine/threonine-protein kinase PLK2	1	0	-0.0348494	-0.140795	-0.313508	-0.352083	0.00345582	0.128588	-0.277879	-0.411799	-0.290177	0.00345582	0.163437	-0.137084	-0.0982909	0.0619063	0	0	0	0	0	0	0	0	0	0
PLK3	PLK3_HUMAN	Serine/threonine-protein kinase PLK3	1	0	-0.150133	-0.338337	-0.284111	-0.419693	0.236245	0.16984	-0.156905	-0.193022	-0.124408	0.236245	0.319973	0.181432	0.0910894	0.295285	0	0	0	0	0	0	0	0	0	0
SGK1	SGK1_HUMAN	Serine/threonine-protein kinase Sgk1	2	0	-0.152995	-0.54025	-0.433827	-0.275914	0.092259	0.127608	-0.439748	-0.323931	-0.3054	0.092259	0.280602	0.100502	0.109896	-0.029486	0	0.112681	0.129814	0.127712	0.01279	0.166129	0.118055	0.190081	0.171719	0.142439
SIK1	SIK1_HUMAN	Serine/threonine-protein kinase SIK1	2	0	-0.122092	-0.225225	-0.606206	-0.633807	-0.23294	0.0823113	-0.202037	-0.552688	-0.882147	-0.23294	0.204403	0.023188	0.0535173	-0.248341	0	0.107492	0.354261	0.133913	0.156519	0.293913	0.573875	0.409456	0.12417	0.0547995
WNK1	WNK1_HUMAN	Serine/threonine-protein kinase WNK1	2	0	0.206859	0.147202	0.075568	-0.0231654	0.133495	0.0956139	0.129737	0.0701812	0.0254648	0.133495	-0.111245	-0.017465	-0.00538674	0.0486302	0	0.0852555	0.0489357	0.180861	0.0342103	0.00330755	0.000345545	0.0581999	0.0804825	0.0117418
PPP2R2A	2ABA_HUMAN	Serine/threonine-protein phosphatase 2A 55 kDa regulatory subunit B alpha isoform	1	0	-0.127187	-0.140674	-0.0604204	-0.144867	-0.187189	-0.247206	-0.174634	-0.104662	-0.26003	-0.187189	-0.120019	-0.0339596	-0.0442412	-0.115164	0	0	0	0	0	0	0	0	0	0
PPP2R1A	2AAA_HUMAN	Serine/threonine-protein phosphatase 2A 65 kDa regulatory subunit A alpha isoform	2	0	0.102343	-0.105781	-0.0371221	-0.107931	-0.0729239	-0.101127	-0.0760302	-0.134675	-0.112591	-0.0729239	-0.20347	0.0297509	-0.0975526	-0.00466033	0	0.0282872	0.035497	0.0325095	0.0333755	0.0249435	0.104003	0.00968927	0.0488343	0.0443981
PPP2CA	PP2AA_HUMAN	Serine/threonine-protein phosphatase 2A catalytic subunit alpha isoform	2	0	-0.07412	-0.115791	-0.162295	-0.0379051	-0.0970445	-0.118972	0.0312742	0.0818007	0.0505613	-0.0970445	-0.0448522	0.147066	0.244096	0.0884665	0	0.18459	0.183494	0.218447	0.0852434	0.110033	0.141655	0.205021	0.182153	0.215338
PPP2CB	PP2AB_HUMAN	Serine/threonine-protein phosphatase 2A catalytic subunit beta isoform	1	0	-0.0359545	-0.110024	-0.0563853	-0.100299	-0.382757	-0.259645	-0.0804134	-0.0148272	-0.108502	-0.382757	-0.22369	0.0296109	0.0415582	-0.0082033	0	0	0	0	0	0	0	0	0	0
PPP4C	PP4C_HUMAN	Serine/threonine-protein phosphatase 4 catalytic subunit	1	0	0.220897	0.161987	0.308562	0.180689	0.059047	0.0482533	0.0718176	0.113429	0.0185127	0.059047	-0.172644	-0.0901696	-0.195133	-0.162176	0	0	0	0	0	0	0	0	0	0
PPP6C	PPP6_HUMAN	Serine/threonine-protein phosphatase 6 catalytic subunit	1	0	-0.0850965	-0.048619	-0.151792	-0.382299	-0.102117	-0.120629	0.0239083	-0.163522	0.072189	-0.102117	-0.0355327	0.0725272	-0.0117298	0.454488	0	0	0	0	0	0	0	0	0	0
PPP6R1	PP6R1_HUMAN	Serine/threonine-protein phosphatase 6 regulatory subunit 1	1	0	0.142735	0.00416002	-0.258966	-0.215976	-0.0793286	-0.0401641	-0.294129	-0.382171	-0.360698	-0.0793286	-0.1829	-0.298289	-0.123205	-0.144722	0	0	0	0	0	0	0	0	0	0
PPP1CA	PP1A_HUMAN	Serine/threonine-protein phosphatase PP1-alpha catalytic subunit	1	0	-0.156436	-0.157631	-0.155005	-0.223089	-0.381001	-0.279227	-0.198613	-0.372382	-0.343275	-0.381001	-0.122791	-0.0409821	-0.217377	-0.120185	0	0	0	0	0	0	0	0	0	0
PPP1CB	PP1B_HUMAN	Serine/threonine-protein phosphatase PP1-beta catalytic subunit	2	0	0.0999607	-0.0485509	0.0784778	0.141343	-0.158167	0.0980785	-0.0961962	-0.0841842	-0.187456	-0.158167	-0.00188226	-0.0476452	-0.162662	-0.328799	1.11022e-16	0.0158447	0.0870368	0.173409	0.037685	0.212589	0.209692	0.154479	0.198772	0.0527175
STRAP	STRAP_HUMAN	Serine-threonine kinase receptor-associated protein	2	0	0.0489037	0.236088	0.191023	0.129874	0.0752968	0.145704	0.177351	0.0932099	0.0740459	0.0752968	0.0968003	-0.0587377	-0.0978131	-0.0558281	0	0.0251063	0.035768	0.00716414	0.155076	0.000230018	0.158561	0.14295	0.114675	0.158578
SARS	SYSC_HUMAN	Serine--tRNA ligase, cytoplasmic	1	0	-0.0375827	0.0725395	-0.151919	0.00735348	-0.0542568	-0.0540888	-0.176307	0.0331651	0.0343935	-0.0542568	-0.016506	-0.248847	0.185084	0.02704	0	0	0	0	0	0	0	0	0	0
SERPINB5	SPB5_HUMAN	Serpin B5	2	0	0.0314122	0.014952	-0.0651173	-0.0165214	0.0265395	0.0799095	0.098978	0.12868	0.140485	0.0265395	0.0484974	0.0840261	0.193798	0.157006	0	0.0139343	0.00817403	0.0205233	0.0400078	0.118966	0.139797	0.136007	0.121416	0.154608
SERPINH1	SERPH_HUMAN	Serpin H1	4	0	0.0491591	0.0266196	0.0471839	0.0916563	-0.00135305	-0.049072	-0.039819	-0.0340512	0.00739092	-0.00135305	-0.098231	-0.0664386	-0.0812351	-0.0842654	6.40988e-17	0.0424886	0.0851812	0.0723202	0.0714464	0.070163	0.0836338	0.10577	0.103025	0.0923908
SRF	SRF_HUMAN	Serum response factor	1	0	0.0903164	0.0624017	0.131184	0.102143	0.0184016	0.256448	0.302033	0.358543	0.169305	0.0184016	0.166132	0.239632	0.227358	0.067162	0	0	0	0	0	0	0	0	0	0
SRFBP1	SRFB1_HUMAN	Serum response factor-binding protein 1	1	0	0.10966	0.108051	0.180451	0.145774	-0.0220601	0.0172235	0.105268	0.0728823	0.017844	-0.0220601	-0.0924369	-0.00278277	-0.107569	-0.12793	0	0	0	0	0	0	0	0	0	0
SH2D4A	SH24A_HUMAN	SH2 domain-containing protein 4A	1	0	-0.0592107	0.111361	-0.0013591	-0.222376	-0.104452	-0.199184	-0.0983681	-0.0910111	-0.166519	-0.104452	-0.139974	-0.209729	-0.089652	0.0558566	0	0	0	0	0	0	0	0	0	0
SH3PXD2B	SPD2B_HUMAN	SH3 and PX domain-containing protein 2B	1	-1.60171e-16	0.0610835	-0.0926167	-0.0368803	-0.0541118	-0.0905225	-0.0167845	-0.035724	-0.0616095	-0.0953727	-0.0905225	-0.077868	0.0568927	-0.0247292	-0.0412609	0	0	0	0	0	0	0	0	0	0
SH3BGRL3	SH3L3_HUMAN	SH3 domain-binding glutamic acid-rich-like protein 3	1	0	-0.276099	-0.408903	0.130971	-0.128236	-0.599606	0.0758137	0.397506	-0.349628	-0.376194	-0.599606	0.351913	0.80641	-0.480599	-0.247957	0	0	0	0	0	0	0	0	0	0
SH3BP4	SH3B4_HUMAN	SH3 domain-binding protein 4	1	-1.60171e-16	-0.235781	-0.0686023	-0.246316	-0.308683	-0.310684	-0.406495	-0.160401	-0.364072	-0.287923	-0.310684	-0.170715	-0.0917986	-0.117756	0.0207605	0	0	0	0	0	0	0	0	0	0
SH3BP5	3BP5_HUMAN	SH3 domain-binding protein 5	3	0	-0.00925075	0.0094451	-0.0642264	0.0438277	0.028072	-0.019111	-0.20397	-0.104276	-0.127115	0.028072	-0.00986024	-0.213415	-0.0400501	-0.170943	0	0.0090813	0.0377445	0.0434633	0.160396	0.0479617	0.00414446	0.0556798	0.0700012	0.0798137
KIAA1598	SHOT1_HUMAN	Shootin-1	1	0	0.0204038	0.048912	0.0912499	-0.0613349	-0.0129326	-0.0344471	-0.0672422	0.0505068	-0.13144	-0.0129326	-0.054851	-0.116154	-0.040743	-0.0701047	0	0	0	0	0	0	0	0	0	0
DHRS3	DHRS3_HUMAN	Short-chain dehydrogenase/reductase 3	3	0	0.232915	0.251291	0.178695	0.316746	-0.00356656	0.259881	0.300779	0.176299	0.236274	-0.00356656	0.0269659	0.0494887	-0.00239634	-0.0804724	0	0.203806	0.205567	0.137151	0.196721	0.0348644	0.29989	0.274267	0.190353	0.176781
NANS	SIAS_HUMAN	Sialic acid synthase	1	0	-0.0234007	0.0275513	0.0128516	0.105282	-0.0441985	0.00860663	0.0575395	0.0417236	0.137487	-0.0441985	0.0320073	0.0299882	0.028872	0.0322054	0	0	0	0	0	0	0	0	0	0
SFXN1	SFXN1_HUMAN	Sideroflexin-1	2	0	-0.133829	0.0661717	-0.044629	0.0624697	-0.106879	0.0679889	0.0253032	-0.0860655	0.0457335	-0.106879	0.201818	-0.0408684	-0.0414365	-0.0167362	0	0.0679667	0.117551	0.0632143	0.0408808	0.114657	0.0373286	0.0835783	0.0874281	0.189484
SIGMAR1	SGMR1_HUMAN	Sigma non-opioid intracellular receptor 1	1	0	-0.160648	0.0694244	0.101838	-0.140991	-0.120393	0.00504881	0.106406	-0.20086	-0.301105	-0.120393	0.165697	0.0369819	-0.302698	-0.160114	0	0	0	0	0	0	0	0	0	0
SRP14	SRP14_HUMAN	Signal recognition particle 14 kDa protein	1	0	0.063268	0.00365911	0.0059896	0.0340549	-0.125695	0.049356	-0.0585414	-0.0710936	-0.0507517	-0.125695	-0.013912	-0.0622005	-0.0770832	-0.0848066	0	0	0	0	0	0	0	0	0	0
SRP54	SRP54_HUMAN	Signal recognition particle 54 kDa protein	2	0	0.109167	0.152001	0.0929207	0.165922	-0.0231649	0.0390871	0.0147216	0.0418969	0.0709002	-0.0231649	-0.07008	-0.137279	-0.0510238	-0.0950219	1.11022e-16	0.0723814	0.0826602	0.0643464	0.116175	0.0420551	0.000309591	0.0602539	0.113427	0.0354777
SRPRB	SRPRB_HUMAN	Signal recognition particle receptor subunit beta	1	0	0.207767	0.238408	0.21663	-0.0309871	0.075063	-0.0313514	-0.0411889	0.0885035	0.0627485	0.075063	-0.239118	-0.279597	-0.128126	0.0937356	0	0	0	0	0	0	0	0	0	0
SRP68	SRP68_HUMAN	Signal recognition particle subunit SRP68	1	-1.60171e-16	0.527481	0.118242	0.0318066	-0.201678	-0.21985	0.027288	-0.0656457	-0.279627	-0.0745027	-0.21985	-0.500193	-0.183887	-0.311434	0.127175	0	0	0	0	0	0	0	0	0	0
STAT1	STAT1_HUMAN	Signal transducer and activator of transcription 1-alpha/beta	2	0	-0.186409	0.0236778	-0.110533	-0.00934274	-0.00765678	-0.0494284	-0.115831	-0.134663	-0.154238	-0.00765678	0.136981	-0.139509	-0.0241304	-0.144895	0	0.0139016	0.146913	0.00411204	0.0363266	0.0976373	0.0611406	0.0202943	0.00474364	0.0251185
STAT3	STAT3_HUMAN	Signal transducer and activator of transcription 3	1	0	-0.0162586	-0.110202	-0.169094	-0.0866201	-0.13504	-0.015586	0.00514898	-0.132764	0.000679665	-0.13504	0.000672546	0.115351	0.0363301	0.0872998	0	0	0	0	0	0	0	0	0	0
SSBP2	SSBP2_HUMAN	Single-stranded DNA-binding protein 2	1	0	-0.0303798	0.0877049	0.0159538	-0.181805	0.109104	0.0456597	-0.0381795	0.159565	-0.0709231	0.109104	0.0760395	-0.125884	0.143612	0.110882	0	0	0	0	0	0	0	0	0	0
PDS5B	PDS5B_HUMAN	Sister chromatid cohesion protein PDS5 homolog B	1	0	0.174123	0.381994	0.265378	0.2486	0.338478	0.231055	0.216298	0.248828	0.203551	0.338478	0.0569313	-0.165695	-0.0165502	-0.0450483	0	0	0	0	0	0	0	0	0	0
SRGAP2	SRGP2_HUMAN	SLIT-ROBO Rho GTPase-activating protein 2	1	0	-0.0462443	0.0513257	-0.068563	-0.138393	-0.16367	-0.121555	-0.268816	-0.179565	-0.382621	-0.16367	-0.0753108	-0.320142	-0.111002	-0.244229	0	0	0	0	0	0	0	0	0	0
SRGAP2B	SRG2B_HUMAN	SLIT-ROBO Rho GTPase-activating protein 2B	1	0	0.0874244	-0.117164	0.0206835	-0.0705558	0.0778845	-0.101595	-0.158964	-0.195445	-0.50544	0.0778845	-0.18902	-0.0418004	-0.216128	-0.434884	0	0	0	0	0	0	0	0	0	0
SERF2	SERF2_HUMAN	Small EDRK-rich factor 2	3	0	-0.00253557	0.103019	0.0695356	0.190063	-0.32502	-0.123875	-0.00842395	0.176352	0.146698	-0.32502	-0.121339	-0.111443	0.106816	-0.0433657	0	0.120447	0.264277	0.308852	0.235269	0.344961	0.281538	0.187758	0.335283	0.0903818
KNSTRN	SKAP_HUMAN	Small kinetochore-associated protein	1	0	-0.136757	-0.0340578	0.188006	0.111628	-0.0572535	-0.0569084	-0.035979	-0.131904	-0.126917	-0.0572535	0.0798487	-0.00192121	-0.319911	-0.238545	0	0	0	0	0	0	0	0	0	0
SNRPE	RUXE_HUMAN	Small nuclear ribonucleoprotein E	1	0	-0.0126742	0.0616823	0.00438446	0.141584	0.19975	-0.0235849	-0.0537246	-0.198512	0.1406	0.19975	-0.0109107	-0.115407	-0.202896	-0.000984056	0	0	0	0	0	0	0	0	0	0
SNRPF	RUXF_HUMAN	Small nuclear ribonucleoprotein F	1	0	-0.0104722	0.120539	0.283827	0.325974	-0.0781758	-0.140548	0.184375	0.110869	0.376268	-0.0781758	-0.130076	0.0638354	-0.172958	0.0502943	0	0	0	0	0	0	0	0	0	0
SNRPD2	SMD2_HUMAN	Small nuclear ribonucleoprotein Sm D2	2	0	-0.0421151	0.0609814	-0.0775842	-0.0559646	0.0655319	0.0734319	0.0387168	-0.048252	-0.0123641	0.0655319	0.115547	-0.0222646	0.0293322	0.0436005	0	0.000291079	0.064974	0.0328659	0.0423527	0.100053	0.0100043	0.00442004	0.0208272	0.00608616
SNRPD3	SMD3_HUMAN	Small nuclear ribonucleoprotein Sm D3	4	0	0.0153861	0.0454127	0.117844	0.0466691	-0.0856348	-0.0446471	-0.0210522	-0.0136991	-0.00707446	-0.0856348	-0.0600331	-0.0664648	-0.131543	-0.0537436	6.40988e-17	0.0783354	0.101904	0.0735077	0.0690193	0.0705702	0.0396048	0.0364315	0.0501102	0.0520902
SNRPB	RSMB_HUMAN	Small nuclear ribonucleoprotein-associated proteins B and B'	4	0	0.02801	0.12601	0.026963	0.0696841	-0.0233689	0.0506204	0.134478	0.133233	0.117481	-0.0233689	0.0226105	0.00846749	0.10627	0.0477967	0	0.0705346	0.108524	0.114445	0.101587	0.210177	0.162152	0.115548	0.0982459	0.168806
SUMO2	SUMO2_HUMAN	Small ubiquitin-related modifier 2	3	0	0.0478729	0.105366	0.0395652	0.24482	-0.0479194	0.0621559	0.0551604	0.0839601	-0.116718	-0.0479194	0.0142831	-0.0502053	0.044395	-0.361538	0	0.0661664	0.0818435	0.0428265	0.290516	0.0913687	0.120511	0.076613	0.107715	0.0257423
MTAP	MTAP_HUMAN	S-methyl-5'-thioadenosine phosphorylase	3	0	0.0392059	-0.0583212	0.00688506	-0.00232681	0.0318287	0.0663637	-0.091088	-0.0164431	-0.130563	0.0318287	0.0271578	-0.0327668	-0.0233281	-0.128236	7.85046e-17	0.118913	0.0760545	0.0863083	0.0962675	0.163343	0.152668	0.0895343	0.125071	0.103586
SMTN	SMTN_HUMAN	Smoothelin	1	0	0.0177671	0.344634	0.339498	0.0391198	-0.00189734	0.00305622	0.0995884	0.745217	0.44506	-0.00189734	-0.0147109	-0.245046	0.40572	0.40594	0	0	0	0	0	0	0	0	0	0
SNAPC1	SNPC1_HUMAN	snRNA-activating protein complex subunit 1	1	0	0.011047	-0.0303465	-0.0628496	-0.114787	0.0699582	-0.167636	-0.0493236	-0.210529	-0.16594	0.0699582	-0.178683	-0.0189771	-0.147679	-0.0511528	0	0	0	0	0	0	0	0	0	0
SNW1	SNW1_HUMAN	SNW domain-containing protein 1	1	0	0.0772697	0.327276	-0.0641603	0.00541307	-0.0390834	0.242443	-0.138467	0.167339	0.0366846	-0.0390834	0.165174	-0.465743	0.231499	0.0312715	0	0	0	0	0	0	0	0	0	0
ATP1A1	AT1A1_HUMAN	Sodium/potassium-transporting ATPase subunit alpha-1	4	0	-0.0349332	0.0164257	-0.0308154	-0.0547421	0.0264937	-0.117257	-0.0446303	-0.0065767	-0.00732649	0.0264937	-0.0823241	-0.061056	0.0242387	0.0474156	0	0.0228648	0.0137852	0.0389246	0.0181245	0.0736143	0.0228294	0.0264772	0.0297416	0.0459496
ATP1B3	AT1B3_HUMAN	Sodium/potassium-transporting ATPase subunit beta-3	2	0	-0.0729154	-0.26062	-0.0997261	-0.0204011	-0.0241229	-0.102031	0.0169317	-0.021652	-0.0759888	-0.0241229	-0.0291154	0.277552	0.0780741	-0.0555877	0	0.0971448	0.060942	0.199778	0.214592	0.216717	0.0266054	0.178121	0.08129	0.124227
SLC38A1	S38A1_HUMAN	Sodium-coupled neutral amino acid transporter 1	1	0	-0.00942434	0.288748	0.295293	0.202806	0.0686254	-0.0795865	0.24347	0.189663	0.238756	0.0686254	-0.0701621	-0.045278	-0.10563	0.0359504	0	0	0	0	0	0	0	0	0	0
SLC38A2	S38A2_HUMAN	Sodium-coupled neutral amino acid transporter 2	1	0	0.374355	0.191672	0.226192	0.170235	0.210357	0.200101	0.273866	0.0454391	0.0542667	0.210357	-0.174254	0.0821941	-0.180753	-0.115968	0	0	0	0	0	0	0	0	0	0
SLC38A5	S38A5_HUMAN	Sodium-coupled neutral amino acid transporter 5	2	0	0.0188831	-0.0576119	-0.00724962	0.0915669	0.0104767	-0.0620068	-0.0916672	0.0367218	-0.0450144	0.0104767	-0.0808899	-0.0340553	0.0439715	-0.136581	0	0.0582205	0.0714642	0.0663244	0.0183538	0.0405516	0.104572	0.0872417	0.00891277	0.0853842
SLC34A3	NPT2C_HUMAN	Sodium-dependent phosphate transport protein 2C	2	0	-0.125349	-0.0541823	-0.107868	-0.154709	-0.0968418	-0.146572	-0.217214	-0.186828	-0.206975	-0.0968418	-0.0212226	-0.163032	-0.0789597	-0.0522668	1.11022e-16	0.0183139	0.0569559	0.00973741	0.0197332	0.0232568	0.0563823	0.0239852	0.0219116	0.0166435
SLC2A1	GTR1_HUMAN	Solute carrier family 2, facilitated glucose transporter member 1	2	0	0.0221277	0.183315	0.206531	0.198	0.0263658	0.0688992	0.237018	0.261919	0.162934	0.0263658	0.0467715	0.0537027	0.0553878	-0.0350653	0	0.108832	0.106823	0.035458	0.0805125	0.103238	0.0527597	0.000865917	0.0105644	0.0375815
SORD	DHSO_HUMAN	Sorbitol dehydrogenase	2	0	-0.0158479	-0.138615	0.00343515	-0.0986037	-0.0462406	-0.150221	-0.0780264	-0.15944	-0.104325	-0.0462406	-0.134373	0.0605888	-0.162875	-0.00572088	0	0.0841421	0.0562404	0.0206677	0.0248736	0.0369335	0.0136482	0.072366	0.0717556	0.144683
SRI	SORCN_HUMAN	Sorcin	3	0	-0.113723	0.110096	-0.00167122	-0.011776	-0.013263	-0.0617598	-0.0861989	-0.0577816	-0.0640705	-0.013263	0.0519632	-0.196295	-0.0561104	-0.0522945	0	0.0530633	0.0634476	0.0793686	0.0397604	0.189138	0.0426383	0.0915399	0.0099214	0.0355395
CDCA5	CDCA5_HUMAN	Sororin	1	0	-0.0482936	0.0369309	0.20421	0.191629	0.107866	0.0332795	0.147723	0.0689601	0.0509113	0.107866	0.0815732	0.110792	-0.135249	-0.140718	0	0	0	0	0	0	0	0	0	0
SMOC1	SMOC1_HUMAN	SPARC-related modular calcium-binding protein 1	4	0	0.0237675	0.0345074	0.0215189	0.0845846	-0.192644	-0.139366	-0.0532728	-0.0539375	-0.0525182	-0.192644	-0.163134	-0.0877803	-0.0754564	-0.137103	6.40988e-17	0.0714744	0.117529	0.0522351	0.0391551	0.099258	0.102173	0.111624	0.0747761	0.0803813
SPG20	SPG20_HUMAN	Spartin	1	0	0.28796	0.148959	0.354284	0.281553	0.224985	0.219245	0.303375	0.269952	0.0358394	0.224985	-0.068715	0.154416	-0.0843323	-0.245713	0	0	0	0	0	0	0	0	0	0
SPTAN1	SPTN1_HUMAN	Spectrin alpha chain, non-erythrocytic 1	4	0	-0.0283606	-0.0384299	-0.0890209	-0.0443193	-0.00740365	-0.0758125	-0.136014	-0.0972001	-0.157578	-0.00740365	-0.0474519	-0.0975846	-0.00817913	-0.113258	6.40988e-17	0.0649503	0.0682735	0.0469758	0.0729054	0.0226324	0.0132839	0.0330217	0.0435541	0.102567
SPTBN1	SPTB2_HUMAN	Spectrin beta chain, non-erythrocytic 1	4	0	-0.0193999	-0.0844467	-0.0708293	-0.104651	-0.031862	-0.141311	-0.0965726	-0.143205	-0.156107	-0.031862	-0.121911	-0.012126	-0.0723754	-0.0514553	9.06493e-17	0.0674888	0.0710599	0.0967627	0.05744	0.0389632	0.0335219	0.0213944	0.0420603	0.0624039
SPTBN2	SPTN2_HUMAN	Spectrin beta chain, non-erythrocytic 2	2	0	-0.0846474	-0.044638	-0.115552	-0.103282	0.0547912	-0.232764	-0.100473	-0.189266	-0.0211654	0.0547912	-0.148117	-0.0558346	-0.0737137	0.0821163	1.11022e-16	0.0866145	0.021171	0.262739	0.114419	0.00417748	0.139444	0.174114	0.187306	0.146513
STRBP	STRBP_HUMAN	Spermatid perinuclear RNA-binding protein	1	-1.60171e-16	-0.251822	-0.0845386	0.0580965	-0.550235	0.150047	-0.135834	0.0282062	0.0335005	0.233869	0.150047	0.115988	0.112745	-0.024596	0.784105	0	0	0	0	0	0	0	0	0	0
SPATA5	SPAT5_HUMAN	Spermatogenesis-associated protein 5	1	0	-0.539071	-0.418748	-0.223174	-0.348023	-0.160704	-0.268131	-0.348413	-0.337824	-0.120371	-0.160704	0.27094	0.0703355	-0.114651	0.227652	0	0	0	0	0	0	0	0	0	0
SRM	SPEE_HUMAN	Spermidine synthase	1	0	-0.0491881	0.0554958	-0.0474002	-0.00828898	-0.125017	-0.142491	-0.046551	0.000322958	-0.249995	-0.125017	-0.0933031	-0.102047	0.0477232	-0.241706	0	0	0	0	0	0	0	0	0	0
SKP1	SKP1_HUMAN	S-phase kinase-associated protein 1	2	0	0.0883444	-0.137577	0.0121844	0.0759017	0.00917677	0.0112491	-0.202649	-0.0922296	-0.160096	0.00917677	-0.0770953	-0.065072	-0.104414	-0.235997	1.11022e-16	0.00647873	0.0118968	0.0832827	0.0952372	0.0479683	0.022607	0.168798	0.0422766	0.0579351
DEGS1	DEGS1_HUMAN	Sphingolipid delta(4)-desaturase DES1	2	0	0.182755	0.0439691	0.102657	0.0551756	-0.0948838	0.0379661	0.044212	-0.00864118	0.0755675	-0.0948838	-0.144789	0.000242924	-0.111298	0.0203919	0	0.183143	0.0226777	0.23355	0.0677574	0.00800606	0.196581	0.180156	0.116	0.161795
SPIN1	SPIN1_HUMAN	Spindlin-1	1	0	-0.0960506	0.120734	-0.0263762	0.084728	-0.0044364	-0.297413	-0.285083	-0.0711463	-0.14778	-0.0044364	-0.201362	-0.405817	-0.04477	-0.232508	0	0	0	0	0	0	0	0	0	0
DDX39B	DX39B_HUMAN	Spliceosome RNA helicase DDX39B	2	0	0.0702518	0.0704496	0.050798	0.0578725	0.12643	0.0848848	0.0424785	0.123835	0.154066	0.12643	0.014633	-0.0279711	0.073037	0.0961931	0	0.0897547	0.115318	0.138716	0.0897891	0.0946778	0.041055	0.11645	0.089665	0.175747
SF1	SF01_HUMAN	Splicing factor 1	1	0	-0.277741	-0.123033	-0.302985	-0.147051	-0.159962	-0.254952	-0.00752396	-0.0607319	-0.0185181	-0.159962	0.0227899	0.115509	0.242253	0.128533	0	0	0	0	0	0	0	0	0	0
SF3A1	SF3A1_HUMAN	Splicing factor 3A subunit 1	2	0	-6.31535e-06	0.0239496	-0.0144915	-0.022077	-0.0968166	-0.0356171	-0.0172599	-0.0868356	-0.148618	-0.0968166	-0.0356108	-0.0412096	-0.0723441	-0.12654	1.11022e-16	0.107074	0.0922413	0.021835	0.0290434	0.0862799	0.0580564	0.0287158	0.0746316	0.0184877
SF3A2	SF3A2_HUMAN	Splicing factor 3A subunit 2	1	0	0.00822437	-0.0873439	0.0718975	-0.0518154	0.0749623	0.221772	0.319104	0.0787684	0.260621	0.0749623	0.213548	0.406448	0.00687083	0.312437	0	0	0	0	0	0	0	0	0	0
SF3A3	SF3A3_HUMAN	Splicing factor 3A subunit 3	2	0	-0.0281749	-0.0394601	0.0303706	0.0025222	0.045188	0.050645	-0.0741341	-0.0596807	-0.119927	0.045188	0.0788199	-0.034674	-0.0900514	-0.122449	0	0.00421253	0.00464815	0.0132508	0.00654664	0.0286459	0.138187	0.0267442	0.0163429	0.00777921
SF3B1	SF3B1_HUMAN	Splicing factor 3B subunit 1	3	0	0.0583209	0.00557634	-0.00257669	-0.0358864	0.0709202	0.0163175	0.0353612	-0.0360015	-0.0624678	0.0709202	-0.0420034	0.0297849	-0.0334248	-0.0265814	0	0.0905391	0.0491709	0.0949585	0.0733403	0.0747641	0.0681328	0.111086	0.0755021	0.0708617
SF3B2	SF3B2_HUMAN	Splicing factor 3B subunit 2	4	0	-0.0021731	0.0747453	0.0419453	-0.0166324	0.0669228	-0.0558231	0.0267791	0.0348118	0.0324104	0.0669228	-0.05365	-0.0479662	-0.0071335	0.0490429	6.40988e-17	0.0733409	0.057817	0.0992501	0.0771944	0.0695502	0.0498319	0.0933593	0.0783433	0.122611
SF3B3	SF3B3_HUMAN	Splicing factor 3B subunit 3	2	0	0.0204907	-0.0459627	-0.105959	-0.122253	-0.0552268	-0.0855406	-0.162818	-0.0828742	-0.201266	-0.0552268	-0.106031	-0.116855	0.0230852	-0.0790135	0	0.04696	0.043979	0.0305521	0.00965539	0.00987969	0.0251681	0.00823748	0.0573171	0.00914155
U2AF2	U2AF2_HUMAN	Splicing factor U2AF 65 kDa subunit	2	0	0.0687063	-0.0617347	-0.258666	-0.00760077	-0.214324	-0.0109993	-0.128806	0.0675055	0.198745	-0.214324	-0.0797056	-0.0670715	0.326172	0.206346	0	0.00373934	0.0507054	0.105509	0.0837281	0.155634	0.149941	0.105452	0.042373	0.0388748
SFPQ	SFPQ_HUMAN	Splicing factor, proline- and glutamine-rich	4	0	0.0450637	0.222592	0.256711	0.120077	0.1355	0.172218	0.326986	0.443768	0.57347	0.1355	0.127154	0.104395	0.187057	0.453393	9.06493e-17	0.197976	0.303195	0.397292	0.448777	0.146483	0.305388	0.286887	0.225203	0.293014
SQLE	ERG1_HUMAN	Squalene monooxygenase	1	0	0.09106	-0.0438863	-0.119351	-0.117527	-0.0237367	0.0427167	0.150694	0.0435458	0.199188	-0.0237367	-0.0483433	0.19458	0.162896	0.316715	0	0	0	0	0	0	0	0	0	0
FDFT1	FDFT_HUMAN	Squalene synthase	3	0	0.0257687	-0.106628	0.0144672	-0.00221095	-0.0665035	-0.11276	-0.129378	-0.0851725	-0.123403	-0.0665035	-0.138529	-0.022751	-0.0996396	-0.121193	0	0.0607126	0.141848	0.0277308	0.0941855	0.0279455	0.0663947	0.0678285	0.0920785	0.0555345
CTTN	SRC8_HUMAN	Src substrate cortactin	4	0	0.0400922	-0.0694191	0.0172124	-0.00265699	-0.233892	-0.0761838	-0.10727	-0.0847019	0.0115557	-0.233892	-0.116276	-0.0378511	-0.101914	0.0142127	0	0.09291	0.0735784	0.0818746	0.0493733	0.0736196	0.0723044	0.0715723	0.0832242	0.0584297
SND1	SND1_HUMAN	Staphylococcal nuclease domain-containing protein 1	4	0	0.0520037	0.0423024	0.0319582	0.0295439	0.0810469	0.167506	0.147906	0.121364	0.119116	0.0810469	0.115502	0.105604	0.0894058	0.0895724	6.40988e-17	0.0674391	0.0320854	0.0684782	0.0486455	0.0827144	0.0406044	0.0797834	0.0670956	0.053844
STARD7	STAR7_HUMAN	StAR-related lipid transfer protein 7, mitochondrial	1	0	0.196762	0.0215681	0.025141	-0.100551	0.0713374	-0.532749	-0.49545	-0.434492	-0.0480219	0.0713374	-0.729511	-0.517018	-0.459633	0.0525293	0	0	0	0	0	0	0	0	0	0
STMN1	STMN1_HUMAN	Stathmin	3	0	0.0896368	0.0829193	0.11369	0.156089	-0.111117	0.0172499	0.0302329	0.0106531	-0.0146411	-0.111117	-0.0723869	-0.0526864	-0.103037	-0.17073	7.85046e-17	0.0672996	0.060718	0.0556342	0.14261	0.0832502	0.0826586	0.169956	0.132372	0.145767
SRA1	SRA1_HUMAN	Steroid receptor RNA activator 1	1	-1.60171e-16	-0.00406918	-0.0182372	0.134466	-0.0133981	-0.00607823	-0.0284278	0.101314	-0.0292593	0.0483439	-0.00607823	-0.0243586	0.119551	-0.163725	0.061742	0	0	0	0	0	0	0	0	0	0
SREBF1	SRBP1_HUMAN	Sterol regulatory element-binding protein 1	1	0	0.0290669	-0.102284	-0.0212876	-0.243608	-0.0947608	-0.215523	-0.0667503	-0.222196	-0.269	-0.0947608	-0.244589	0.0355338	-0.200908	-0.0253917	0	0	0	0	0	0	0	0	0	0
SREBF2	SRBP2_HUMAN	Sterol regulatory element-binding protein 2	4	0	0.028324	-0.0625266	0.0368864	0.00210188	-0.0142434	-0.157105	-0.0655789	-0.0683841	-0.0789038	-0.0142434	-0.185429	-0.00305224	-0.10527	-0.0810057	6.40988e-17	0.0886099	0.0842705	0.0940524	0.141242	0.140846	0.105745	0.0907226	0.100378	0.139316
NSDHL	NSDHL_HUMAN	Sterol-4-alpha-carboxylate 3-dehydrogenase, decarboxylating	2	0	0.184634	0.0458323	0.139465	0.106619	0.171168	0.0948838	-0.00667671	0.0984911	0.126775	0.171168	-0.0897506	-0.052509	-0.0409734	0.0201558	0	0.142885	0.00664453	0.0723508	0.0878615	0.0694554	0.0351087	0.00429902	0.0248087	0.0081245
STOML2	STML2_HUMAN	Stomatin-like protein 2, mitochondrial	1	-1.60171e-16	-0.0607223	0.057161	0.152087	0.226162	0.0817529	0.063515	0.128857	0.276189	0.08103	0.0817529	0.124237	0.0716959	0.124101	-0.145132	0	0	0	0	0	0	0	0	0	0
HSPA9	GRP75_HUMAN	Stress-70 protein, mitochondrial	4	0	0.105853	0.101618	0.0786677	0.10618	0.0178977	0.0561466	0.170119	0.175279	0.133451	0.0178977	-0.0497065	0.0685008	0.0966114	0.0272715	6.40988e-17	0.0688111	0.0629127	0.0395216	0.0749886	0.0348113	0.0427102	0.0682462	0.0667453	0.0503279
STIP1	STIP1_HUMAN	Stress-induced-phosphoprotein 1	3	0	-0.189601	-0.227031	-0.298643	-0.209561	-0.304782	-0.270806	-0.261836	-0.207224	-0.225488	-0.304782	-0.0812053	-0.0348053	0.091419	-0.0159269	0	0.0329996	0.121315	0.0609107	0.056357	0.0918704	0.0781411	0.128089	0.100539	0.0813096
SMC1A	SMC1A_HUMAN	Structural maintenance of chromosomes protein 1A	3	0	-0.131283	0.0070427	-0.0180426	-0.0120817	-0.050801	-0.1094	-0.121399	-0.150307	-0.156941	-0.050801	0.0218826	-0.128442	-0.132264	-0.144859	7.85046e-17	0.119359	0.020098	0.0405274	0.0548159	0.0237657	0.0318352	0.0511868	0.0426319	0.0606923
SMC2	SMC2_HUMAN	Structural maintenance of chromosomes protein 2	3	0	-0.0421958	-0.0978927	-0.106921	-0.0450501	-0.0340687	-0.0490467	-0.113497	-0.0890436	-0.0930296	-0.0340687	-0.00685095	-0.015604	0.0178778	-0.0479795	0	0.102775	0.147896	0.0717921	0.0896453	0.121703	0.0921559	0.111713	0.120592	0.0413105
SMC3	SMC3_HUMAN	Structural maintenance of chromosomes protein 3	2	0	-0.248657	0.153164	-0.233486	0.0962959	-0.135413	-0.70157	-0.128252	-0.286313	-0.268923	-0.135413	-0.452914	-0.281416	-0.052827	-0.365219	0	0.18846	0.129523	0.0699688	0.205114	0.00366553	0.440559	0.0253725	0.0825194	0.00368136
SMC4	SMC4_HUMAN	Structural maintenance of chromosomes protein 4	3	0	-0.0233825	-0.102344	-0.0724416	-0.118315	0.0287515	-0.0570727	-0.125252	-0.127976	-0.162371	0.0287515	-0.0336901	-0.0229076	-0.055534	-0.0440555	7.85046e-17	0.0473231	0.0426079	0.0585596	0.13494	0.0444936	0.047725	0.0969991	0.0486213	0.0734038
SDHA	DHSA_HUMAN	Succinate dehydrogenase [ubiquinone] flavoprotein subunit, mitochondrial	4	0	0.0275395	-0.0446733	0.0193096	0.0250214	-0.055366	-0.0556273	-0.0714938	-0.0877023	-0.0504221	-0.055366	-0.0831669	-0.0268205	-0.107012	-0.0754435	0	0.0259962	0.0856198	0.081917	0.037315	0.0250969	0.0799019	0.0704462	0.0971326	0.0687566
SDHB	DHSB_HUMAN	Succinate dehydrogenase [ubiquinone] iron-sulfur subunit, mitochondrial	2	0	-0.0609579	-0.0197129	0.0253314	0.0269399	-0.138071	-0.0910393	-0.19155	-0.155949	-0.0886163	-0.138071	-0.0300815	-0.171837	-0.181281	-0.115556	0	0.048488	0.106418	0.0202488	0.0705978	0.0634144	0.00479107	0.122176	0.0621551	0.0968416
SUCLA2	SUCB1_HUMAN	Succinyl-CoA ligase [ADP-forming] subunit beta, mitochondrial	1	0	-0.0729623	0.0413743	-0.0723578	-0.174425	-0.0274973	-0.0557246	-0.0694416	-0.124858	-0.186201	-0.0274973	0.0172377	-0.110816	-0.0524999	-0.011776	0	0	0	0	0	0	0	0	0	0
SUCLG2	SUCB2_HUMAN	Succinyl-CoA ligase [GDP-forming] subunit beta, mitochondrial	1	0	0.0296955	0.0736339	0.136406	0.0696577	0.0463693	0.17898	0.0898439	-0.00590977	0.100066	0.0463693	0.149284	0.0162099	-0.142316	0.0304086	0	0	0	0	0	0	0	0	0	0
OXCT1	SCOT1_HUMAN	Succinyl-CoA:3-ketoacid coenzyme A transferase 1, mitochondrial	4	0	-0.116515	-0.110181	-0.0174466	-0.0963414	-0.0893855	-0.122734	-0.141695	-0.212489	-0.194312	-0.0893855	-0.00621977	-0.0315133	-0.195043	-0.097971	6.40988e-17	0.0930575	0.0716171	0.0208575	0.0255783	0.0710251	0.0376501	0.0713377	0.0318538	0.109806
QSOX1	QSOX1_HUMAN	Sulfhydryl oxidase 1	1	0	0.159099	-0.0308428	0.211247	0.259291	0.17643	0.145231	0.240595	0.196653	0.215036	0.17643	-0.0138674	0.271438	-0.0145939	-0.0442549	0	0	0	0	0	0	0	0	0	0
QSOX2	QSOX2_HUMAN	Sulfhydryl oxidase 2	1	0	0.141798	-0.333537	0.0418162	-0.276598	-0.150542	0.0780342	0.140602	-0.0121373	0.0275949	-0.150542	-0.0637634	0.474139	-0.0539535	0.304193	0	0	0	0	0	0	0	0	0	0
SAE1	SAE1_HUMAN	SUMO-activating enzyme subunit 1	1	0	0.17189	0.0198322	0.194158	0.277455	0.107022	0.260994	0.304832	0.261593	0.276596	0.107022	0.0891035	0.285	0.067435	-0.000858552	0	0	0	0	0	0	0	0	0	0
SUN1	SUN1_HUMAN	SUN domain-containing protein 1	1	0	0.0339272	0.0818797	0.212778	-0.11789	0.0926839	0.0234435	-0.211581	0.0108728	-0.330242	0.0926839	-0.0104837	-0.293461	-0.201905	-0.212352	0	0	0	0	0	0	0	0	0	0
SUN2	SUN2_HUMAN	SUN domain-containing protein 2	1	-1.60171e-16	0.130101	0.32125	0.206108	0.0401807	-0.0881591	0.014725	-0.203652	0.0115741	0.00546514	-0.0881591	-0.115376	-0.524902	-0.194534	-0.0347156	0	0	0	0	0	0	0	0	0	0
SKIV2L2	SK2L2_HUMAN	Superkiller viralicidic activity 2-like 2	3	0	0.0949506	0.0675302	-0.0821858	0.00930346	0.21751	0.0396822	0.129223	0.143901	0.0474779	0.21751	-0.0552684	0.0616929	0.226087	0.0381744	1.11022e-16	0.05748	0.0395093	0.0887709	0.0493974	0.0762043	0.073475	0.0351564	0.0330149	0.0214243
PPAN	SSF1_HUMAN	Suppressor of SWI4 1 homolog	1	0	0.239066	0.436195	0.177995	0.375873	-0.0674658	-0.0920785	-0.0850074	0.614973	0.433993	-0.0674658	-0.331144	-0.521202	0.436978	0.0581193	0	0	0	0	0	0	0	0	0	0
SMARCC1	SMRC1_HUMAN	SWI/SNF complex subunit SMARCC1	2	0	0.0149819	-0.0217507	0.281243	0.0257119	0.00667052	-0.022376	-0.0178043	-0.150601	-0.056806	0.00667052	-0.037358	0.0039464	-0.431844	-0.0825179	0	0.0691141	0.137452	0.439636	0.098581	0.0721107	0.0813964	0.158918	0.00320646	0.0272091
SMARCA5	SMCA5_HUMAN	SWI/SNF-related matrix-associated actin-dependent regulator of chromatin subfamily A member 5	3	0	0.0348692	0.043778	0.0145497	-0.00378744	0.0130454	-0.0371526	-0.00087842	0.0236952	0.0593879	0.0130454	-0.0720219	-0.0446564	0.00914548	0.0631753	0	0.0763044	0.00473816	0.0645698	0.142544	0.0799263	0.0496904	0.0682468	0.0693171	0.075754
SMARCD1	SMRD1_HUMAN	SWI/SNF-related matrix-associated actin-dependent regulator of chromatin subfamily D member 1	1	-1.60171e-16	-0.000305341	0.322252	0.338419	0.250424	0.303835	0.210514	0.397111	0.17702	0.425226	0.303835	0.21082	0.0748597	-0.161399	0.174802	0	0	0	0	0	0	0	0	0	0
SMARCD2	SMRD2_HUMAN	SWI/SNF-related matrix-associated actin-dependent regulator of chromatin subfamily D member 2	1	0	-0.165665	-0.541662	-0.56998	-0.303533	0.257874	-0.342572	-0.412745	-0.25318	-0.430428	0.257874	-0.176908	0.128918	0.3168	-0.126895	0	0	0	0	0	0	0	0	0	0
SYAP1	SYAP1_HUMAN	Synapse-associated protein 1	1	0	-0.077043	-0.0147019	-0.182094	0.197439	-0.207511	-0.186068	-0.0452199	0.0512109	-0.0169144	-0.207511	-0.109025	-0.030518	0.233305	-0.214353	0	0	0	0	0	0	0	0	0	0
VAT1	VAT1_HUMAN	Synaptic vesicle membrane protein VAT-1 homolog	1	0	-0.0229776	-0.201714	-0.171727	-0.0166478	-0.169486	-0.125977	-0.251596	-0.173934	-0.266548	-0.169486	-0.103	-0.0498819	-0.00220669	-0.2499	0	0	0	0	0	0	0	0	0	0
SNAP29	SNP29_HUMAN	Synaptosomal-associated protein 29	2	0	-0.15511	-0.0736901	-0.0669698	-0.150869	-0.238547	-0.341558	-0.171895	-0.293977	-0.217446	-0.238547	-0.186449	-0.0982053	-0.227007	-0.0665774	0	0.0856489	0.133901	0.0738185	0.0116185	0.17959	0.0850029	0.19482	0.0724775	0.0325884
SYNM	SYNEM_HUMAN	Synemin	2	0	-0.0565139	0.0182359	0.0294562	-0.0640814	0.0354371	-0.182604	-0.138785	-0.0766746	-0.173179	0.0354371	-0.126091	-0.15702	-0.106131	-0.109098	0	0.0264068	0.0534656	0.0881026	0.0950969	0.240619	0.220498	0.229839	0.307382	0.379543
STX5	STX5_HUMAN	Syntaxin-5	1	0	-0.000317041	0.167389	0.0761873	-0.0624459	0.0853063	-0.171655	-0.121247	0.113411	-0.127447	0.0853063	-0.171338	-0.288636	0.037224	-0.0650011	0	0	0	0	0	0	0	0	0	0
STXBP1	STXB1_HUMAN	Syntaxin-binding protein 1	1	0	-0.0413792	0.0665327	-0.0761317	-0.00955963	0.11627	0.0208584	0.0333779	0.0461576	0.016498	0.11627	0.0622376	-0.0331548	0.122289	0.0260576	0	0	0	0	0	0	0	0	0	0
SDCBP	SDCB1_HUMAN	Syntenin-1	1	0	-0.934945	-0.909547	-0.741136	-0.537727	-0.673558	-0.412488	-0.401793	-0.711224	-0.89339	-0.673558	0.522457	0.507754	0.0299127	-0.355663	0	0	0	0	0	0	0	0	0	0
TLN1	TLN1_HUMAN	Talin-1	4	0	0.0307946	-0.0317912	-0.0664007	-0.0512944	-0.062314	-0.0955747	-0.0986522	-0.0715757	-0.062134	-0.062314	-0.126369	-0.066861	-0.00517501	-0.0108396	6.40988e-17	0.0370282	0.0548655	0.0470359	0.05806	0.0490134	0.0736717	0.0406621	0.055278	0.0466882
TLN2	TLN2_HUMAN	Talin-2	1	0	-0.422272	-0.270405	-0.611339	-1.39166	0.349036	0.208411	0.375307	0.327838	0.530352	0.349036	0.630682	0.645713	0.939176	1.92201	0	0	0	0	0	0	0	0	0	0
TAPBP	TPSN_HUMAN	Tapasin	2	0	-0.156149	-0.0187235	-0.133091	-0.111947	-0.0957389	-0.214817	-0.150779	-0.177694	-0.241641	-0.0957389	-0.0586682	-0.132056	-0.0446022	-0.129695	0	0.0585912	0.0425251	0.113608	0.144519	0.0316215	0.124078	0.0530303	0.132821	0.127988
TPX2	TPX2_HUMAN	Targeting protein for Xklp2	2	0	0.000349459	0.0623181	-0.0171126	0.085641	-0.0412661	-0.00966953	-0.0135019	-0.0710671	-0.0748841	-0.0412661	-0.010019	-0.07582	-0.0539544	-0.160525	1.11022e-16	0.00306686	0.154045	0.100639	0.0219877	0.00822249	0.0246591	8.88154e-05	0.0447778	0.0255403
TAF15	RBP56_HUMAN	TATA-binding protein-associated factor 2N	1	0	-0.0360491	0.0333675	0.145539	0.0713056	-0.203235	-0.0525963	-0.0209805	-0.131179	-0.0693749	-0.203235	-0.0165473	-0.054348	-0.276719	-0.140681	0	0	0	0	0	0	0	0	0	0
TAX1BP1	TAXB1_HUMAN	Tax1-binding protein 1	2	0	0.0602708	-0.0514376	-0.125377	-0.0395335	0.151355	-0.065946	-0.0249077	0.0994856	-0.0288961	0.151355	-0.126217	0.0265299	0.224863	0.0106374	1.11022e-16	0.103228	0.0375987	0.0236339	0.0563803	0.201305	0.000204068	0.0475122	0.146752	0.0649325
[truncated: 212 more rows]

## Sheet: EGF 30min Peptides Replicate 1
Gene	Accession	Protein	Sequence	Intensity										30min PBS Normalized										Log2 Transformed										Log2(EGF) - Log2(PBS)
[truncated: 2,992 more rows]

[truncated: 3 more sheets: EGF 30min Peptides Replicate 2, EGF 30min Peptides Replicate 3, EGF 30min Peptides Replicate 4]
