# Supplementary material for: A Proteomics Approach to Profiling the Temporal Translational Response to Stress and Growth
Source: iScience. 2018 Nov 5;9:367–81. doi: 10.1016/j.isci.2018.11.004 (PMC6249402; doi:10.1016/j.isci.2018.11.004)
Supplement: Table S4. EGF 15 min Time Course, Related to Figure 4 [file mmc5.xlsx]

## Sheet: EGF 15min Proteins Median Norm
Gene	Accession	Protein	Replicates	Log2 Average															Standard Deviation
				PBS 30	PBS 60	PBS 90	PBS 120	PBS 150	EGF 30	EGF 60	EGF 90	EGF 120	EGF 150	E-P 30	E-P 60	E-P 90	E-P 120	E-P 150	PBS 30	PBS 60	PBS 90	PBS 120	PBS 150	EGF 30	EGF 60	EGF 90	EGF 120	EGF 150
PDK4	PDK4_HUMAN	[Pyruvate dehydrogenase (acetyl-transferring)] kinase isozyme 4, mitochondrial	1	-1.60171e-16	0.110401	0.105228	0.126868	-0.0815049	-0.0752309	-0.139163	0.00975581	-0.0847526	-0.211555	-0.0752309	-0.249564	-0.0954725	-0.21162	-0.13005	0	0	0	0	0	0	0	0	0	0
HSPE1	CH10_HUMAN	10 kDa heat shock protein, mitochondrial	3	0	0.0740826	0.130448	0.018476	0.107927	-0.017748	0.168346	0.155457	0.122276	0.107552	-0.017748	0.0942634	0.0250089	0.1038	-0.000375442	0	0.107785	0.04647	0.17833	0.0340494	0.224445	0.0570397	0.00957936	0.0282306	0.200645
EFTUD2	U5S1_HUMAN	116 kDa U5 small nuclear ribonucleoprotein component	1	0	0.323895	0.0463997	-0.0644578	0.299464	0.184875	0.355312	0.280247	-0.12791	0.279188	0.184875	0.0314174	0.233847	-0.0634522	-0.0202756	0	0	0	0	0	0	0	0	0	0
PHPT1	PHP14_HUMAN	14 kDa phosphohistidine phosphatase	1	0	0.0527006	0.0973344	0.0417694	0.168208	-0.00154147	0.0773788	0.17756	0.220326	0.129806	-0.00154147	0.0246781	0.0802258	0.178556	-0.0384022	0	0	0	0	0	0	0	0	0	0
YWHAB	1433B_HUMAN	14-3-3 protein beta/alpha	3	0	0.0227238	-0.0408596	0.144055	0.16818	0.0613024	0.104006	0.0144928	0.100661	0.123335	0.0613024	0.0812818	0.0553524	-0.0433937	-0.0448449	0	0.081253	0.100436	0.0481789	0.0169634	0.215277	0.094735	0.247351	0.213049	0.188855
YWHAE	1433E_HUMAN	14-3-3 protein epsilon	3	0	-0.059899	-0.124408	-0.0470603	0.00946173	-0.0814647	-0.159429	-0.119109	-0.179025	-0.0672216	-0.0814647	-0.0995295	0.00529915	-0.131964	-0.0766834	0	0.0384141	0.0533483	0.064393	0.0875979	0.0955136	0.0517268	0.112011	0.0977734	0.0382648
YWHAH	1433F_HUMAN	14-3-3 protein eta	2	0	0.069411	-0.148373	0.0766482	0.0268684	0.0288893	0.109864	0.156192	0.0831216	0.208046	0.0288893	0.0404532	0.304565	0.00647344	0.181178	0	0.188219	0.248688	0.154695	0.121148	0.229105	0.346005	0.0940061	0.204269	0.109841
YWHAG	1433G_HUMAN	14-3-3 protein gamma	3	0	0.0765	0.120542	0.0886649	0.107468	-0.0234643	0.111015	0.12076	0.00872864	0.143709	-0.0234643	0.0345154	0.000217843	-0.0799363	0.036241	0	0.147976	0.0883746	0.0498923	0.0841716	0.184684	0.124273	0.138528	0.239121	0.146925
SFN	1433S_HUMAN	14-3-3 protein sigma	1	-1.60171e-16	0.173293	0.0955681	0.0773399	0.228428	0.0380793	0.0747773	0.0895135	0.210262	0.270167	0.0380793	-0.0985156	-0.00605455	0.132922	0.0417396	0	0	0	0	0	0	0	0	0	0
YWHAQ	1433T_HUMAN	14-3-3 protein theta	2	0	0.000334031	0.0709188	-0.0235716	0.035655	-0.0507073	-0.000770751	-0.0265038	-0.132866	-0.0115649	-0.0507073	-0.00110478	-0.0974226	-0.109295	-0.0472199	0	0.00176733	0.0242298	0.0566236	0.106913	0.014227	0.0495023	0.0374821	0.214963	0.0349648
YWHAZ	1433Z_HUMAN	14-3-3 protein zeta/delta	3	0	-0.0175827	-0.0507449	0.0644417	0.014264	-0.0134172	-0.0579375	0.00809968	0.0815636	0.122659	-0.0134172	-0.0403549	0.0588446	0.0171219	0.108395	0	0.0492486	0.0679008	0.0967513	0.0604402	0.121454	0.0823035	0.148216	0.176955	0.0260952
TNKS1BP1	TB182_HUMAN	182 kDa tankyrase-1-binding protein	2	0	0.0511225	0.0155279	0.101056	-0.0200537	0.0486414	0.0460125	0.00916566	0.161443	-0.0835745	0.0486414	-0.00510998	-0.00636226	0.0603875	-0.0635208	0	0.171817	0.205037	0.236315	0.0456182	0.100864	0.0746288	0.0622215	0.0757052	0.0230589
PLCD3	PLCD3_HUMAN	1-phosphatidylinositol 4,5-bisphosphate phosphodiesterase delta-3	1	0	-0.514657	-0.642327	-0.355726	-0.432063	-0.162791	-0.863362	-0.182294	-0.454949	-0.347371	-0.162791	-0.348706	0.460034	-0.0992224	0.0846917	0	0	0	0	0	0	0	0	0	0
CNP	CN37_HUMAN	2',3'-cyclic-nucleotide 3'-phosphodiesterase	1	0	0.00444159	0.458537	0.051639	0.38174	-0.00573363	-0.0831045	-0.111433	-0.140453	-0.156983	-0.00573363	-0.0875461	-0.56997	-0.192092	-0.538723	0	0	0	0	0	0	0	0	0	0
PSMC1	PRS4_HUMAN	26S protease regulatory subunit 4	3	-5.33904e-17	0.0913115	0.0942456	0.134362	0.129252	0.0364133	0.0432737	0.0898989	0.20657	0.153725	0.0364133	-0.0480378	-0.00434672	0.0722081	0.0244735	9.2475e-17	0.0604538	0.0833225	0.117181	0.0976793	0.0966641	0.0422798	0.0661311	0.0861097	0.0418691
PSMC3	PRS6A_HUMAN	26S protease regulatory subunit 6A	3	-5.33904e-17	0.0788497	0.140679	0.0620003	0.135375	0.0467604	0.104964	0.0551911	0.0754102	-0.00576152	0.0467604	0.026114	-0.0854877	0.0134099	-0.141137	9.2475e-17	0.0614451	0.0711335	0.108103	0.0564557	0.151693	0.0905455	0.126533	0.111672	0.188366
PSMC4	PRS6B_HUMAN	26S protease regulatory subunit 6B	3	0	0.00627217	-0.0196302	0.0204534	0.0144668	-0.0161039	-0.0766618	0.0199972	-0.0727142	-0.00985264	-0.0161039	-0.082934	0.0396274	-0.0931676	-0.0243194	0	0.0162233	0.0597421	0.0445742	0.109347	0.0265178	0.0613618	0.0320751	0.100162	0.00944267
PSMC2	PRS7_HUMAN	26S protease regulatory subunit 7	3	-5.33904e-17	-0.0144644	-0.0225844	-0.0281417	-0.0325025	-0.00921594	0.0236467	0.0533443	0.010764	0.0466527	-0.00921594	0.0381112	0.0759287	0.0389056	0.0791552	9.2475e-17	0.0760941	0.0347773	0.141322	0.123757	0.0256145	0.0451834	0.0391669	0.0642771	0.00627717
PSMC5	PRS8_HUMAN	26S protease regulatory subunit 8	2	0	-0.0179756	-0.109568	-0.128592	-0.0870637	-0.21874	-0.087083	-0.13543	-0.0378561	-0.129608	-0.21874	-0.0691074	-0.0258622	0.0907361	-0.0425439	0	0.0856649	0.117972	0.0190195	0.15472	0.0408153	0.0940448	0.114447	0.144677	0.231503
PSMD1	PSMD1_HUMAN	26S proteasome non-ATPase regulatory subunit 1	2	0	0.0229822	-0.0723392	-0.0268288	0.0154521	0.0320822	0.063493	0.0301507	0.0616221	0.0673129	0.0320822	0.0405108	0.10249	0.0884509	0.0518607	0	0.0169671	0.00492743	0.0190085	0.0265078	0.0825235	0.0326699	0.0140368	0.041361	0.0476145
PSMD11	PSD11_HUMAN	26S proteasome non-ATPase regulatory subunit 11	1	0	0.0029712	-0.204946	-0.0729687	-0.0225083	0.00347606	-0.165735	-0.141698	-0.0316408	-0.335152	0.00347606	-0.168706	0.0632485	0.0413279	-0.312644	0	0	0	0	0	0	0	0	0	0
PSMD12	PSD12_HUMAN	26S proteasome non-ATPase regulatory subunit 12	1	0	0.0251964	0.138964	0.15316	0.21445	-0.0778455	0.0830281	0.137666	-0.118215	0.210956	-0.0778455	0.0578317	-0.00129835	-0.271376	-0.0034937	0	0	0	0	0	0	0	0	0	0
PSMD13	PSD13_HUMAN	26S proteasome non-ATPase regulatory subunit 13	1	-1.60171e-16	0.0343089	0.172814	-0.125047	-0.0996084	0.0442893	-0.046212	-0.10221	-0.0835048	-0.111248	0.0442893	-0.0805209	-0.275024	0.0415425	-0.01164	0	0	0	0	0	0	0	0	0	0
PSMD14	PSDE_HUMAN	26S proteasome non-ATPase regulatory subunit 14	3	0	0.124023	0.369645	-0.1421	0.0798575	-0.00688783	-0.145563	-0.129072	-0.0893913	-0.0868204	-0.00688783	-0.269586	-0.498717	0.0527082	-0.166678	0	0.278182	0.638334	0.184559	0.0923414	0.188587	0.212577	0.281523	0.112934	0.308541
PSMD2	PSMD2_HUMAN	26S proteasome non-ATPase regulatory subunit 2	3	0	-0.0117089	0.0849327	0.0193898	0.0103321	-0.0271239	-0.0848152	-0.0296643	-0.0570332	-0.0874948	-0.0271239	-0.0731063	-0.114597	-0.0764231	-0.0978269	0	0.0841794	0.0618604	0.111991	0.0798681	0.131655	0.118331	0.141728	0.0925814	0.0426822
PSMD3	PSMD3_HUMAN	26S proteasome non-ATPase regulatory subunit 3	3	0	-0.0513438	-0.13303	-0.125435	-0.10737	-0.147289	-0.134479	-0.155673	-0.114791	-0.168248	-0.147289	-0.0831348	-0.0226425	0.0106433	-0.0608776	0	0.292896	0.175799	0.164851	0.155688	0.187516	0.21719	0.224357	0.126336	0.165829
PSMD4	PSMD4_HUMAN	26S proteasome non-ATPase regulatory subunit 4	3	0	-0.0949577	-0.0715535	-0.0734938	0.0328771	-0.0646503	-0.00780408	-0.160428	-0.159785	-0.289576	-0.0646503	0.0871536	-0.0888742	-0.0862911	-0.322453	0	0.204814	0.268276	0.230214	0.275277	0.24751	0.266613	0.207229	0.216739	0.238244
PDAP1	HAP28_HUMAN	28 kDa heat- and acid-stable phosphoprotein	3	-5.33904e-17	0.0808221	0.0795752	0.125865	0.0872118	-0.00531885	0.0601258	0.090281	0.0598224	0.122153	-0.00531885	-0.0206962	0.0107059	-0.0660423	0.0349414	9.2475e-17	0.159496	0.133415	0.191309	0.205793	0.0954679	0.143127	0.129625	0.191983	0.330444
MRPS15	RT15_HUMAN	28S ribosomal protein S15, mitochondrial	2	0	0.0692548	0.0962089	0.0928841	0.02659	-0.0340239	-0.0911101	-0.0434163	-0.00844036	0.0313424	-0.0340239	-0.160365	-0.139625	-0.101324	0.0047524	0	0.0165186	0.0225941	0.00859602	0.0263127	0.0422755	0.0383548	0.0676586	0.0550001	0.0608862
MRPS17	RT17_HUMAN	28S ribosomal protein S17, mitochondrial	1	0	-0.0710221	-0.172625	0.256928	-0.0405996	-0.0191939	-0.0335423	-0.0143579	-0.0451332	-0.0498243	-0.0191939	0.0374799	0.158267	-0.302061	-0.00922463	0	0	0	0	0	0	0	0	0	0
MRPS2	RT02_HUMAN	28S ribosomal protein S2, mitochondrial	2	0	0.0813094	0.0589698	-0.0810132	-0.00643805	-0.0178104	0.0376798	0.0731622	0.0654471	-0.0388576	-0.0178104	-0.0436296	0.0141925	0.14646	-0.0324195	0	0.00659651	0.0080024	0.0605987	0.0663786	0.0628961	0.070683	0.17418	0.0179583	0.0530322
MRPS21	RT21_HUMAN	28S ribosomal protein S21, mitochondrial	1	0	0.269295	0.0664091	0.0455585	0.0673285	0.185207	0.136251	0.181414	-0.0514194	-0.0394515	0.185207	-0.133044	0.115004	-0.0969779	-0.10678	0	0	0	0	0	0	0	0	0	0
MRPS25	RT25_HUMAN	28S ribosomal protein S25, mitochondrial	1	0	0.0984085	-0.0679644	0.165993	0.224301	0.0451792	-0.100933	0.0798342	0.0328715	-0.0924688	0.0451792	-0.199342	0.147799	-0.133122	-0.316769	0	0	0	0	0	0	0	0	0	0
MRPS27	RT27_HUMAN	28S ribosomal protein S27, mitochondrial	2	-8.00857e-17	0.00813034	0.102275	-0.105569	0.0351025	0.00523841	-0.027646	-0.0762151	0.0553306	-0.115031	0.00523841	-0.0357764	-0.17849	0.160899	-0.150133	1.13258e-16	0.0447391	0.109369	0.129838	0.18064	0.0791617	0.106356	0.104609	0.119532	0.0226749
DAP3	RT29_HUMAN	28S ribosomal protein S29, mitochondrial	1	0	-0.174605	-0.168064	-0.178641	-0.273404	-0.276013	-0.104708	-0.295096	-0.260891	-0.253496	-0.276013	0.0698975	-0.127032	-0.0822497	0.0199075	0	0	0	0	0	0	0	0	0	0
MRPS34	RT34_HUMAN	28S ribosomal protein S34, mitochondrial	2	0	0.0505347	0.193222	0.068253	0.18188	0.00226236	0.0618812	0.156162	0.122931	0.287223	0.00226236	0.0113465	-0.0370604	0.0546778	0.105342	0	0.00782082	0.0158848	0.0145036	0.139281	0.0803875	0.0329709	0.0884104	0.052895	0.117012
OGDH	ODO1_HUMAN	2-oxoglutarate dehydrogenase, mitochondrial	1	0	-0.211835	-0.339521	-0.459384	-0.276901	-0.117433	-0.280155	-0.255244	-0.237289	-0.313732	-0.117433	-0.0683204	0.0842771	0.222095	-0.0368311	0	0	0	0	0	0	0	0	0	0
MRPL1	RM01_HUMAN	39S ribosomal protein L1, mitochondrial	1	0	0.0822138	0.0560411	0.124208	-0.0556974	0.099766	0.122386	0.0969066	0.0258216	-0.0320618	0.099766	0.0401726	0.0408655	-0.098386	0.0236356	0	0	0	0	0	0	0	0	0	0
MRPL16	RM16_HUMAN	39S ribosomal protein L16, mitochondrial	1	0	0.126143	0.135099	0.137421	0.102118	0.0355927	-0.0554681	-0.0583968	-0.112841	-0.125493	0.0355927	-0.181611	-0.193496	-0.250263	-0.22761	0	0	0	0	0	0	0	0	0	0
MRPL17	RM17_HUMAN	39S ribosomal protein L17, mitochondrial	1	0	-0.0938192	0.231362	0.140436	-0.000882312	-0.132206	-0.0760909	-0.292118	-0.0720703	0.109538	-0.132206	0.0177282	-0.52348	-0.212506	0.11042	0	0	0	0	0	0	0	0	0	0
MRPL2	RM02_HUMAN	39S ribosomal protein L2, mitochondrial	2	0	-0.197642	0.00763939	-0.238615	-0.195661	-0.172912	-0.115013	-0.284005	-0.24657	-0.251243	-0.172912	0.0826288	-0.291644	-0.0079551	-0.0555825	0	0.127673	0.0310763	0.248397	0.0493104	0.307215	0.255416	0.144118	0.148841	0.200523
MRPL21	RM21_HUMAN	39S ribosomal protein L21, mitochondrial	1	0	0.0355202	-0.0175082	0.0372139	0.133015	0.0108381	0.0794996	0.0904783	-0.0562977	0.0304642	0.0108381	0.0439794	0.107986	-0.0935116	-0.102551	0	0	0	0	0	0	0	0	0	0
MRPL22	RM22_HUMAN	39S ribosomal protein L22, mitochondrial	1	0	-0.201016	-0.0790558	-0.0104376	0.11709	-0.0137329	-0.14846	-0.111475	-0.25102	-0.0892254	-0.0137329	0.0525556	-0.0324194	-0.240582	-0.206316	0	0	0	0	0	0	0	0	0	0
MRPL36	RM36_HUMAN	39S ribosomal protein L36, mitochondrial	1	0	0.156526	0.114189	0.13507	0.20707	0.240316	-0.00802318	0.0260183	0.330702	-0.150842	0.240316	-0.164549	-0.0881709	0.195632	-0.357912	0	0	0	0	0	0	0	0	0	0
MRPL37	RM37_HUMAN	39S ribosomal protein L37, mitochondrial	1	0	-0.140673	-0.038434	-0.0349703	-0.0877254	-0.0072814	-0.18319	-0.0870571	-0.0650411	-0.134896	-0.0072814	-0.0425162	-0.0486231	-0.0300708	-0.0471705	0	0	0	0	0	0	0	0	0	0
MRPL49	RM49_HUMAN	39S ribosomal protein L49, mitochondrial	2	0	-0.0404591	-0.00547952	-0.0806303	-0.063333	-0.0717603	-0.091684	-0.143725	-0.130253	-0.0628828	-0.0717603	-0.0512248	-0.138246	-0.049623	0.000450251	0	0.0177866	0.119082	0.117059	0.0142643	0.0320346	0.212138	0.0215044	0.0347797	0.0196399
HMGCR	HMDH_HUMAN	3-hydroxy-3-methylglutaryl-coenzyme A reductase	2	0	0.0150071	0.0250914	0.0366412	0.228654	-0.0551681	-0.00397031	-0.0383347	0.0155805	0.19833	-0.0551681	-0.0189774	-0.0634261	-0.0210607	-0.0303234	0	0.00399313	0.0449297	0.00380301	0.0271161	0.0377067	0.0904801	0.140553	0.0778662	0.0677404
HSD17B10	HCD2_HUMAN	3-hydroxyacyl-CoA dehydrogenase type-2	2	-8.00857e-17	0.0799771	0.0622747	0.242513	0.0849711	0.199635	-0.146467	-0.0673408	0.0503745	-0.17041	0.199635	-0.226444	-0.129616	-0.192138	-0.255381	1.13258e-16	0.143925	0.0430807	0.221232	0.0689867	0.0247965	0.00140102	0.0804952	0.191378	0.04991
HIBADH	3HIDH_HUMAN	3-hydroxyisobutyrate dehydrogenase, mitochondrial	1	0	-0.24641	-0.292064	0.267287	-0.0455838	-0.143188	0.118064	0.251118	-0.357402	-0.236564	-0.143188	0.364474	0.543182	-0.624689	-0.19098	0	0	0	0	0	0	0	0	0	0
ACAA2	THIM_HUMAN	3-ketoacyl-CoA thiolase, mitochondrial	1	0	0.211647	0.0799959	-0.25811	0.0236913	-0.0466771	-0.010114	-0.261165	0.0948954	-0.0445807	-0.0466771	-0.221761	-0.341161	0.353005	-0.0682719	0	0	0	0	0	0	0	0	0	0
ACAA1	THIK_HUMAN	3-ketoacyl-CoA thiolase, peroxisomal	1	-1.60171e-16	0.160159	0.132794	0.263831	0.142109	0.0593365	0.101539	-0.0198757	0.0947059	-0.0160042	0.0593365	-0.0586206	-0.15267	-0.169125	-0.158113	0	0	0	0	0	0	0	0	0	0
MPST	THTM_HUMAN	3-mercaptopyruvate sulfurtransferase	1	0	-0.0218187	-0.224803	-0.119425	-0.0924214	-0.0794787	0.0441522	0.00624382	-0.124033	-0.104805	-0.0794787	0.0659709	0.231047	-0.00460818	-0.012384	0	0	0	0	0	0	0	0	0	0
RPS10	RS10_HUMAN	40S ribosomal protein S10	3	0	0.100476	0.0605115	0.0594921	0.079193	0.190594	0.188337	0.186195	0.277803	0.233945	0.190594	0.0878603	0.125683	0.218311	0.154752	0	0.137975	0.23735	0.0144827	0.088825	0.0768744	0.2026	0.270563	0.233138	0.271092
RPS11	RS11_HUMAN	40S ribosomal protein S11	3	-5.33904e-17	-0.0500318	0.0204845	-0.114987	-0.0791673	0.0784658	0.266686	0.272665	0.306935	0.316555	0.0784658	0.316718	0.252181	0.421922	0.395722	9.2475e-17	0.0589623	0.101897	0.0510213	0.0479169	0.142858	0.0669057	0.0955249	0.245139	0.116331
RPS12	RS12_HUMAN	40S ribosomal protein S12	2	0	0.105435	-0.0500651	0.0033477	-0.211192	0.13063	0.569237	0.558768	0.509787	0.484401	0.13063	0.463802	0.608833	0.50644	0.695592	0	0.0702165	0.136096	0.0169679	0.10762	0.0893901	0.34573	0.259967	0.0733741	0.108727
RPS13	RS13_HUMAN	40S ribosomal protein S13	3	-5.33904e-17	0.0555393	0.00518194	0.034675	0.056154	0.187535	0.181064	0.255479	0.402593	0.300805	0.187535	0.125524	0.250297	0.367918	0.244651	9.2475e-17	0.0293432	0.0453918	0.0636671	0.0427783	0.0604903	0.127964	0.074625	0.0378772	0.0553231
RPS14	RS14_HUMAN	40S ribosomal protein S14	3	-1.06781e-16	-0.0320113	0.040802	-0.115714	-0.137544	0.0803987	0.224818	0.265023	0.383017	0.248586	0.0803987	0.25683	0.224221	0.498731	0.38613	9.2475e-17	0.100058	0.107424	0.0482519	0.0155806	0.155272	0.117681	0.219303	0.102198	0.129272
RPS15A	RS15A_HUMAN	40S ribosomal protein S15a	3	-5.33904e-17	-0.112729	-0.136737	-0.21877	-0.331321	0.184223	0.326426	0.422344	0.450576	0.428541	0.184223	0.439155	0.559081	0.669346	0.759862	9.2475e-17	0.0392294	0.177849	0.165215	0.110798	0.278288	0.211258	0.265113	0.14807	0.324072
RPS16	RS16_HUMAN	40S ribosomal protein S16	3	-5.33904e-17	0.0390344	0.00245102	-0.0702552	-0.216161	0.141977	0.215966	0.267419	0.259036	0.214027	0.141977	0.176931	0.264968	0.329292	0.430188	9.2475e-17	0.0725458	0.0154614	0.158334	0.0577006	0.0946563	0.0113305	0.066578	0.110769	0.0947805
RPS17L	RS17L_HUMAN	40S ribosomal protein S17-like	2	0	-0.124464	0.0221784	0.106724	-0.119174	-0.00898131	0.408161	0.14115	0.161766	0.174282	-0.00898131	0.532625	0.118972	0.0550427	0.293455	0	0.00085926	0.211444	0.0728602	0.0723485	0.0268148	0.123444	0.493847	0.275285	0.0637948
RPS18	RS18_HUMAN	40S ribosomal protein S18	3	0	0.105855	0.0730457	0.0459654	-0.129741	0.230183	0.338482	0.326201	0.429753	0.286202	0.230183	0.232628	0.253156	0.383787	0.415943	0	0.0446839	0.0833386	0.0480092	0.116468	0.107726	0.0496366	0.173659	0.125035	0.137323
RPS19	RS19_HUMAN	40S ribosomal protein S19	3	0	-0.0699245	-0.0945678	-0.134577	-0.243608	0.10945	0.264172	0.363631	0.356081	0.244067	0.10945	0.334097	0.458199	0.490658	0.487675	0	0.10971	0.117585	0.105081	0.120431	0.1322	0.0789858	0.137876	0.0774664	0.0783607
RPS2	RS2_HUMAN	40S ribosomal protein S2	3	0	-0.127968	-0.229096	-0.240541	-0.429997	0.0669755	0.140013	0.17247	0.229455	0.136751	0.0669755	0.267981	0.401565	0.469997	0.566748	0	0.0206448	0.22477	0.182317	0.12617	0.17423	0.167706	0.0577041	0.0789288	0.157132
RPS21	RS21_HUMAN	40S ribosomal protein S21	3	0	-0.0288585	-0.0451411	-0.0723378	-0.167693	0.0881997	0.285857	0.253038	0.265878	0.269057	0.0881997	0.314715	0.298179	0.338216	0.43675	0	0.30753	0.163804	0.231621	0.132178	0.0664987	0.129834	0.0765116	0.183813	0.0543648
RPS24	RS24_HUMAN	40S ribosomal protein S24	1	0	0.142508	0.235572	0.191347	0.169771	0.464419	0.559957	0.577833	0.573942	0.800707	0.464419	0.41745	0.342261	0.382596	0.630936	0	0	0	0	0	0	0	0	0	0
RPS25	RS25_HUMAN	40S ribosomal protein S25	3	0	0.0196893	-0.00207594	-0.00206525	-0.131222	0.0861234	0.409436	0.438558	0.506711	0.463589	0.0861234	0.389747	0.440634	0.508776	0.594811	0	0.186383	0.259744	0.139199	0.137543	0.193904	0.105399	0.198344	0.130732	0.162877
RPS26	RS26_HUMAN	40S ribosomal protein S26	2	0	0.0220815	-0.12077	-0.0865022	-0.19898	-0.0400207	0.102593	0.102252	-0.0317692	0.178459	-0.0400207	0.0805114	0.223022	0.054733	0.37744	0	0.0881073	0.0114244	0.0564246	0.0679578	0.116211	0.210704	0.0741301	0.0628403	0.0883612
RPS28	RS28_HUMAN	40S ribosomal protein S28	2	0	-0.543356	-0.300033	-0.461427	-0.595747	-0.290374	-0.013849	0.0282701	0.158643	-0.0307554	-0.290374	0.529507	0.328303	0.62007	0.564991	0	0.338957	0.509886	0.319865	0.222852	0.071499	0.289167	0.271337	0.345179	0.358332
RPS29	RS29_HUMAN	40S ribosomal protein S29	1	0	0.16898	0.32662	0.308155	0.0694528	0.265066	0.462769	0.63527	0.734862	0.77098	0.265066	0.29379	0.308651	0.426707	0.701527	0	0	0	0	0	0	0	0	0	0
RPS3	RS3_HUMAN	40S ribosomal protein S3	3	-5.33904e-17	-0.00697755	0.0399827	-0.06964	-0.0592014	0.0841092	0.295764	0.328535	0.316777	0.287358	0.0841092	0.302742	0.288553	0.386416	0.346559	9.2475e-17	0.162512	0.0952856	0.15394	0.148665	0.158567	0.172139	0.146884	0.212003	0.0588785
FAU	RS30_HUMAN	40S ribosomal protein S30	2	0	0.129055	0.0238215	0.1584	0.100043	-0.0488324	0.218945	0.146677	0.133234	0.331554	-0.0488324	0.0898894	0.122855	-0.0251654	0.231512	0	0.100533	0.278451	0.231383	0.173812	0.218156	0.130483	0.25021	0.380772	0.30383
RPS3A	RS3A_HUMAN	40S ribosomal protein S3a	3	0	-0.0570336	-0.140296	-0.188122	-0.356932	0.175601	0.54832	0.613965	0.640767	0.609328	0.175601	0.605353	0.754261	0.828888	0.96626	0	0.230024	0.291021	0.289168	0.216847	0.285367	0.224924	0.244132	0.147834	0.196648
RPS4X	RS4X_HUMAN	40S ribosomal protein S4, X isoform	3	0	0.0502499	0.0314844	-0.103207	-0.126524	0.104237	0.380276	0.410901	0.441191	0.409608	0.104237	0.330026	0.379416	0.544398	0.536133	0	0.190961	0.22764	0.127523	0.126507	0.13152	0.229764	0.177166	0.172358	0.169446
RPS5	RS5_HUMAN	40S ribosomal protein S5	2	0	-0.038552	0.273688	-0.144709	0.0515335	-0.0625475	0.228348	0.0716829	0.364157	0.231816	-0.0625475	0.2669	-0.202005	0.508866	0.180282	0	0.0170174	0.243368	0.0915606	0.264024	0.00616435	0.141462	0.0762669	0.256926	0.104983
RPS6	RS6_HUMAN	40S ribosomal protein S6	3	0	0.0025005	-0.0182638	-0.0668705	-0.16447	0.110689	0.401701	0.425706	0.556452	0.471806	0.110689	0.399201	0.44397	0.623323	0.636276	0	0.116365	0.280127	0.317155	0.25383	0.25168	0.242025	0.316326	0.262824	0.417674
RPS7	RS7_HUMAN	40S ribosomal protein S7	2	-8.00857e-17	0.105371	-0.0753531	-0.132423	-0.120213	0.0432538	0.243276	0.267565	0.353012	0.434911	0.0432538	0.137906	0.342918	0.485435	0.555124	1.13258e-16	0.254613	0.235585	0.224244	0.225465	0.278824	0.266573	0.275604	0.250202	0.368745
RPS8	RS8_HUMAN	40S ribosomal protein S8	2	0	0.126943	0.275448	0.219907	0.204296	0.345698	0.381104	0.24033	0.271769	0.300926	0.345698	0.254161	-0.0351173	0.0518616	0.0966304	0	0.0497247	0.115439	0.0406541	0.0828196	0.00331984	0.119536	0.408019	0.394602	0.372369
RPS9	RS9_HUMAN	40S ribosomal protein S9	2	-8.00857e-17	0.0126337	-0.00550757	-0.036937	-0.116048	-0.00125997	0.249008	0.302621	0.330295	0.232673	-0.00125997	0.236374	0.308129	0.367232	0.34872	1.13258e-16	0.00337381	0.0110446	0.0654906	0.00511381	0.018164	0.168188	0.0876205	0.069143	0.0583514
RPSA	RSSA_HUMAN	40S ribosomal protein SA	3	0	-0.154385	-0.031867	-0.341887	-0.224184	-0.0138796	0.0343001	0.0260973	0.0214774	-0.154567	-0.0138796	0.188685	0.0579643	0.363364	0.069617	0	0.15332	0.188089	0.180178	0.00770571	0.12681	0.123904	0.105596	0.143048	0.109818
SLC3A2	4F2_HUMAN	4F2 cell-surface antigen heavy chain	1	0	0.0880502	0.25858	0.136822	0.00433931	-0.0286025	0.182942	0.245534	0.107994	-0.0406955	-0.0286025	0.0948923	-0.0130458	-0.0288278	-0.0450348	0	0	0	0	0	0	0	0	0	0
ALDH9A1	AL9A1_HUMAN	4-trimethylaminobutyraldehyde dehydrogenase	3	-5.33904e-17	-0.0364938	0.0984944	-0.00141633	0.134926	-0.0128809	0.00489359	0.0888259	0.114869	-0.0545314	-0.0128809	0.0413874	-0.00966855	0.116285	-0.189457	9.2475e-17	0.115808	0.0540918	0.101207	0.00563073	0.0807773	0.0714732	0.00609724	0.0623919	0.181933
ALAS1	HEM1_HUMAN	5-aminolevulinate synthase, nonspecific, mitochondrial	2	0	-0.0105388	-0.0503193	-0.0105548	-0.0425676	0.0953867	-0.0873702	-0.0350752	-0.0867199	-0.0940163	0.0953867	-0.0768314	0.0152441	-0.0761651	-0.0514486	0	0.0723343	0.223045	0.1455	0.19489	0.109481	0.232136	0.140787	0.123467	0.0640956
PRKAA1	AAPK1_HUMAN	5'-AMP-activated protein kinase catalytic subunit alpha-1	2	0	-0.0201247	0.0102886	0.0280391	0.0238155	-0.0411996	0.127181	0.0438052	0.0553954	0.234289	-0.0411996	0.147306	0.0335166	0.0273563	0.210474	0	0.0709175	0.133729	0.196531	0.1585	0.0237702	0.191462	0.0535578	0.11572	0.196381
PRKAA2	AAPK2_HUMAN	5'-AMP-activated protein kinase catalytic subunit alpha-2	1	-1.60171e-16	-0.0117602	-0.0204681	-0.00458443	0.126429	0.0502955	0.0918855	0.0906188	0.188674	0.234559	0.0502955	0.103646	0.111087	0.193258	0.108131	0	0	0	0	0	0	0	0	0	0
HSPD1	CH60_HUMAN	60 kDa heat shock protein, mitochondrial	3	-5.33904e-17	0.0262439	0.0601341	-0.0431204	-0.0158952	0.009219	0.120732	0.152396	0.112924	0.172796	0.009219	0.0944883	0.0922624	0.156044	0.188691	9.2475e-17	0.175029	0.210422	0.16522	0.171684	0.142105	0.137213	0.137579	0.18719	0.148114
TROVE2	RO60_HUMAN	60 kDa SS-A/Ro ribonucleoprotein	2	0	0.0942955	0.116999	0.0121576	0.0850852	-0.0900974	-0.0586171	-0.0169771	0.12981	-0.111054	-0.0900974	-0.152913	-0.133976	0.117652	-0.196139	0	0.032696	0.146664	0.155414	0.258214	0.0827975	0.194762	0.13418	0.23346	0.122658
RPLP0	RLA0_HUMAN	60S acidic ribosomal protein P0	1	-1.60171e-16	-0.0749824	-0.0770707	-0.178233	-0.2108	-0.0260879	0.340349	0.244467	0.202838	0.172985	-0.0260879	0.415331	0.321537	0.38107	0.383785	0	0	0	0	0	0	0	0	0	0
RPLP2	RLA2_HUMAN	60S acidic ribosomal protein P2	2	0	-0.00188874	-0.14946	-0.0374659	-0.244596	0.182852	0.280327	0.371289	0.26898	0.231647	0.182852	0.282216	0.520749	0.306446	0.476243	0	0.264283	0.202459	0.25343	0.19932	0.269828	0.139816	0.309982	0.2233	0.214036
RPL10	RL10_HUMAN	60S ribosomal protein L10	3	0	0.0110757	-0.0279393	-0.0444669	-0.0758277	0.302965	0.339682	0.413695	0.270448	0.37196	0.302965	0.328606	0.441635	0.314914	0.447787	0	0.193564	0.376929	0.205649	0.214753	0.274053	0.264603	0.320025	0.314234	0.301912
RPL10A	RL10A_HUMAN	60S ribosomal protein L10a	3	-5.33904e-17	-0.038201	-0.027295	-0.126549	-0.139867	0.0476389	0.295775	0.247289	0.335315	0.23891	0.0476389	0.333976	0.274584	0.461864	0.378777	9.2475e-17	0.0812911	0.112746	0.106008	0.110855	0.169941	0.0808292	0.171108	0.0963641	0.0259941
RPL11	RL11_HUMAN	60S ribosomal protein L11	3	0	-0.0258539	-0.0272786	-0.17593	-0.155502	0.0862093	0.357403	0.345819	0.398376	0.368895	0.0862093	0.383257	0.373097	0.574306	0.524397	0	0.14261	0.185077	0.191518	0.170408	0.27482	0.139457	0.0934795	0.0863304	0.125149
RPL12	RL12_HUMAN	60S ribosomal protein L12	3	0	0.0463061	-0.051347	-0.258327	-0.165789	-0.00728018	0.385521	0.290821	0.286051	0.353444	-0.00728018	0.339215	0.342168	0.544378	0.519233	0	0.181088	0.214732	0.220278	0.230589	0.132267	0.181265	0.0733817	0.250518	0.222406
RPL13	RL13_HUMAN	60S ribosomal protein L13	3	0	-0.0994359	-0.0711286	-0.124039	-0.246323	-0.026651	0.114848	0.213728	0.245126	0.228982	-0.026651	0.214284	0.284857	0.369165	0.475305	0	0.0433308	0.131087	0.185699	0.164639	0.200538	0.201193	0.288683	0.110687	0.182002
RPL13A	RL13A_HUMAN	60S ribosomal protein L13a	3	0	-0.0588856	-0.0962981	-0.162658	-0.333478	0.186229	0.433693	0.519033	0.525345	0.472487	0.186229	0.492579	0.615331	0.688003	0.805966	0	0.087189	0.211558	0.154789	0.158926	0.270587	0.326923	0.201815	0.128365	0.192919
RPL14	RL14_HUMAN	60S ribosomal protein L14	3	-5.33904e-17	-0.0243419	-0.052318	-0.149207	-0.305277	0.0845774	0.348429	0.298877	0.448971	0.274552	0.0845774	0.372771	0.351195	0.598179	0.579829	9.2475e-17	0.0919357	0.253175	0.281631	0.280293	0.410782	0.211809	0.227263	0.114853	0.220539
RPL15	RL15_HUMAN	60S ribosomal protein L15	3	0	-0.0521162	-0.145197	-0.146586	-0.241353	-0.0138255	0.152304	0.203366	0.225585	0.185682	-0.0138255	0.204421	0.348563	0.372171	0.427035	0	0.125608	0.0954664	0.0876206	0.172539	0.252494	0.278835	0.25046	0.148929	0.0901288
RPL17	RL17_HUMAN	60S ribosomal protein L17	3	-5.33904e-17	-0.356439	-0.206879	-0.285727	-0.428708	-0.0817469	0.0784581	0.103119	0.00883556	0.152936	-0.0817469	0.434897	0.309998	0.294562	0.581643	9.2475e-17	0.512177	0.327528	0.427311	0.510746	0.279614	0.401819	0.439345	0.523012	0.477289
RPL18	RL18_HUMAN	60S ribosomal protein L18	3	0	-0.170507	-0.118165	-0.16504	-0.202457	0.0595367	0.0440148	0.191119	0.185785	0.145721	0.0595367	0.214522	0.309284	0.350825	0.348178	0	0.0801707	0.124089	0.0984917	0.083223	0.203768	0.141298	0.169322	0.183922	0.259009
RPL18A	RL18A_HUMAN	60S ribosomal protein L18a	3	0	-0.110993	-0.17895	-0.0508991	-0.123437	0.114786	0.20442	0.272489	0.240984	0.273569	0.114786	0.315413	0.451439	0.291883	0.397006	0	0.127289	0.182874	0.11966	0.111455	0.235155	0.207262	0.269739	0.129905	0.22318
RPL19	RL19_HUMAN	60S ribosomal protein L19	3	-5.33904e-17	-0.15994	-0.178162	-0.174987	-0.206673	0.0444092	0.0841887	0.160675	0.210372	0.161308	0.0444092	0.244128	0.338837	0.385359	0.367981	9.2475e-17	0.0490039	0.260447	0.0981263	0.202435	0.242687	0.249049	0.303219	0.155048	0.250884
RPL22	RL22_HUMAN	60S ribosomal protein L22	3	-5.33904e-17	-0.00864026	-0.0304367	0.0138035	-0.0799767	0.122975	0.298582	0.29285	0.400892	0.313283	0.122975	0.307222	0.323287	0.387088	0.39326	9.2475e-17	0.129018	0.215074	0.147951	0.221109	0.280127	0.131388	0.163499	0.242577	0.319901
RPL23	RL23_HUMAN	60S ribosomal protein L23	3	0	-0.0792127	-0.1354	-0.104811	-0.138561	-0.00695564	0.244657	0.284023	0.229668	0.297118	-0.00695564	0.32387	0.419423	0.334479	0.435679	0	0.224321	0.303326	0.263303	0.206634	0.294209	0.189434	0.264045	0.253136	0.284584
RPL23A	RL23A_HUMAN	60S ribosomal protein L23a	3	0	-0.0207092	-0.0481952	-0.0986253	-0.138554	0.0388733	0.30906	0.33508	0.410848	0.40958	0.0388733	0.329769	0.383275	0.509473	0.548134	0	0.199802	0.256656	0.258071	0.203715	0.193236	0.183253	0.214806	0.171246	0.233488
RPL24	RL24_HUMAN	60S ribosomal protein L24	3	0	-0.0634815	-0.0194914	-0.0733971	-0.0851086	-0.0656506	0.224369	0.187484	0.275279	0.262039	-0.0656506	0.28785	0.206975	0.348676	0.347148	0	0.27719	0.325741	0.272618	0.207762	0.212612	0.313672	0.345649	0.343337	0.369556
RPL26	RL26_HUMAN	60S ribosomal protein L26	3	-5.33904e-17	-0.0447228	0.0899729	-0.0585351	-0.150109	0.202498	0.422122	0.438569	0.457795	0.45256	0.202498	0.466845	0.348596	0.51633	0.602669	9.2475e-17	0.108844	0.161634	0.154057	0.16477	0.157462	0.234917	0.298524	0.327556	0.267489
RPL27	RL27_HUMAN	60S ribosomal protein L27	2	0	0.0491595	0.0206921	-0.0216919	-0.14582	-0.0320675	0.205848	0.266573	0.329181	0.350014	-0.0320675	0.156688	0.245881	0.350873	0.495835	0	0.0530416	0.164516	0.156184	0.142057	0.277068	0.0693806	0.155071	0.0991936	0.222845
RPL27A	RL27A_HUMAN	60S ribosomal protein L27a	2	0	0.019942	0.0134866	-0.0823196	-0.204442	-0.0402587	0.294598	0.231581	0.120952	0.271513	-0.0402587	0.274656	0.218095	0.203272	0.475955	0	0.0239907	0.0198738	0.0766322	0.153562	0.0100294	0.0507862	0.160199	0.465369	0.151103
RPL28	RL28_HUMAN	60S ribosomal protein L28	3	0	-0.0289658	-0.0744758	-0.124657	-0.212704	0.00120783	0.142019	0.150246	0.190622	0.242489	0.00120783	0.170985	0.224722	0.315279	0.455193	0	0.0747543	0.209604	0.127051	0.212436	0.126536	0.153958	0.245051	0.243228	0.313512
RPL29	RL29_HUMAN	60S ribosomal protein L29	3	0	-0.0910217	-0.0730957	-0.0440385	-0.11441	0.108408	0.15168	0.161198	0.172595	0.260203	0.108408	0.242701	0.234294	0.216634	0.374613	0	0.200326	0.382835	0.385483	0.162921	0.229306	0.187433	0.171738	0.364904	0.417454
RPL3	RL3_HUMAN	60S ribosomal protein L3	3	0	0.0384292	-0.0423196	-0.0382656	-0.26397	0.25154	0.48985	0.548442	0.575261	0.555056	0.25154	0.451421	0.590762	0.613526	0.819027	0	0.156724	0.287569	0.177874	0.299143	0.100756	0.239478	0.267356	0.166931	0.258211
RPL30	RL30_HUMAN	60S ribosomal protein L30	2	0	0.109871	-0.0431709	-0.00947708	-0.228283	0.0183301	0.383506	0.400616	0.471328	0.495704	0.0183301	0.273636	0.443787	0.480805	0.723986	0	0.215431	0.187873	0.324727	0.22252	0.230703	0.299958	0.282854	0.404855	0.316602
RPL31	RL31_HUMAN	60S ribosomal protein L31	2	0	-0.014713	-0.0234324	-0.10171	-0.202911	0.104854	0.381652	0.385717	0.415912	0.414066	0.104854	0.396365	0.409149	0.517622	0.616977	0	0.00492164	0.217451	0.17281	0.268217	0.146417	0.0464921	0.00910699	0.0429208	0.0429503
RPL32	RL32_HUMAN	60S ribosomal protein L32	2	0	-0.216421	-0.0186588	-0.272269	-0.270607	-0.000626524	0.219547	0.240095	0.241555	0.200855	-0.000626524	0.435969	0.258754	0.513824	0.471462	0	0.0517296	0.128943	0.361153	0.0271221	0.26948	0.153652	0.286173	0.0928044	0.0575
RPL34	RL34_HUMAN	60S ribosomal protein L34	3	0	-0.076316	-0.0994834	-0.0988046	-0.158594	-0.0139203	0.397048	0.40576	0.517019	0.444519	-0.0139203	0.473364	0.505243	0.615824	0.603113	0	0.205964	0.321483	0.250291	0.241949	0.262643	0.228185	0.248151	0.139999	0.216973
RPL35	RL35_HUMAN	60S ribosomal protein L35	3	-5.33904e-17	0.0559477	0.0176223	-0.0216656	-0.0223902	-0.0214688	0.19274	0.237658	0.208475	0.267254	-0.0214688	0.136793	0.220035	0.23014	0.289644	9.2475e-17	0.241178	0.34588	0.211692	0.0686451	0.121257	0.138625	0.172284	0.284595	0.211739
RPL35A	RL35A_HUMAN	60S ribosomal protein L35a	2	0	-0.144514	-0.162718	-0.28023	-0.226512	-0.0298819	0.00301696	0.0379183	0.0359124	0.0217485	-0.0298819	0.147531	0.200637	0.316143	0.248261	0	0.108369	0.00957369	0.0471405	0.02494	0.0602425	0.125744	0.0455489	0.0501104	0.0679264
RPL4	RL4_HUMAN	60S ribosomal protein L4	3	0	-0.0345633	-0.051699	-0.0461508	-0.152156	0.0186154	0.26335	0.317221	0.388775	0.37872	0.0186154	0.297914	0.36892	0.434926	0.530876	0	0.113348	0.32484	0.317564	0.212848	0.212336	0.251488	0.263731	0.315449	0.405143
RPL5	RL5_HUMAN	60S ribosomal protein L5	3	-5.33904e-17	-0.0657074	-0.223051	-0.117986	-0.220499	-0.028597	0.0565865	0.135725	0.00320621	0.114729	-0.028597	0.122294	0.358776	0.121192	0.335228	9.2475e-17	0.0640762	0.104761	0.079155	0.112635	0.278802	0.0381006	0.0921435	0.17513	0.0554831
RPL6	RL6_HUMAN	60S ribosomal protein L6	3	-5.33904e-17	-0.0285158	0.000875389	-0.00914617	-0.0436645	0.111578	0.248274	0.361364	0.396911	0.438128	0.111578	0.27679	0.360489	0.406057	0.481792	9.2475e-17	0.181106	0.423273	0.365269	0.307755	0.221885	0.236244	0.341005	0.377419	0.453912
RPL7	RL7_HUMAN	60S ribosomal protein L7	3	0	0.0047786	-0.0752795	-0.0951342	-0.198357	0.181976	0.264404	0.310179	0.324672	0.283308	0.181976	0.259626	0.385459	0.419806	0.481665	0	0.0971494	0.180311	0.180572	0.116441	0.176613	0.178598	0.207699	0.141494	0.206906
RPL7A	RL7A_HUMAN	60S ribosomal protein L7a	3	0	-0.0274586	-0.0890401	-0.191249	-0.234855	0.104537	0.360434	0.362153	0.398901	0.346868	0.104537	0.387893	0.451193	0.590149	0.581723	0	0.177585	0.266801	0.214531	0.200827	0.217857	0.189047	0.225729	0.205249	0.199363
RPL8	RL8_HUMAN	60S ribosomal protein L8	3	0	-0.0319918	-0.0841041	-0.13566	-0.201619	0.0845672	0.151881	0.212758	0.248285	0.228538	0.0845672	0.183873	0.296862	0.383945	0.430157	0	0.140225	0.190796	0.0818873	0.100505	0.0821482	0.0990972	0.149833	0.062224	0.19123
RPL9	RL9_HUMAN	60S ribosomal protein L9	3	0	0.0994522	-0.0720193	0.448548	-0.208378	0.282545	0.391669	0.484126	0.464754	0.550347	0.282545	0.292217	0.556145	0.0162064	0.758724	0	0.231698	0.142965	0.818584	0.241646	0.0260861	0.230463	0.293909	0.221156	0.0962362
PFKP	K6PP_HUMAN	6-phosphofructokinase type C	2	-8.00857e-17	0.0375029	0.00181929	0.0234142	0.0356009	-0.0801652	-0.0187905	-0.0524199	-0.0662615	-0.0234553	-0.0801652	-0.0562934	-0.0542392	-0.0896757	-0.0590562	1.13258e-16	0.0927016	0.0485177	0.0670325	0.0148079	0.169191	0.0491603	0.0810699	0.0922997	0.0238768
PFKM	K6PF_HUMAN	6-phosphofructokinase, muscle type	3	0	-0.000201295	0.0279977	0.0246195	-0.000464797	0.0455325	0.0801202	0.0796976	0.115482	-0.00716368	0.0455325	0.0803215	0.0516999	0.0908629	-0.00669888	0	0.0606477	0.0516021	0.127886	0.0250397	0.071094	0.0756837	0.119646	0.0707228	0.0579989
PGD	6PGD_HUMAN	6-phosphogluconate dehydrogenase, decarboxylating	3	0	-0.0710874	-0.0497401	-0.0471222	-0.0430612	0.0201935	0.0302947	0.0577871	-0.00590109	0.0116452	0.0201935	0.101382	0.107527	0.0412211	0.0547064	0	0.0815875	0.136558	0.152561	0.137119	0.170286	0.123922	0.156032	0.098922	0.137788
NUDT1	8ODP_HUMAN	7,8-dihydro-8-oxoguanine triphosphatase	1	0	0.180906	-0.0413602	-0.102086	-0.247546	-0.421851	-0.303252	-0.234663	-0.154293	-0.450478	-0.421851	-0.484158	-0.193303	-0.0522071	-0.202933	0	0	0	0	0	0	0	0	0	0
HSPA5	GRP78_HUMAN	78 kDa glucose-regulated protein	3	-5.33904e-17	0.0664214	0.0338325	0.0176412	0.0970001	0.00274062	0.0919776	0.0567527	0.0245204	0.0673197	0.00274062	0.0255562	0.0229202	0.00687918	-0.0296804	9.2475e-17	0.0817892	0.0371779	0.018319	0.0233214	0.105715	0.0630105	0.0333852	0.110954	0.0475159
DHCR7	DHCR7_HUMAN	7-dehydrocholesterol reductase	1	0	0.00116606	-0.0511637	0.177078	0.275742	-0.0893958	0.000743651	-0.0283401	-0.180354	0.0599645	-0.0893958	-0.000422406	0.0228236	-0.357432	-0.215777	0	0	0	0	0	0	0	0	0	0
ABHD4	ABHD4_HUMAN	Abhydrolase domain-containing protein 4	1	0	-0.0524199	-0.0609859	0.0134662	0.12359	-0.100836	-0.0598401	-0.0525873	0.015348	-0.181059	-0.100836	-0.0074202	0.00839862	0.00188187	-0.304649	0	0	0	0	0	0	0	0	0	0
ABI1	ABI1_HUMAN	Abl interactor 1	1	0	0.0700217	-0.206779	-0.0312412	0.0988792	-0.0690061	0.0136873	0.0828512	0.113115	0.0267284	-0.0690061	-0.0563344	0.28963	0.144357	-0.0721508	0	0	0	0	0	0	0	0	0	0
ASPM	ASPM_HUMAN	Abnormal spindle-like microcephaly-associated protein	2	0	0.01268	0.0445861	0.00639499	0.0460653	0.0773918	0.0422177	0.09745	0.0577609	0.133068	0.0773918	0.0295377	0.0528639	0.0513659	0.0870023	0	0.0355951	0.00556898	0.00978775	0.0594934	0.0625493	0.0861609	0.0394077	0.0606482	0.0329536
ACAT2	THIC_HUMAN	Acetyl-CoA acetyltransferase, cytosolic	2	0	0.0844501	-0.196309	0.0505897	0.128775	-0.189753	-0.325189	-0.30613	-0.319539	-0.245799	-0.189753	-0.409639	-0.109821	-0.370128	-0.374574	0	0.31984	0.0467379	0.15267	0.0341067	0.158254	0.119254	0.196599	0.142326	0.190005
ACACA	ACACA_HUMAN	Acetyl-CoA carboxylase 1	3	0	-0.0511087	-0.00697855	-0.00189381	-0.0121509	0.0269273	-0.0467533	-0.0686223	-0.0217084	-0.0445633	0.0269273	0.00435532	-0.0616438	-0.0198146	-0.0324124	0	0.334974	0.193019	0.279421	0.3635	0.246684	0.391113	0.267666	0.251449	0.278309
ACTA1	ACTS_HUMAN	Actin, alpha skeletal muscle	1	-1.60171e-16	-0.0546776	-0.0646967	-0.0338511	0.145286	-0.0683668	-0.155151	-0.149041	0.049865	-0.149821	-0.0683668	-0.100473	-0.0843439	0.0837162	-0.295108	0	0	0	0	0	0	0	0	0	0
ACTB	ACTB_HUMAN	Actin, cytoplasmic 1	3	-5.33904e-17	-0.0522482	-0.0884085	-0.0381519	0.0112625	-0.0461572	-0.0484802	-0.00724035	0.0126404	-0.0321587	-0.0461572	0.00376802	0.0811681	0.0507923	-0.0434212	9.2475e-17	0.109033	0.192527	0.0611245	0.223405	0.161338	0.237629	0.203082	0.194622	0.191014
ACTG1	ACTG_HUMAN	Actin, cytoplasmic 2	2	-8.00857e-17	-0.19016	-0.461024	-0.235227	-0.25777	-0.308596	-0.160588	-0.118177	-0.0729876	-0.136183	-0.308596	0.029572	0.342847	0.16224	0.121587	1.13258e-16	0.039108	0.14173	0.07294	0.0308567	0.138046	0.149722	0.0478404	0.0825585	0.252401
ACTG2	ACTH_HUMAN	Actin, gamma-enteric smooth muscle	1	0	0.144391	0.0003045	0.0595451	0.0344783	0.11333	0.00112305	0.0201621	0.0780673	0.142051	0.11333	-0.143267	0.0198576	0.0185222	0.107573	0	0	0	0	0	0	0	0	0	0
ABLIM1	ABLM1_HUMAN	Actin-binding LIM protein 1	1	-1.60171e-16	-0.145551	-0.172882	-0.15743	-0.133611	-0.196285	-0.230156	-0.307697	-0.162274	-0.192877	-0.196285	-0.0846056	-0.134815	-0.00484423	-0.0592657	0	0	0	0	0	0	0	0	0	0
ANLN	ANLN_HUMAN	Actin-binding protein anillin	3	-5.33904e-17	-0.0139535	0.00897228	0.0272874	0.0116909	0.0468185	0.0538161	0.0834969	0.0249812	0.06871	0.0468185	0.0677695	0.0745247	-0.00230627	0.0570191	9.2475e-17	0.0260534	0.0608554	0.0459252	0.0720571	0.131159	0.0473474	0.117829	0.138194	0.0850447
ACTL6A	ACL6A_HUMAN	Actin-like protein 6A	3	-5.33904e-17	0.0380449	-0.191093	0.097309	-0.0310383	0.00738234	-0.21412	-0.0744433	-0.0879468	-0.0459447	0.00738234	-0.252165	0.116649	-0.185256	-0.0149064	9.2475e-17	0.191123	0.241096	0.0815235	0.0860953	0.0127217	0.151766	0.0854679	0.0377112	0.137973
ACTR2	ARP2_HUMAN	Actin-related protein 2	2	0	-0.00931073	0.0615434	0.00504169	-0.046646	-0.0223714	0.179465	0.166224	0.0136158	0.146067	-0.0223714	0.188775	0.10468	0.00857411	0.192713	0	0.0684681	0.170782	0.0979488	0.0693008	0.041979	0.198357	0.0801565	0.136851	0.130215
ARPC3	ARPC3_HUMAN	Actin-related protein 2/3 complex subunit 3	1	0	-0.0344366	-0.0050088	-0.0322602	-0.0433075	-0.0222446	-0.134341	-0.178996	-0.156609	-0.017164	-0.0222446	-0.0999049	-0.173987	-0.124349	0.0261435	0	0	0	0	0	0	0	0	0	0
ARPC4	ARPC4_HUMAN	Actin-related protein 2/3 complex subunit 4	3	0	-0.00104071	0.0660945	0.0667149	0.0374279	-0.0237777	0.0445996	0.144937	0.178592	0.158313	-0.0237777	0.0456403	0.0788424	0.111878	0.120885	0	0.0720209	0.0508846	0.16775	0.0959449	0.129959	0.0702847	0.108576	0.0919336	0.085707
ARPC5	ARPC5_HUMAN	Actin-related protein 2/3 complex subunit 5	3	0	0.0476602	0.0957546	0.0712174	0.0629972	-0.0659211	0.11328	0.135018	0.106972	0.133733	-0.0659211	0.0656199	0.0392639	0.0357542	0.0707353	0	0.196188	0.158562	0.12222	0.182522	0.210638	0.106168	0.118888	0.123888	0.195264
ARPC5L	ARP5L_HUMAN	Actin-related protein 2/3 complex subunit 5-like protein	1	0	-0.296935	-0.270856	-0.0956966	-0.303837	-0.224511	-0.404839	-0.317455	-0.246793	-0.409795	-0.224511	-0.107903	-0.0465994	-0.151096	-0.105958	0	0	0	0	0	0	0	0	0	0
ACTR3	ARP3_HUMAN	Actin-related protein 3	3	-5.33904e-17	-0.113962	-0.142837	-0.165248	-0.0568237	-0.142746	-0.233933	-0.202735	-0.257009	-0.113033	-0.142746	-0.119971	-0.0598975	-0.0917609	-0.0562091	9.2475e-17	0.0935526	0.173141	0.133089	0.146734	0.0450913	0.0744582	0.0616911	0.143309	0.15932
SUB1	TCP4_HUMAN	Activated RNA polymerase II transcriptional coactivator p15	3	-5.33904e-17	0.0860893	0.148149	0.167685	0.0583488	-0.0200853	0.10286	0.157035	0.202721	0.159363	-0.0200853	0.016771	0.00888593	0.0350361	0.101014	9.2475e-17	0.236936	0.191276	0.252673	0.167628	0.113973	0.0845268	0.0950254	0.0927653	0.24067
ASCC3	ASCC3_HUMAN	Activating signal cointegrator 1 complex subunit 3	1	0	-0.370419	-0.511727	-0.372542	-0.206354	-0.42711	-0.274711	-0.472527	-0.18948	-0.564675	-0.42711	0.0957079	0.0392004	0.183062	-0.358321	0	0	0	0	0	0	0	0	0	0
AHSA1	AHSA1_HUMAN	Activator of 90 kDa heat shock protein ATPase homolog 1	2	0	-0.0548434	-0.0464382	0.125551	-0.0511256	0.0163701	-0.0711124	-0.0641031	-0.0877356	-0.0546885	0.0163701	-0.016269	-0.0176649	-0.213286	-0.00356293	0	0.127305	0.0645616	0.269867	0.0607229	0.0312815	0.0591696	0.0014335	0.0362691	0.0617271
ADNP	ADNP_HUMAN	Activity-dependent neuroprotector homeobox protein	1	0	0.187466	0.0261568	0.408931	0.0936258	0.322977	-0.0515237	-0.150185	0.266425	-0.0819633	0.322977	-0.238989	-0.176342	-0.142506	-0.175589	0	0	0	0	0	0	0	0	0	0
APEH	ACPH_HUMAN	Acylamino-acid-releasing enzyme	3	0	-0.0325277	-0.0579147	-0.0677475	-0.0478454	-0.00927477	-0.0828664	-0.0646386	-0.072426	-0.0564767	-0.00927477	-0.0503387	-0.00672388	-0.00467847	-0.00863129	0	0.0932843	0.044969	0.0895164	0.061963	0.0491108	0.0880603	0.0749682	0.091601	0.113281
ACAD9	ACAD9_HUMAN	Acyl-CoA dehydrogenase family member 9, mitochondrial	2	0	-0.0952757	-0.0259167	0.102969	-0.0805291	-5.64526e-05	-0.0258978	-0.0802279	-0.132482	-0.117442	-5.64526e-05	0.0693779	-0.0543112	-0.235451	-0.0369127	0	0.0927704	0.25666	0.172836	0.234927	0.276015	0.114719	0.0235191	0.244072	0.162509
SCD	ACOD_HUMAN	Acyl-CoA desaturase	3	0	-0.00789109	0.0122325	-0.0446297	0.134758	0.0258927	0.0232885	-0.0879424	-0.00985392	0.0236506	0.0258927	0.0311796	-0.100175	0.0347758	-0.111107	0	0.0383225	0.108415	0.0961615	0.0621832	0.0966641	0.112316	0.0637639	0.0314624	0.0639328
ACOT13	ACO13_HUMAN	Acyl-coenzyme A thioesterase 13	1	0	0.127976	0.11615	0.161771	0.0698842	0.179798	0.0760914	0.104052	0.0256909	-0.138396	0.179798	-0.0518842	-0.0120973	-0.13608	-0.20828	0	0	0	0	0	0	0	0	0	0
ACOT9	ACOT9_HUMAN	Acyl-coenzyme A thioesterase 9, mitochondrial	2	0	-0.0241442	-0.0180597	-0.0111406	0.00417276	0.0897894	-0.0628615	0.0186825	-0.112035	-0.0568713	0.0897894	-0.0387173	0.0367422	-0.100895	-0.061044	0	0.031489	0.0455281	0.00585606	0.0846313	0.0169328	0.025279	0.00736719	0.141008	0.0391917
SLC35B2	S35B2_HUMAN	Adenosine 3'-phospho 5'-phosphosulfate transporter 1	1	0	0.105745	0.130319	0.140245	0.213474	0.213301	0.0563531	-0.12545	0.194849	0.0294513	0.213301	-0.0493917	-0.255769	0.0546035	-0.184023	0	0	0	0	0	0	0	0	0	0
AHCY	SAHH_HUMAN	Adenosylhomocysteinase	3	0	-0.165846	-0.215242	-0.328182	-0.311872	-0.143474	-0.181251	-0.119966	-0.103466	-0.099932	-0.143474	-0.0154042	0.0952761	0.224716	0.21194	0	0.254529	0.19955	0.272674	0.250688	0.230692	0.371042	0.329278	0.321072	0.225136
AK2	KAD2_HUMAN	Adenylate kinase 2, mitochondrial	3	0	0.0454139	-0.0290643	0.0959095	0.0823418	0.0399608	-0.033615	-0.00045604	0.0141264	0.0368799	0.0399608	-0.079029	0.0286082	-0.0817831	-0.0454619	0	0.0591629	0.0708032	0.0596735	0.0650702	0.0853403	0.0795503	0.0759371	0.0179992	0.120222
AK9	KAD9_HUMAN	Adenylate kinase 9	2	0	-0.0167473	0.19003	0.0244863	0.0347602	0.0173826	0.158597	0.255102	0.218457	0.246545	0.0173826	0.175345	0.065072	0.19397	0.211785	0	0.197118	0.268743	0.30267	0.487719	0.466881	0.252226	0.213821	0.267629	0.121194
AK1	KAD1_HUMAN	Adenylate kinase isoenzyme 1	2	0	0.019265	0.160357	-0.0923408	0.200752	-0.157598	0.144444	-0.13493	0.130014	-0.0130311	-0.157598	0.125179	-0.295287	0.222355	-0.213783	0	0.15305	0.00425132	0.0624102	0.116927	0.088362	0.112345	0.241806	0.124371	0.0508738
ADSL	PUR8_HUMAN	Adenylosuccinate lyase	3	0	0.0422014	0.0591871	0.0889591	0.0387409	0.048419	-0.133285	-0.0398706	-0.0672512	-0.107608	0.048419	-0.175486	-0.0990577	-0.15621	-0.146349	0	0.129844	0.122804	0.0851782	0.145366	0.103789	0.116695	0.0645262	0.109647	0.0745907
ADSS	PURA2_HUMAN	Adenylosuccinate synthetase isozyme 2	3	0	0.0655078	-0.051649	0.0393973	-0.0115781	0.013256	-0.0344477	-0.0501847	-0.0791804	-0.0571033	0.013256	-0.0999555	0.00146432	-0.118578	-0.0455252	0	0.0661506	0.0317724	0.0251155	0.0700375	0.0728838	0.049468	0.013909	0.167609	0.0330057
CAP1	CAP1_HUMAN	Adenylyl cyclase-associated protein 1	3	-5.33904e-17	-0.0316312	-0.0284173	-0.00753399	-0.0117329	0.0167883	-0.0222541	-0.0541969	0.137936	-0.0104592	0.0167883	0.00937709	-0.0257796	0.14547	0.00127368	9.2475e-17	0.101289	0.1695	0.0411022	0.0234355	0.122076	0.0862735	0.0322214	0.30137	0.117228
SLC25A5	ADT2_HUMAN	ADP/ATP translocase 2	3	0	0.0737106	0.0422798	0.0642848	-0.0116797	0.0118838	0.176089	0.197908	0.057088	0.18477	0.0118838	0.102379	0.155628	-0.00719682	0.196449	0	0.100854	0.194333	0.113279	0.0655601	0.00264859	0.0994372	0.152447	0.114674	0.10322
SLC25A6	ADT3_HUMAN	ADP/ATP translocase 3	3	0	0.0564664	-0.0233662	-0.162052	-0.234279	0.0970834	0.316295	0.399991	0.420836	0.4749	0.0970834	0.259828	0.423358	0.582888	0.709179	0	0.1724	0.181904	0.133081	0.153836	0.281742	0.280663	0.261057	0.205415	0.215104
NUDT9	NUDT9_HUMAN	ADP-ribose pyrophosphatase, mitochondrial	1	0	0.147272	0.178797	0.112402	0.0873976	0.467964	-0.070604	-0.278611	0.174136	0.0425522	0.467964	-0.217876	-0.457408	0.0617341	-0.0448454	0	0	0	0	0	0	0	0	0	0
ARF4	ARF4_HUMAN	ADP-ribosylation factor 4	3	-5.33904e-17	-0.0266678	0.126426	0.0676121	0.0749199	0.0508472	0.0417378	0.0670371	0.00209396	0.0349451	0.0508472	0.0684056	-0.0593884	-0.0655181	-0.0399749	9.2475e-17	0.055577	0.150095	0.160055	0.0690057	0.170798	0.102044	0.134639	0.123279	0.105278
ARF5	ARF5_HUMAN	ADP-ribosylation factor 5	1	0	-0.0858036	-0.0369611	0.0592297	-0.0478988	-0.0626797	-0.0780362	-0.0756968	-0.0226028	-0.0316686	-0.0626797	0.00776745	-0.0387357	-0.0818325	0.0162302	0	0	0	0	0	0	0	0	0	0
ARFGAP2	ARFG2_HUMAN	ADP-ribosylation factor GTPase-activating protein 2	3	0	-0.121196	-0.079115	-0.0185603	0.0102621	-0.121642	-0.197259	-0.158917	-0.129488	-0.196447	-0.121642	-0.0760625	-0.0798022	-0.110927	-0.206709	0	0.232654	0.227031	0.177791	0.208792	0.198627	0.2309	0.218272	0.244014	0.254348
GGA2	GGA2_HUMAN	ADP-ribosylation factor-binding protein GGA2	2	-1.60171e-16	-0.000905246	0.00347586	0.0132493	0.0162535	0.0756852	-0.0358186	-0.0113282	-0.0986375	-0.0337997	0.0756852	-0.0349133	-0.0148041	-0.111887	-0.0500532	0	0.0548817	0.235737	0.192546	0.107413	0.107827	0.303107	0.115559	0.0399098	0.153061
ARL2	ARL2_HUMAN	ADP-ribosylation factor-like protein 2	2	-8.00857e-17	0.0961425	-0.0111545	0.112989	0.0654871	-0.0318686	0.0571101	0.0387189	-0.0177497	-0.112902	-0.0318686	-0.0390324	0.0498734	-0.130738	-0.178389	1.13258e-16	0.0038318	0.0339454	0.024156	0.100921	0.0772911	0.0182357	0.0290592	0.145148	0.123221
AGRN	AGRIN_HUMAN	Agrin	2	0	0.170353	-0.0714117	0.0135967	0.0634566	-0.328902	0.0741799	0.00950468	-0.0633716	-0.183589	-0.328902	-0.0961727	0.0809164	-0.0769683	-0.247046	0	0.364284	0.366743	0.282065	0.342885	0.256922	0.279999	0.337581	0.435697	0.369754
AIP	AIP_HUMAN	AH receptor-interacting protein	3	-5.33904e-17	0.12821	0.173091	0.139822	0.146328	0.158447	0.116302	0.111041	0.135741	-0.0246676	0.158447	-0.0119082	-0.06205	-0.00408121	-0.170996	9.2475e-17	0.0781571	0.0799066	0.0597923	0.00941973	0.0627521	0.18491	0.297398	0.267224	0.274864
AKAP11	AKA11_HUMAN	A-kinase anchor protein 11	1	0	-0.107259	-0.259977	-0.0814953	-0.0913404	-0.012682	-0.130676	-0.0542652	-0.149436	-0.137815	-0.012682	-0.0234179	0.205712	-0.0679412	-0.0464746	0	0	0	0	0	0	0	0	0	0
AKAP2	AKAP2_HUMAN	A-kinase anchor protein 2	2	0	-0.0332832	0.0875696	0.081603	0.235614	-0.0959224	-0.133666	-0.119331	-0.0902002	0.0281702	-0.0959224	-0.100382	-0.206901	-0.171803	-0.207444	0	0.043961	0.186406	0.179408	0.0957466	0.552712	0.00310099	0.139952	0.178558	0.174577
AKAP9	AKAP9_HUMAN	A-kinase anchor protein 9	1	0	-0.299287	-0.351988	-0.0934765	-0.276263	-0.28486	-0.218241	-0.210013	-0.308551	-0.286819	-0.28486	0.0810463	0.141975	-0.215075	-0.0105565	0	0	0	0	0	0	0	0	0	0
AARS	SYAC_HUMAN	Alanine--tRNA ligase, cytoplasmic	3	-5.33904e-17	0.0221541	0.0967419	0.0348971	0.10912	0.0918853	-0.00429989	0.0377317	-0.00284994	0.0437203	0.0918853	-0.026454	-0.0590102	-0.0377471	-0.0653995	9.2475e-17	0.0832579	0.194766	0.113941	0.132578	0.0633988	0.0850734	0.0313146	0.0560299	0.0516391
ADH5	ADHX_HUMAN	Alcohol dehydrogenase class-3	2	-8.00857e-17	0.0545809	0.182657	0.20641	0.0692777	0.113734	0.112743	0.112211	0.0411262	-0.0418532	0.113734	0.0581621	-0.0704458	-0.165284	-0.111131	1.13258e-16	0.0761233	0.0670336	0.228626	0.0677787	0.0948061	0.151766	0.173149	0.0680328	0.0190857
ALDH3B1	AL3B1_HUMAN	Aldehyde dehydrogenase family 3 member B1	1	0	-0.118626	-0.432304	-0.00516408	-0.232989	-0.321487	-0.32327	-0.412803	-0.379833	-0.322074	-0.321487	-0.204644	0.0195008	-0.374669	-0.0890857	0	0	0	0	0	0	0	0	0	0
ALDH1B1	AL1B1_HUMAN	Aldehyde dehydrogenase X, mitochondrial	3	0	0.167358	-0.0500304	0.247943	0.173592	0.0544089	0.113867	0.0991731	0.0592656	0.168244	0.0544089	-0.0534914	0.149204	-0.188678	-0.00534804	0	0.0631383	0.0660123	0.139767	0.070819	0.161154	0.197645	0.00490256	0.0159209	0.18975
ALDH3A1	AL3A1_HUMAN	Aldehyde dehydrogenase, dimeric NADP-preferring	3	0	-0.188394	-0.0636017	-0.050081	-0.0698634	-0.148345	-0.0298417	-0.167472	-0.180971	-0.142381	-0.148345	0.158552	-0.103871	-0.13089	-0.0725177	0	0.171344	0.211245	0.164284	0.154002	0.0778083	0.232936	0.0791574	0.115649	0.152497
AKR1C2	AK1C2_HUMAN	Aldo-keto reductase family 1 member C2	2	0	-0.119945	-0.105715	-0.18016	-0.160752	-0.137345	-0.102973	-0.0182374	-0.149799	-0.0932809	-0.137345	0.016971	0.087478	0.030361	0.0674708	0	0.0239033	0.0889887	0.146497	0.161348	0.0777728	0.0535696	0.097002	0.0798722	0.0186158
AKR1C3	AK1C3_HUMAN	Aldo-keto reductase family 1 member C3	3	0	-0.0322481	-0.125061	-0.170615	-0.14778	-0.1416	-0.0284976	0.0199055	-0.0752751	-0.12148	-0.1416	0.00375045	0.144967	0.0953403	0.0263002	0	0.172965	0.188289	0.171776	0.150669	0.0202322	0.198537	0.204934	0.125933	0.168224
AKR1B1	ALDR_HUMAN	Aldose reductase	2	0	-0.0206855	-0.131194	-0.0906692	-0.0752619	-0.107257	-0.0652207	-0.141915	-0.0498126	-0.129725	-0.107257	-0.0445352	-0.0107205	0.0408566	-0.0544628	0	0.0927003	0.112018	0.166003	0.118103	0.227408	0.207923	0.0852682	0.178652	0.211558
AGPS	ADAS_HUMAN	Alkyldihydroxyacetonephosphate synthase, peroxisomal	1	0	0.228364	0.0272258	0.0964636	-0.0157719	0.245451	-0.142245	-0.0813462	0.205496	-0.0939827	0.245451	-0.370609	-0.108572	0.109032	-0.0782108	0	0	0	0	0	0	0	0	0	0
RETSAT	RETST_HUMAN	All-trans-retinol 13,14-reductase	1	-1.60171e-16	0.127376	0.492913	0.417833	0.177283	0.330417	0.378972	0.575778	0.313014	0.248584	0.330417	0.251597	0.082865	-0.104819	0.071301	0	0	0	0	0	0	0	0	0	0
A2M	A2MG_HUMAN	Alpha-2-macroglobulin	2	0	0.0786213	0.0102598	0.0102771	0.00389345	0.122631	-0.119359	-0.0738226	-0.0972292	0.00465017	0.122631	-0.19798	-0.0840824	-0.107506	0.000756719	0	0.0381176	0.0224279	0.0221633	0.0400276	0.309784	0.0038013	0.0474023	0.0916168	0.0225893
ACTN1	ACTN1_HUMAN	Alpha-actinin-1	3	-5.33904e-17	-0.0262294	-0.028426	-0.0603092	-0.112121	-0.039449	-0.240052	-0.179452	-0.165127	-0.105335	-0.039449	-0.213823	-0.151025	-0.104818	0.00678644	9.2475e-17	0.148733	0.220097	0.0687274	0.111721	0.137258	0.179598	0.261883	0.240082	0.146586
ACTN4	ACTN4_HUMAN	Alpha-actinin-4	3	0	0.0614553	0.0239089	0.00998377	0.0895956	-0.05157	0.0381355	0.049687	-0.00994956	0.0129211	-0.05157	-0.0233198	0.0257781	-0.0199333	-0.0766745	0	0.156037	0.0800531	0.174648	0.121972	0.217004	0.196847	0.197323	0.163873	0.126892
ADD1	ADDA_HUMAN	Alpha-adducin	2	0	-0.14933	-0.0662381	-0.0302635	-0.103586	-0.134151	-0.0911436	-0.194367	-0.183884	-0.213167	-0.134151	0.058186	-0.128129	-0.153621	-0.109581	0	0.25611	0.103293	0.0663925	0.0525178	0.125331	0.0543408	0.0174217	0.0312306	0.0097826
ALDH7A1	AL7A1_HUMAN	Alpha-aminoadipic semialdehyde dehydrogenase	3	0	0.0998201	0.0385194	-0.0181033	-0.0114929	-0.00515879	0.0142767	-0.0318962	-0.0131166	-0.0584982	-0.00515879	-0.0855433	-0.0704157	0.00498676	-0.0470053	0	0.208296	0.227834	0.114377	0.142214	0.125308	0.0521603	0.0690292	0.137274	0.195232
ACTR1A	ACTZ_HUMAN	Alpha-centractin	2	0	0.0597302	0.0796941	0.00837806	0.0801388	0.0598394	-0.00767156	0.060054	0.0815769	0.060567	0.0598394	-0.0674017	-0.01964	0.0731988	-0.0195718	0	0.120621	0.105273	0.0484273	0.0952424	0.0850857	0.0210957	0.0583141	0.0240582	0.0792542
ENSA	ENSA_HUMAN	Alpha-endosulfine	1	-1.60171e-16	-0.244098	-0.224149	-0.283577	-0.218033	-0.326116	-0.260213	-0.257545	-0.27844	-0.229216	-0.326116	-0.016115	-0.0333957	0.00513754	-0.011183	0	0	0	0	0	0	0	0	0	0
ENO1	ENOA_HUMAN	Alpha-enolase	3	0	0.0671174	0.0417063	-0.00285108	0.0573641	-0.021798	0.106555	0.112766	0.0888397	0.137291	-0.021798	0.0394375	0.0710601	0.0916908	0.079927	0	0.122673	0.126206	0.177381	0.190077	0.185362	0.121151	0.107105	0.115929	0.17694
NAPA	SNAA_HUMAN	Alpha-soluble NSF attachment protein	3	0	-0.0321137	0.115913	-0.0184856	0.0319286	0.0519582	0.0651138	-0.00236827	0.000207914	0.0441291	0.0519582	0.0972275	-0.118281	0.0186935	0.0122005	0	0.0441423	0.0730295	0.108431	0.0857962	0.0990306	0.0926105	0.11084	0.0525925	0.0595403
TXLNA	TXLNA_HUMAN	Alpha-taxilin	1	-1.60171e-16	-0.051805	-0.00417398	0.0109725	-0.123603	0.000456019	-0.0768148	-0.0253014	0.0607416	-0.0990903	0.000456019	-0.0250099	-0.0211274	0.0497691	0.0245122	0	0	0	0	0	0	0	0	0	0
PPAT	PUR1_HUMAN	Amidophosphoribosyltransferase	2	0	-0.0202995	0.121928	-0.0449384	-0.0133195	0.0360749	-0.0558142	0.0380884	0.079643	-0.130377	0.0360749	-0.0355147	-0.0838392	0.124581	-0.117057	0	0.0038959	0.225254	0.0823038	0.0308663	0.124748	0.00230265	0.133115	0.126951	0.155934
AIMP1	AIMP1_HUMAN	Aminoacyl tRNA synthase complex-interacting multifunctional protein 1	1	0	0.21283	-0.0480222	0.046302	0.0226973	0.03576	0.183979	0.138564	0.0526611	0.0984215	0.03576	-0.0288504	0.186586	0.00635909	0.0757242	0	0	0	0	0	0	0	0	0	0
AIMP2	AIMP2_HUMAN	Aminoacyl tRNA synthase complex-interacting multifunctional protein 2	1	-1.60171e-16	0.00741456	-0.13601	0.108579	0.131418	0.0387518	0.0354832	0.310995	0.164579	0.0938821	0.0387518	0.0280686	0.447005	0.0560005	-0.0375356	0	0	0	0	0	0	0	0	0	0
APP	A4_HUMAN	Amyloid beta A4 protein	3	0	0.0129949	0.128636	0.150005	0.130111	0.0641118	0.149997	-0.073432	-0.0682937	-0.077093	0.0641118	0.137002	-0.202068	-0.218299	-0.207204	0	0.295859	0.304903	0.209384	0.196103	0.184902	0.0733211	0.163755	0.168291	0.131237
APLP2	APLP2_HUMAN	Amyloid-like protein 2	1	-1.60171e-16	0.0378869	0.130491	0.0053405	0.106098	0.0700269	0.00986187	-0.00595358	0.0408496	-0.0521161	0.0700269	-0.0280251	-0.136444	0.0355091	-0.158214	0	0	0	0	0	0	0	0	0	0
ZFAND5	ZFAN5_HUMAN	AN1-type zinc finger protein 5	1	0	0.193327	0.225523	0.823857	0.0543685	0.451833	0.0284778	0.028673	-0.00278318	0.0168512	0.451833	-0.164849	-0.19685	-0.82664	-0.0375173	0	0	0	0	0	0	0	0	0	0
AMOTL2	AMOL2_HUMAN	Angiomotin-like protein 2	2	-8.00857e-17	0.0341445	0.0408254	0.112397	-0.0544089	0.0609907	0.036811	0.138086	0.332235	0.4213	0.0609907	0.00266651	0.0972606	0.219838	0.475709	1.13258e-16	0.101883	0.233696	0.13018	0.135193	0.0718361	0.13827	0.205432	0.30153	0.255772
RAI14	RAI14_HUMAN	Ankycorbin	3	0	-0.041944	-0.0624536	0.0442393	0.0291885	-0.00543942	0.00334218	0.0123883	-0.05351	-0.114293	-0.00543942	0.0452861	0.0748419	-0.0977493	-0.143482	0	0.179071	0.00826679	0.372005	0.112048	0.10673	0.0896552	0.0868498	0.116399	0.183633
ANKFY1	ANFY1_HUMAN	Ankyrin repeat and FYVE domain-containing protein 1	1	0	-0.160233	-0.0622642	-0.181288	-0.147635	0.000196577	-0.148216	-0.10511	-0.25047	-0.214705	0.000196577	0.0120167	-0.0428463	-0.069182	-0.0670703	0	0	0	0	0	0	0	0	0	0
ANKHD1	ANKH1_HUMAN	Ankyrin repeat and KH domain-containing protein 1	1	0	-0.0561039	-0.134142	-0.217624	-0.014348	-0.224529	-0.0892884	-0.0201529	-0.0344205	-0.323611	-0.224529	-0.0331845	0.11399	0.183203	-0.309263	0	0	0	0	0	0	0	0	0	0
ANKRD17	ANR17_HUMAN	Ankyrin repeat domain-containing protein 17	1	0	-0.114186	-0.0620828	-0.243404	-0.100816	-0.0827066	0.0195047	0.0534267	-0.0458868	-0.0555216	-0.0827066	0.13369	0.115509	0.197517	0.045294	0	0	0	0	0	0	0	0	0	0
ANXA1	ANXA1_HUMAN	Annexin A1	3	0	-0.0154469	0.0372042	0.0599661	0.0904138	0.0031966	0.0601464	0.0967862	0.112711	0.147535	0.0031966	0.0755933	0.059582	0.0527446	0.0571215	0	0.0596184	0.109621	0.113429	0.119906	0.0336914	0.0318824	0.0781121	0.0457532	0.0956999
ANXA11	ANX11_HUMAN	Annexin A11	1	0	0.133582	-0.198954	-0.0632154	-0.0843073	0.17487	-0.146329	0.137632	-0.221861	-0.338118	0.17487	-0.279911	0.336587	-0.158646	-0.253811	0	0	0	0	0	0	0	0	0	0
ANXA2	ANXA2_HUMAN	Annexin A2	3	0	0.0594455	0.0388669	0.157111	0.146203	-0.0028707	0.104149	0.123539	-0.00470244	0.163121	-0.0028707	0.0447032	0.0846719	-0.161814	0.0169186	0	0.11243	0.139256	0.185052	0.146196	0.198092	0.157923	0.134426	0.219147	0.157544
ANXA3	ANXA3_HUMAN	Annexin A3	3	0	-0.0990484	-0.0619925	-0.0530912	-0.0322421	-0.0931577	-0.11099	-0.0981947	-0.129229	-0.116452	-0.0931577	-0.0119419	-0.0362022	-0.0761375	-0.0842096	0	0.173598	0.22536	0.140796	0.150226	0.209032	0.133235	0.0915372	0.242374	0.12435
ANXA4	ANXA4_HUMAN	Annexin A4	1	0	0.170762	0.136066	0.0819852	0.123687	0.25634	0.176389	0.158862	0.141805	0.108896	0.25634	0.00562735	0.022796	0.0598194	-0.0147911	0	0	0	0	0	0	0	0	0	0
ANXA5	ANXA5_HUMAN	Annexin A5	3	0	0.0621177	0.103693	0.10835	0.113989	-0.0241686	0.141262	0.12677	0.100507	0.0949736	-0.0241686	0.0791443	0.0230772	-0.0078426	-0.0190151	0	0.16919	0.154721	0.192216	0.148397	0.190377	0.174429	0.136115	0.138318	0.121518
ANXA6	ANXA6_HUMAN	Annexin A6	3	0	0.135527	-0.0726971	0.0226082	0.121118	0.135346	-0.0272366	0.0545424	0.00821824	0.0135917	0.135346	-0.162763	0.12724	-0.01439	-0.107527	0	0.121106	0.187457	0.156258	0.151061	0.220714	0.0473734	0.113572	0.0383646	0.132593
ANXA7	ANXA7_HUMAN	Annexin A7	2	0	0.111905	0.192405	0.19547	0.0778744	0.19877	-0.0192168	-0.0697304	0.150306	0.0555275	0.19877	-0.131122	-0.262135	-0.0451638	-0.0223469	0	0.209569	0.0938593	0.407603	0.0520738	0.349947	0.118672	0.0655303	0.28561	0.177301
ANXA8	ANXA8_HUMAN	Annexin A8	1	0	-0.0447905	0.0212335	-0.0473137	0.00566792	-0.0760427	-0.0443031	-0.00653943	-0.152524	-0.0493489	-0.0760427	0.000487309	-0.0277729	-0.10521	-0.0550168	0	0	0	0	0	0	0	0	0	0
ANTXR1	ANTR1_HUMAN	Anthrax toxin receptor 1	2	0	0.14383	0.000383865	0.220795	0.0478695	-0.0813711	-0.051402	-0.0649945	-0.160963	0.02039	-0.0813711	-0.195232	-0.0653783	-0.381758	-0.0274794	0	0.0651781	0.0566768	0.134959	0.115094	0.0249126	0.0786221	0.0270561	0.051658	0.010559
MKI67	KI67_HUMAN	Antigen KI-67	3	0	0.0452767	0.0155487	0.0629444	0.0613584	0.0257448	0.127086	0.139048	0.102217	0.117348	0.0257448	0.0818093	0.123499	0.0392726	0.0559893	0	0.0643807	0.110163	0.06248	0.0838113	0.0408399	0.0934756	0.0745916	0.110874	0.162708
AP1B1	AP1B1_HUMAN	AP-1 complex subunit beta-1	2	0	0.00875978	-0.127239	-0.0797593	-0.100265	-0.14916	-0.121866	-0.178139	-0.123684	-0.189494	-0.14916	-0.130626	-0.0508996	-0.0439244	-0.089229	0	0.241604	0.301699	0.210337	0.110117	0.101061	0.112766	0.0577747	0.018304	0.262233
AP1S1	AP1S1_HUMAN	AP-1 complex subunit sigma-1A	1	0	0.190881	-0.0850448	0.00413004	-0.0473482	0.36821	0.0307864	-0.109449	0.066749	-0.146277	0.36821	-0.160095	-0.0244039	0.0626189	-0.098929	0	0	0	0	0	0	0	0	0	0
AP2A2	AP2A2_HUMAN	AP-2 complex subunit alpha-2	1	0	-0.0181354	0.933373	0.177639	0.140314	-0.165024	-0.183464	-0.121162	-0.19367	-0.24307	-0.165024	-0.165329	-1.05454	-0.371309	-0.383384	0	0	0	0	0	0	0	0	0	0
AP2B1	AP2B1_HUMAN	AP-2 complex subunit beta	3	-5.33904e-17	-0.0629393	-0.048038	-0.056743	-0.0963381	0.0632721	-0.00330015	0.0226713	-0.0615372	-0.0349023	0.0632721	0.0596392	0.0707093	-0.00479421	0.0614358	9.2475e-17	0.0197018	0.0216848	0.0384439	0.0434444	0.0101228	0.0168097	0.028825	0.0547708	0.0791819
AP2M1	AP2M1_HUMAN	AP-2 complex subunit mu	1	0	-0.442925	-0.402964	-0.477724	-0.477416	-0.595809	-0.454906	-0.45869	-0.497059	-0.535877	-0.595809	-0.0119812	-0.0557257	-0.0193341	-0.0584604	0	0	0	0	0	0	0	0	0	0
AP2S1	AP2S1_HUMAN	AP-2 complex subunit sigma	2	-8.00857e-17	-0.0391332	-0.0382982	-0.105233	-0.044054	-0.13808	-0.0907304	-0.0757877	-0.102126	-0.11111	-0.13808	-0.0515972	-0.0374894	0.00310732	-0.0670557	1.13258e-16	0.0635218	0.0813469	0.0631091	0.0219474	0.0330821	0.070991	0.0434974	0.00756895	0.0268253
AP3B1	AP3B1_HUMAN	AP-3 complex subunit beta-1	2	0	-0.00258884	0.0416021	-0.0211893	-0.0500983	0.085461	0.122333	0.00314457	-0.081871	0.00582778	0.085461	0.124922	-0.0384575	-0.0606817	0.0559261	0	0.166179	0.0280934	0.1343	0.0243745	0.0237793	0.115201	0.132108	0.0070551	0.036831
AP3M2	AP3M2_HUMAN	AP-3 complex subunit mu-2	1	0	0.149112	0.135487	0.10234	0.135704	0.183042	0.134743	-0.0196147	0.330497	0.0110804	0.183042	-0.0143687	-0.155102	0.228157	-0.124624	0	0	0	0	0	0	0	0	0	0
AIFM1	AIFM1_HUMAN	Apoptosis-inducing factor 1, mitochondrial	1	0	0.110971	0.0634082	0.182928	-0.138682	-0.146013	0.017118	0.0442622	0.110122	0.0824235	-0.146013	-0.093853	-0.0191459	-0.0728059	0.221106	0	0	0	0	0	0	0	0	0	0
AGFG2	AGFG2_HUMAN	Arf-GAP domain and FG repeat-containing protein 2	1	0	0.135446	0.173247	-0.0900908	-0.104775	-0.0298541	0.159137	0.168954	0.0378006	-0.00839163	-0.0298541	0.0236906	-0.00429236	0.127891	0.096383	0	0	0	0	0	0	0	0	0	0
RARS	SYRC_HUMAN	Arginine--tRNA ligase, cytoplasmic	2	0	-0.15545	-0.15296	-0.124378	-0.222828	-0.149645	-0.190164	-0.101892	-0.1998	-0.166907	-0.149645	-0.0347137	0.0510673	-0.0754226	0.0559209	0	0.126808	0.0293186	0.110845	0.281424	0.201722	0.190815	0.22546	0.218903	0.211417
ARMCX2	ARMX2_HUMAN	Armadillo repeat-containing X-linked protein 2	2	0	0.147901	0.14135	0.102154	0.117025	0.0269464	0.197907	0.17494	0.106906	0.0612532	0.0269464	0.0500062	0.0335899	0.00475209	-0.0557715	0	0.0241802	0.0767393	0.0668892	0.0395008	0.0560497	0.0238665	0.0481263	0.114092	0.0233843
ASNS	ASNS_HUMAN	Asparagine synthetase [glutamine-hydrolyzing]	1	0	0.0415217	0.0262172	-0.0330154	0.0112121	0.177404	-0.137291	0.0284129	0.111738	0.0521193	0.177404	-0.178813	0.00219576	0.144753	0.0409072	0	0	0	0	0	0	0	0	0	0
GOT1	AATC_HUMAN	Aspartate aminotransferase, cytoplasmic	2	0	-0.0694411	-0.0864408	-0.05155	-0.0623744	-0.0771849	-0.0645179	-0.106836	-0.0545403	-0.147664	-0.0771849	0.00492322	-0.0203956	-0.00299031	-0.0852899	0	0.194282	0.248388	0.193767	0.132758	0.126986	0.0559444	0.176686	0.145822	0.253244
GOT2	AATM_HUMAN	Aspartate aminotransferase, mitochondrial	3	0	0.0143966	0.0269296	0.0417572	0.0243685	-0.0186279	-0.0334846	-0.0602358	-0.0203539	-0.035443	-0.0186279	-0.0478812	-0.0871653	-0.0621111	-0.0598115	0	0.108039	0.117688	0.0980724	0.102655	0.125437	0.075455	0.0661024	0.0458586	0.0968194
DARS	SYDC_HUMAN	Aspartate--tRNA ligase, cytoplasmic	2	0	-0.0976806	-0.192297	-0.0307546	-0.0374562	-0.0329273	-0.036563	-0.0421681	-0.000398754	-0.1766	-0.0329273	0.0611176	0.150129	0.0303558	-0.139144	0	0.0791774	0.12961	0.00348249	0.00132192	0.00646784	0.0468058	0.118994	0.0282283	0.158248
ASPH	ASPH_HUMAN	Aspartyl/asparaginyl beta-hydroxylase	3	0	0.0906743	-0.0355589	0.0975398	0.166963	0.0937379	0.0727448	0.0265752	-0.0150417	0.0862606	0.0937379	-0.0179295	0.0621341	-0.112581	-0.0807022	0	0.0697536	0.090895	0.143858	0.0878512	0.0628578	0.0429854	0.0654402	0.064972	0.0721189
ATXN10	ATX10_HUMAN	Ataxin-10	3	0	-0.0402993	-0.105047	-0.000874892	0.105495	-0.0661033	-0.0345307	-0.0739963	-0.105635	-0.135978	-0.0661033	0.00576857	0.0310506	-0.10476	-0.241473	0	0.166516	0.147493	0.145887	0.262193	0.0577468	0.0814609	0.12297	0.181068	0.164641
ATXN2L	ATX2L_HUMAN	Ataxin-2-like protein	2	0	-0.00263383	-0.0866063	-0.0937803	-0.114536	0.0672404	0.0422949	-0.00962436	0.0240382	-0.0301231	0.0672404	0.0449287	0.0769819	0.117819	0.084413	0	0.0643502	0.00114614	0.165959	0.017545	0.08344	0.0302122	0.0429562	0.130984	0.0965967
ATL3	ATLA3_HUMAN	Atlastin-3	1	-1.60171e-16	-0.109398	-0.0481647	0.00215504	-0.00648643	-4.61324e-05	0.0464717	-0.120741	-0.132359	-0.133265	-4.61324e-05	0.15587	-0.0725759	-0.134514	-0.126778	0	0	0	0	0	0	0	0	0	0
ATP5F1	AT5F1_HUMAN	ATP synthase F(0) complex subunit B1, mitochondrial	2	0	-0.0379826	0.0305464	-0.0410833	-0.109027	-0.0494874	-0.167949	-0.0754693	-0.120482	-0.0144512	-0.0494874	-0.129966	-0.106016	-0.0793985	0.0945761	0	0.0787438	0.121652	0.180967	0.118138	0.142929	0.0531112	0.0224403	0.183905	0.0825675
ATP5G1	AT5G1_HUMAN	ATP synthase F(0) complex subunit C1, mitochondrial	2	0	0.0857306	0.237338	0.0984211	0.148999	0.0434311	0.21792	0.113515	0.266329	0.316772	0.0434311	0.132189	-0.123823	0.167908	0.167773	0	0.35335	0.553955	0.370921	0.431506	0.471567	0.355605	0.370982	0.330875	0.477756
ATP5A1	ATPA_HUMAN	ATP synthase subunit alpha, mitochondrial	3	0	-0.0196836	0.00896734	-0.0544661	-0.0545913	-0.0246461	0.0343045	0.0909588	0.0283404	-0.0205267	-0.0246461	0.0539881	0.0819914	0.0828065	0.0340646	0	0.0247166	0.0218852	0.0154313	0.0571219	0.042394	0.0916539	0.0962376	0.092647	0.0696172
ATP5B	ATPB_HUMAN	ATP synthase subunit beta, mitochondrial	3	0	0.0188155	0.017976	-0.048787	-0.026994	0.000220659	-0.0795735	-0.0685727	-0.0976494	-0.0611099	0.000220659	-0.098389	-0.0865488	-0.0488624	-0.0341159	0	0.0879264	0.0998198	0.144896	0.057311	0.0506966	0.0681984	0.0140132	0.0537604	0.0712681
ATP5H	ATP5H_HUMAN	ATP synthase subunit d, mitochondrial	2	-8.00857e-17	-0.0167725	-0.0515626	-0.162066	-0.0428083	-0.143158	-0.0533182	-0.0954981	0.0468346	0.00442574	-0.143158	-0.0365457	-0.0439355	0.208901	0.047234	1.13258e-16	0.0176266	0.0452134	0.00559626	0.0137889	0.142679	0.0265778	0.0359089	0.0701623	0.0684215
ATP5D	ATPD_HUMAN	ATP synthase subunit delta, mitochondrial	1	-1.60171e-16	0.064001	0.00476577	0.113239	-0.0148762	0.0262682	0.105209	0.0207382	0.0386599	-0.0114359	0.0262682	0.0412084	0.0159725	-0.0745792	0.00344027	0	0	0	0	0	0	0	0	0	0
ATP5I	ATP5I_HUMAN	ATP synthase subunit e, mitochondrial	3	-5.33904e-17	0.0320943	0.0596806	0.0376176	0.0458643	-0.0563995	0.133984	0.103282	0.203302	0.189716	-0.0563995	0.10189	0.0436016	0.165684	0.143852	9.2475e-17	0.160747	0.17157	0.193933	0.19751	0.120194	0.138021	0.258311	0.0852397	0.110616
ATP5C1	ATPG_HUMAN	ATP synthase subunit gamma, mitochondrial	3	-5.33904e-17	0.0791792	-0.0131991	0.0549205	0.13349	-0.0213042	0.12093	0.121953	0.100783	0.147657	-0.0213042	0.041751	0.135152	0.0458621	0.0141666	9.2475e-17	0.0664886	0.0451813	0.0294752	0.0334256	0.0982999	0.022408	0.0808891	0.0998403	0.129013
ATP5O	ATPO_HUMAN	ATP synthase subunit O, mitochondrial	3	0	0.06677	0.0127967	-0.00396466	-0.0567703	0.10157	-0.000618118	-0.0916501	-0.105982	-0.056955	0.10157	-0.0673881	-0.104447	-0.102017	-0.000184678	0	0.0983044	0.101057	0.0911807	0.0524103	0.166629	0.0934021	0.163131	0.128322	0.207264
ATAD2	ATAD2_HUMAN	ATPase family AAA domain-containing protein 2	1	0	-0.0882415	-0.0854565	-0.287153	-0.637314	-0.411061	-0.279247	-0.547896	-0.131306	-0.609849	-0.411061	-0.191006	-0.462439	0.155847	0.0274644	0	0	0	0	0	0	0	0	0	0
ATAD3A	ATD3A_HUMAN	ATPase family AAA domain-containing protein 3A	1	0	-0.0188765	-0.11475	-0.016163	-0.0804292	-0.037203	-0.0917471	-0.106252	-0.116938	-0.183316	-0.037203	-0.0728706	0.00849873	-0.100775	-0.102886	0	0	0	0	0	0	0	0	0	0
ATAD3C	ATD3C_HUMAN	ATPase family AAA domain-containing protein 3C	1	0	0.0299532	-0.0716494	0.00274476	-0.0823929	-0.00677537	-0.200239	-0.124884	-0.121132	-0.118784	-0.00677537	-0.230192	-0.0532342	-0.123877	-0.0363906	0	0	0	0	0	0	0	0	0	0
ATPIF1	ATIF1_HUMAN	ATPase inhibitor, mitochondrial	2	-8.00857e-17	0.0336189	0.00684923	0.0966037	0.155755	-0.107802	-0.153165	-0.109691	0.0951476	-0.0647353	-0.107802	-0.186783	-0.11654	-0.00145619	-0.22049	1.13258e-16	0.128731	0.153348	0.200491	0.356108	0.164503	0.137339	0.0752401	0.0634867	0.136957
ABCB7	ABCB7_HUMAN	ATP-binding cassette sub-family B member 7, mitochondrial	1	-1.60171e-16	0.179238	0.0981971	-0.246299	0.114007	0.00821604	-0.0797368	-0.0652276	-0.020743	-0.0868088	0.00821604	-0.258975	-0.163425	0.225556	-0.200815	0	0	0	0	0	0	0	0	0	0
ABCC9	ABCC9_HUMAN	ATP-binding cassette sub-family C member 9	1	0	-0.213314	-0.722152	-0.368138	-0.798789	-0.177086	-0.454614	-0.647269	-0.650801	-1.0623	-0.177086	-0.2413	0.0748837	-0.282663	-0.263507	0	0	0	0	0	0	0	0	0	0
ABCE1	ABCE1_HUMAN	ATP-binding cassette sub-family E member 1	3	-5.33904e-17	0.0531461	0.0388374	0.0941341	0.0177888	0.0515065	0.02289	0.042821	-0.00735333	-0.025979	0.0515065	-0.0302561	0.00398353	-0.101487	-0.0437678	9.2475e-17	0.062402	0.0697754	0.081854	0.0496615	0.0578874	0.0438716	0.0793469	0.108101	0.064931
ABCF1	ABCF1_HUMAN	ATP-binding cassette sub-family F member 1	3	0	0.0295952	0.0460498	0.149855	0.179769	0.158205	0.155328	0.0851592	0.146431	0.232251	0.158205	0.125733	0.0391094	-0.00342337	0.0524824	0	0.00626739	0.145334	0.108061	0.122733	0.0671962	0.118356	0.162214	0.168486	0.141969
ABCF2	ABCF2_HUMAN	ATP-binding cassette sub-family F member 2	1	0	0.0865368	0.387372	-0.0506446	0.0737263	0.0885117	0.113503	0.141418	-0.158747	0.147519	0.0885117	0.0269658	-0.245953	-0.108102	0.0737923	0	0	0	0	0	0	0	0	0	0
ACLY	ACLY_HUMAN	ATP-citrate synthase	3	-5.33904e-17	-0.00212985	0.120599	0.004865	0.097137	0.037773	-0.0579731	-0.0389609	-0.0570927	0.0125163	0.037773	-0.0558433	-0.15956	-0.0619577	-0.0846206	9.2475e-17	0.0642568	0.0536215	0.0781222	0.0867178	0.0470818	0.0626619	0.0607349	0.129776	0.0784924
RECQL	RECQ1_HUMAN	ATP-dependent DNA helicase Q1	3	-1.06781e-16	-0.196747	-0.0359323	-0.20124	-0.109119	-0.1535	-0.113715	-0.137447	-0.162427	-0.109515	-0.1535	0.083032	-0.101514	0.0388137	-0.000396258	9.2475e-17	0.0480944	0.422874	0.0269474	0.169763	0.0600852	0.0789295	0.0236035	0.0184733	0.123662
DHX9	DHX9_HUMAN	ATP-dependent RNA helicase A	3	-5.33904e-17	0.00762527	0.0846098	0.190421	0.143789	0.0483254	0.0219953	-0.0201304	-0.0290333	0.0104084	0.0483254	0.0143701	-0.10474	-0.219454	-0.13338	9.2475e-17	0.00258827	0.144683	0.319829	0.221977	0.0144745	0.00277775	0.0292495	0.105451	0.0653823
DDX1	DDX1_HUMAN	ATP-dependent RNA helicase DDX1	2	0	0.155336	-0.0125263	0.410215	0.0107359	0.210361	-0.0854785	-0.00878375	-0.11168	0.111957	0.210361	-0.240815	0.00374252	-0.521895	0.101221	0	0.346814	0.116357	0.635113	0.046742	0.44301	0.113308	0.176141	0.150566	0.261183
DDX18	DDX18_HUMAN	ATP-dependent RNA helicase DDX18	3	-5.33904e-17	0.0209001	0.0147642	-0.0055193	0.0757656	0.0723175	-0.00415984	-0.0346302	0.0400702	-0.0636341	0.0723175	-0.0250599	-0.0493944	0.0455895	-0.1394	9.2475e-17	0.0974711	0.103638	0.122807	0.131723	0.148777	0.105778	0.0677793	0.0719974	0.200637
DDX19A	DD19A_HUMAN	ATP-dependent RNA helicase DDX19A	3	-5.33904e-17	0.0921655	0.00167989	0.177648	-0.0164018	0.126431	-0.16782	-0.0672235	-0.0621609	0.0169607	0.126431	-0.259985	-0.0689034	-0.239809	0.0333625	9.2475e-17	0.109866	0.0714122	0.512999	0.23802	0.16976	0.200771	0.184429	0.181874	0.194975
DDX24	DDX24_HUMAN	ATP-dependent RNA helicase DDX24	3	-1.06781e-16	0.0117634	0.036154	0.00917207	0.0814274	0.0186375	0.0324463	0.0164599	0.0509971	0.0492022	0.0186375	0.0206829	-0.0196941	0.0418251	-0.0322252	9.2475e-17	0.0981585	0.092724	0.0711111	0.067185	0.130046	0.0535077	0.105614	0.046198	0.0819915
DDX39A	DX39A_HUMAN	ATP-dependent RNA helicase DDX39A	3	-1.06781e-16	0.0526599	0.0752379	-0.0584654	-0.0887779	-0.0604505	-0.0267046	-0.0985635	0.0362479	-0.036391	-0.0604505	-0.0793644	-0.173801	0.0947133	0.0523869	9.2475e-17	0.0629717	0.0603487	0.134954	0.073298	0.117733	0.163969	0.227266	0.145056	0.199663
DDX3X	DDX3X_HUMAN	ATP-dependent RNA helicase DDX3X	3	-5.33904e-17	-0.027271	0.0642951	-0.0242868	0.0213531	0.052661	0.180995	0.235536	0.255476	0.209448	0.052661	0.208266	0.171241	0.279763	0.188095	9.2475e-17	0.107401	0.0862638	0.0639838	0.0786308	0.00818242	0.0800677	0.118232	0.139304	0.153342
DDX42	DDX42_HUMAN	ATP-dependent RNA helicase DDX42	2	0	0.132612	0.0552431	0.0236407	0.108916	0.0275708	0.0180197	-0.0285151	0.0744008	0.0183596	0.0275708	-0.114592	-0.0837582	0.05076	-0.0905561	0	0.0404019	0.0128421	0.0415472	0.0567742	0.0150393	0.0274844	0.0903378	0.139887	0.0187471
DDX54	DDX54_HUMAN	ATP-dependent RNA helicase DDX54	1	0	-0.295669	0.286632	-0.206044	-0.182253	0.0313734	-0.447036	-0.154435	-0.383633	-0.487387	0.0313734	-0.151367	-0.441067	-0.177589	-0.305133	0	0	0	0	0	0	0	0	0	0
YME1L1	YMEL1_HUMAN	ATP-dependent zinc metalloprotease YME1L1	2	0	-0.219939	0.409771	-0.215643	0.0751153	-0.104047	-0.118755	-0.185983	-0.172333	-0.22577	-0.104047	0.101183	-0.595754	0.04331	-0.300885	0	0.130589	0.498609	0.233145	0.158325	0.122538	0.240495	0.108102	0.0110016	0.113277
NPR3	ANPRC_HUMAN	Atrial natriuretic peptide receptor 3	1	-1.60171e-16	-0.0426002	-0.0995859	-0.155541	-0.237982	-0.0787299	-0.252488	-0.185108	-0.227253	-0.167117	-0.0787299	-0.209887	-0.0855225	-0.0717116	0.0708651	0	0	0	0	0	0	0	0	0	0
ARID1A	ARI1A_HUMAN	AT-rich interactive domain-containing protein 1A	1	0	0.165907	0.0427134	0.120942	0.243573	0.0365315	0.0754981	0.0884727	0.0952509	0.0723542	0.0365315	-0.0904086	0.0457592	-0.0256915	-0.171218	0	0	0	0	0	0	0	0	0	0
ACKR3	ACKR3_HUMAN	Atypical chemokine receptor 3	1	-1.60171e-16	0.00292174	-0.249098	-0.145761	0.0209271	-0.093669	0.190754	-0.134562	-0.0305937	-0.381228	-0.093669	0.187833	0.114536	0.115167	-0.402155	0	0	0	0	0	0	0	0	0	0
AURKA	AURKA_HUMAN	Aurora kinase A	1	0	-0.172231	-0.228454	-0.154893	-0.153607	-0.205046	-0.185248	-0.232253	-0.20838	-0.280442	-0.205046	-0.0130166	-0.0037987	-0.0534874	-0.126835	0	0	0	0	0	0	0	0	0	0
AURKAIP1	AKIP_HUMAN	Aurora kinase A-interacting protein	1	0	-0.10832	0.769672	-0.337663	0.442393	-0.231785	-0.190464	-0.34315	-0.131321	-0.302966	-0.231785	-0.0821445	-1.11282	0.206341	-0.745359	0	0	0	0	0	0	0	0	0	0
AURKB	AURKB_HUMAN	Aurora kinase B	1	0	0.0141859	0.000530956	0.227782	0.0201452	0.189226	-0.0989058	0.114652	-0.232136	0.0315993	0.189226	-0.113092	0.114121	-0.459918	0.0114541	0	0	0	0	0	0	0	0	0	0
ATG101	ATGA1_HUMAN	Autophagy-related protein 101	1	0	0.0486246	1.96724	-0.145994	0.0637666	0.0532032	0.0343045	0.110927	0.136346	0.103984	0.0532032	-0.0143201	-1.85632	0.28234	0.0402174	0	0	0	0	0	0	0	0	0	0
BAG2	BAG2_HUMAN	BAG family molecular chaperone regulator 2	1	0	-0.12863	0.00291063	-0.229696	-0.362417	-0.0922268	-0.197225	-0.223556	0.0352133	-0.183838	-0.0922268	-0.068595	-0.226466	0.26491	0.178579	0	0	0	0	0	0	0	0	0	0
EPB41L1	E41L1_HUMAN	Band 4.1-like protein 1	1	0	0.0332162	0.0319352	0.130393	0.0591536	-0.257712	-0.0534795	0.0770626	0.0906502	0.0603235	-0.257712	-0.0866957	0.0451274	-0.0397427	0.00116991	0	0	0	0	0	0	0	0	0	0
HSPG2	PGBM_HUMAN	Basement membrane-specific heparan sulfate proteoglycan core protein	3	0	0.000219601	-0.0168025	-0.0106318	-0.0210613	-0.104144	-0.0257171	-0.0136232	-0.0360272	-0.00180098	-0.104144	-0.0259367	0.00317927	-0.0253955	0.0192603	0	0.135229	0.0945448	0.107059	0.0734004	0.0494759	0.103937	0.15591	0.0933087	0.171605
BZW1	BZW1_HUMAN	Basic leucine zipper and W2 domain-containing protein 1	3	0	0.092949	0.155624	0.190467	0.141186	0.154872	0.331621	0.321407	0.405183	0.532291	0.154872	0.238672	0.165783	0.214716	0.391105	0	0.196292	0.0779065	0.109987	0.166959	0.126813	0.304544	0.237861	0.351817	0.280571
BZW2	BZW2_HUMAN	Basic leucine zipper and W2 domain-containing protein 2	1	-1.60171e-16	-0.145735	0.206095	-0.114163	0.0759399	0.138144	0.371292	0.152903	0.200411	0.110715	0.138144	0.517026	-0.0531916	0.314574	0.0347755	0	0	0	0	0	0	0	0	0	0
BSG	BASI_HUMAN	Basigin	3	-5.33904e-17	0.0580082	0.0703387	0.0218268	0.0510475	-0.00591836	0.0979269	0.0574544	-0.0286128	0.132434	-0.00591836	0.0399186	-0.0128842	-0.0504395	0.0813869	9.2475e-17	0.0542923	0.0986727	0.0990792	0.0685118	0.12287	0.150374	0.0852455	0.111421	0.128167
TMBIM6	BI1_HUMAN	Bax inhibitor 1	1	0	-0.0269737	0.0873569	-0.0122928	0.211918	-0.0696195	0.123365	0.0815054	0.241106	0.148025	-0.0696195	0.150338	-0.00585145	0.253398	-0.0638931	0	0	0	0	0	0	0	0	0	0
BCAP31	BAP31_HUMAN	B-cell receptor-associated protein 31	2	0	-0.0940232	-0.165687	-0.100146	-0.0451731	-0.0944549	-0.128928	-0.0143864	-0.078376	-0.203127	-0.0944549	-0.034905	0.151301	0.0217696	-0.157954	0	0.0322406	0.067267	0.0210532	0.0463833	0.121378	0.0289721	0.0363816	0.132836	0.191157
BCLAF1	BCLF1_HUMAN	Bcl-2-associated transcription factor 1	2	0	-0.0519891	0.0504891	0.0255666	0.00428703	0.0715341	0.119279	-0.00870583	0.00783201	-0.0861128	0.0715341	0.171268	-0.059195	-0.0177346	-0.0903999	0	0.00158202	0.175745	0.098681	0.126024	0.0357323	0.039287	0.0819236	0.139972	0.0898771
B4GALT1	B4GT1_HUMAN	Beta-1,4-galactosyltransferase 1	2	0	-0.084664	-0.172197	-0.274782	-0.299354	-0.195106	-0.182932	-0.341752	-0.252026	-0.116702	-0.195106	-0.0982678	-0.169555	0.0227553	0.182652	0	0.266347	0.0383521	0.0407882	0.372405	0.060504	0.05762	0.164618	0.133957	0.315748
ENO3	ENOB_HUMAN	Beta-enolase	1	-1.60171e-16	-0.0582464	-0.179019	-0.110579	-0.195721	-0.0614196	-0.253803	-0.207297	-0.224986	-0.23367	-0.0614196	-0.195556	-0.0282778	-0.114408	-0.0379483	0	0	0	0	0	0	0	0	0	0
BID	BID_HUMAN	BH3-interacting domain death agonist	1	0	-0.0605245	-0.171897	-0.195442	-0.174219	0.222357	-0.223779	-0.198165	-0.112002	-0.269371	0.222357	-0.163254	-0.026268	0.0834397	-0.0951519	0	0	0	0	0	0	0	0	0	0
PAPSS1	PAPS1_HUMAN	Bifunctional 3'-phosphoadenosine 5'-phosphosulfate synthase 1	3	-5.33904e-17	-0.156924	-0.0382727	0.0405194	0.0153534	0.0307902	-0.02954	-0.0830699	0.019939	-0.171023	0.0307902	0.127384	-0.0447972	-0.0205803	-0.186377	9.2475e-17	0.180082	0.269903	0.379566	0.217607	0.279762	0.271655	0.230751	0.27082	0.0481505
COASY	COASY_HUMAN	Bifunctional coenzyme A synthase	1	0	-0.323168	-0.0963867	-0.217661	-0.115119	-0.288903	-0.414265	-0.392979	-0.351077	-0.460639	-0.288903	-0.091097	-0.296593	-0.133415	-0.34552	0	0	0	0	0	0	0	0	0	0
EPRS	SYEP_HUMAN	Bifunctional glutamate/proline--tRNA ligase	3	-5.33904e-17	-0.111977	-0.0413101	-0.14637	-0.0717897	-0.0306932	-0.0674613	-0.0653297	-0.0918124	-0.115679	-0.0306932	0.0445154	-0.0240197	0.0545579	-0.0438894	9.2475e-17	0.169081	0.0694868	0.104775	0.112377	0.114985	0.136765	0.128012	0.105053	0.141541
MTHFD2	MTDC_HUMAN	Bifunctional methylenetetrahydrofolate dehydrogenase/cyclohydrolase, mitochondrial	1	0	0.143015	0.018143	-0.0113449	0.164758	0.117433	-0.0080966	0.104431	-0.00472901	-0.0582694	0.117433	-0.151112	0.0862885	0.00661587	-0.223027	0	0	0	0	0	0	0	0	0	0
ATIC	PUR9_HUMAN	Bifunctional purine biosynthesis protein PURH	3	0	0.00953501	0.0292197	0.0451755	0.0303083	0.0667326	0.13282	0.0855532	-0.00141956	-0.015304	0.0667326	0.123285	0.0563335	-0.0465951	-0.0456123	0	0.129322	0.166543	0.201372	0.149869	0.248457	0.163824	0.184739	0.132549	0.156352
GNE	GLCNE_HUMAN	Bifunctional UDP-N-acetylglucosamine 2-epimerase/N-acetylmannosamine kinase	1	0	0.195226	0.148398	0.257546	0.181872	0.197113	0.127538	0.127514	0.287049	0.199081	0.197113	-0.0676876	-0.0208839	0.0295035	0.0172095	0	0	0	0	0	0	0	0	0	0
BLVRA	BIEA_HUMAN	Biliverdin reductase A	2	-8.00857e-17	0.0288475	-0.0374131	-0.0816442	-0.0910416	-0.0566474	-0.110496	-0.133797	-0.195144	-0.280017	-0.0566474	-0.139344	-0.0963841	-0.1135	-0.188975	1.13258e-16	0.0706339	0.114836	0.139557	0.114316	0.102652	0.0254909	0.0829752	0.144518	0.0600395
BST2	BST2_HUMAN	Bone marrow stromal antigen 2	1	0	-0.108786	0.306091	0.0656144	0.0534553	-0.0166347	0.0249609	0.0178133	0.165704	-0.0327841	-0.0166347	0.133747	-0.288278	0.100089	-0.0862393	0	0	0	0	0	0	0	0	0	0
BMP1	BMP1_HUMAN	Bone morphogenetic protein 1	3	0	-0.0696735	-0.114238	-0.171147	-0.0797656	-0.0964394	-0.169026	-0.151896	-0.0961021	-0.149936	-0.0964394	-0.099353	-0.0376578	0.0750449	-0.0701701	0	0.2264	0.191762	0.207383	0.145375	0.132353	0.266487	0.15175	0.133062	0.180398
ZNHIT6	BCD1_HUMAN	Box C/D snoRNA protein 1	1	0	0.043324	0.184299	0.11933	0.0577538	0.0448272	0.121368	0.0169141	0.12988	0.173652	0.0448272	0.0780443	-0.167385	0.0105499	0.115898	0	0	0	0	0	0	0	0	0	0
BASP1	BASP1_HUMAN	Brain acid soluble protein 1	3	0	0.0411332	0.127894	0.135055	0.18731	-0.0325342	0.130289	0.0569331	0.0846958	0.187135	-0.0325342	0.0891559	-0.0709605	-0.0503587	-0.000174998	0	0.120582	0.0797901	0.120785	0.0788238	0.259189	0.103939	0.175259	0.212169	0.175847
BAIAP2L1	BI2L1_HUMAN	Brain-specific angiogenesis inhibitor 1-associated protein 2-like protein 1	1	0	0.412415	0.276597	0.176758	0.2924	0.587455	0.294652	0.312787	0.333096	0.147901	0.587455	-0.117763	0.0361901	0.156338	-0.1445	0	0	0	0	0	0	0	0	0	0
BRAT1	BRAT1_HUMAN	BRCA1-associated ATM activator 1	1	0	-0.0146312	0.0386812	-0.0422782	-0.144418	0.0271466	-0.0445456	-0.149177	-0.123939	0.046081	0.0271466	-0.0299144	-0.187858	-0.0816603	0.190499	0	0	0	0	0	0	0	0	0	0
BRD3	BRD3_HUMAN	Bromodomain-containing protein 3	1	0	-0.0201561	-0.138207	-0.0469054	0.0158012	-0.115803	-0.213975	-0.375587	-0.382928	-0.385166	-0.115803	-0.193819	-0.23738	-0.336023	-0.400967	0	0	0	0	0	0	0	0	0	0
TNFAIP1	BACD2_HUMAN	BTB/POZ domain-containing adapter for CUL3-mediated RhoA degradation protein 2	1	0	-0.155951	-0.11566	0.0506639	-0.157135	-0.162464	-0.000108746	-0.241828	-0.0893284	-0.142627	-0.162464	0.155842	-0.126168	-0.139992	0.0145081	0	0	0	0	0	0	0	0	0	0
BYSL	BYST_HUMAN	Bystin	1	0	0.101734	0.0595897	0.0647431	0.143053	0.214296	0.0472781	0.0610669	0.0796449	-0.000696494	0.214296	-0.0544563	0.00147714	0.0149018	-0.14375	0	0	0	0	0	0	0	0	0	0
MTHFD1	C1TC_HUMAN	C-1-tetrahydrofolate synthase, cytoplasmic	3	0	-0.00752486	0.0303824	-0.0154151	0.0436329	-0.029602	-0.00996186	-0.0204203	-0.0126556	-0.0182524	-0.029602	-0.002437	-0.0508028	0.00275947	-0.0618853	0	0.0498726	0.0930101	0.0463616	0.0444236	0.0247941	0.0445872	0.0433293	0.123957	0.135394
CAD	PYR1_HUMAN	CAD protein	3	0	0.00575406	-0.0288139	0.060712	0.0586515	0.0506459	0.0388717	0.0188116	0.0386246	-0.0251642	0.0506459	0.0331176	0.0476255	-0.0220874	-0.0838157	0	0.0485721	0.030808	0.127743	0.0234755	0.0641083	0.025566	0.0702884	0.0713175	0.00521805
CDH13	CAD13_HUMAN	Cadherin-13	2	0	-0.0647431	-0.12423	-0.00165916	-0.129308	0.00584456	-0.069706	-0.157792	-0.335679	-0.182503	0.00584456	-0.00496296	-0.0335616	-0.33402	-0.053195	0	0.225516	0.0889546	0.458877	0.39569	0.178774	0.315092	0.16672	0.498497	0.313622
CDH2	CADH2_HUMAN	Cadherin-2	2	-8.00857e-17	0.000407828	-0.0140641	-0.133104	-0.00465256	-0.0615469	0.0557987	-0.0967817	-0.0435577	0.0751782	-0.0615469	0.0553909	-0.0827176	0.0895458	0.0798308	1.13258e-16	0.128617	0.159452	0.155456	0.071725	0.150933	0.0902539	0.291842	0.0303035	0.132224
CHP1	CHP1_HUMAN	Calcineurin B homologous protein 1	3	0	0.0307766	0.0265894	-0.0212619	-0.109496	0.143338	-0.037658	0.0971495	0.0481055	-0.0817961	0.143338	-0.0684347	0.07056	0.0693673	0.0277003	0	0.155865	0.108548	0.13907	0.117965	0.164967	0.101839	0.188922	0.209565	0.182966
CHERP	CHERP_HUMAN	Calcium homeostasis endoplasmic reticulum protein	1	0	0.0812016	-0.0746215	-0.127013	-0.0350036	0.0300992	-0.0515972	0.000755355	-0.0363071	-0.0413877	0.0300992	-0.132799	0.0753768	0.090706	-0.00638418	0	0	0	0	0	0	0	0	0	0
SLC25A13	CMC2_HUMAN	Calcium-binding mitochondrial carrier protein Aralar2	2	0	-0.0252511	0.101854	-0.022109	0.111323	0.0558981	0.0577608	0.0644142	0.0996093	-0.0681507	0.0558981	0.083012	-0.0374398	0.121718	-0.179474	0	0.0132405	0.0545337	0.0454629	0.20542	0.166887	0.0169096	0.0923667	0.0345366	0.101965
SLC25A24	SCMC1_HUMAN	Calcium-binding mitochondrial carrier protein SCaMC-1	1	0	-0.1275	-0.166702	-0.128652	-0.204485	-0.0113056	-0.320657	-0.230692	-0.229476	-0.24924	-0.0113056	-0.193157	-0.0639904	-0.100824	-0.0447543	0	0	0	0	0	0	0	0	0	0
ATP2C1	AT2C1_HUMAN	Calcium-transporting ATPase type 2C member 1	1	0	0.144675	0.131068	0.148675	0.154185	0.211402	0.0123697	-0.0261759	-0.119575	-0.0824129	0.211402	-0.132305	-0.157244	-0.26825	-0.236598	0	0	0	0	0	0	0	0	0	0
CACYBP	CYBP_HUMAN	Calcyclin-binding protein	3	0	0.0094241	0.0776985	0.0972422	0.111133	0.0112972	0.0511362	0.0551922	0.20995	0.13591	0.0112972	0.041712	-0.0225063	0.112708	0.0247766	0	0.0609827	0.152896	0.108917	0.101693	0.150538	0.115522	0.187014	0.21214	0.106562
CALD1	CALD1_HUMAN	Caldesmon	3	-5.33904e-17	0.0565638	0.0588998	0.102645	0.112326	-0.00478078	0.0664256	-0.0395285	0.0686684	0.0873794	-0.00478078	0.00986178	-0.0984283	-0.033977	-0.024947	9.2475e-17	0.0766467	0.170523	0.0616854	0.144735	0.140405	0.0819039	0.151737	0.129096	0.173878
CALM1	CALM_HUMAN	Calmodulin	2	0	-0.0362517	0.0848439	-0.00727894	0.145085	-0.056439	0.0225552	0.0534471	-0.000343166	0.0468612	-0.056439	0.0588069	-0.0313968	0.00693577	-0.0982236	0	0.186289	0.115086	0.163723	0.0357903	0.054179	0.00078101	0.0307754	0.0638147	0.0133563
CANX	CALX_HUMAN	Calnexin	1	0	0.0272255	-0.0450943	0.103679	0.00814808	0.193801	-0.123563	-0.119542	-0.100763	-0.10404	0.193801	-0.150789	-0.0744477	-0.204442	-0.112189	0	0	0	0	0	0	0	0	0	0
CAPNS1	CPNS1_HUMAN	Calpain small subunit 1	1	0	0.0892614	0.041098	0.377222	0.738341	-0.0868428	1.02848	-0.447239	-0.114519	-0.441138	-0.0868428	0.939216	-0.488337	-0.491742	-1.17948	0	0	0	0	0	0	0	0	0	0
CAPN1	CAN1_HUMAN	Calpain-1 catalytic subunit	1	-1.60171e-16	0.185133	0.118281	0.203862	0.0960143	0.175996	0.104901	0.155427	0.0627484	6.02833e-05	0.175996	-0.0802315	0.0371457	-0.141113	-0.095954	0	0	0	0	0	0	0	0	0	0
CAST	ICAL_HUMAN	Calpastatin	3	-5.33904e-17	0.0734375	0.0952726	0.0970887	0.113249	0.0319645	0.0615709	0.073698	0.161355	0.188082	0.0319645	-0.0118666	-0.0215747	0.0642665	0.0748329	9.2475e-17	0.167448	0.265969	0.292166	0.313178	0.202421	0.234818	0.253727	0.287657	0.334177
CNN2	CNN2_HUMAN	Calponin-2	3	0	-0.122543	-0.0809923	-0.022355	0.0342149	-0.0682826	-0.0669632	-0.0184986	0.0978555	0.0969748	-0.0682826	0.0555794	0.0624937	0.12021	0.0627599	0	0.116721	0.182925	0.0363737	0.0935455	0.0863042	0.0683908	0.0876328	0.0511938	0.0907811
CNN3	CNN3_HUMAN	Calponin-3	3	-5.33904e-17	-0.107169	-0.0951352	-0.217964	-0.128481	-0.0373411	-0.22198	-0.135967	-0.0974154	-0.0705408	-0.0373411	-0.114812	-0.040832	0.120549	0.0579405	9.2475e-17	0.254148	0.31522	0.444732	0.237092	0.31212	0.23453	0.409999	0.2495	0.347944
CLSTN1	CSTN1_HUMAN	Calsyntenin-1	2	-8.00857e-17	0.0283924	-0.13032	-0.0467892	-0.041279	-0.093375	-0.107175	-0.125613	-0.139857	-0.168649	-0.093375	-0.135568	0.00470686	-0.0930681	-0.12737	1.13258e-16	0.0885597	0.2355	0.197946	0.0375135	0.0615907	0.104186	0.119538	0.180993	0.0762945
CALU	CALU_HUMAN	Calumenin	2	0	0.0450519	0.127881	0.130545	0.151097	-0.066102	0.057558	0.0569892	0.0563614	-0.0357073	-0.066102	0.0125062	-0.070892	-0.0741838	-0.186804	0	0.00352035	0.0918164	0.0803517	0.0341465	0.0301598	0.0702897	0.0639856	0.0630284	0.0829822
PRKAR1A	KAP0_HUMAN	cAMP-dependent protein kinase type I-alpha regulatory subunit	3	0	-0.0270967	0.0289785	-0.0612129	-0.00720151	-0.0872197	-0.017563	-0.0220316	0.0233762	0.0412061	-0.0872197	0.00953372	-0.0510101	0.0845891	0.0484076	0	0.095403	0.0155484	0.021386	0.0198663	0.0678766	0.0778232	0.0721759	0.0519441	0.0391288
PRKAR1B	KAP1_HUMAN	cAMP-dependent protein kinase type I-beta regulatory subunit	1	0	0.0296573	0.0984071	-0.18559	0.182777	-0.0286372	0.028211	0.00881033	0.124875	0.216783	-0.0286372	-0.00144636	-0.0895967	0.310465	0.0340062	0	0	0	0	0	0	0	0	0	0
ABCC3	MRP3_HUMAN	Canalicular multispecific organic anion transporter 2	1	0	0.0214338	-0.323432	0.0764275	-0.0784435	0.295551	-0.177127	-0.19724	-0.282121	-0.262405	0.295551	-0.198561	0.126193	-0.358548	-0.183962	0	0	0	0	0	0	0	0	0	0
CAPRIN1	CAPR1_HUMAN	Caprin-1	3	0	0.0558118	0.00685642	0.07702	0.0581918	0.0585848	0.0474023	0.0264814	0.0198885	0.0237041	0.0585848	-0.00840954	0.019625	-0.0571315	-0.0344876	0	0.0632336	0.0801775	0.0554977	0.0725342	0.104343	0.0833546	0.14674	0.0581303	0.169147
CPS1	CPSM_HUMAN	Carbamoyl-phosphate synthase [ammonia], mitochondrial	3	0	0.0276942	-0.0189322	-0.0336537	-0.00185093	0.157606	0.0643266	0.040111	0.00783827	0.0283304	0.157606	0.0366325	0.0590432	0.0414919	0.0301813	0	0.0426608	0.0198907	0.0132785	0.0135349	0.0508711	0.0256836	0.0657529	0.0241772	0.0634764
CBR1	CBR1_HUMAN	Carbonyl reductase [NADPH] 1	1	0	-0.113464	-0.174917	-0.0884236	-0.177743	-0.000526827	-0.253369	-0.123645	-0.209308	-0.216384	-0.000526827	-0.139905	0.0512718	-0.120884	-0.0386414	0	0	0	0	0	0	0	0	0	0
CBR3	CBR3_HUMAN	Carbonyl reductase [NADPH] 3	1	0	0.279217	0.481006	0.149765	0.483307	0.41379	0.191827	0.226836	0.679797	0.330233	0.41379	-0.0873895	-0.25417	0.530033	-0.153074	0	0	0	0	0	0	0	0	0	0
CPT1A	CPT1A_HUMAN	Carnitine O-palmitoyltransferase 1, liver isoform	1	0	0.0523158	0.0831419	-0.0427713	-0.0727453	0.125332	0.0321213	0.00450844	0.113469	-0.020338	0.125332	-0.0201944	-0.0786335	0.15624	0.0524073	0	0	0	0	0	0	0	0	0	0
CRTAP	CRTAP_HUMAN	Cartilage-associated protein	1	0	-0.229084	-0.241503	-0.212726	-0.379328	-0.236132	-0.276934	-0.219063	-0.323005	-0.236616	-0.236132	-0.0478492	0.0224397	-0.110279	0.142711	0	0	0	0	0	0	0	0	0	0
CSNK1A1	KC1A_HUMAN	Casein kinase I isoform alpha	2	0	0.310601	0.0907294	0.165575	0.301224	0.178092	0.129959	0.142612	-0.0242597	0.20189	0.178092	-0.180643	0.0518823	-0.189835	-0.0993342	0	0.255767	0.15753	0.158644	0.36247	0.217767	0.00471972	0.229836	0.0372953	0.0729647
CSNK1D	KC1D_HUMAN	Casein kinase I isoform delta	2	0	0.0143661	0.115564	0.0687527	0.0221445	0.0917246	-0.0173164	0.0363135	0.0243499	0.0886237	0.0917246	-0.0316825	-0.0792509	-0.0444028	0.0664791	0	0.0640987	0.0354874	0.0648865	0.0515832	0.0827191	0.0882765	0.1033	0.118438	0.116911
CSNK1E	KC1E_HUMAN	Casein kinase I isoform epsilon	1	0	0.164297	0.0558623	0.0661728	0.0532687	0.370798	0.250981	0.096209	0.23168	0.0632921	0.370798	0.0866845	0.0403468	0.165507	0.0100234	0	0	0	0	0	0	0	0	0	0
CSNK2B	CSK2B_HUMAN	Casein kinase II subunit beta	3	0	0.00226561	-0.136388	-0.105896	-0.0630422	-0.104732	-0.0755837	-0.101418	-0.0797845	-0.187296	-0.104732	-0.0778493	0.0349705	0.0261115	-0.124254	0	0.211968	0.245937	0.274029	0.364818	0.16997	0.288589	0.331671	0.301157	0.309283
CAT	CATA_HUMAN	Catalase	1	0	0.135455	-0.0788117	0.105837	0.0195683	-0.0260258	-0.209173	-0.116774	-0.143056	0.0194775	-0.0260258	-0.344628	-0.0379621	-0.248893	-9.08196e-05	0	0	0	0	0	0	0	0	0	0
CTNNA1	CTNA1_HUMAN	Catenin alpha-1	3	0	0.0137956	0.0650475	0.0481058	0.0878548	0.0599848	0.0593412	0.0530366	0.0530731	0.0692918	0.0599848	0.0455457	-0.0120108	0.00496733	-0.018563	0	0.0462833	0.0636122	0.0856476	0.0822459	0.115684	0.0539269	0.0708199	0.0801019	0.0830928
CTNNB1	CTNB1_HUMAN	Catenin beta-1	3	0	-0.0534548	-0.0689976	-0.108605	-0.0538629	0.171064	-0.117537	-0.0641913	0.0379858	-0.0236251	0.171064	-0.0640827	0.00480632	0.146591	0.0302378	0	0.104208	0.0258706	0.0672031	0.0623447	0.235077	0.0842626	0.0688145	0.0621321	0.113797
CTSD	CATD_HUMAN	Cathepsin D	3	-5.33904e-17	0.0306536	0.054642	0.0623163	0.117938	-0.00102922	-0.00493639	0.00233142	-0.0481442	-0.0297057	-0.00102922	-0.03559	-0.0523105	-0.11046	-0.147643	9.2475e-17	0.0643062	0.0894144	0.0576898	0.0928865	0.0589081	0.0721602	0.0968303	0.151738	0.165837
CTSL	CATL1_HUMAN	Cathepsin L1	2	0	0.0627709	-0.0245522	-0.0541527	-0.0865116	0.0354937	0.0767911	-0.0434168	-0.110559	-0.0531843	0.0354937	0.0140202	-0.0188646	-0.0564068	0.0333273	0	0.135391	0.221586	0.146122	0.28089	0.162499	0.236034	0.0845108	0.162349	0.215642
CNOT1	CNOT1_HUMAN	CCR4-NOT transcription complex subunit 1	1	0	0.0557794	-0.229698	-0.113445	-0.16798	-0.0654449	-0.0422054	-0.225945	-0.227779	-0.0821963	-0.0654449	-0.0979848	0.00375292	-0.114334	0.0857834	0	0	0	0	0	0	0	0	0	0
CNOT2	CNOT2_HUMAN	CCR4-NOT transcription complex subunit 2	1	0	0.100278	0.0012901	-0.0425694	-0.099448	0.116165	-0.137238	-0.180791	-0.0219985	-0.0442838	0.116165	-0.237515	-0.182081	0.0205709	0.0551642	0	0	0	0	0	0	0	0	0	0
CD44	CD44_HUMAN	CD44 antigen	2	0	0.0195821	0.0795338	-0.0582359	0.0550001	-0.114504	-0.000396977	0.0505128	0.00742222	-0.0142521	-0.114504	-0.0199791	-0.029021	0.0656582	-0.0692522	0	0.0443004	0.189013	0.128001	0.0845455	0.0970063	0.00882093	0.125239	0.153219	0.0342231
CDK5RAP2	CK5P2_HUMAN	CDK5 regulatory subunit-associated protein 2	2	-8.00857e-17	-0.0796656	0.164207	-0.0647889	-0.147049	-0.0461566	-0.0868703	-0.166149	0.112355	-0.200294	-0.0461566	-0.00720473	-0.330356	0.177144	-0.0532441	1.13258e-16	0.179119	0.161343	0.0146488	0.0201445	0.174489	0.231482	0.192388	0.240672	0.115569
CDK5RAP3	CK5P3_HUMAN	CDK5 regulatory subunit-associated protein 3	2	0	-0.0236479	0.00406574	-0.043218	0.0213912	0.0654098	0.124958	0.0815501	0.0255718	0.111554	0.0654098	0.148606	0.0774843	0.0687898	0.0901632	0	0.121517	0.0739258	0.0122383	0.0973578	0.0721057	0.0597727	0.0401504	0.0345924	0.00172568
CCAR2	CCAR2_HUMAN	Cell cycle and apoptosis regulator protein 2	1	0	0.0205501	-0.135616	0.00245088	-0.271378	-0.0735734	-0.0512548	-0.269886	-0.231385	-0.294106	-0.0735734	-0.0718049	-0.13427	-0.233836	-0.0227283	0	0	0	0	0	0	0	0	0	0
CCPG1	CCPG1_HUMAN	Cell cycle progression protein 1	2	0	-0.0228206	-0.179664	0.121436	0.17284	-0.243235	-0.185962	-0.192247	-0.306692	0.0526847	-0.243235	-0.163141	-0.0125833	-0.428128	-0.120155	0	0.0363579	0.191882	0.131399	0.207977	0.222102	0.140383	0.221018	0.332651	0.115155
CDC42	CDC42_HUMAN	Cell division control protein 42 homolog	3	-5.33904e-17	0.0505194	0.157806	0.129994	0.180501	0.01047	0.194039	0.234893	0.157072	0.215035	0.01047	0.14352	0.077086	0.0270773	0.034534	9.2475e-17	0.160951	0.175763	0.312654	0.228282	0.105429	0.250157	0.300313	0.278261	0.215046
CDC6	CDC6_HUMAN	Cell division control protein 6 homolog	2	-8.00857e-17	0.0219381	0.176699	0.060307	0.0179865	0.170191	0.0802176	0.0508085	0.110476	0.0980472	0.170191	0.0582795	-0.12589	0.0501694	0.0800607	1.13258e-16	0.0640401	0.300304	0.153353	0.0342644	4.00873e-06	0.037952	0.0164171	0.0481387	0.0915822
CDC5L	CDC5L_HUMAN	Cell division cycle 5-like protein	3	0	0.0210485	0.0316402	0.00283157	0.0608873	0.15301	0.17674	0.0914307	0.199965	0.146041	0.15301	0.155691	0.0597905	0.197133	0.0851535	0	0.0457179	0.0548891	0.0455557	0.00762148	0.126354	0.134808	0.0640709	0.0447112	0.063483
CDC27	CDC27_HUMAN	Cell division cycle protein 27 homolog	1	-1.60171e-16	-0.0692966	-0.0228766	0.0366014	0.0308575	-0.158989	-0.12898	-0.0269304	0.0178798	-0.134427	-0.158989	-0.0596829	-0.00405375	-0.0187216	-0.165285	0	0	0	0	0	0	0	0	0	0
CDCA4	CDCA4_HUMAN	Cell division cycle-associated protein 4	1	0	0.124481	0.179515	0.131571	0.0279021	0.130604	0.0210974	0.11523	0.0458776	-0.0147475	0.130604	-0.103384	-0.0642852	-0.085693	-0.0426496	0	0	0	0	0	0	0	0	0	0
CRABP2	RABP2_HUMAN	Cellular retinoic acid-binding protein 2	3	0	-0.0237469	-0.000572773	0.00517984	-0.0560968	-0.0960027	0.000781731	0.0170746	-0.0654676	-0.068689	-0.0960027	0.0245286	0.0176474	-0.0706474	-0.0125921	0	0.137616	0.146378	0.226169	0.179451	0.0936899	0.105359	0.0605493	0.126798	0.0606882
CENPF	CENPF_HUMAN	Centromere protein F	3	-5.33904e-17	-0.0173458	-0.0521275	-0.00681732	-0.0155196	-0.0130316	-0.0349466	-0.100931	-0.0435619	-0.197736	-0.0130316	-0.0176008	-0.0488038	-0.0367446	-0.182216	9.2475e-17	0.12594	0.22027	0.204771	0.208559	0.0968011	0.164315	0.136757	0.214887	0.159013
CEP170	CE170_HUMAN	Centrosomal protein of 170 kDa	1	0	-0.0170328	0.018868	0.33841	0.49715	0.228396	0.103896	0.0311655	-0.0923684	-0.00898998	0.228396	0.120929	0.0122975	-0.430778	-0.50614	0	0	0	0	0	0	0	0	0	0
CEP57	CEP57_HUMAN	Centrosomal protein of 57 kDa	2	0	-0.149347	0.0134319	-0.30729	-0.145998	-0.00015822	-0.0764344	-0.0732572	-0.00700458	-0.0109609	-0.00015822	0.0729128	-0.0866891	0.300286	0.135037	0	0.0712336	0.0279805	0.141241	0.0290289	0.121912	0.0816627	0.0656944	0.132991	0.122639
CEP85	CEP85_HUMAN	Centrosomal protein of 85 kDa	1	0	-0.0312994	0.133601	0.0389396	0.0379555	0.185544	-0.158176	-0.108086	-0.218475	-0.0592242	0.185544	-0.126877	-0.241688	-0.257414	-0.0971797	0	0	0	0	0	0	0	0	0	0
CEP97	CEP97_HUMAN	Centrosomal protein of 97 kDa	1	-1.60171e-16	-0.279961	0.0161157	-0.174272	-0.199894	-0.0747564	-0.126765	-0.20562	-0.218412	-0.319393	-0.0747564	0.153196	-0.221736	-0.0441408	-0.119499	0	0	0	0	0	0	0	0	0	0
PDE3A	PDE3A_HUMAN	cGMP-inhibited 3',5'-cyclic phosphodiesterase A	3	-5.33904e-17	0.0232437	-0.0172509	-0.000338307	-0.0379053	-0.00441358	0.0261939	0.0539633	0.0279122	0.0252707	-0.00441358	0.00295019	0.0712141	0.0282505	0.063176	9.2475e-17	0.0733073	0.0321411	0.0695188	0.0448633	0.0807572	0.084832	0.0602522	0.161345	0.0398966
CHMP1A	CHM1A_HUMAN	Charged multivesicular body protein 1a	2	-8.00857e-17	-0.0625549	-0.100666	-0.1013	-0.0892926	-0.106029	-0.0849773	-0.0329818	-0.0931969	-0.111156	-0.106029	-0.0224225	0.0676837	0.00810278	-0.0218634	1.13258e-16	0.0728049	0.0556291	0.0766026	0.0277248	0.0623853	0.178194	0.128502	0.0389557	0.0827231
CHMP1B	CHM1B_HUMAN	Charged multivesicular body protein 1b	2	0	0.0746534	0.146886	0.0175888	-0.00119589	0.000378926	0.2043	0.380815	0.394801	0.499524	0.000378926	0.129647	0.233929	0.377212	0.50072	0	0.116811	0.234367	0.0751946	0.254305	0.02352	0.0750769	0.108448	0.186607	0.179543
CHMP2A	CHM2A_HUMAN	Charged multivesicular body protein 2a	1	-1.60171e-16	0.593299	0.24872	1.78744	0.215082	0.799264	-0.117246	-0.0517814	0.0452108	0.227884	0.799264	-0.710545	-0.300501	-1.74223	0.0128017	0	0	0	0	0	0	0	0	0	0
CHMP2B	CHM2B_HUMAN	Charged multivesicular body protein 2b	1	0	0.0730648	-0.0427657	0.0815085	-0.0530369	0.0167174	-0.0158688	-0.0142074	0.114045	-0.0102227	0.0167174	-0.0889337	0.0285582	0.032537	0.0428142	0	0	0	0	0	0	0	0	0	0
CHMP3	CHMP3_HUMAN	Charged multivesicular body protein 3	1	-1.60171e-16	-0.021438	-0.0559265	-0.0591471	-0.0154787	-0.0963023	-0.029477	0.00322481	-0.0687592	-0.0097839	-0.0963023	-0.00803904	0.0591513	-0.00961208	0.00569479	0	0	0	0	0	0	0	0	0	0
CHMP4A	CHM4A_HUMAN	Charged multivesicular body protein 4a	1	0	1.09969	0.364767	2.18953	0.288509	1.16769	-0.0703789	0.0932615	0.105916	0.659845	1.16769	-1.17006	-0.271505	-2.08361	0.371336	0	0	0	0	0	0	0	0	0	0
CHMP4B	CHM4B_HUMAN	Charged multivesicular body protein 4b	2	0	0.0408721	0.00409124	-0.180375	-0.0259246	-0.0794554	-0.0690687	-0.120331	0.0544367	-0.0146655	-0.0794554	-0.109941	-0.124423	0.234812	0.0112591	0	0.070943	0.00133826	0.0468422	0.00263066	0.151975	0.0425368	0.0486623	0.102228	0.0958691
CLIC1	CLIC1_HUMAN	Chloride intracellular channel protein 1	1	0	0.125001	0.0430181	0.124548	0.0456693	-0.0186553	0.135312	0.156534	0.239461	0.148046	-0.0186553	0.0103108	0.113516	0.114913	0.102376	0	0	0	0	0	0	0	0	0	0
CLIC4	CLIC4_HUMAN	Chloride intracellular channel protein 4	1	0	0.104542	0.274724	0.200229	0.244728	0.131323	0.10998	0.273418	0.247871	0.240913	0.131323	0.00543844	-0.00130585	0.0476423	-0.0038151	0	0	0	0	0	0	0	0	0	0
CHRAC1	CHRC1_HUMAN	Chromatin accessibility complex protein 1	1	0	-0.0194425	0.10716	-0.0530739	0.126109	0.0759271	-0.0516666	-0.0678094	0.119125	0.114291	0.0759271	-0.0322242	-0.174969	0.172199	-0.0118178	0	0	0	0	0	0	0	0	0	0
CHAF1B	CAF1B_HUMAN	Chromatin assembly factor 1 subunit B	1	0	-0.258225	-0.110145	-0.0242632	-0.196876	-0.20028	-0.0995155	-0.193051	-0.158702	-0.00601156	-0.20028	0.158709	-0.0829065	-0.134438	0.190864	0	0	0	0	0	0	0	0	0	0
CBX3	CBX3_HUMAN	Chromobox protein homolog 3	3	0	0.0443609	0.0136059	0.0703637	0.0291384	0.022179	-0.014139	0.00192688	0.0402145	0.0480867	0.022179	-0.0584999	-0.011679	-0.0301492	0.0189483	0	0.172159	0.259104	0.130599	0.191401	0.0312312	0.148295	0.163176	0.121343	0.280696
CBX5	CBX5_HUMAN	Chromobox protein homolog 5	3	-5.33904e-17	-0.0212476	0.034464	0.0144152	-0.0616505	0.0344963	-0.0175128	-0.0621062	-0.134368	-0.0334135	0.0344963	0.00373479	-0.0965702	-0.148783	0.028237	9.2475e-17	0.0292724	0.0373295	0.0153206	0.0141924	0.0472515	0.0775541	0.0430554	0.0242718	0.00846585
CHD4	CHD4_HUMAN	Chromodomain-helicase-DNA-binding protein 4	2	-8.00857e-17	-0.0279237	0.399604	0.0482757	0.0307244	0.0323354	0.0248152	0.0288874	-0.0577837	-0.135869	0.0323354	0.052739	-0.370717	-0.106059	-0.166594	1.13258e-16	0.162909	0.604326	0.0867322	0.163104	0.13802	0.134574	0.00842787	0.16153	0.0684024
CHAMP1	CHAP1_HUMAN	Chromosome alignment-maintaining phosphoprotein 1	1	0	-0.067831	-0.159804	-0.010429	0.0743169	-0.235221	-0.0589531	0.0251495	0.0240946	0.144181	-0.235221	0.00887795	0.184953	0.0345236	0.0698638	0	0	0	0	0	0	0	0	0	0
CHTF8	CTF8A_HUMAN	Chromosome transmission fidelity protein 8 homolog isoform 2	2	0	0.0249295	-0.00777054	0.046561	-0.0513888	-0.0209119	-0.0587105	-0.0298841	-0.157149	-0.127084	-0.0209119	-0.08364	-0.0221135	-0.20371	-0.0756947	0	0.0385817	0.0947806	0.0234162	0.165923	0.197122	0.167544	0.126233	0.190879	0.0626618
KIF4A	KIF4A_HUMAN	Chromosome-associated kinesin KIF4A	2	0	-0.0683421	-0.0544376	0.0072496	-0.0866067	0.101013	-0.0290967	-0.0251117	-0.0528878	-0.0777554	0.101013	0.0392454	0.0293259	-0.0601374	0.00885123	0	0.0779579	0.0395429	0.0288648	0.0127878	0.021098	0.109293	0.0281692	0.020264	0.0918146
CS	CISY_HUMAN	Citrate synthase, mitochondrial	3	-5.33904e-17	0.000317429	0.00231352	-0.060388	-0.0237863	0.0626795	0.0271396	0.09246	0.135109	0.0715738	0.0626795	0.0268222	0.0901465	0.195497	0.0953601	9.2475e-17	0.0413018	0.126261	0.0869	0.0241529	0.0908735	0.0933565	0.132962	0.103873	0.162394
SPAG9	JIP4_HUMAN	C-Jun-amino-terminal kinase-interacting protein 4	2	0	0.0353629	0.00896277	-0.00438936	-0.00592571	0.0229808	-0.0476857	-0.0339454	-0.101694	-0.0261895	0.0229808	-0.0830486	-0.0429082	-0.0973049	-0.0202638	0	0.0686922	0.00899281	0.000385601	0.0917349	0.0982247	0.0289293	0.00678516	0.0355709	0.0148118
CLSPN	CLSPN_HUMAN	Claspin	3	0	-0.024739	0.0359884	0.0277778	0.0848359	0.0240982	-0.0111939	0.0190084	0.0142473	0.0918683	0.0240982	0.0135451	-0.01698	-0.0135305	0.00703234	0	0.178392	0.0941371	0.0321456	0.139862	0.0917305	0.143201	0.117037	0.101947	0.131993
BHLHE40	BHE40_HUMAN	Class E basic helix-loop-helix protein 40	2	0	0.132367	-0.112118	0.0386795	-0.117991	0.0419486	0.15028	0.360173	0.475877	0.367079	0.0419486	0.017913	0.472291	0.437197	0.48507	0	0.183414	0.205339	0.434097	0.166913	0.181087	0.0784584	0.112779	0.141574	0.0102621
CLTC	CLH1_HUMAN	Clathrin heavy chain 1	3	0	0.0193085	-0.050017	-0.0178464	-0.00359048	-0.01921	0.00817013	-0.0201073	-0.0832082	-0.0514499	-0.01921	-0.0111383	0.0299098	-0.0653618	-0.0478595	0	0.118535	0.0484443	0.108118	0.072492	0.109133	0.0715163	0.144217	0.148328	0.0220932
CLINT1	EPN4_HUMAN	Clathrin interactor 1	1	0	-0.0697072	0.257838	0.200064	0.146805	-0.395257	0.059554	0.0653541	0.198657	0.0957114	-0.395257	0.129261	-0.192483	-0.00140709	-0.0510937	0	0	0	0	0	0	0	0	0	0
CLTA	CLCA_HUMAN	Clathrin light chain A	3	0	0.0272939	0.0670074	-0.150426	-0.0629191	-0.070793	-0.00401175	-0.0522298	0.0289782	-0.0287213	-0.070793	-0.0313056	-0.119237	0.179404	0.0341978	0	0.108581	0.109649	0.182325	0.123718	0.113122	0.111213	0.131802	0.153048	0.118713
NUDT21	CPSF5_HUMAN	Cleavage and polyadenylation specificity factor subunit 5	2	0	-0.226928	-0.155975	-0.167282	-0.0836492	-0.198184	-0.105627	-0.0901229	-0.0914588	-0.128011	-0.198184	0.121301	0.0658517	0.0758229	-0.0443617	0	0.0043967	0.0740593	0.167206	0.00543477	0.00192391	0.147893	0.106019	0.111994	0.118159
CPSF7	CPSF7_HUMAN	Cleavage and polyadenylation specificity factor subunit 7	1	0	0.243768	-0.158405	0.103927	-0.00877992	-0.290227	0.24285	0.316304	0.25478	0.189766	-0.290227	-0.00091883	0.474709	0.150853	0.198546	0	0	0	0	0	0	0	0	0	0
CSTF1	CSTF1_HUMAN	Cleavage stimulation factor subunit 1	1	0	-0.0429349	-0.147058	-0.128497	-0.183634	-0.0569251	-0.0660774	-0.128506	-0.124604	-0.324506	-0.0569251	-0.0231425	0.0185524	0.00389253	-0.140872	0	0	0	0	0	0	0	0	0	0
CSTF2	CSTF2_HUMAN	Cleavage stimulation factor subunit 2	3	-5.33904e-17	-0.0907612	-0.0559088	-0.0610991	-0.0409363	-0.0205416	-0.117433	-0.0700056	-0.0359568	-0.129409	-0.0205416	-0.026672	-0.0140968	0.0251423	-0.0884731	9.2475e-17	0.0509187	0.0413772	0.0959893	0.154802	0.099047	0.166383	0.0666055	0.0848968	0.152913
CSTF2T	CSTFT_HUMAN	Cleavage stimulation factor subunit 2 tau variant	1	0	0.103176	-0.0413966	0.607663	-0.158571	0.170047	-0.0407887	0.0148823	0.0890695	-0.116764	0.170047	-0.143965	0.0562789	-0.518594	0.0418071	0	0	0	0	0	0	0	0	0	0
CLASP1	CLAP1_HUMAN	CLIP-associating protein 1	2	0	-0.00200333	0.0604926	-0.00466877	0.0436518	-0.128099	0.124365	0.0667969	-0.0955111	0.0139414	-0.128099	0.126369	0.00630431	-0.0908423	-0.0297103	0	0.117809	0.113646	0.283121	0.225366	0.0767776	0.189166	0.218605	0.107228	0.0837275
CLU	CLUS_HUMAN	Clusterin	3	0	0.0590259	0.129098	0.0590123	0.12397	-0.0499898	0.10849	0.0975878	0.00286043	0.0633671	-0.0499898	0.049464	-0.0315104	-0.0561519	-0.0606026	0	0.10261	0.0903977	0.0664466	0.112695	0.212744	0.0511251	0.0706842	0.182108	0.0971125
COPA	COPA_HUMAN	Coatomer subunit alpha	3	0	-0.0168974	-0.0361155	0.0884758	-0.033142	-0.0140618	-0.0605774	-0.0400975	-0.059627	-0.0151788	-0.0140618	-0.04368	-0.00398193	-0.148103	0.0179632	0	0.159385	0.107187	0.241214	0.120789	0.0586078	0.0321388	0.0460151	0.0751329	0.130369
COPB1	COPB_HUMAN	Coatomer subunit beta	3	0	-0.132763	-0.063654	-0.113111	-0.0296842	0.00915003	-0.00378113	-0.119514	-0.0835517	-0.0935076	0.00915003	0.128981	-0.0558604	0.0295589	-0.0638233	0	0.144064	0.125006	0.126065	0.14985	0.0765762	0.0818878	0.114152	0.120525	0.10065
COPB2	COPB2_HUMAN	Coatomer subunit beta'	3	0	-0.0989212	-0.164783	0.103464	0.068516	-0.0914575	-0.00967208	-0.0219	-0.00830314	-0.0428219	-0.0914575	0.0892491	0.142883	-0.111767	-0.111338	0	0.0996532	0.2162	0.307106	0.339143	0.0277068	0.116131	0.0788667	0.103823	0.115744
ARCN1	COPD_HUMAN	Coatomer subunit delta	3	-5.33904e-17	0.0404334	0.105397	0.0860878	0.0733651	0.109319	0.0522544	-0.0478354	0.0560625	0.00346629	0.109319	0.011821	-0.153232	-0.0300253	-0.0698988	9.2475e-17	0.120269	0.0344088	0.128968	0.0641316	0.113531	0.0772877	0.0456145	0.146024	0.26025
COPG1	COPG1_HUMAN	Coatomer subunit gamma-1	3	-5.33904e-17	0.00853837	0.0549623	0.0573626	0.0493605	0.0836297	0.00435053	0.0776289	0.0371978	0.0412476	0.0836297	-0.00418785	0.0226666	-0.0201648	-0.00811284	9.2475e-17	0.0303115	0.0206423	0.0495167	0.0775044	0.0631546	0.039078	0.0804679	0.115396	0.128099
COPZ1	COPZ1_HUMAN	Coatomer subunit zeta-1	1	0	-0.0218053	0.0708319	0.0891047	0.0704263	-0.0843291	0.101823	0.0671477	-0.0445944	-0.0220378	-0.0843291	0.123628	-0.00368417	-0.133699	-0.0924641	0	0	0	0	0	0	0	0	0	0
CFL1	COF1_HUMAN	Cofilin-1	3	0	0.00400792	0.0598097	0.0825639	0.0665518	-0.12612	0.0763428	0.0780389	0.0697523	0.167556	-0.12612	0.0723348	0.0182291	-0.0128116	0.101004	0	0.170364	0.15955	0.178428	0.164824	0.281079	0.188834	0.223158	0.191757	0.196095
CFL2	COF2_HUMAN	Cofilin-2	2	0	0.0258031	0.0719316	0.0956615	0.130204	-0.0737588	0.0479371	0.0594688	0.100804	0.125003	-0.0737588	0.0221339	-0.0124628	0.0051425	-0.00520173	0	0.0717302	0.102789	0.0218745	0.109765	0.123565	0.130813	0.0985983	0.0584702	0.151969
STAG2	STAG2_HUMAN	Cohesin subunit SA-2	1	0	-0.0624396	0.177219	0.0527477	0.02383	0.0410792	0.104605	0.0965697	0.0640705	0.066473	0.0410792	0.167045	-0.0806488	0.0113227	0.042643	0	0	0	0	0	0	0	0	0	0
CCDC124	CC124_HUMAN	Coiled-coil domain-containing protein 124	3	-5.33904e-17	-0.0393773	0.0513903	-0.044606	-0.0591261	0.00612377	0.0421972	0.0093967	0.0411203	-0.062551	0.00612377	0.0815745	-0.0419936	0.0857264	-0.00342487	9.2475e-17	0.0932275	0.122822	0.100359	0.146758	0.171266	0.136306	0.234036	0.194485	0.121038
CCDC137	CC137_HUMAN	Coiled-coil domain-containing protein 137	1	0	0.219215	0.213032	0.167132	0.205376	0.265357	0.211458	-0.115775	-0.0122401	0.0553843	0.265357	-0.00775669	-0.328807	-0.179372	-0.149992	0	0	0	0	0	0	0	0	0	0
CCDC50	CCD50_HUMAN	Coiled-coil domain-containing protein 50	1	0	-0.11048	-0.118398	-0.051194	-0.255542	-0.0910334	-0.0766642	0.0182594	0.17701	0.132755	-0.0910334	0.0338163	0.136657	0.228204	0.388297	0	0	0	0	0	0	0	0	0	0
CCDC6	CCDC6_HUMAN	Coiled-coil domain-containing protein 6	1	0	0.010636	-0.0603899	-0.145593	0.0812188	-0.273968	-0.184102	-0.0692824	-0.275209	-0.0384683	-0.273968	-0.194738	-0.00889246	-0.129615	-0.119687	0	0	0	0	0	0	0	0	0	0
CCDC80	CCD80_HUMAN	Coiled-coil domain-containing protein 80	2	0	-0.0570675	-0.0303797	-0.0767129	-0.0733853	0.012185	0.00980911	-0.0973534	-0.0998671	-0.0997649	0.012185	0.0668766	-0.0669736	-0.0231542	-0.0263796	0	0.0966883	0.21853	0.0571055	0.233651	0.310569	0.0908582	0.212791	0.168045	0.173045
CCDC86	CCD86_HUMAN	Coiled-coil domain-containing protein 86	3	-1.06781e-16	0.0559992	-0.0085825	-0.000791912	0.00139634	0.18718	0.0414291	-0.16763	0.0979209	0.0321724	0.18718	-0.0145701	-0.159047	0.0987128	0.0307761	9.2475e-17	0.532483	0.433977	0.57493	0.221989	0.485582	0.338235	0.474912	0.246107	0.294862
CHCHD2	CHCH2_HUMAN	Coiled-coil-helix-coiled-coil-helix domain-containing protein 2, mitochondrial	2	0	-0.0656886	0.0184385	-0.138504	-0.109246	-0.0134466	-0.0996026	-0.0123059	-0.10032	-0.0702689	-0.0134466	-0.033914	-0.0307443	0.0381837	0.0389768	0	0.0192278	0.169465	0.0417593	0.21812	0.0750827	0.0921482	0.171667	0.219198	0.0804906
CHCHD3	CHCH3_HUMAN	Coiled-coil-helix-coiled-coil-helix domain-containing protein 3, mitochondrial	2	-8.00857e-17	-0.0268548	-0.0579076	-0.0606727	-0.135188	-0.0990875	-0.0630161	-0.106422	-0.00423795	-0.0916285	-0.0990875	-0.0361613	-0.0485145	0.0564348	0.0435596	1.13258e-16	0.0614105	0.161183	0.105046	0.214827	0.0192703	0.267684	0.189609	0.0816509	0.154998
CSDE1	CSDE1_HUMAN	Cold shock domain-containing protein E1	3	0	-0.0030015	-0.0712451	-0.0400666	-0.0543872	0.0468976	-0.124589	-0.0929293	-0.0983182	-0.0790234	0.0468976	-0.121587	-0.0216842	-0.0582516	-0.0246361	0	0.0284366	0.0498083	0.0332718	0.00994724	0.0662224	0.0614695	0.0536983	0.00323708	0.0626442
COL1A1	CO1A1_HUMAN	Collagen alpha-1(I) chain	3	0	0.0244207	-0.043793	0.0168763	0.184837	-0.055969	-0.0786908	-0.0529926	-0.0579749	-0.116589	-0.055969	-0.103111	-0.00919961	-0.0748512	-0.301426	0	0.0777468	0.0559684	0.0958766	0.463758	0.0216452	0.0616388	0.044911	0.0298602	0.139102
COL3A1	CO3A1_HUMAN	Collagen alpha-1(III) chain	3	-1.06781e-16	0.0780791	-0.00585789	0.073765	-0.00219141	0.113277	-0.162506	-0.164004	-0.102357	-0.132618	0.113277	-0.240585	-0.158146	-0.176122	-0.130426	9.2475e-17	0.108316	0.0280751	0.133878	0.110061	0.101529	0.0263825	0.0394806	0.0818807	0.118358
COL5A1	CO5A1_HUMAN	Collagen alpha-1(V) chain	3	0	0.0878295	0.0301776	0.0234756	0.0452629	0.0639096	-0.0286601	-0.0905145	-0.0503107	-0.0153862	0.0639096	-0.11649	-0.120692	-0.0737863	-0.0606491	0	0.0808796	0.0450153	0.133951	0.165757	0.117314	0.162597	0.125664	0.115718	0.0438083
COL12A1	COCA1_HUMAN	Collagen alpha-1(XII) chain	3	0	0.0160752	0.0341805	-0.000725625	0.0268408	0.0202028	-0.0216802	-0.0164799	-0.104807	-0.0962237	0.0202028	-0.0377553	-0.0506603	-0.104081	-0.123064	0	0.00706482	0.0565026	0.0809417	0.0955716	0.0934639	0.0518557	0.022415	0.0296228	0.0623571
COL14A1	COEA1_HUMAN	Collagen alpha-1(XIV) chain	1	0	0.0309023	-0.305917	-0.228721	-0.194697	-0.160275	-0.138786	-0.254819	-0.257184	-0.280002	-0.160275	-0.169689	0.0510975	-0.0284633	-0.0853047	0	0	0	0	0	0	0	0	0	0
COL25A1	COPA1_HUMAN	Collagen alpha-1(XXV) chain	1	0	0.113475	-0.00688969	0.0756582	0.0711799	0.0616624	-0.0104514	0.00128262	0.0306495	0.0232735	0.0616624	-0.123926	0.00817231	-0.0450087	-0.0479064	0	0	0	0	0	0	0	0	0	0
COL4A2	CO4A2_HUMAN	Collagen alpha-2(IV) chain	3	0	-0.0169717	-0.106146	-0.0347047	-0.0954449	-0.00670699	-0.199188	-0.247484	-0.266125	-0.219766	-0.00670699	-0.182216	-0.141337	-0.23142	-0.124321	0	0.0789157	0.124107	0.138326	0.181231	0.172772	0.156313	0.181694	0.250604	0.0821406
COL4A4	CO4A4_HUMAN	Collagen alpha-4(IV) chain	1	0	0.306367	0.170413	0.244754	0.0387021	0.287953	0.144668	-0.0220803	0.255778	-0.290039	0.287953	-0.161699	-0.192493	0.0110242	-0.328741	0	0	0	0	0	0	0	0	0	0
NCAPD2	CND1_HUMAN	Condensin complex subunit 1	3	-5.33904e-17	-0.0438128	0.0435136	-0.0695547	-0.00914378	0.132388	-0.00197274	-0.0381303	-0.0916889	-0.116185	0.132388	0.0418401	-0.0816439	-0.0221342	-0.107041	9.2475e-17	0.134632	0.115591	0.0417389	0.0285112	0.0463176	0.139832	0.110724	0.0288168	0.175287
CTGF	CTGF_HUMAN	Connective tissue growth factor	3	0	0.0194224	-0.0298777	-0.10863	-0.439607	0.0527117	0.64253	1.10392	0.989404	0.830437	0.0527117	0.623107	1.1338	1.09803	1.27004	0	0.149879	0.270854	0.1791	0.177575	0.20662	0.352387	0.477616	0.431346	0.361016
COG6	COG6_HUMAN	Conserved oligomeric Golgi complex subunit 6	1	0	0.30482	0.204921	0.109632	-0.0633845	-0.193623	0.0542549	-0.0877921	0.0856348	-0.305957	-0.193623	-0.250565	-0.292713	-0.0239969	-0.242572	0	0	0	0	0	0	0	0	0	0
FAM120A	F120A_HUMAN	Constitutive coactivator of PPAR-gamma-like protein 1	1	0	-0.0226509	-0.0589495	-0.138044	-0.177235	-0.0883609	-0.0344925	-0.0564318	-0.174608	-0.278017	-0.0883609	-0.0118416	0.00251769	-0.0365641	-0.100781	0	0	0	0	0	0	0	0	0	0
GPS1	CSN1_HUMAN	COP9 signalosome complex subunit 1	2	0	0.0749228	0.215175	0.0596558	0.15316	0.130871	0.0117739	-0.080811	0.0962061	-0.0506996	0.130871	-0.0631489	-0.295986	0.0365502	-0.20386	0	0.0702844	0.0196007	0.0282253	0.192487	0.0658651	0.0736216	0.0269677	0.130871	0.132067
COPS3	CSN3_HUMAN	COP9 signalosome complex subunit 3	2	0	-0.0570659	-0.12733	-0.102384	-0.0572498	0.0157893	-0.278357	-0.252103	-0.113512	-0.217622	0.0157893	-0.221291	-0.124773	-0.0111283	-0.160372	0	0.192086	0.106845	0.0226371	0.140971	0.27461	0.0480202	0.0493488	0.249463	0.180154
H2AFY	H2AY_HUMAN	Core histone macro-H2A.1	3	0	0.0872264	0.125852	0.0898152	0.165379	0.0637173	0.105538	0.120665	0.149618	0.139485	0.0637173	0.018312	-0.00518715	0.0598029	-0.0258938	0	0.162036	0.238284	0.133659	0.186314	0.162987	0.149495	0.220894	0.171217	0.220803
CORO1B	COR1B_HUMAN	Coronin-1B	3	0	-0.110398	-0.0418944	-0.117007	-0.0721681	-0.168396	-0.105048	-0.175982	-0.169214	-0.125593	-0.168396	0.00534929	-0.134087	-0.0522073	-0.0534246	0	0.189817	0.101708	0.229232	0.145743	0.340277	0.278542	0.36266	0.368493	0.316739
CORO1C	COR1C_HUMAN	Coronin-1C	3	0	0.0612039	0.0387294	0.176256	0.102459	0.0697962	0.0181783	0.162319	0.114391	0.153536	0.0697962	-0.0430256	0.123589	-0.0618653	0.0510767	0	0.0608026	0.0777588	0.101471	0.0013503	0.00474007	0.104929	0.0485283	0.138887	0.0311489
NR2F2	COT2_HUMAN	COUP transcription factor 2	1	0	0.098232	-0.0943966	-0.157013	-0.204137	-0.000656859	-0.154048	-0.156259	-0.329077	-0.283919	-0.000656859	-0.25228	-0.0618626	-0.172064	-0.0797815	0	0	0	0	0	0	0	0	0	0
CKB	KCRB_HUMAN	Creatine kinase B-type	3	0	0.0296025	-0.0322113	0.0129625	0.00802472	0.0171002	-0.0346071	-0.022305	0.016761	-0.117066	0.0171002	-0.0642096	0.00990628	0.00379858	-0.125091	0	0.0654702	0.043557	0.0867617	0.0167617	0.104082	0.10729	0.10498	0.0890678	0.132097
CTBP1	CTBP1_HUMAN	C-terminal-binding protein 1	2	-8.00857e-17	-0.00240632	-0.140167	-0.127393	-0.139594	-0.275609	-0.278947	-0.328201	-0.356581	-0.371886	-0.275609	-0.276541	-0.188034	-0.229188	-0.232292	1.13258e-16	0.139081	0.255434	0.246743	0.120199	0.0695918	0.164869	0.143217	0.124628	0.267785
CTPS1	PYRG1_HUMAN	CTP synthase 1	2	0	-0.0561459	-0.0416062	-0.109165	-0.00935079	-0.0986364	-0.0821503	-0.0806229	0.0228738	0.00929213	-0.0986364	-0.0260044	-0.0390167	0.132039	0.0186429	0	0.0598472	0.0757522	0.190597	0.0258624	0.13123	0.053196	0.0677381	0.0803378	0.015726
CTTNBP2NL	CT2NL_HUMAN	CTTNBP2 N-terminal-like protein	3	-5.33904e-17	-0.0639564	-0.0601704	0.0297159	0.00358576	0.0291903	-0.0434994	0.0409314	0.0070465	0.201987	0.0291903	0.020457	0.101102	-0.0226694	0.198401	9.2475e-17	0.137646	0.129984	0.316598	0.14198	0.14271	0.139883	0.127157	0.058558	0.0870563
CUL2	CUL2_HUMAN	Cullin-2	1	0	0.136442	-0.178565	0.522822	-0.0998261	-0.0331669	-0.342778	-0.285115	-0.0193295	-0.0884927	-0.0331669	-0.47922	-0.10655	-0.542152	0.0113335	0	0	0	0	0	0	0	0	0	0
CUL3	CUL3_HUMAN	Cullin-3	1	0	-0.0465859	0.0190204	-0.141076	-0.138054	-0.263019	-0.272025	-0.18129	0.02729	-0.270862	-0.263019	-0.225439	-0.20031	0.168366	-0.132808	0	0	0	0	0	0	0	0	0	0
CUL4B	CUL4B_HUMAN	Cullin-4B	1	0	0.00247249	0.0610043	0.0525697	-0.230728	0.0667317	-0.0358078	-0.275221	0.0542044	-0.186065	0.0667317	-0.0382803	-0.336225	0.00163463	0.0446628	0	0	0	0	0	0	0	0	0	0
CAND1	CAND1_HUMAN	Cullin-associated NEDD8-dissociated protein 1	2	-8.00857e-17	0.0246554	-0.105431	-0.00403115	-0.0240047	0.0096226	-0.176534	-0.113631	-0.0954415	-0.156549	0.0096226	-0.20119	-0.00820037	-0.0914103	-0.132545	1.13258e-16	0.0200591	0.041863	0.119833	0.0156745	0.117276	0.0702436	0.0506122	0.0603338	0.0604654
ATF1	ATF1_HUMAN	Cyclic AMP-dependent transcription factor ATF-1	1	0	-0.179825	-0.287686	-0.111112	-0.151588	0.00144689	-0.0278734	0.0851159	0.206374	0.25667	0.00144689	0.151951	0.372802	0.317486	0.408259	0	0	0	0	0	0	0	0	0	0
ATF3	ATF3_HUMAN	Cyclic AMP-dependent transcription factor ATF-3	2	-8.00857e-17	-0.166199	-0.212797	-0.301852	-0.555455	-0.547956	0.330543	1.50473	1.41568	1.0685	-0.547956	0.496742	1.71753	1.71753	1.62396	1.13258e-16	0.0353074	0.174714	0.273241	0.465327	0.367624	0.141303	0.0405205	0.278358	0.0482541
ATF6	ATF6A_HUMAN	Cyclic AMP-dependent transcription factor ATF-6 alpha	3	-5.33904e-17	0.0741525	-0.0254313	-0.0136067	0.0217864	-0.0313013	0.00980061	-0.0448992	0.102041	-0.0322129	-0.0313013	-0.0643519	-0.0194679	0.115648	-0.0539993	9.2475e-17	0.0349444	0.148659	0.113699	0.0744284	0.16721	0.238178	0.102841	0.154159	0.304764
CREB1	CREB1_HUMAN	Cyclic AMP-responsive element-binding protein 1	1	0	0.0902861	0.190878	0.0839664	0.102705	0.162743	0.319662	0.232783	0.4249	0.536818	0.162743	0.229376	0.0419044	0.340933	0.434114	0	0	0	0	0	0	0	0	0	0
CCNA2	CCNA2_HUMAN	Cyclin-A2	2	0	-0.171902	-0.139909	-0.18964	-0.144544	-0.127554	-0.225884	-0.257153	-0.267994	-0.267624	-0.127554	-0.0539818	-0.117244	-0.0783533	-0.12308	0	0.0721099	0.114603	0.100284	0.12882	0.221868	0.154689	0.155879	0.161967	0.212593
CDK1	CDK1_HUMAN	Cyclin-dependent kinase 1	2	0	-1.21638	-1.02473	-0.581791	-1.16845	-1.00865	-0.860275	-1.02523	-0.19645	-1.1053	-1.00865	0.356104	-0.000499332	0.385341	0.0631521	0	1.54141	1.65775	1.10809	1.71414	1.49346	1.22631	1.5055	0.374474	1.54533
CDK11A	CD11A_HUMAN	Cyclin-dependent kinase 11A	1	0	0.0178383	0.0179142	0.135852	-0.00270064	-0.00127376	-0.0277646	0.00190588	-0.0786065	-0.157215	-0.00127376	-0.045603	-0.0160083	-0.214459	-0.154514	0	0	0	0	0	0	0	0	0	0
CDK2	CDK2_HUMAN	Cyclin-dependent kinase 2	1	0	-0.0764915	0.071144	-0.117473	-0.0533389	-0.0626394	0.0162534	0.0178193	0.0923753	-0.00788027	-0.0626394	0.0927449	-0.0533247	0.209848	0.0454587	0	0	0	0	0	0	0	0	0	0
CDK4	CDK4_HUMAN	Cyclin-dependent kinase 4	1	-1.60171e-16	0.0348435	0.200912	-0.0547315	0.0765859	0.00390851	0.0158684	-0.0368656	0.131495	-0.162337	0.00390851	-0.0189752	-0.237777	0.186227	-0.238923	0	0	0	0	0	0	0	0	0	0
CDKN2C	CDN2C_HUMAN	Cyclin-dependent kinase 4 inhibitor C	1	0	-0.0622945	0.129891	0.243712	-0.113146	-0.0533163	0.122849	-0.00122905	0.0260334	-0.150226	-0.0533163	0.185144	-0.13112	-0.217679	-0.0370803	0	0	0	0	0	0	0	0	0	0
CDK9	CDK9_HUMAN	Cyclin-dependent kinase 9	1	0	0.315537	0.0146258	0.519963	-0.288284	-0.0972972	-0.265436	-0.0923958	0.404641	-0.210841	-0.0972972	-0.580973	-0.107022	-0.115322	0.0774431	0	0	0	0	0	0	0	0	0	0
CDKN2A	CD2A2_HUMAN	Cyclin-dependent kinase inhibitor 2A, isoform 4	2	0	-0.0235563	0.230973	0.0103342	0.016216	-0.129891	0.0843825	0.0928322	-0.0072057	0.0183383	-0.129891	0.107939	-0.138141	-0.0175399	0.00212222	0	0.209258	0.292197	0.189213	0.066547	0.0432851	0.0665348	0.302842	0.259772	0.254899
CST3	CYTC_HUMAN	Cystatin-C	1	0	-0.0515354	-0.0614859	-0.0865	0.113958	-0.0947403	0.00605359	-0.069535	-0.0917491	-0.0191682	-0.0947403	0.057589	-0.00804906	-0.00524913	-0.133126	0	0	0	0	0	0	0	0	0	0
CSRP1	CSRP1_HUMAN	Cysteine and glycine-rich protein 1	1	0	0.221318	0.421032	0.367437	0.362059	0.207697	0.169869	0.268404	0.527973	0.543059	0.207697	-0.0514493	-0.152628	0.160536	0.181	0	0	0	0	0	0	0	0	0	0
CRIP1	CRIP1_HUMAN	Cysteine-rich protein 1	1	0	-0.00364663	0.228923	0.141504	0.136326	0.196051	0.0960181	0.183423	0.0565838	0.271291	0.196051	0.0996647	-0.0454998	-0.0849197	0.134965	0	0	0	0	0	0	0	0	0	0
CYBRD1	CYBR1_HUMAN	Cytochrome b reductase 1	1	0	0.0447975	0.380428	0.216381	0.399536	-0.0499231	0.2062	-0.00241969	0.372194	-0.0208883	-0.0499231	0.161402	-0.382848	0.155813	-0.420425	0	0	0	0	0	0	0	0	0	0
UQCRC1	QCR1_HUMAN	Cytochrome b-c1 complex subunit 1, mitochondrial	3	0	0.0475839	0.0618937	0.00407223	-0.0192771	0.10899	-0.0752984	-0.0752444	0.0220457	-0.014289	0.10899	-0.122882	-0.137138	0.0179735	0.00498802	0	0.064508	0.029223	0.0490962	0.0536918	0.0618149	0.0209298	0.0979137	0.144295	0.0701742
UQCRC2	QCR2_HUMAN	Cytochrome b-c1 complex subunit 2, mitochondrial	3	-5.33904e-17	9.83868e-05	-0.0758393	-0.0844626	-0.0282099	0.0146747	0.050619	0.0415224	-0.0569316	-0.027315	0.0146747	0.0505206	0.117362	0.027531	0.0008949	9.2475e-17	0.0777977	0.0363868	0.0743279	0.0475377	0.0975554	0.15526	0.0460422	0.0945592	0.0363788
UQCRB	QCR7_HUMAN	Cytochrome b-c1 complex subunit 7	2	-8.00857e-17	0.138092	0.146574	-0.0287304	-0.100788	-0.0300341	0.176261	0.153364	0.0986302	0.238452	-0.0300341	0.0381682	0.0067905	0.127361	0.33924	1.13258e-16	0.204859	0.0772756	0.291895	0.225902	0.221476	0.0211877	0.207778	0.196449	0.00149399
UQCR10	QCR9_HUMAN	Cytochrome b-c1 complex subunit 9	1	0	0.0149587	0.142928	0.179139	0.258755	0.028661	0.0552411	0.0726067	0.0226053	0.0611662	0.028661	0.0402824	-0.0703208	-0.156534	-0.197589	0	0	0	0	0	0	0	0	0	0
COX14	COX14_HUMAN	Cytochrome c oxidase assembly protein COX14	2	-8.00857e-17	0.207444	0.205844	0.0252156	-0.0339508	0.252582	0.067954	0.112501	0.0245507	-0.00761726	0.252582	-0.13949	-0.0933431	-0.000664904	0.0263336	1.13258e-16	0.275165	0.211685	0.023443	0.258244	0.474623	0.0323166	0.0697405	0.0788331	0.230703
COX4I1	COX41_HUMAN	Cytochrome c oxidase subunit 4 isoform 1, mitochondrial	3	0	-0.144815	-0.18338	0.0189409	-0.0596851	-0.0685252	-0.145661	-0.0583168	-0.0497186	-0.0517369	-0.0685252	-0.00084606	0.125064	-0.0686594	0.00794816	0	0.0684719	0.124407	0.18983	0.0549698	0.17637	0.18026	0.222256	0.0861108	0.248261
COX5A	COX5A_HUMAN	Cytochrome c oxidase subunit 5A, mitochondrial	1	0	0.00134076	0.532635	-0.00267462	0.0389067	0.0524161	-0.0398346	-0.0123483	0.0265112	0.0389705	0.0524161	-0.0411754	-0.544983	0.0291859	6.38495e-05	0	0	0	0	0	0	0	0	0	0
COX5B	COX5B_HUMAN	Cytochrome c oxidase subunit 5B, mitochondrial	3	0	-0.118015	0.0606746	0.00958902	-0.0361409	-0.0214036	-0.115968	-0.138096	-0.0840189	-0.0457023	-0.0214036	0.00204719	-0.198771	-0.0936079	-0.00956139	0	0.0215866	0.205032	0.0424069	0.154181	0.065077	0.0600659	0.0813808	0.116714	0.0821098
COX6C	COX6C_HUMAN	Cytochrome c oxidase subunit 6C	3	0	0.0497403	0.0846634	0.0771528	0.24001	0.081263	0.0422721	0.123564	0.164947	0.118141	0.081263	-0.00746818	0.0389002	0.087794	-0.121868	0	0.136498	0.189619	0.0551257	0.183115	0.201915	0.0767013	0.0619215	0.0725609	0.130028
CYC1	CY1_HUMAN	Cytochrome c1, heme protein, mitochondrial	1	0	0.0861285	0.0412402	0.0521615	-0.0577915	0.180706	-0.171347	-0.114638	0.00768723	-0.208073	0.180706	-0.257475	-0.155878	-0.0444743	-0.150282	0	0	0	0	0	0	0	0	0	0
ACO1	ACOC_HUMAN	Cytoplasmic aconitate hydratase	1	0	-0.080451	0.557355	0.109371	0.238819	0.106763	-0.0141861	-0.0797958	-0.163719	0.00159246	0.106763	0.0662648	-0.637151	-0.27309	-0.237227	0	0	0	0	0	0	0	0	0	0
DYNC1H1	DYHC1_HUMAN	Cytoplasmic dynein 1 heavy chain 1	2	0	-0.0874402	-0.0920364	-0.0804491	-0.108941	-0.0376698	-0.185967	-0.300268	-0.231805	-0.238554	-0.0376698	-0.0985265	-0.208232	-0.151356	-0.129613	0	0.142171	0.0903668	0.0709676	0.175871	0.126426	0.0586422	0.0765167	0.0634237	0.221761
DYNC1I2	DC1I2_HUMAN	Cytoplasmic dynein 1 intermediate chain 2	3	0	-0.0706849	-0.115111	-0.180854	-0.0226247	-0.108064	-0.0431437	-0.0969974	0.0106226	-0.0459944	-0.108064	0.0275412	0.018114	0.191477	-0.0233697	0	0.198683	0.482382	0.409869	0.376385	0.211094	0.153692	0.337092	0.294644	0.28682
DYNC1LI2	DC1L2_HUMAN	Cytoplasmic dynein 1 light intermediate chain 2	2	-8.00857e-17	0.00721815	0.348374	-0.0277169	0.100597	-0.0236236	0.0101815	-0.0508353	0.108933	-0.0746526	-0.0236236	0.00296331	-0.399209	0.13665	-0.175249	1.13258e-16	0.190924	0.353852	0.0881353	0.151004	0.045661	0.185918	0.190031	0.141483	0.0707204
CYFIP1	CYFP1_HUMAN	Cytoplasmic FMR1-interacting protein 1	3	0	-0.027109	0.0137364	0.0484982	-0.0692609	-0.0500392	-0.0656407	-0.0924677	-0.048692	-0.106694	-0.0500392	-0.0385317	-0.106204	-0.0971902	-0.0374331	0	0.0273642	0.0955907	0.100778	0.0625504	0.0231579	0.0492778	0.0939768	0.112109	0.037881
CKAP2	CKAP2_HUMAN	Cytoskeleton-associated protein 2	2	0	-0.059167	-0.0106592	0.0639714	0.230407	0.0287103	-0.00164505	0.0545772	-0.0257899	-0.0288475	0.0287103	0.057522	0.0652363	-0.0897614	-0.259254	0	0.178547	0.049598	0.2247	0.15083	0.191626	0.028175	0.141457	0.0666129	0.195972
CKAP2L	CKP2L_HUMAN	Cytoskeleton-associated protein 2-like	1	0	-0.156342	-0.0777012	-0.127218	-0.0146635	-0.209816	-0.0171089	-0.11215	-0.0884272	-0.0988965	-0.209816	0.139233	-0.0344486	0.0387909	-0.084233	0	0	0	0	0	0	0	0	0	0
CKAP4	CKAP4_HUMAN	Cytoskeleton-associated protein 4	3	0	0.130619	0.0416208	0.364032	0.0677922	0.0114759	0.0233485	-0.0402737	-0.0213048	0.0454388	0.0114759	-0.10727	-0.0818945	-0.385337	-0.0223534	0	0.0544268	0.0611264	0.45983	0.0737432	0.109518	0.0278495	0.0875579	0.130602	0.0693712
CKAP5	CKAP5_HUMAN	Cytoskeleton-associated protein 5	2	0	-0.0357337	-0.0307267	0.0210187	-0.0914031	-0.0240328	-0.101733	-0.0288327	-0.102569	-0.136337	-0.0240328	-0.065999	0.00189401	-0.123588	-0.0449343	0	0.0583983	0.0775731	0.028009	0.021718	0.0275068	0.164077	0.00962611	0.0175279	0.292605
ACOT7	BACH_HUMAN	Cytosolic acyl coenzyme A thioester hydrolase	1	0	-0.168235	-0.392248	-0.277699	-0.236181	-0.253245	-0.260939	-0.218474	-0.185919	-0.520783	-0.253245	-0.0927042	0.173774	0.0917809	-0.284602	0	0	0	0	0	0	0	0	0	0
PLA2G4A	PA24A_HUMAN	Cytosolic phospholipase A2	1	0	-0.300274	-0.399576	-0.29879	-0.294402	-0.162093	-0.28953	-0.368912	-0.366859	-0.554393	-0.162093	0.0107441	0.0306643	-0.068069	-0.259991	0	0	0	0	0	0	0	0	0	0
PHGDH	SERA_HUMAN	D-3-phosphoglycerate dehydrogenase	3	0	0.0188173	0.0504966	-0.0142129	0.000309266	-0.0871708	0.0521708	0.0441345	0.0273946	-0.0214365	-0.0871708	0.0333535	-0.00636211	0.0416075	-0.0217457	0	0.0471093	0.063667	0.0198349	0.0507526	0.0541183	0.0513874	0.0872959	0.0615682	0.0792193
DCAF13	DCA13_HUMAN	DDB1- and CUL4-associated factor 13	2	0	0.0418195	0.0114454	0.0754582	0.0724194	0.14004	-0.0107231	0.0345905	0.0893166	0.135557	0.14004	-0.0525426	0.0231451	0.0138584	0.0631372	0	0.062146	0.129026	0.161491	0.121051	0.000885638	0.175727	0.115103	0.240942	0.160257
DDT	DOPD_HUMAN	D-dopachrome decarboxylase	1	0	-0.0889953	-0.134493	0.0813405	-0.125338	-0.127759	-0.113875	-0.0386827	-0.194357	-0.305338	-0.127759	-0.0248794	0.0958106	-0.275698	-0.18	0	0	0	0	0	0	0	0	0	0
DIDO1	DIDO1_HUMAN	Death-inducer obliterator 1	2	0	-0.153533	-0.109069	-0.135994	-0.243974	-0.139152	-0.102921	-0.187557	-0.128562	-0.136658	-0.139152	0.0506114	-0.0784888	0.0074321	0.107317	0	0.265705	0.184046	0.304333	0.418437	0.318342	0.128379	0.2929	0.287608	0.287575
DHRS4	DHRS4_HUMAN	Dehydrogenase/reductase SDR family member 4	2	0	-0.00685614	0.104245	-0.0987343	0.00135757	-0.0927593	-0.182535	-0.198369	-0.181396	-0.292572	-0.0927593	-0.175679	-0.302613	-0.082662	-0.293929	0	0.0964437	0.230518	0.178722	0.0131014	0.0938008	0.0557626	0.0793222	0.0104314	0.226932
ECH1	ECH1_HUMAN	Delta(3,5)-Delta(2,4)-dienoyl-CoA isomerase, mitochondrial	3	0	0.040185	0.0375214	0.00611127	0.0159116	0.0502932	-0.0800439	0.0297269	-0.021962	-0.0317162	0.0502932	-0.120229	-0.00779446	-0.0280732	-0.0476277	0	0.102924	0.0851476	0.0648612	0.0621238	0.0827928	0.100894	0.0371505	0.138323	0.106951
ALDH18A1	P5CS_HUMAN	Delta-1-pyrroline-5-carboxylate synthase	2	0	-0.11522	-0.0826273	-0.0861345	-0.149521	-0.046657	-0.129834	-0.112303	-0.132092	-0.209475	-0.046657	-0.0146146	-0.0296753	-0.0459578	-0.0599539	0	0.0646117	0.143225	0.159175	0.105229	0.131533	0.253579	0.14203	0.142944	0.127207
DTL	DTL_HUMAN	Denticleless protein homolog	2	0	-0.0192098	-0.135152	0.0447267	-0.0795174	0.0106294	0.0787633	0.0515701	0.0147257	0.107039	0.0106294	0.0979731	0.186722	-0.030001	0.186556	0	0.0139062	0.0674239	0.0626774	0.016546	0.022319	0.0368242	0.0186072	0.0475916	0.0873224
DCK	DCK_HUMAN	Deoxycytidine kinase	2	0	0.0393672	-0.0424225	-0.0960021	-0.128949	-0.157321	-0.0107311	-0.0392927	-0.0567711	-0.119371	-0.157321	-0.0500982	0.00312982	0.039231	0.00957782	0	0.0766052	0.0168369	0.103297	0.0013135	0.0885731	0.0599233	0.0162294	0.0234261	0.0851926
DHPS	DHYS_HUMAN	Deoxyhypusine synthase	1	0	0.00623695	-0.1313	-0.128554	-0.209176	-0.0840811	-0.0501515	-0.171167	-0.216399	-0.165	-0.0840811	-0.0563885	-0.0398674	-0.0878446	0.0441768	0	0	0	0	0	0	0	0	0	0
DNTTIP1	TDIF1_HUMAN	Deoxynucleotidyltransferase terminal-interacting protein 1	1	0	0.030674	0.159471	0.278871	0.00558076	0.102157	-0.0293505	-0.145219	-0.0732307	0.0553843	0.102157	-0.0600245	-0.30469	-0.352101	0.0498035	0	0	0	0	0	0	0	0	0	0
DNTTIP2	TDIF2_HUMAN	Deoxynucleotidyltransferase terminal-interacting protein 2	3	-5.33904e-17	0.163253	0.156098	0.180095	0.140075	0.186032	0.132268	0.145393	0.146573	0.162263	0.186032	-0.0309849	-0.0107052	-0.0335212	0.0221874	9.2475e-17	0.0842723	0.0446866	0.0788575	0.0487827	0.0488381	0.0968961	0.120861	0.128533	0.177276
DUT	DUT_HUMAN	Deoxyuridine 5'-triphosphate nucleotidohydrolase, mitochondrial	3	0	-0.0201843	0.136908	0.0234583	0.0743469	-0.0866288	0.0477111	0.0341289	0.0964641	0.0778742	-0.0866288	0.0678954	-0.102779	0.0730058	0.00352735	0	0.0799536	0.0387124	0.0514364	0.105048	0.0246817	0.0677611	0.0404991	0.0484735	0.0752126
DSG2	DSG2_HUMAN	Desmoglein-2	2	-8.00857e-17	0.125017	0.149389	0.289535	0.140783	0.175753	0.042704	0.0313277	0.204488	-0.00539368	0.175753	-0.0823131	-0.118062	-0.0850472	-0.146177	1.13258e-16	0.0430946	0.0137568	0.159961	0.0847124	0.00066565	0.011248	0.0988547	0.139937	0.178474
DSTN	DEST_HUMAN	Destrin	3	0	0.0805219	0.0865558	0.138926	0.123591	0.0610216	0.0740899	0.141919	-0.0185045	0.070688	0.0610216	-0.00643194	0.0553629	-0.157431	-0.0529033	0	0.169976	0.307867	0.0952323	0.258757	0.271766	0.253043	0.361011	0.233885	0.109501
DRG1	DRG1_HUMAN	Developmentally-regulated GTP-binding protein 1	1	0	0.116279	0.00294728	0.417682	0.0244383	0.0844186	-0.0612724	0.0554976	0.195093	-0.111005	0.0844186	-0.177552	0.0525503	-0.222589	-0.135444	0	0	0	0	0	0	0	0	0	0
DRG2	DRG2_HUMAN	Developmentally-regulated GTP-binding protein 2	2	-8.00857e-17	0.0230244	0.00627203	-0.0736039	-0.0665272	-0.0430676	-0.106143	-0.170038	-0.104601	-0.1371	-0.0430676	-0.129167	-0.17631	-0.0309971	-0.070573	1.13258e-16	0.228054	0.0781405	0.222205	0.153953	0.177838	0.100829	0.156595	0.183337	0.262248
DGKD	DGKD_HUMAN	Diacylglycerol kinase delta	1	0	0.168713	0.146027	0.241802	0.0964316	0.100284	-0.0632234	0.051367	0.125508	0.250112	0.100284	-0.231936	-0.0946601	-0.116293	0.153681	0	0	0	0	0	0	0	0	0	0
DHFR	DYR_HUMAN	Dihydrofolate reductase	3	-5.33904e-17	-0.157743	-0.110803	-0.130267	-0.0834882	-0.127695	-0.157198	-0.217851	-0.193086	-0.200849	-0.127695	0.000545442	-0.107048	-0.0628191	-0.117361	9.2475e-17	0.125269	0.143137	0.171669	0.173605	0.166721	0.148766	0.0617129	0.0881336	0.0987448
DLD	DLDH_HUMAN	Dihydrolipoyl dehydrogenase, mitochondrial	3	0	-0.0882224	-0.0561102	-0.0767112	-0.0783096	-0.0716773	-0.0356622	-0.0891303	-0.0404166	-0.0308695	-0.0716773	0.0525601	-0.0330201	0.0362946	0.0474402	0	0.0370501	0.070611	0.0199133	0.0232571	0.077922	0.0176585	0.0636351	0.0657056	0.0143561
DLAT	ODP2_HUMAN	Dihydrolipoyllysine-residue acetyltransferase component of pyruvate dehydrogenase complex, mitochondrial	2	-8.00857e-17	0.0992099	0.0497573	-0.0209916	0.0171476	-0.10979	-0.0390926	-0.0752862	-0.00387388	-0.0918476	-0.10979	-0.138302	-0.125044	0.0171177	-0.108995	1.13258e-16	0.217509	0.0994057	0.0639406	0.0739059	0.100786	0.088526	0.15307	0.0941654	0.152812
DLST	ODO2_HUMAN	Dihydrolipoyllysine-residue succinyltransferase component of 2-oxoglutarate dehydrogenase complex, mitochondrial	2	0	0.0906502	0.0943975	0.103236	0.158757	0.104572	0.111664	0.102079	0.060375	0.0458205	0.104572	0.0210133	0.00768119	-0.0428609	-0.112937	0	0.0610336	0.0795967	0.0824689	0.0225124	0.151205	0.027113	0.0186639	0.063486	0.0244439
DPYSL2	DPYL2_HUMAN	Dihydropyrimidinase-related protein 2	3	0	0.0470912	0.107188	0.0436	0.0712548	0.0162637	0.0744941	0.0811602	0.0483941	0.0384537	0.0162637	0.0274029	-0.0260274	0.00479406	-0.032801	0	0.174428	0.0814566	0.127105	0.0851765	0.0396286	0.14969	0.175432	0.103134	0.144841
DPYSL3	DPYL3_HUMAN	Dihydropyrimidinase-related protein 3	2	0	-0.184013	-0.267948	-0.267739	-0.288403	-0.231873	-0.378682	-0.475309	-0.315696	-0.463283	-0.231873	-0.19467	-0.207361	-0.0479563	-0.17488	0	0.324199	0.209334	0.293307	0.279996	0.285988	0.228948	0.0443922	0.159629	0.113058
DAB2	DAB2_HUMAN	Disabled homolog 2	3	0	-0.0124058	0.0139531	0.11257	0.13065	0.077127	0.0600227	0.114389	0.0463944	-0.0351339	0.077127	0.0724285	0.100436	-0.0661757	-0.165784	0	0.073873	0.0766728	0.089391	0.0620387	0.0693912	0.158251	0.121998	0.201184	0.194777
ADAM10	ADA10_HUMAN	Disintegrin and metalloproteinase domain-containing protein 10	2	-8.00857e-17	-0.111227	0.607495	-0.085515	0.0922209	-0.111512	-0.0770309	-0.0226015	0.00590979	-0.0443228	-0.111512	0.0341965	-0.630097	0.0914248	-0.136544	1.13258e-16	0.155634	0.598925	0.362129	0.117794	0.375045	0.107337	0.0899143	0.14047	0.0810548
DNMT1	DNMT1_HUMAN	DNA (cytosine-5)-methyltransferase 1	3	-5.33904e-17	0.0107688	0.0209469	-0.00870106	0.0865263	0.0630369	-0.10487	-0.0657966	-0.0144702	-0.0688603	0.0630369	-0.115639	-0.0867435	-0.00576917	-0.155387	9.2475e-17	0.0762176	0.0881645	0.0540172	0.072184	0.140789	0.0756224	0.113899	0.0930996	0.184607
DDB1	DDB1_HUMAN	DNA damage-binding protein 1	3	0	0.0559743	0.00071671	0.0660411	0.0219658	0.0223584	0.055909	0.0409371	0.0158341	-0.0259071	0.0223584	-6.53081e-05	0.0402204	-0.050207	-0.0478729	0	0.0177075	0.0278474	0.0441097	0.0121911	0.0214181	0.0194444	0.0904025	0.106285	0.0151004
MLH1	MLH1_HUMAN	DNA mismatch repair protein Mlh1	2	0	0.512763	0.0199336	0.122035	-0.532097	0.445971	-0.641047	-0.648378	-0.509109	-0.022939	0.445971	-1.15381	-0.668312	-0.631145	0.509158	0	0.059379	0.105109	1.0077	0.820703	0.0906514	1.05745	1.09959	0.71898	0.229438
MSH2	MSH2_HUMAN	DNA mismatch repair protein Msh2	2	0	0.0130057	0.00915044	0.0323422	0.0433184	0.119789	0.0480441	0.0134384	-0.142941	-0.111898	0.119789	0.0350384	0.004288	-0.175283	-0.155216	0	0.213653	0.120927	0.287608	0.42371	0.355692	0.313076	0.188424	0.0570049	0.307767
MSH6	MSH6_HUMAN	DNA mismatch repair protein Msh6	3	0	0.0362942	0.0061062	0.0402968	0.0542831	0.0930737	0.038132	0.0430395	0.0500353	0.0242739	0.0930737	0.00183783	0.0369334	0.00973851	-0.0300092	0	0.021002	0.102444	0.0397939	0.111981	0.0413724	0.0744034	0.0591832	0.0803652	0.130424
POLA1	DPOLA_HUMAN	DNA polymerase alpha catalytic subunit	1	0	-0.0255044	0.0225482	0.103	0.0236644	0.234503	0.00872659	0.124661	-0.0435081	-0.00075169	0.234503	0.034231	0.102113	-0.146508	-0.0244161	0	0	0	0	0	0	0	0	0	0
POLD1	DPOD1_HUMAN	DNA polymerase delta catalytic subunit	3	0	-0.128427	-0.137342	-0.0166334	-0.0389009	-0.0806614	-0.14259	-0.0753661	-0.129346	-0.16076	-0.0806614	-0.0141638	0.0619759	-0.112712	-0.121859	0	0.241773	0.175611	0.237265	0.246925	0.272004	0.215057	0.226208	0.284397	0.254193
POLD2	DPOD2_HUMAN	DNA polymerase delta subunit 2	1	0	0.0540607	-0.363726	0.0731311	0.13262	0.236754	-0.0333288	0.1402	-0.0341977	0.0409469	0.236754	-0.0873895	0.503926	-0.107329	-0.0916731	0	0	0	0	0	0	0	0	0	0
POLD3	DPOD3_HUMAN	DNA polymerase delta subunit 3	1	0	0.104035	0.067189	0.185466	0.0240536	0.0177674	0.10736	0.0250931	-0.0216298	-0.129146	0.0177674	0.0033247	-0.0420958	-0.207096	-0.153199	0	0	0	0	0	0	0	0	0	0
POLE3	DPOE3_HUMAN	DNA polymerase epsilon subunit 3	2	-8.00857e-17	0.227215	0.203481	0.263636	0.508152	0.265012	0.181661	0.172137	0.255711	0.298668	0.265012	-0.0455541	-0.0313448	-0.00792443	-0.209484	1.13258e-16	0.0587516	0.113256	0.274111	0.434557	0.320296	0.0209454	0.238321	0.167072	0.0565109
PRIM2	PRI2_HUMAN	DNA primase large subunit	1	0	-0.162524	-0.321981	-0.0624266	-0.100279	-0.018784	-0.0441206	0.0472341	-0.132107	-0.0589221	-0.018784	0.118403	0.369215	-0.0696807	0.0413569	0	0	0	0	0	0	0	0	0	0
RAD50	RAD50_HUMAN	DNA repair protein RAD50	2	-8.00857e-17	-0.178726	-0.479485	-0.559409	-0.530745	-0.480139	-0.632625	-0.669076	-0.596114	-0.588025	-0.480139	-0.453899	-0.189591	-0.0367051	-0.0572809	1.13258e-16	0.776986	1.26074	1.11701	1.1971	1.07709	1.15667	1.14836	1.19724	1.08282
GINS3	PSF3_HUMAN	DNA replication complex GINS protein PSF3	1	0	-0.107502	0.0191688	0.0191572	0.0289356	-0.109701	-0.114328	0.0241647	-0.0583604	-0.0651457	-0.109701	-0.00682587	0.00499596	-0.0775176	-0.0940813	0	0	0	0	0	0	0	0	0	0
CDT1	CDT1_HUMAN	DNA replication factor Cdt1	1	0	0.275951	0.296877	0.136063	-0.0111256	0.00392079	0.0257209	-0.078103	-0.13572	0.0442982	0.00392079	-0.25023	-0.37498	-0.271783	0.0554238	0	0	0	0	0	0	0	0	0	0
MCM2	MCM2_HUMAN	DNA replication licensing factor MCM2	3	-5.33904e-17	-0.0100855	0.0617387	0.0664242	0.113645	-0.0171951	0.00431596	0.0408051	0.0259292	0.0507425	-0.0171951	0.0144014	-0.0209336	-0.0404951	-0.0629027	9.2475e-17	0.077772	0.10518	0.0789296	0.0717196	0.0814726	0.138101	0.181099	0.228768	0.112604
MCM3	MCM3_HUMAN	DNA replication licensing factor MCM3	3	0	0.0848634	0.116331	0.0771938	0.105776	0.122756	0.0359991	0.102566	0.0244572	-0.00150084	0.122756	-0.0488642	-0.0137653	-0.0527366	-0.107277	0	0.0800136	0.0412864	0.0171714	0.0491948	0.100177	0.0471409	0.055457	0.122134	0.0442086
MCM4	MCM4_HUMAN	DNA replication licensing factor MCM4	2	0	0.0325713	-0.057651	0.0133867	0.075668	0.107757	0.00676107	-0.0219885	-0.0364733	0.0215457	0.107757	-0.0258102	0.0356626	-0.04986	-0.0541223	0	0.0160105	0.0677235	0.129094	0.0844187	0.12744	0.0802108	0.0364387	0.00138334	0.0596832
MCM5	MCM5_HUMAN	DNA replication licensing factor MCM5	3	-5.33904e-17	-0.025851	0.0018593	0.00140133	0.0291812	0.0232876	-0.0541629	-0.0559646	-0.0746367	-0.0304678	0.0232876	-0.028312	-0.0578239	-0.076038	-0.0596489	9.2475e-17	0.0537601	0.100074	0.0882103	0.0480836	0.059074	0.0532412	0.0410547	0.103615	0.0317462
MCM6	MCM6_HUMAN	DNA replication licensing factor MCM6	3	0	-0.284243	0.0148024	-0.35434	-0.320839	-0.316681	-0.293657	-0.27504	-0.343902	-0.252845	-0.316681	-0.00941428	-0.289843	0.0104384	0.0679943	0	0.312802	0.222379	0.238832	0.338201	0.314749	0.387909	0.430444	0.355164	0.441687
MCM7	MCM7_HUMAN	DNA replication licensing factor MCM7	3	0	-0.062469	0.0302597	-0.00457204	0.0603842	-0.0620717	-0.0356959	-0.0668917	-0.0853536	-0.0327019	-0.0620717	0.0267731	-0.0971514	-0.0807816	-0.0930861	0	0.0569277	0.0813979	0.034727	0.0503816	0.0226654	0.059676	0.0237884	0.0736086	0.0356827
TOP1	TOP1_HUMAN	DNA topoisomerase 1	2	0	-0.0647668	0.124835	0.126388	0.194149	0.251088	0.342319	0.211223	0.142796	0.390285	0.251088	0.407086	0.0863876	0.0164086	0.196136	0	0.012592	0.382341	0.304832	0.138699	0.0840394	0.220767	0.140502	0.218666	0.45813
TOP2A	TOP2A_HUMAN	DNA topoisomerase 2-alpha	3	-5.33904e-17	-0.0301917	0.00150452	-0.0146108	0.052655	0.0973796	0.0429031	0.0331093	0.00822185	0.0599206	0.0973796	0.0730949	0.0316047	0.0228326	0.00726557	9.2475e-17	0.0574806	0.0275003	0.0243939	0.00665907	0.11532	0.0988057	0.0916488	0.123969	0.0550609
TOP2B	TOP2B_HUMAN	DNA topoisomerase 2-beta	1	-1.60171e-16	-0.377093	-0.0759688	-0.204435	-0.544922	-0.315558	-0.318483	-0.307932	-0.511743	-0.377258	-0.315558	0.0586099	-0.231964	-0.307308	0.167664	0	0	0	0	0	0	0	0	0	0
ID3	ID3_HUMAN	DNA-binding protein inhibitor ID-3	3	-5.33904e-17	0.0264181	-0.0195646	-0.142455	-0.0976619	0.101978	0.0984598	0.038898	-0.0108799	-0.106247	0.101978	0.0720417	0.0584626	0.131575	-0.00858514	9.2475e-17	0.0768082	0.0557218	0.0742208	0.149974	0.0929154	0.0446332	0.0450344	0.048045	0.0744691
PRKDC	PRKDC_HUMAN	DNA-dependent protein kinase catalytic subunit	3	-5.33904e-17	0.0374939	-0.0199754	-0.00559889	0.0114375	0.0552344	-0.0647482	-0.0617261	-0.0754645	-0.0403893	0.0552344	-0.102242	-0.0417507	-0.0698656	-0.0518268	9.2475e-17	0.0926518	0.0586264	0.0625715	0.0724712	0.102762	0.0573341	0.0979228	0.15315	0.127593
POLR1A	RPA1_HUMAN	DNA-directed RNA polymerase I subunit RPA1	1	0	0.102134	0.0425727	1.38291	0.746152	0.431501	0.452504	0.0790952	0.0802062	-0.060361	0.431501	0.350371	0.0365224	-1.3027	-0.806513	0	0	0	0	0	0	0	0	0	0
POLR1E	RPA49_HUMAN	DNA-directed RNA polymerase I subunit RPA49	3	-5.33904e-17	-0.040561	-0.0760277	-0.102257	-0.0396975	-0.0178374	-0.0538623	-0.0226361	0.078539	0.0898876	-0.0178374	-0.0133013	0.0533917	0.180796	0.129585	9.2475e-17	0.0133522	0.0732303	0.064361	0.0499964	0.0618836	0.0597373	0.0997314	0.0318103	0.066023
POLR2A	RPB1_HUMAN	DNA-directed RNA polymerase II subunit RPB1	3	-5.33904e-17	0.0335104	0.0860372	0.0720731	0.106032	0.139104	0.0123194	0.0352259	0.0450859	0.0391885	0.139104	-0.021191	-0.0508114	-0.0269872	-0.0668431	9.2475e-17	0.147696	0.0678042	0.0517093	0.0597839	0.135058	0.117775	0.130676	0.0561768	0.12577
POLR2B	RPB2_HUMAN	DNA-directed RNA polymerase II subunit RPB2	2	0	0.0311609	-0.0365662	0.0192392	0.0257096	0.0901953	0.0500617	0.111237	0.0387065	0.117471	0.0901953	0.0189008	0.147803	0.0194672	0.091761	0	0.122563	0.0182389	0.0361131	0.0066892	0.112461	0.168375	0.0666482	0.064494	0.0916478
POLR3C	RPC3_HUMAN	DNA-directed RNA polymerase III subunit RPC3	1	0	-0.174845	-0.088451	-0.0947414	-0.127399	-0.0466369	-0.0326078	-0.138526	-0.212804	-0.201267	-0.0466369	0.142237	-0.0500747	-0.118063	-0.0738681	0	0	0	0	0	0	0	0	0	0
POLR2E	RPAB1_HUMAN	DNA-directed RNA polymerases I, II, and III subunit RPABC1	1	0	-0.0111808	0.106843	0.0499559	0.0252428	-0.0582691	-0.0694436	-0.143371	-0.000382597	-0.0230055	-0.0582691	-0.0582629	-0.250215	-0.0503384	-0.0482483	0	0	0	0	0	0	0	0	0	0
POLR2K	RPAB4_HUMAN	DNA-directed RNA polymerases I, II, and III subunit RPABC4	2	0	-0.142834	-0.0113037	-0.0908813	-0.0529552	-0.134424	-0.0753101	-0.113794	0.0297079	-0.0771092	-0.134424	0.0675238	-0.102491	0.120589	-0.024154	0	0.128595	0.0688586	0.0232354	0.0274741	0.0603333	0.107745	0.133283	0.206895	0.0553135
POLR2L	RPAB5_HUMAN	DNA-directed RNA polymerases I, II, and III subunit RPABC5	3	-5.33904e-17	-0.0559959	0.0733026	0.0396766	0.117682	-0.0357553	0.0501788	0.0730004	-0.0769026	0.0829457	-0.0357553	0.106175	-0.000302199	-0.116579	-0.0347361	9.2475e-17	0.0328743	0.0511987	0.147354	0.059809	0.175084	0.103097	0.0380873	0.0369482	0.0562109
DNAJA1	DNJA1_HUMAN	DnaJ homolog subfamily A member 1	3	0	0.119424	-0.0431142	0.0866137	0.0586735	0.0851734	0.00163977	-0.00447014	0.020733	0.0146168	0.0851734	-0.117784	0.0386441	-0.0658807	-0.0440567	0	0.138931	0.0754255	0.0538378	0.185071	0.166143	0.194337	0.0939575	0.122187	0.224275
DNAJB1	DNJB1_HUMAN	DnaJ homolog subfamily B member 1	3	-5.33904e-17	0.0808834	-0.0112032	0.100239	0.171766	-0.0140787	0.152396	0.0950969	0.191006	0.199503	-0.0140787	0.0715127	0.1063	0.0907673	0.0277369	9.2475e-17	0.117058	0.148577	0.142901	0.0683547	0.101823	0.0183019	0.0724725	0.0857772	0.028503
DNAJB4	DNJB4_HUMAN	DnaJ homolog subfamily B member 4	2	0	0.109216	0.00712779	0.109042	0.189815	0.1305	0.131548	0.0353754	0.0212113	0.0431604	0.1305	0.0223313	0.0282476	-0.0878309	-0.146655	0	0.0297696	0.019108	0.0012019	0.00806087	0.036336	0.113518	0.23543	0.17779	0.0241328
DNAJC11	DJC11_HUMAN	DnaJ homolog subfamily C member 11	1	0	0.128054	-0.00329612	0.331626	0.0089886	0.280841	-0.106513	0.00432484	-0.0123767	-0.0122951	0.280841	-0.234567	0.00762096	-0.344002	-0.0212837	0	0	0	0	0	0	0	0	0	0
DNAJC12	DJC12_HUMAN	DnaJ homolog subfamily C member 12	1	0	0.0633048	0.0387201	-0.0542713	0.0263751	0.035881	-0.160337	-0.197412	-0.196142	-0.121283	0.035881	-0.223642	-0.236132	-0.141871	-0.147658	0	0	0	0	0	0	0	0	0	0
DNAJC8	DNJC8_HUMAN	DnaJ homolog subfamily C member 8	2	0	-0.011273	-0.0168176	0.0415206	-0.00796224	-0.0557413	-0.00260085	-0.046186	-0.00122374	-0.0631084	-0.0557413	0.00867211	-0.0293684	-0.0427444	-0.0551462	0	0.0647597	0.093761	0.0108933	0.0954962	0.0380064	0.00842318	0.0571246	0.0820033	0.0562806
DPM1	DPM1_HUMAN	Dolichol-phosphate mannosyltransferase	2	0	-0.0546299	0.0503217	-0.0578814	-0.0899977	-0.15367	0.00102006	-0.0272179	-0.124467	-0.151315	-0.15367	0.0556499	-0.0775396	-0.0665859	-0.0613176	0	0.139384	0.0301159	0.126738	0.0549895	0.11611	0.0242245	0.208459	0.0959615	0.00321846
DPM3	DPM3_HUMAN	Dolichol-phosphate mannosyltransferase subunit 3	1	-1.60171e-16	-0.0540677	0.0728069	0.0463613	-0.0493779	0.0864148	0.0122522	-0.0874494	-0.0127291	0.0919824	0.0864148	0.0663199	-0.160256	-0.0590903	0.14136	0	0	0	0	0	0	0	0	0	0
DDOST	OST48_HUMAN	Dolichyl-diphosphooligosaccharide--protein glycosyltransferase 48 kDa subunit	1	-1.60171e-16	0.0140946	0.0984184	0.0376258	-0.0192514	0.0185273	0.0943423	0.129681	0.223728	0.00601309	0.0185273	0.0802477	0.0312629	0.186102	0.0252645	0	0	0	0	0	0	0	0	0	0
RPN2	RPN2_HUMAN	Dolichyl-diphosphooligosaccharide--protein glycosyltransferase subunit 2	3	0	-0.0537321	-0.0907393	-0.0782498	-0.0205312	-0.0693135	-0.104253	-0.113918	-0.128749	-0.143853	-0.0693135	-0.0505212	-0.0231786	-0.0504992	-0.123321	0	0.0533667	0.116894	0.178582	0.103681	0.124326	0.0813595	0.0881303	0.02174	0.120951
STT3A	STT3A_HUMAN	Dolichyl-diphosphooligosaccharide--protein glycosyltransferase subunit STT3A	1	0	0.0694272	-0.122053	-0.0936334	-0.0184486	-0.143859	-0.122325	-0.277809	-0.255877	-0.2679	-0.143859	-0.191752	-0.155756	-0.162244	-0.249451	0	0	0	0	0	0	0	0	0	0
STT3B	STT3B_HUMAN	Dolichyl-diphosphooligosaccharide--protein glycosyltransferase subunit STT3B	1	0	-0.0720429	-0.185489	-0.237481	-0.146573	-0.237762	-0.16754	-0.196002	-0.393618	-0.268772	-0.237762	-0.0954974	-0.0105134	-0.156137	-0.122199	0	0	0	0	0	0	0	0	0	0
MRE11A	MRE11_HUMAN	Double-strand break repair protein MRE11A	2	0	0.0146184	0.0646562	0.0330637	0.0393233	-0.0594174	0.0629772	0.0385504	-0.035675	-0.0603711	-0.0594174	0.0483588	-0.0261057	-0.0687387	-0.0996944	0	0.139955	0.136028	0.184718	0.128969	0.188749	0.0462673	0.0894229	0.0746484	0.040117
RAD21	RAD21_HUMAN	Double-strand-break repair protein rad21 homolog	1	0	-0.248013	-0.402037	-0.0682812	-0.110772	-0.157523	-0.158469	-0.303395	-0.236021	-0.491838	-0.157523	0.089544	0.0986422	-0.167739	-0.381066	0	0	0	0	0	0	0	0	0	0
STAU1	STAU1_HUMAN	Double-stranded RNA-binding protein Staufen homolog 1	3	-5.33904e-17	-0.0125586	0.220898	0.0704544	0.0585562	0.105801	0.0983754	0.060093	0.0172642	0.044333	0.105801	0.110934	-0.160805	-0.0531902	-0.0142232	9.2475e-17	0.0748915	0.320471	0.0837189	0.0934368	0.0620054	0.0886338	0.0645056	0.0548363	0.102667
ADAR	DSRAD_HUMAN	Double-stranded RNA-specific adenosine deaminase	1	0	0.106572	-0.00106164	-0.0830733	-0.322642	-0.109642	-0.385841	-0.304834	-0.504727	-0.56403	-0.109642	-0.492413	-0.303773	-0.421654	-0.241388	0	0	0	0	0	0	0	0	0	0
MAP2K6	MP2K6_HUMAN	Dual specificity mitogen-activated protein kinase kinase 6	2	0	-0.0873539	0.0407949	-0.161794	-0.0888857	-0.0690362	-0.177592	-0.0940788	0.0151141	0.127629	-0.0690362	-0.0902384	-0.134874	0.176908	0.216514	0	0.0879552	0.0315541	0.111726	0.102492	0.00227037	0.0619892	0.103299	0.168926	0.093703
TTK	TTK_HUMAN	Dual specificity protein kinase TTK	1	0	-0.112596	-0.320659	-0.207521	-0.129186	0.0699038	-0.23601	-0.343554	-0.490846	-0.231246	0.0699038	-0.123414	-0.0228952	-0.283325	-0.10206	0	0	0	0	0	0	0	0	0	0
DUSP1	DUS1_HUMAN	Dual specificity protein phosphatase 1	2	-8.00857e-17	-0.116446	-0.0335294	-0.212934	0.0156048	0.675121	2.26911	2.26717	1.37746	0.808671	0.675121	2.38556	2.3007	1.59039	0.793066	1.13258e-16	0.0134868	0.0167132	0.0106825	0.0424241	0.234354	0.319123	0.0510178	0.058328	0.0144583
DCTN1	DCTN1_HUMAN	Dynactin subunit 1	1	0	0.259467	0.555313	0.175857	0.0910316	0.184488	-0.112523	0.170797	0.12359	0.153996	0.184488	-0.371991	-0.384516	-0.0522664	0.0629647	0	0	0	0	0	0	0	0	0	0
DCTN4	DCTN4_HUMAN	Dynactin subunit 4	2	0	0.047551	-0.0203954	0.0384363	0.108121	0.116087	0.0522207	0.0197975	0.0424658	0.000508493	0.116087	0.00466966	0.0401929	0.0040295	-0.107612	0	0.0844912	0.161593	0.0536266	0.0303874	0.22652	0.0738345	0.149519	0.160904	0.0817106
DNM1L	DNM1L_HUMAN	Dynamin-1-like protein	2	0	0.0526136	0.0597418	-0.197236	-0.0112805	-0.0132218	-0.12274	0.0462718	-0.0680879	-0.0601867	-0.0132218	-0.175353	-0.01347	0.129148	-0.0489062	0	0.147546	0.168162	0.242735	0.0129032	0.256522	0.0290257	0.164276	0.072063	0.0245892
DNM2	DYN2_HUMAN	Dynamin-2	1	0	0.114385	0.0338437	0.0882464	-0.0815049	0.0599425	-0.00567388	0.0801451	0.173316	-0.14508	0.0599425	-0.120059	0.0463014	0.0850692	-0.0635754	0	0	0	0	0	0	0	0	0	0
OPA1	OPA1_HUMAN	Dynamin-like 120 kDa protein, mitochondrial	2	0	0.0602654	-0.0064127	-0.0312521	-0.034253	0.148043	-0.0599821	-0.0178094	-0.0466353	-0.0385055	0.148043	-0.120248	-0.0113967	-0.0153832	-0.00425252	0	0.0366221	0.210944	0.0477265	0.0862687	0.253493	0.0833297	0.103781	0.0312727	0.122518
DNAH1	DYH1_HUMAN	Dynein heavy chain 1, axonemal	2	-8.00857e-17	-0.013591	0.0746224	0.038953	0.126233	0.0766035	0.016271	0.115718	0.0737991	0.274507	0.0766035	0.029862	0.0410958	0.0348461	0.148273	1.13258e-16	0.174242	0.276809	0.168627	0.356276	0.291912	0.162437	0.285392	0.218864	0.23558
DAG1	DAG1_HUMAN	Dystroglycan	2	0	-0.0373328	0.0974567	-0.0836234	0.117535	0.0211954	0.0365744	-0.00878011	0.121036	0.0398079	0.0211954	0.0739072	-0.106237	0.20466	-0.0777271	0	0.14093	0.127599	0.238996	0.0248363	0.0306545	0.00445938	0.0187031	0.00310224	0.0848752
CBX4	CBX4_HUMAN	E3 SUMO-protein ligase CBX4	2	0	-0.0106173	-0.0380255	0.0476184	-0.0551051	-0.0622938	0.00851871	0.16872	0.291366	0.258677	-0.0622938	0.0191361	0.206745	0.243747	0.313782	0	0.0139701	0.0440467	0.12263	0.126626	0.166335	0.0378431	0.0735762	0.189753	0.0923192
RANBP2	RBP2_HUMAN	E3 SUMO-protein ligase RanBP2	3	-5.33904e-17	0.0516616	0.00805363	0.0407444	-0.0195005	0.0565644	0.0289832	0.0290558	-0.039991	0.115433	0.0565644	-0.0226784	0.0210022	-0.0807355	0.134933	9.2475e-17	0.119687	0.120232	0.268082	0.11523	0.109601	0.0839667	0.0425149	0.209261	0.0681125
RNF40	BRE1B_HUMAN	E3 ubiquitin-protein ligase BRE1B	1	0	-0.118014	-0.294951	-0.192506	-0.23305	-0.122367	-0.18592	-0.222462	-0.384836	-0.464997	-0.122367	-0.0679056	0.0724891	-0.19233	-0.231948	0	0	0	0	0	0	0	0	0	0
HUWE1	HUWE1_HUMAN	E3 ubiquitin-protein ligase HUWE1	1	-1.60171e-16	-0.242669	-0.229494	-0.309854	-0.358727	0.0540193	-0.0837388	-0.39121	-0.196123	-0.339831	0.0540193	0.158931	-0.161716	0.113731	0.0188953	0	0	0	0	0	0	0	0	0	0
MARCH7	MARH7_HUMAN	E3 ubiquitin-protein ligase MARCH7	2	0	0.0858853	-0.0667633	0.0728344	-0.142003	0.230363	0.0233785	0.0424447	-0.0291225	-0.126846	0.230363	-0.0625068	0.109208	-0.101957	0.0151574	0	0.0978841	0.163587	0.209734	0.0858079	0.0752837	0.0435826	0.194197	0.442618	0.110127
PJA2	PJA2_HUMAN	E3 ubiquitin-protein ligase Praja-2	1	0	0.05255	0.198703	1.14753	-0.0413344	0.18462	-0.111633	-0.0357437	0.140761	0.260305	0.18462	-0.164183	-0.234447	-1.00677	0.30164	0	0	0	0	0	0	0	0	0	0
RAD18	RAD18_HUMAN	E3 ubiquitin-protein ligase RAD18	1	-1.60171e-16	-0.24837	-0.231404	-0.25469	-0.414262	-0.252712	-0.155627	-0.325883	-0.0812145	-0.222262	-0.252712	0.0927433	-0.0944788	0.173475	0.192	0	0	0	0	0	0	0	0	0	0
RLIM	RNF12_HUMAN	E3 ubiquitin-protein ligase RLIM	2	0	0.128083	0.0652224	0.0519519	0.0609535	-0.0863939	-0.0520122	0.0251954	0.0507549	0.131744	-0.0863939	-0.180095	-0.040027	-0.00119697	0.0707908	0	0.0517147	0.260213	0.0434733	0.0216561	0.167038	0.0020264	0.0847862	0.344638	0.230631
RNF181	RN181_HUMAN	E3 ubiquitin-protein ligase RNF181	1	-1.60171e-16	0.00511618	-0.0591441	-0.0268113	-0.192105	-0.170732	-0.0939322	-0.115794	0.0144959	-0.111736	-0.170732	-0.0990484	-0.0566496	0.0413072	0.080369	0	0	0	0	0	0	0	0	0	0
TRIP12	TRIPC_HUMAN	E3 ubiquitin-protein ligase TRIP12	1	0	0.29753	0.110627	0.0288989	0.0393009	-0.0223682	0.00340237	0.0254944	0.0454066	0.0461932	-0.0223682	-0.294128	-0.0851329	0.0165077	0.00689231	0	0	0	0	0	0	0	0	0	0
ZFP91	ZFP91_HUMAN	E3 ubiquitin-protein ligase ZFP91	2	-8.00857e-17	-0.0173313	-0.0493958	-0.0999716	-0.0619437	0.124962	-0.111398	-0.0740782	-0.118215	-0.274464	0.124962	-0.094067	-0.0246824	-0.0182435	-0.212521	1.13258e-16	0.139486	0.0718255	0.132746	0.128308	0.261651	0.2276	0.253701	0.265441	0.259495
EGR1	EGR1_HUMAN	Early growth response protein 1	3	0	-0.221159	-0.820979	-0.70472	-0.890577	0.0141531	1.22097	1.66605	0.827569	-0.350069	0.0141531	1.44213	2.48703	1.53229	0.540508	0	0.0667086	0.442959	0.464738	0.411272	0.243446	0.300647	0.36513	0.425239	0.254965
EFHD2	EFHD2_HUMAN	EF-hand domain-containing protein D2	1	0	0.193493	0.178565	0.0930754	0.424137	0.304606	0.0661617	0.0564428	0.0485891	0.110071	0.304606	-0.127332	-0.122122	-0.0444863	-0.314065	0	0	0	0	0	0	0	0	0	0
EDIL3	EDIL3_HUMAN	EGF-like repeat and discoidin I-like domain-containing protein 3	3	0	0.0120263	0.0645395	0.067424	0.0167212	0.0232643	-0.113021	-0.149987	-0.0920526	-0.160067	0.0232643	-0.125048	-0.214526	-0.159477	-0.176788	0	0.200879	0.0155693	0.065358	0.0322518	0.244608	0.103951	0.0301084	0.0802167	0.0776734
EHBP1L1	EH1L1_HUMAN	EH domain-binding protein 1-like protein 1	1	0	0.0917432	0.122265	0.349551	0.137286	0.0838914	0.177031	0.0315323	-0.0222704	-0.0281285	0.0838914	0.0852877	-0.0907329	-0.371821	-0.165415	0	0	0	0	0	0	0	0	0	0
EHD1	EHD1_HUMAN	EH domain-containing protein 1	1	-1.60171e-16	0.220396	0.1944	0.219451	0.176277	0.0410505	0.30446	0.358999	0.392232	0.549674	0.0410505	0.0840635	0.164599	0.172782	0.373398	0	0	0	0	0	0	0	0	0	0
EHD2	EHD2_HUMAN	EH domain-containing protein 2	1	0	0.0586467	0.18366	0.19115	0.113934	0.100792	0.0957833	0.0475453	-0.0155824	-0.0505936	0.100792	0.0371367	-0.136115	-0.206733	-0.164527	0	0	0	0	0	0	0	0	0	0
ELAVL1	ELAV1_HUMAN	ELAV-like protein 1	2	0	0.115169	-0.0464715	0.0319827	-0.268723	-0.0640284	0.162418	-0.0518254	0.09064	-0.130084	-0.0640284	0.0472483	-0.00535391	0.0586573	0.138639	0	0.0391812	0.0914747	0.0799302	0.552086	0.277315	0.0267839	0.164139	0.0757835	0.275041
ETFA	ETFA_HUMAN	Electron transfer flavoprotein subunit alpha, mitochondrial	2	-8.00857e-17	-0.176583	-0.30179	-0.154299	-0.166835	-0.113891	-0.226143	-0.293112	-0.236483	-0.323788	-0.113891	-0.0495603	0.0086779	-0.0821842	-0.156953	1.13258e-16	0.0813914	0.0849886	0.0420572	0.103785	0.0130573	0.00403491	0.0103939	0.0690149	0.17474
ETFB	ETFB_HUMAN	Electron transfer flavoprotein subunit beta	2	0	0.0231009	0.10606	0.00345286	0.0767561	0.0229442	0.011921	-0.0251495	0.0841231	-0.0343607	0.0229442	-0.0111799	-0.13121	0.0806703	-0.111117	0	0.0608361	0.126406	0.163394	0.00861505	0.0798127	0.0327692	0.0630544	0.0826261	0.141246
EEF1A1	EF1A1_HUMAN	Elongation factor 1-alpha 1	3	-5.33904e-17	-0.0570421	-0.137841	-0.180985	-0.3058	0.0722203	0.52143	0.626481	0.550396	0.554079	0.0722203	0.578472	0.764322	0.731382	0.859879	9.2475e-17	0.100482	0.162501	0.148127	0.135024	0.17244	0.17938	0.203839	0.254728	0.119358
EEF1B2	EF1B_HUMAN	Elongation factor 1-beta	3	-5.33904e-17	0.0521319	-0.0665407	-0.115909	-0.196083	-0.0568748	0.24693	0.283591	0.288721	0.34025	-0.0568748	0.194798	0.350132	0.40463	0.536333	9.2475e-17	0.176032	0.107553	0.17927	0.175368	0.152087	0.115099	0.0936691	0.11445	0.0904894
EEF1D	EF1D_HUMAN	Elongation factor 1-delta	3	-5.33904e-17	0.13053	-0.0708013	-0.0343505	-0.100211	0.0932069	0.236945	0.112996	0.118523	0.096861	0.0932069	0.106415	0.183797	0.152873	0.197072	9.2475e-17	0.132814	0.0544216	0.191735	0.0847722	0.108277	0.202427	0.110738	0.135069	0.0868503
EEF1G	EF1G_HUMAN	Elongation factor 1-gamma	3	0	0.0309381	-0.0857763	-0.166553	-0.271288	0.0479147	0.40486	0.428002	0.442715	0.356392	0.0479147	0.373921	0.513779	0.609268	0.62768	0	0.0407545	0.0455754	0.099342	0.0639763	0.0717855	0.10428	0.0612334	0.0414256	0.0650891
EEF2	EF2_HUMAN	Elongation factor 2	3	0	0.0136317	-0.0505508	-0.208398	-0.280336	0.150302	0.461782	0.511775	0.477755	0.501727	0.150302	0.44815	0.562326	0.686152	0.782063	0	0.0611513	0.160919	0.142917	0.124532	0.136102	0.156348	0.156001	0.27981	0.197077
TUFM	EFTU_HUMAN	Elongation factor Tu, mitochondrial	3	0	-0.0184169	0.0241406	-0.0880411	-0.0656578	0.0467253	-0.0205719	-0.0147851	0.0305701	-0.0096796	0.0467253	-0.002155	-0.0389257	0.118611	0.0559782	0	0.0655868	0.174218	0.0992856	0.066358	0.028193	0.0689481	0.0623765	0.127166	0.119824
ELOVL1	ELOV1_HUMAN	Elongation of very long chain fatty acids protein 1	2	0	0.0355192	-0.081434	0.0534638	0.0768514	0.00250053	-0.0776935	0.0107873	-0.0968592	-0.0724351	0.00250053	-0.113213	0.0922213	-0.150323	-0.149287	0	0.0990352	0.114934	0.0785327	0.0830005	0.0616901	0.017601	0.0938127	0.216426	0.190569
IKBKAP	ELP1_HUMAN	Elongator complex protein 1	2	0	-0.217224	-0.103266	-0.137969	-0.16403	-0.101623	-0.217925	-0.283857	-0.175052	-0.249425	-0.101623	-0.000700906	-0.180591	-0.0370834	-0.0853949	0	0.404097	0.141178	0.229773	0.172636	0.288213	0.174322	0.337816	0.254937	0.183874
EMD	EMD_HUMAN	Emerin	1	0	0.0772982	0.32705	0.0464754	-0.0640271	0.0306739	-0.0539981	-0.132707	-0.219252	0.12692	0.0306739	-0.131296	-0.459757	-0.265727	0.190947	0	0	0	0	0	0	0	0	0	0
SH3GLB1	SHLB1_HUMAN	Endophilin-B1	1	0	-0.0197744	-0.156217	-0.0320385	-0.101594	-0.175212	-0.0752431	-0.106988	-0.206474	-0.105504	-0.175212	-0.0554687	0.0492295	-0.174436	-0.00390986	0	0	0	0	0	0	0	0	0	0
ERP29	ERP29_HUMAN	Endoplasmic reticulum resident protein 29	2	0	0.0158879	0.15102	0.168792	0.0753909	-0.0624267	0.138771	0.221874	-0.110298	0.172656	-0.0624267	0.122883	0.0708538	-0.27909	0.0972648	0	0.246149	0.0889055	0.0262982	0.14741	0.15148	0.182983	0.319746	0.621231	0.0910096
ERP44	ERP44_HUMAN	Endoplasmic reticulum resident protein 44	2	0	0.245752	0.143466	0.165032	0.273038	0.240125	0.221227	0.324445	0.262397	0.209249	0.240125	-0.0245247	0.180979	0.0973645	-0.0637893	0	0.361722	0.103229	0.126036	0.235681	0.125282	0.320917	0.308667	0.27796	0.23135
ERGIC1	ERGI1_HUMAN	Endoplasmic reticulum-Golgi intermediate compartment protein 1	1	0	-0.0577149	-0.0375723	-0.0631127	-0.104959	-0.129469	-0.246603	-0.294655	-0.19466	-0.0155359	-0.129469	-0.188888	-0.257082	-0.131547	0.089423	0	0	0	0	0	0	0	0	0	0
HSP90B1	ENPL_HUMAN	Endoplasmin	3	0	-0.0040034	-0.0363004	-0.0747167	0.00023358	-0.135159	-0.00775169	0.0197303	-0.0641656	-0.0291812	-0.135159	-0.00374829	0.0560308	0.0105511	-0.0294148	0	0.144903	0.0702449	0.0758642	0.0940179	0.151578	0.0882112	0.110759	0.101422	0.114848
ECE1	ECE1_HUMAN	Endothelin-converting enzyme 1	1	0	0.176749	0.101922	0.03288	0.15589	0.128846	0.0655877	0.13478	0.117175	-0.00946713	0.128846	-0.111162	0.0328581	0.0842952	-0.165357	0	0	0	0	0	0	0	0	0	0
NEDD9	CASL_HUMAN	Enhancer of filamentation 1	1	0	0.0679173	0.205473	0.184493	-0.0273995	0.0687137	0.123897	0.274045	0.503019	0.607133	0.0687137	0.0559793	0.0685722	0.318526	0.634533	0	0	0	0	0	0	0	0	0	0
ERH	ERH_HUMAN	Enhancer of rudimentary homolog	1	0	-0.0764758	0.0247384	0.06588	0.05213	-0.257798	0.135174	0.112849	-0.289475	0.224066	-0.257798	0.21165	0.0881109	-0.355355	0.171936	0	0	0	0	0	0	0	0	0	0
ECHS1	ECHM_HUMAN	Enoyl-CoA hydratase, mitochondrial	3	-5.33904e-17	0.0609874	0.0870935	-0.0316987	0.141369	-0.027981	0.0752226	-0.043749	-0.00966391	-0.150837	-0.027981	0.0142353	-0.130842	0.0220348	-0.292206	9.2475e-17	0.115868	0.29817	0.155721	0.45933	0.39392	0.42708	0.410817	0.243184	0.128278
MAP7	MAP7_HUMAN	Ensconsin	2	0	0.0892274	0.0990775	0.0936354	0.0889445	0.0259366	-0.021314	-0.0819258	-0.0440741	-0.0129176	0.0259366	-0.110541	-0.181003	-0.13771	-0.101862	0	0.0114907	0.0667199	0.00154716	0.061557	0.0700435	0.0110927	0.106366	0.182463	0.231127
EID1	EID1_HUMAN	EP300-interacting inhibitor of differentiation 1	2	0	0.139256	0.107701	0.0232539	-0.146579	0.117513	-0.0258202	-0.0825194	0.0388442	-0.132147	0.117513	-0.165076	-0.19022	0.0155903	0.0144319	0	0.0156058	0.0119018	0.0884265	0.192105	0.0925652	0.13387	0.119735	0.0734567	0.126422
EID2	EID2_HUMAN	EP300-interacting inhibitor of differentiation 2	1	0	-0.120744	1.08632	0.00288263	0.184282	-0.0635405	0.0495395	-0.0606022	-0.0366075	-0.0481606	-0.0635405	0.170283	-1.14692	-0.0394901	-0.232443	0	0	0	0	0	0	0	0	0	0
EPHA2	EPHA2_HUMAN	Ephrin type-A receptor 2	2	-8.00857e-17	0.0271682	-0.0105218	0.17667	-0.187673	-0.0503213	0.107964	0.185156	0.316164	0.647247	-0.0503213	0.0807961	0.195678	0.139494	0.83492	1.13258e-16	0.0460437	0.181521	0.32365	0.0708168	0.294532	0.174486	0.143575	0.173349	0.100894
EPPK1	EPIPL_HUMAN	Epiplakin	3	0	-0.0189698	0.0203613	-0.00955199	-0.0507717	-0.0296324	0.037328	0.0899691	0.159815	0.256489	-0.0296324	0.0562978	0.0696078	0.169367	0.307261	0	0.101209	0.224239	0.101678	0.0764182	0.045347	0.0696612	0.0918233	0.0794363	0.150165
EPHX1	HYEP_HUMAN	Epoxide hydrolase 1	2	0	-0.0366708	-0.151851	-0.0361938	-0.156955	-0.0595821	-0.149184	-0.10055	-0.22073	-0.270766	-0.0595821	-0.112513	0.0513006	-0.184537	-0.113812	0	0.0553434	0.0929218	0.0536543	0.00492792	0.138195	0.069372	0.00886264	0.125004	0.101968
EMC1	EMC1_HUMAN	ER membrane protein complex subunit 1	2	0	0.0478944	-0.0788013	0.133706	0.0378126	0.000491815	-0.11328	-0.0173512	-0.095573	0.0361359	0.000491815	-0.161175	0.0614501	-0.229279	-0.0016767	0	0.0702158	0.0135232	0.12848	0.0113272	0.0018391	0.0228844	0.06209	0.158919	0.00132373
EMC10	EMC10_HUMAN	ER membrane protein complex subunit 10	1	0	-0.0672456	-0.153581	-0.274057	-0.338493	-0.0317573	0.0358421	-0.0828209	-0.111029	-0.0767208	-0.0317573	0.103088	0.0707606	0.163027	0.261773	0	0	0	0	0	0	0	0	0	0
EMC4	EMC4_HUMAN	ER membrane protein complex subunit 4	1	0	-0.00663257	-0.181984	-0.0454967	-0.264615	-0.111016	-0.433042	-0.241477	-0.223919	-0.300228	-0.111016	-0.42641	-0.0594932	-0.178422	-0.0356131	0	0	0	0	0	0	0	0	0	0
EMC7	EMC7_HUMAN	ER membrane protein complex subunit 7	2	-8.00857e-17	0.118568	-0.121907	0.0511416	0.158412	-0.0761647	0.0448209	0.00379291	-0.0714777	-0.000864556	-0.0761647	-0.0737472	0.1257	-0.122619	-0.159277	1.13258e-16	0.0374043	0.0580383	0.0628477	0.075839	0.341026	0.0833648	0.153794	0.288977	0.2552
ERLIN1	ERLN1_HUMAN	Erlin-1	1	0	0.000470752	0.281491	0.0153813	0.087557	0.00390369	0.0885853	0.0975609	-0.0572978	0.0852639	0.00390369	0.0881146	-0.18393	-0.0726791	-0.0022931	0	0	0	0	0	0	0	0	0	0
ERLIN2	ERLN2_HUMAN	Erlin-2	1	0	-0.4959	-0.542154	-0.51878	-0.599543	-0.690466	-0.589996	-0.574444	-0.616075	-0.715615	-0.690466	-0.0940966	-0.0322897	-0.097295	-0.116072	0	0	0	0	0	0	0	0	0	0
STOM	STOM_HUMAN	Erythrocyte band 7 integral membrane protein	3	-5.33904e-17	0.0567305	0.160833	0.200829	0.141649	0.0965683	0.154242	0.128836	0.155604	0.159186	0.0965683	0.0975114	-0.0319967	-0.0452249	0.0175372	9.2475e-17	0.127531	0.0278555	0.240427	0.0412369	0.0743264	0.0895049	0.0824066	0.178553	0.0616804
C11orf54	CK054_HUMAN	Ester hydrolase C11orf54	2	-8.00857e-17	0.0971439	-0.114065	0.268104	0.15134	0.200997	0.0564327	0.0326602	0.0252823	0.107387	0.200997	-0.0407112	0.146725	-0.242821	-0.0439529	1.13258e-16	0.0709739	0.115668	0.235923	0.151053	0.310023	0.12536	0.108246	0.216209	0.0317495
PCYT2	PCY2_HUMAN	Ethanolamine-phosphate cytidylyltransferase	1	0	-0.0798305	-0.0209685	0.260585	-0.05064	-0.184899	0.0584625	-0.116885	0.0787408	0.101451	-0.184899	0.138293	-0.0959166	-0.181844	0.152091	0	0	0	0	0	0	0	0	0	0
ECHDC1	ECHD1_HUMAN	Ethylmalonyl-CoA decarboxylase	2	0	-0.282781	-0.047836	-0.211368	-0.186301	-0.239824	-0.133756	-0.208607	-0.263944	-0.349651	-0.239824	0.149025	-0.160771	-0.0525764	-0.16335	0	0.190481	0.244903	0.366687	0.438121	0.446377	0.187886	0.0581865	0.608569	0.349284
EIF4A1	IF4A1_HUMAN	Eukaryotic initiation factor 4A-I	3	0	0.0678572	0.026702	0.0237104	-0.00420607	0.140664	0.107932	0.193935	0.196511	0.184652	0.140664	0.0400746	0.167233	0.1728	0.188858	0	0.110046	0.0956552	0.19133	0.0994199	0.149808	0.0578891	0.0959971	0.205983	0.0410717
EIF4A3	IF4A3_HUMAN	Eukaryotic initiation factor 4A-III	3	0	0.0113117	-0.0631219	0.278795	0.00300201	0.0177696	-0.0980539	0.000684901	0.0159375	0.0559675	0.0177696	-0.109366	0.0638068	-0.262858	0.0529654	0	0.157502	0.182052	0.273287	0.11507	0.197393	0.12219	0.15161	0.210646	0.141018
GSPT1	ERF3A_HUMAN	Eukaryotic peptide chain release factor GTP-binding subunit ERF3A	1	0	0.0927571	-0.0619738	0.0405514	-0.0878115	0.00035177	-0.0423165	-0.0555103	0.0478985	-0.140237	0.00035177	-0.135074	0.00646344	0.0073471	-0.0524253	0	0	0	0	0	0	0	0	0	0
ETF1	ERF1_HUMAN	Eukaryotic peptide chain release factor subunit 1	2	0	-0.160848	-0.0550652	-0.166917	-0.179935	-0.254988	-0.131145	-0.0978348	-0.0104522	0.167202	-0.254988	0.0297028	-0.0427696	0.156465	0.347137	0	0.0615417	0.163141	0.0296888	0.0718981	0.180695	0.0794823	0.0486963	0.0637116	0.252093
EIF2S1	IF2A_HUMAN	Eukaryotic translation initiation factor 2 subunit 1	1	0	0.0599511	-0.0601619	0.0753446	-0.0155131	0.139894	0.0905481	0.0974192	0.0422154	0.0159157	0.139894	0.030597	0.157581	-0.0331292	0.0314287	0	0	0	0	0	0	0	0	0	0
EIF2S2	IF2B_HUMAN	Eukaryotic translation initiation factor 2 subunit 2	3	0	-0.0138331	0.0242556	0.103324	0.0735148	-0.0124734	-0.0236476	-0.00137103	-0.0208373	-0.0322751	-0.0124734	-0.00981448	-0.0256266	-0.124162	-0.10579	0	0.0320398	0.0230804	0.179286	0.0873635	0.077431	0.0593657	0.145918	0.182578	0.0993486
EIF2S3	IF2G_HUMAN	Eukaryotic translation initiation factor 2 subunit 3	2	-8.00857e-17	-0.00151588	-0.267014	-0.202082	-0.349908	0.0580676	-0.0491704	-0.047095	-0.147194	0.172036	0.0580676	-0.0476545	0.219919	0.0548885	0.521944	1.13258e-16	0.508425	0.274223	0.369908	0.126835	0.595526	0.296814	0.301878	0.187594	0.559505
EIF2A	EIF2A_HUMAN	Eukaryotic translation initiation factor 2A	1	0	0.257815	-0.0250281	0.302894	-0.140831	0.381871	0.178526	0.316963	0.13119	0.274969	0.381871	-0.079289	0.341991	-0.171704	0.4158	0	0	0	0	0	0	0	0	0	0
EIF2AK1	E2AK1_HUMAN	Eukaryotic translation initiation factor 2-alpha kinase 1	1	0	-0.0130326	-0.104564	0.014144	-0.0621962	0.0214684	-0.142245	-0.122893	-0.05669	-0.165504	0.0214684	-0.129212	-0.0183286	-0.0708341	-0.103308	0	0	0	0	0	0	0	0	0	0
EIF3A	EIF3A_HUMAN	Eukaryotic translation initiation factor 3 subunit A	3	-5.33904e-17	0.00144899	0.0123093	-0.0599503	-0.0737215	0.049848	0.0291045	0.0699948	0.0414018	0.0784423	0.049848	0.0276555	0.0576854	0.101352	0.152164	9.2475e-17	0.0482959	0.0854561	0.069349	0.118236	0.11149	0.0217971	0.0337888	0.142603	0.0542065
EIF3B	EIF3B_HUMAN	Eukaryotic translation initiation factor 3 subunit B	2	0	-0.0330801	-0.140352	-0.0189508	-0.146102	-0.186256	0.0951285	0.242861	0.0720872	-0.022523	-0.186256	0.128209	0.383212	0.091038	0.123579	0	0.0936552	0.0246841	0.570826	0.237151	0.126379	0.221046	0.387086	0.221908	0.638274
EIF3C	EIF3C_HUMAN	Eukaryotic translation initiation factor 3 subunit C	3	0	-0.0314189	-0.0385013	-0.028093	-0.0314824	0.0346139	-0.126303	-0.0710085	-0.0653291	-0.0219592	0.0346139	-0.0948841	-0.0325071	-0.0372361	0.00952319	0	0.0484115	0.0706358	0.0806548	0.0239284	0.0646873	0.0541588	0.0254415	0.0918318	0.13762
EIF3D	EIF3D_HUMAN	Eukaryotic translation initiation factor 3 subunit D	2	0	0.0691819	-0.124198	0.122052	-0.00799656	0.205152	-0.126112	-0.113666	-0.143273	-0.0227157	0.205152	-0.195294	0.0105326	-0.265326	-0.0147192	0	0.0838127	0.045352	0.0456575	0.00742862	0.208677	0.111271	0.105319	0.16417	0.0187919
EIF3E	EIF3E_HUMAN	Eukaryotic translation initiation factor 3 subunit E	2	0	-0.00300423	-0.20941	-0.230091	-0.0687181	-0.105748	-0.035846	0.0682121	0.0597403	0.000835862	-0.105748	-0.0328418	0.277622	0.289831	0.069554	0	0.349329	0.278581	0.365342	0.136054	0.227139	0.290984	0.196915	0.260555	0.315164
EIF3F	EIF3F_HUMAN	Eukaryotic translation initiation factor 3 subunit F	2	0	0.376815	-0.0489098	0.0198056	-0.105071	0.0448273	0.114835	0.0727823	0.135729	0.175711	0.0448273	-0.261981	0.121692	0.115923	0.280782	0	0.355947	0.0837966	0.0811034	0.00298094	0.0811909	0.0846283	0.0604241	0.191409	0.166301
EIF3G	EIF3G_HUMAN	Eukaryotic translation initiation factor 3 subunit G	1	0	-0.0519033	0.0278238	-0.12266	-0.0508262	-0.0117932	-0.0990119	-0.11089	-0.0347926	-0.123773	-0.0117932	-0.0471086	-0.138713	0.0878678	-0.0729463	0	0	0	0	0	0	0	0	0	0
EIF3H	EIF3H_HUMAN	Eukaryotic translation initiation factor 3 subunit H	2	0	0.00413243	-0.0715922	-0.0926615	-0.133615	0.0279366	0.141929	0.234172	0.338019	0.210413	0.0279366	0.137796	0.305765	0.430681	0.344028	0	0.0752391	0.0142325	0.0386993	0.00922663	0.0300812	0.0684982	0.152965	0.0521105	0.0840582
EIF3I	EIF3I_HUMAN	Eukaryotic translation initiation factor 3 subunit I	3	0	0.0640547	-0.0221197	0.0309484	0.0451825	0.0371136	0.112903	0.0999172	0.0366831	0.00358401	0.0371136	0.0488487	0.122037	0.00573465	-0.0415985	0	0.0370822	0.214255	0.0732998	0.0860044	0.0778342	0.124544	0.0957701	0.138743	0.144956
EIF3L	EIF3L_HUMAN	Eukaryotic translation initiation factor 3 subunit L	3	0	-0.0246087	-0.122907	-0.0353236	-0.136642	0.186442	0.195412	0.260055	0.286562	0.270978	0.186442	0.220021	0.382963	0.321886	0.40762	0	0.0970868	0.0468407	0.179894	0.102791	0.0455957	0.112102	0.106794	0.206666	0.160053
EIF4G1	IF4G1_HUMAN	Eukaryotic translation initiation factor 4 gamma 1	3	-5.33904e-17	0.0150038	-0.0248495	-0.0198568	-0.0528783	-0.0989684	-0.129052	-0.108646	-0.0725483	-0.0856761	-0.0989684	-0.144056	-0.0837969	-0.0526915	-0.0327978	9.2475e-17	0.0464274	0.0785767	0.104954	0.0348341	0.0459361	0.0138336	0.0967807	0.110566	0.178427
EIF4G2	IF4G2_HUMAN	Eukaryotic translation initiation factor 4 gamma 2	3	0	-0.0916887	-0.00890099	-0.0719195	-0.0239953	-0.0228754	0.0692914	0.0686295	0.0333153	0.0461568	-0.0228754	0.16098	0.0775305	0.105235	0.0701521	0	0.107138	0.170266	0.167651	0.129243	0.0671435	0.0812698	0.219393	0.146934	0.178673
EIF4B	IF4B_HUMAN	Eukaryotic translation initiation factor 4B	2	0	0.182581	0.294585	0.176125	0.10216	-0.0338936	0.615144	0.582057	0.411848	0.816057	-0.0338936	0.432562	0.287471	0.235722	0.713897	0	0.169235	0.0899991	0.0306123	0.174757	0.67665	0.199219	0.337866	0.693821	0.0568788
EIF4H	IF4H_HUMAN	Eukaryotic translation initiation factor 4H	3	-5.33904e-17	0.0133196	-0.00271471	0.0327792	-0.0404371	-0.0647287	0.0612045	-0.0296471	0.0631833	-0.086976	-0.0647287	0.0478849	-0.0269324	0.0304041	-0.0465389	9.2475e-17	0.0527365	0.203358	0.12975	0.112414	0.0612257	0.150345	0.235202	0.206944	0.308017
EIF5A	IF5A1_HUMAN	Eukaryotic translation initiation factor 5A-1	1	-1.60171e-16	0.0618765	0.0335562	-0.103655	-0.0480628	-0.413314	0.115649	0.0555356	0.253076	0.037535	-0.413314	0.0537721	0.0219794	0.356731	0.0855978	0	0	0	0	0	0	0	0	0	0
EIF5A2	IF5A2_HUMAN	Eukaryotic translation initiation factor 5A-2	2	-1.60171e-16	-0.0818194	0.208491	-0.0180831	0.128531	-0.0879104	0.151093	0.0566393	-0.288122	0.037443	-0.0879104	0.232912	-0.151852	-0.270039	-0.0910884	0	0.0137309	0.0980046	0.0142478	0.000975658	0.0313646	0.0510839	0.229624	0.531277	0.173244
EIF6	IF6_HUMAN	Eukaryotic translation initiation factor 6	3	0	-0.0788459	-0.164886	0.0769299	-0.130284	-0.0264488	-0.10924	-0.318253	-0.438522	-0.214864	-0.0264488	-0.0303939	-0.153368	-0.515452	-0.0845807	0	0.114265	0.0930485	0.255332	0.176417	0.286901	0.29666	0.235935	0.183853	0.115992
EXOC3	EXOC3_HUMAN	Exocyst complex component 3	1	0	-0.256753	-0.336668	-0.249064	-0.280061	-0.215205	-0.310004	-0.303897	-0.440768	-0.358444	-0.215205	-0.053251	0.0327714	-0.191705	-0.0783825	0	0	0	0	0	0	0	0	0	0
EXOC3L4	EX3L4_HUMAN	Exocyst complex component 3-like protein 4	1	0	-0.0516485	0.0755453	0.000416998	-0.0152838	-0.0498356	0.0397395	-0.0109241	0.0241676	0.00712434	-0.0498356	0.091388	-0.0864693	0.0237506	0.0224081	0	0	0	0	0	0	0	0	0	0
EXOC4	EXOC4_HUMAN	Exocyst complex component 4	1	0	-0.0963315	-0.137089	-0.250979	-0.152895	0.00119875	-0.0604848	-0.101024	-0.235738	-0.104343	0.00119875	0.0358467	0.0360649	0.0152407	0.048552	0	0	0	0	0	0	0	0	0	0
EXOSC6	EXOS6_HUMAN	Exosome complex component MTR3	1	0	-0.0451482	0.0292795	0.0159201	0.0760364	0.0851531	0.238068	0.0417662	0.442502	0.090935	0.0851531	0.283217	0.0124867	0.426582	0.0148986	0	0	0	0	0	0	0	0	0	0
EXOSC2	EXOS2_HUMAN	Exosome complex component RRP4	1	0	-0.236136	-0.30582	-0.29569	-0.150652	-0.238106	-0.318524	-0.28446	-0.121176	-0.331463	-0.238106	-0.0823883	0.0213602	0.174514	-0.180811	0	0	0	0	0	0	0	0	0	0
EXOSC3	EXOS3_HUMAN	Exosome complex component RRP40	1	0	-0.00692385	0.151766	0.0538077	0.136582	0.152115	0.0879788	0.173744	0.119996	0.0430563	0.152115	0.0949026	0.0219784	0.0661883	-0.0935257	0	0	0	0	0	0	0	0	0	0
DIS3	RRP44_HUMAN	Exosome complex exonuclease RRP44	2	0	-0.112914	0.00292111	-0.0965988	-0.0632774	0.0533022	0.0831904	0.00568811	-0.0188647	-0.0160397	0.0533022	0.196105	0.00276699	0.0777341	0.0472378	0	0.306223	0.060202	0.150568	0.145867	0.190247	0.0352317	0.252842	0.202679	0.248716
EXOSC10	EXOSX_HUMAN	Exosome component 10	3	-5.33904e-17	0.109152	0.0426025	0.225393	0.0811291	0.13181	0.0967716	0.113717	0.109328	0.147058	0.13181	-0.01238	0.071115	-0.116065	0.0659291	9.2475e-17	0.0720233	0.0261397	0.244224	0.0273305	0.0409296	0.0732346	0.0800262	0.0691556	0.0286313
XPO1	XPO1_HUMAN	Exportin-1	2	0	-0.0704082	-0.0331445	-0.0822116	-0.0788744	-0.104943	0.0487367	-0.0232672	-0.0758329	-0.0515343	-0.104943	0.119145	0.00987732	0.0063787	0.0273401	0	0.0858305	0.0328072	0.0180182	0.0304157	0.0187569	0.000567996	0.0333685	0.068544	0.034047
CSE1L	XPO2_HUMAN	Exportin-2	3	0	-0.025435	0.0393856	-0.00936983	-0.0559638	0.00589147	-0.0303464	-0.0820593	-0.0327739	0.026558	0.00589147	-0.00491132	-0.121445	-0.0234041	0.0825218	0	0.0178212	0.0362914	0.0352548	0.0177804	0.0779073	0.0642442	0.0575743	0.0312461	0.0551416
ESYT1	ESYT1_HUMAN	Extended synaptotagmin-1	2	0	-0.00268781	-0.0485849	-0.128614	-0.142366	-0.0639538	-0.108999	-0.218754	0.100303	-0.24391	-0.0639538	-0.106311	-0.170169	0.228917	-0.101543	0	0.00685442	0.112417	0.109129	0.142134	0.0086788	0.0924636	0.13242	0.551874	0.264976
EZR	EZRI_HUMAN	Ezrin	3	0	0.0137961	0.0515997	0.0966551	0.0952774	-0.010605	0.0494172	0.145516	0.298455	0.465044	-0.010605	0.0356212	0.0939162	0.2018	0.369767	0	0.116048	0.0997383	0.187767	0.147879	0.181956	0.13212	0.177335	0.122265	0.215122
SUPT16H	SP16H_HUMAN	FACT complex subunit SPT16	2	0	-0.00554658	0.0185685	0.100593	0.0310872	0.0526157	0.0266761	0.0539272	0.0307509	0.107104	0.0526157	0.0322226	0.0353587	-0.0698423	0.0760164	0	0.101507	0.181009	0.0944709	0.110629	0.0510003	0.0928965	0.151414	0.252522	0.105381
SSRP1	SSRP1_HUMAN	FACT complex subunit SSRP1	3	-1.06781e-16	0.0362197	0.0477138	0.0362326	0.0344037	-0.0737222	0.00168673	0.0533017	-0.00714614	-0.00515582	-0.0737222	-0.0345329	0.00558787	-0.0433787	-0.0395595	9.2475e-17	0.20375	0.0760459	0.112897	0.0998638	0.210984	0.0861665	0.130479	0.150397	0.06926
CAPZA2	CAZA2_HUMAN	F-actin-capping protein subunit alpha-2	2	0	-0.00176158	0.0899375	-0.0020285	0.0524419	0.00341909	-0.0290944	0.157445	0.0722716	0.0750604	0.00341909	-0.0273328	0.067508	0.0743001	0.0226185	0	0.36096	0.207099	0.235207	0.233431	0.0363058	0.105205	0.192503	0.219176	0.0444409
CAPZB	CAPZB_HUMAN	F-actin-capping protein subunit beta	2	-8.00857e-17	0.141259	0.0588604	0.102438	0.078198	-0.113471	0.102669	0.071654	0.0293244	0.118094	-0.113471	-0.0385894	0.0127936	-0.073114	0.0398958	1.13258e-16	0.0970808	0.0477274	0.0131396	0.20141	0.328374	0.124632	0.04698	0.252554	0.195858
FANCI	FANCI_HUMAN	Fanconi anemia group I protein	1	0	-0.00769367	-0.0751634	-0.0362986	-0.17695	0.00621625	-0.2678	-0.286721	-0.142141	-0.12459	0.00621625	-0.260106	-0.211558	-0.105843	0.0523604	0	0	0	0	0	0	0	0	0	0
FUBP1	FUBP1_HUMAN	Far upstream element-binding protein 1	3	0	-0.0937377	0.00865533	-0.114251	-0.0548332	-0.0241542	0.0216677	0.0545461	0.131846	0.0912508	-0.0241542	0.115405	0.0458907	0.246097	0.146084	0	0.0692488	0.115988	0.0466786	0.0832365	0.0855182	0.0714251	0.095246	0.133277	0.0372712
KHSRP	FUBP2_HUMAN	Far upstream element-binding protein 2	2	0	-0.0282997	0.0244388	0.0380202	0.0203395	0.0280804	-0.00823778	-0.0401139	-0.0490309	-0.0859797	0.0280804	0.0200619	-0.0645527	-0.0870511	-0.106319	0	0.0399786	0.111481	0.0333737	0.0258779	0.00963386	0.0161617	0.0197619	0.0221261	0.03436
FUBP3	FUBP3_HUMAN	Far upstream element-binding protein 3	3	0	0.0518286	0.138132	-0.0351094	-0.0109887	-0.0186181	0.0253323	0.0223654	0.0506555	-0.0939662	-0.0186181	-0.0264963	-0.115767	0.0857649	-0.0829775	0	0.0769579	0.118655	0.167551	0.0591517	0.163683	0.0799412	0.192686	0.115822	0.143173
FDPS	FPPS_HUMAN	Farnesyl pyrophosphate synthase	3	0	-0.0259361	-0.0625213	0.0103487	0.108795	-0.0659621	0.000369458	-0.0640705	-0.0781766	-0.0394906	-0.0659621	0.0263056	-0.00154924	-0.0885253	-0.148285	0	0.0326429	0.0816924	0.0469155	0.0294424	0.139962	0.035104	0.0758144	0.150984	0.0304166
FSCN1	FSCN1_HUMAN	Fascin	3	0	0.0840949	0.0211045	-0.0172555	-0.0389502	-0.0255088	-0.0252807	0.0144705	-0.0590386	-0.0348696	-0.0255088	-0.109376	-0.00663397	-0.0417831	0.00408064	0	0.0551911	0.0809047	0.0623566	0.0208586	0.0886571	0.0618307	0.0526914	0.0764523	0.0787093
FADS2	FADS2_HUMAN	Fatty acid desaturase 2	1	0	-0.0605522	0.0064078	-0.0520422	-0.0199662	-0.0425362	-0.19964	-0.127167	-0.0768862	-0.259467	-0.0425362	-0.139088	-0.133575	-0.024844	-0.239501	0	0	0	0	0	0	0	0	0	0
FASN	FAS_HUMAN	Fatty acid synthase	3	-5.33904e-17	-0.00666016	-0.000411228	-0.107935	-0.020659	-0.0555631	-0.0950114	-0.12116	-0.0627849	-0.0617013	-0.0555631	-0.0883513	-0.120748	0.04515	-0.0410423	9.2475e-17	0.116875	0.212527	0.11649	0.0820937	0.0868308	0.0636605	0.130001	0.180749	0.174187
FAR1	FACR1_HUMAN	Fatty acyl-CoA reductase 1	1	0	-0.045891	0.115541	-0.179658	0.0842099	-0.0603292	-0.120386	-0.0818671	0.0297969	-0.203885	-0.0603292	-0.0744945	-0.197408	0.209455	-0.288094	0	0	0	0	0	0	0	0	0	0
ALDH3A2	AL3A2_HUMAN	Fatty aldehyde dehydrogenase	3	-1.06781e-16	-0.0225173	-0.0610649	0.0248015	-0.0811952	-0.0864461	-0.112933	-0.159644	-0.165239	-0.155088	-0.0864461	-0.0904156	-0.0985792	-0.190041	-0.0738928	9.2475e-17	0.0249162	0.038907	0.137075	0.0559058	0.0164565	0.0102634	0.086481	0.0896839	0.0234016
FRMPD1	FRPD1_HUMAN	FERM and PDZ domain-containing protein 1	1	0	0.073187	0.111721	0.102978	0.187795	0.0478127	0.211513	0.148231	0.0823136	0.0756082	0.0478127	0.138326	0.0365092	-0.0206642	-0.112187	0	0	0	0	0	0	0	0	0	0
FARP1	FARP1_HUMAN	FERM, RhoGEF and pleckstrin domain-containing protein 1	1	0	-0.257128	-0.256335	-0.29416	-0.209832	-0.0466826	-0.0875907	-0.208693	-0.120613	-0.250639	-0.0466826	0.169537	0.0476411	0.173548	-0.0408062	0	0	0	0	0	0	0	0	0	0
FERMT2	FERM2_HUMAN	Fermitin family homolog 2	3	0	-0.0242414	-0.0597053	0.0509713	0.037153	0.0305185	0.0141346	-0.0348929	-0.118278	0.0521246	0.0305185	0.038376	0.0248125	-0.169249	0.0149716	0	0.0296538	0.0321395	0.0592419	0.123848	0.158889	0.137981	0.238795	0.38682	0.259885
FBN1	FBN1_HUMAN	Fibrillin-1	2	0	0.00627757	-0.0299515	0.174134	0.042196	0.0632727	0.00100749	-0.0707673	-0.0688225	-0.0827799	0.0632727	-0.00527008	-0.0408159	-0.242957	-0.124976	0	0.0689066	0.0250927	0.262426	0.0250269	0.0905063	0.0377159	0.0257909	0.124021	0.0439513
FBN2	FBN2_HUMAN	Fibrillin-2	1	0	-0.277564	-0.172005	-0.166972	-0.133857	-0.306728	-0.208065	-0.241793	-0.334624	-0.291129	-0.306728	0.0694989	-0.0697877	-0.167652	-0.157271	0	0	0	0	0	0	0	0	0	0
FGF2	FGF2_HUMAN	Fibroblast growth factor 2	1	0	-0.380406	0.101817	0.133784	-0.0489809	-0.0184308	-0.0236227	0.0704153	-0.190726	0.198347	-0.0184308	0.356783	-0.031402	-0.32451	0.247328	0	0	0	0	0	0	0	0	0	0
FN1	FINC_HUMAN	Fibronectin	3	-5.33904e-17	-0.0174178	-0.00322914	0.0243552	0.0546538	0.0499291	0.0283471	0.0127932	-0.0803284	-0.0200572	0.0499291	0.0457649	0.0160223	-0.104684	-0.0747111	9.2475e-17	0.0888351	0.0691974	0.120776	0.132035	0.0918026	0.116559	0.0622524	0.0668861	0.136393
FNDC3B	FND3B_HUMAN	Fibronectin type III domain-containing protein 3B	1	0	-0.0583745	-0.0633414	0.194112	0.12537	0.0680552	0.0848596	-0.00285392	0.0991247	0.0551888	0.0680552	0.143234	0.0604875	-0.0949874	-0.0701814	0	0	0	0	0	0	0	0	0	0
FBLN1	FBLN1_HUMAN	Fibulin-1	3	0	0.120176	0.199031	0.0677569	0.181533	-0.0295112	0.237156	0.234198	0.218212	0.0730681	-0.0295112	0.11698	0.0351662	0.150455	-0.108465	0	0.205993	0.116702	0.118597	0.155478	0.122463	0.207464	0.280591	0.319332	0.126406
FIGNL1	FIGL1_HUMAN	Fidgetin-like protein 1	1	0	-0.114005	-0.27555	-0.0098653	-0.163684	-0.0841431	-0.220413	-0.239705	-0.238054	-0.242182	-0.0841431	-0.106407	0.0358442	-0.228189	-0.0784979	0	0	0	0	0	0	0	0	0	0
FLNA	FLNA_HUMAN	Filamin-A	3	-5.33904e-17	0.059552	0.00518512	-0.00964888	0.026697	-0.00200692	0.00996253	0.0239971	0.00294817	0.00589433	-0.00200692	-0.0495895	0.0188119	0.0125971	-0.0208027	9.2475e-17	0.111293	0.0774409	0.137164	0.139128	0.175906	0.111524	0.0739986	0.152453	0.0813185
FLNB	FLNB_HUMAN	Filamin-B	3	0	0.0598915	0.0550264	0.0230515	0.0397639	0.0101588	0.0769413	0.0916052	0.0357361	0.068956	0.0101588	0.0170497	0.0365788	0.0126846	0.0291921	0	0.0350526	0.0737166	0.0687813	0.0862329	0.0938977	0.0382979	0.0673933	0.0837189	0.0538901
FEN1	FEN1_HUMAN	Flap endonuclease 1	3	-5.33904e-17	0.0204869	0.022566	0.104483	0.0853097	0.0063016	0.0104893	-0.0337861	-0.0307913	0.0171599	0.0063016	-0.00999764	-0.0563521	-0.135274	-0.0681498	9.2475e-17	0.0582538	0.0356093	0.137415	0.0486667	0.0703846	0.0694577	0.067964	0.0847836	0.0616125
FLOT1	FLOT1_HUMAN	Flotillin-1	1	0	0.179542	0.0479917	0.0846279	-0.0720859	0.133077	-0.0319292	0.0232735	-0.0886731	0.00433117	0.133077	-0.211472	-0.0247181	-0.173301	0.0764171	0	0	0	0	0	0	0	0	0	0
FLOT2	FLOT2_HUMAN	Flotillin-2	1	0	-0.118592	-0.334771	-0.188	-0.409533	-0.216541	-0.387013	-0.21944	-0.449859	-0.58977	-0.216541	-0.268421	0.11533	-0.261858	-0.180238	0	0	0	0	0	0	0	0	0	0
FSTL1	FSTL1_HUMAN	Follistatin-related protein 1	2	0	0.0746212	3.35416e-06	0.00308633	0.0953	-0.0122846	-0.0250557	0.0493304	-0.0156838	0.0663692	-0.0122846	-0.0996768	0.0493271	-0.0187701	-0.0289308	0	0.209738	0.114585	0.190945	0.0970727	0.315586	0.189556	0.209212	0.149202	0.0206506
FOSL2	FOSL2_HUMAN	Fos-related antigen 2	1	0	0.270025	0.0503664	0.557161	0.143346	0.445064	0.329225	0.239053	0.31668	0.550712	0.445064	0.0592003	0.188687	-0.240482	0.407366	0	0	0	0	0	0	0	0	0	0
FXR1	FXR1_HUMAN	Fragile X mental retardation syndrome-related protein 1	3	0	0.0178491	0.0347323	-0.0270772	0.0282349	0.0350847	0.152101	0.182488	0.116614	0.0233289	0.0350847	0.134252	0.147756	0.143691	-0.00490606	0	0.0818142	0.137977	0.0256279	0.107075	0.10844	0.107388	0.178033	0.069476	0.0818705
ALDOA	ALDOA_HUMAN	Fructose-bisphosphate aldolase A	3	0	0.127932	0.0525918	0.0501212	0.0328734	-0.0448636	0.052269	0.107432	0.0521184	0.0789341	-0.0448636	-0.0756627	0.0548405	0.00199724	0.0460607	0	0.156031	0.146486	0.265769	0.21015	0.298431	0.0998682	0.0936755	0.119058	0.0242745
ALDOC	ALDOC_HUMAN	Fructose-bisphosphate aldolase C	2	-8.00857e-17	0.0315311	0.0364302	0.0861569	-0.0119095	0.155701	0.0330804	-0.0452513	-0.0305303	-0.102759	0.155701	0.00154921	-0.0816815	-0.116687	-0.09085	1.13258e-16	0.0765242	0.0500887	0.124451	0.027411	0.0356452	0.0704473	0.123032	0.117736	0.152242
FH	FUMH_HUMAN	Fumarate hydratase, mitochondrial	2	-8.00857e-17	-0.0100911	-0.00502792	0.131278	0.0784393	0.132658	0.0684763	0.051485	0.00554896	-0.0860199	0.132658	0.0785674	0.056513	-0.125729	-0.164459	1.13258e-16	0.0165496	0.0934179	0.0319	0.0231629	0.0336664	0.0582915	0.0445756	0.0351834	0.0411963
GPKOW	GPKOW_HUMAN	G patch domain and KOW motifs-containing protein	2	0	0.134615	0.0740658	0.0304198	0.0308972	0.0690387	-0.143158	-0.15364	-0.039443	-0.125358	0.0690387	-0.277772	-0.227706	-0.0698628	-0.156256	0	0.0152424	0.1648	0.0846231	0.179546	0.210611	0.0731406	0.217162	0.0196411	0.0357039
GPATCH4	GPTC4_HUMAN	G patch domain-containing protein 4	1	-1.60171e-16	0.00893849	-0.0565498	0.0915791	-0.104192	0.0895272	-0.0292702	-0.101594	-0.117077	-0.0954943	0.0895272	-0.0382087	-0.0450446	-0.208656	0.00869727	0	0	0	0	0	0	0	0	0	0
CCND3	CCND3_HUMAN	G1/S-specific cyclin-D3	3	0	-0.00794069	0.0879092	0.0379031	0.111611	-0.00440959	0.132961	0.0939141	0.178915	0.0979011	-0.00440959	0.140902	0.00600486	0.141012	-0.0137102	0	0.0539354	0.0436399	0.0590252	0.0689044	0.189381	0.0988759	0.135162	0.133573	0.138909
GTSE1	GTSE1_HUMAN	G2 and S phase-expressed protein 1	1	-1.60171e-16	0.248651	0.502632	0.264289	0.376464	0.421898	0.290957	0.291358	0.0621367	-0.00775596	0.421898	0.0423063	-0.211274	-0.202152	-0.384219	0	0	0	0	0	0	0	0	0	0
CCNB1	CCNB1_HUMAN	G2/mitotic-specific cyclin-B1	3	0	-0.127522	-0.0268145	-0.0526188	-0.000571924	-0.161216	-0.135339	-0.0751998	-0.17385	-0.162781	-0.161216	-0.00781764	-0.0483853	-0.121231	-0.162209	0	0.119192	0.0860643	0.172532	0.100843	0.102958	0.123399	0.148408	0.237887	0.222065
CCNB2	CCNB2_HUMAN	G2/mitotic-specific cyclin-B2	3	-5.33904e-17	0.0183653	0.0181025	-0.0366945	0.0409009	0.17123	0.0202279	0.0331201	-0.0133392	-0.0423106	0.17123	0.00186256	0.0150177	0.0233553	-0.0832115	9.2475e-17	0.0928366	0.14687	0.102249	0.0946637	0.217794	0.0444493	0.121499	0.0959832	0.149348
LGALS1	LEG1_HUMAN	Galectin-1	1	-1.60171e-16	-0.00497941	-0.0386344	0.0757073	-0.103828	-0.0459841	0.0194553	0.0494318	0.11911	-0.00281543	-0.0459841	0.0244347	0.0880662	0.043403	0.101012	0	0	0	0	0	0	0	0	0	0
LGALS3BP	LG3BP_HUMAN	Galectin-3-binding protein	3	0	0.0328829	0.0519692	-0.0611054	-0.0298527	-0.12378	0.00796408	0.0246414	0.045341	-0.0335352	-0.12378	-0.0249188	-0.0273277	0.106446	-0.00368256	0	0.117559	0.143289	0.202986	0.142589	0.11896	0.0730396	0.146201	0.106582	0.16625
GABARAPL2	GBRL2_HUMAN	Gamma-aminobutyric acid receptor-associated protein-like 2	1	0	0.096673	-0.140198	-0.00855391	-0.0193407	-0.141602	-0.217403	-0.194757	-0.0339797	-0.135297	-0.141602	-0.314076	-0.0545584	-0.0254257	-0.115957	0	0	0	0	0	0	0	0	0	0
SNCG	SYUG_HUMAN	Gamma-synuclein	2	0	-0.0842878	-0.106663	-0.133968	-0.120024	-0.21332	-0.0624829	-0.0822043	-0.126426	-0.172484	-0.21332	0.0218049	0.0244584	0.00754164	-0.0524606	0	0.00466143	0.00663408	0.0659762	0.0520749	0.0249675	0.00791792	0.0485074	0.0575742	0.0735018
TXLNG	TXLNG_HUMAN	Gamma-taxilin	1	-1.60171e-16	-0.090713	-0.192316	0.358212	-0.256422	0.0843267	0.103879	-0.0282655	-0.0230816	0.0153093	0.0843267	0.194592	0.16405	-0.381293	0.271732	0	0	0	0	0	0	0	0	0	0
GSN	GELS_HUMAN	Gelsolin	3	0	0.0583183	0.0525878	0.0559355	0.0897072	0.0614604	0.0428697	0.0860318	0.16455	0.0515726	0.0614604	-0.0154486	0.033444	0.108615	-0.0381346	0	0.0915483	0.09276	0.167699	0.130238	0.143458	0.0573927	0.0472187	0.0625757	0.0951657
GEMIN4	GEMI4_HUMAN	Gem-associated protein 4	1	0	0.0619014	0.0567937	0.120157	-0.00293282	0.0605374	0.0074639	0.0348562	0.0184029	-0.0415874	0.0605374	-0.0544375	-0.0219375	-0.101754	-0.0386546	0	0	0	0	0	0	0	0	0	0
GMNN	GEMI_HUMAN	Geminin	1	0	-0.0871727	-0.196977	-0.0667831	-0.0654462	-0.0667027	-0.249847	-0.00106579	-0.144073	-0.174959	-0.0667027	-0.162674	0.195912	-0.0772902	-0.109512	0	0	0	0	0	0	0	0	0	0
GTF3C1	TF3C1_HUMAN	General transcription factor 3C polypeptide 1	2	-8.00857e-17	-0.0388838	-0.0916307	0.0492812	-0.0704802	-0.0481635	-0.136938	-0.203599	-0.100136	-0.2206	-0.0481635	-0.0980543	-0.111968	-0.149418	-0.15012	1.13258e-16	0.175414	0.217492	0.396058	0.264599	0.212028	0.209669	0.140502	0.198252	0.224827
GTF3C5	TF3C5_HUMAN	General transcription factor 3C polypeptide 5	1	-1.60171e-16	0.179429	0.110312	0.109493	0.000870583	0.0680145	0.0577412	0.00763885	0.0461004	0.0137118	0.0680145	-0.121688	-0.102673	-0.0633926	0.0128413	0	0	0	0	0	0	0	0	0	0
GTF2F1	T2FA_HUMAN	General transcription factor IIF subunit 1	2	0	-0.0420761	-0.00303432	0.0330551	0.0556518	0.0540167	0.179705	0.104178	0.127889	0.0795613	0.0540167	0.221781	0.107212	0.0948341	0.0239095	0	0.0157181	0.0560476	0.0754054	0.0778089	0.0148556	0.0791232	0.0440052	0.11911	0.0234593
GTF2H2	TF2H2_HUMAN	General transcription factor IIH subunit 2	1	0	0.0539135	0.0524526	0.0216374	0.149885	0.0394606	0.0965392	0.0422596	0.265516	0.0960615	0.0394606	0.0426257	-0.010193	0.243879	-0.0538235	0	0	0	0	0	0	0	0	0	0
GTF2I	GTF2I_HUMAN	General transcription factor II-I	3	-5.33904e-17	-0.0150943	-0.0301113	-0.0987492	-0.0419215	-0.0683485	0.00735164	-0.0249964	-0.0573838	-0.0737063	-0.0683485	0.022446	0.00511491	0.0413654	-0.0317848	9.2475e-17	0.204371	0.132391	0.121558	0.222312	0.201639	0.159948	0.176438	0.144847	0.0774432
USO1	USO1_HUMAN	General vesicular transport factor p115	2	0	0.103755	0.118407	-0.0580527	0.166348	-0.0200476	0.122305	0.0591398	0.101924	0.138252	-0.0200476	0.0185503	-0.0592672	0.159976	-0.0280957	0	0.0910033	0.0541605	0.0585437	0.00308758	0.00286628	0.00762559	0.0659549	0.00782144	0.103618
SERPINE2	GDN_HUMAN	Glia-derived nexin	2	0	0.0945624	0.103251	0.0121634	0.0797483	-0.0506687	0.0461203	-0.0907503	-0.0163081	0.0877815	-0.0506687	-0.0484422	-0.194001	-0.0284715	0.00803318	0	0.154681	0.0987306	0.0452064	0.1641	0.0132886	0.208216	0.17728	0.163211	0.0669882
NR3C1	GCR_HUMAN	Glucocorticoid receptor	2	0	-0.10668	0.0469639	0.199203	0.170582	-0.0747125	0.0132549	0.0726211	0.237182	0.161358	-0.0747125	0.119935	0.0256572	0.0379788	-0.00922377	0	0.0260337	0.149325	0.0609174	0.104379	0.0377853	0.0471375	0.0157998	0.0654383	0.110667
G6PD	G6PD_HUMAN	Glucose-6-phosphate 1-dehydrogenase	3	0	-0.0264769	0.0254053	-0.0251158	0.0636217	-0.0086793	0.0677952	-0.00633312	-0.000428206	-0.0500996	-0.0086793	0.0942721	-0.0317385	0.0246876	-0.113721	0	0.0877756	0.0111676	0.0540688	0.021657	0.0839935	0.0330951	0.0719351	0.0446622	0.112041
GPI	G6PI_HUMAN	Glucose-6-phosphate isomerase	3	0	-0.010809	0.0518604	0.0205798	0.00271584	-0.0867296	0.000125546	0.0442319	-0.0354207	-0.0329832	-0.0867296	0.0109345	-0.00762853	-0.0560005	-0.0356991	0	0.0938108	0.0790722	0.141483	0.0813055	0.236604	0.16148	0.147412	0.202675	0.203955
PRKCSH	GLU2B_HUMAN	Glucosidase 2 subunit beta	2	-8.00857e-17	0.483079	-0.030665	0.933814	0.292931	0.374801	-0.110998	-0.0757032	-0.0378952	0.274895	0.374801	-0.594077	-0.0450382	-0.971709	-0.0180362	1.13258e-16	0.359588	0.109735	0.949151	0.283043	0.750914	0.15882	0.314897	0.0659482	0.171826
GLUD1	DHE3_HUMAN	Glutamate dehydrogenase 1, mitochondrial	3	-5.33904e-17	-0.0316709	-0.0386122	-0.0967448	-0.0145473	-0.0553103	0.0197705	-0.061765	-0.147728	-0.192429	-0.0553103	0.0514415	-0.0231528	-0.0509831	-0.177882	9.2475e-17	0.0234479	0.180916	0.173529	0.212456	0.0889305	0.185436	0.24851	0.147637	0.210296
GLS	GLSK_HUMAN	Glutaminase kidney isoform, mitochondrial	2	0	0.0466098	0.0610561	0.00489917	0.00455447	0.00818787	-0.0626568	-0.047827	0.105802	-0.00195238	0.00818787	-0.109267	-0.108883	0.100902	-0.00650685	0	0.00844443	0.00348178	0.0673015	0.154511	0.0409411	0.119535	0.0332997	0.0255813	0.148392
GLUL	GLNA_HUMAN	Glutamine synthetase	3	-5.33904e-17	0.0288864	0.0437533	0.0510985	0.152107	0.0357851	-7.21173e-05	0.0896311	0.0478981	0.0400142	0.0357851	-0.0289585	0.0458778	-0.00320043	-0.112093	9.2475e-17	0.106292	0.145637	0.0507169	0.0735884	0.0609616	0.0683885	0.0560328	0.10311	0.111904
GFPT1	GFPT1_HUMAN	Glutamine--fructose-6-phosphate aminotransferase [isomerizing] 1	1	0	-0.161866	-0.147082	-0.170283	-0.236184	-0.0919722	-0.179887	-0.055015	-0.122957	-0.0797091	-0.0919722	-0.0180211	0.0920671	0.0473264	0.156475	0	0	0	0	0	0	0	0	0	0
QARS	SYQ_HUMAN	Glutamine--tRNA ligase	2	0	-0.00876687	-0.0531599	-0.0990171	0.0043098	-0.0339649	0.14902	0.0951393	0.188223	0.122359	-0.0339649	0.157787	0.148299	0.28724	0.118049	0	0.134367	0.0319147	0.241067	0.148586	0.313117	0.0257441	0.0158334	0.112528	0.111996
GLRX3	GLRX3_HUMAN	Glutaredoxin-3	2	0	-0.104894	-0.0697666	-0.135926	0.00932769	-0.0596366	-0.0356279	-0.0255209	-0.145191	-0.243543	-0.0596366	0.0692658	0.0442457	-0.00926465	-0.252871	0	0.056429	0.108268	0.206695	0.0303466	0.235708	0.0887373	0.0201714	0.0209175	0.00856757
GSR	GSHR_HUMAN	Glutathione reductase, mitochondrial	2	-8.00857e-17	0.00807485	0.00256023	-0.0197784	-0.0998554	-0.0342347	-0.144497	-0.0447647	-0.0784448	-0.0592899	-0.0342347	-0.152572	-0.0473249	-0.0586664	0.0405655	1.13258e-16	0.121397	0.116738	0.118906	0.128208	0.134951	0.118503	0.0434731	0.026721	0.106364
GSTK1	GSTK1_HUMAN	Glutathione S-transferase kappa 1	1	0	0.105709	0.478609	0.347261	0.311886	0.192393	0.276786	0.10506	0.16887	0.307983	0.192393	0.171076	-0.373549	-0.178391	-0.00390276	0	0	0	0	0	0	0	0	0	0
GSTM3	GSTM3_HUMAN	Glutathione S-transferase Mu 3	1	-1.60171e-16	0.0787914	-0.00759981	0.0860143	0.0232651	0.0587982	-0.0549057	0.0925894	-0.037021	-0.119411	0.0587982	-0.133697	0.100189	-0.123035	-0.142676	0	0	0	0	0	0	0	0	0	0
GSTO1	GSTO1_HUMAN	Glutathione S-transferase omega-1	1	0	0.0515528	0.258703	0.150013	0.25262	0.0709415	0.122886	0.0603819	0.265965	0.117108	0.0709415	0.0713329	-0.198321	0.115952	-0.135512	0	0	0	0	0	0	0	0	0	0
GSTP1	GSTP1_HUMAN	Glutathione S-transferase P	3	0	0.178032	0.0484832	0.19044	0.0847792	0.151389	0.0427503	0.0733577	-0.0389375	0.106601	0.151389	-0.135282	0.0248746	-0.229378	0.0218221	0	0.0856876	0.0968955	0.111013	0.153217	0.215335	0.109647	0.150115	0.140868	0.143211
GSS	GSHB_HUMAN	Glutathione synthetase	3	-1.06781e-16	0.0912278	0.0476889	0.112588	0.115494	0.034514	0.105401	0.0444129	0.0779191	0.0443587	0.034514	0.0141731	-0.00327602	-0.0346692	-0.0711356	9.2475e-17	0.049487	0.0234893	0.101165	0.10098	0.170356	0.0484475	0.064778	0.0581476	0.109454
GAPDH	G3P_HUMAN	Glyceraldehyde-3-phosphate dehydrogenase	3	0	-0.0227241	-0.0236399	-0.0426532	-0.0519866	-0.00572934	0.0829709	0.122712	0.116163	0.199149	-0.00572934	0.105695	0.146351	0.158816	0.251135	0	0.144504	0.215019	0.183161	0.183282	0.220171	0.124571	0.161812	0.136201	0.123397
GPD2	GPDM_HUMAN	Glycerol-3-phosphate dehydrogenase, mitochondrial	3	-5.33904e-17	0.0529111	0.0684126	0.0788194	-0.14855	0.00516223	-0.0376535	-0.0119781	0.0964328	-0.0485931	0.00516223	-0.0905647	-0.0803908	0.0176134	0.0999564	9.2475e-17	0.0685325	0.0765605	0.118308	0.187858	0.103955	0.209439	0.156367	0.110312	0.15854
GARS	SYG_HUMAN	Glycine--tRNA ligase	2	0	0.153106	0.122524	0.0927763	0.0482739	0.210101	0.0425303	0.00478822	-0.113953	-0.0411458	0.210101	-0.110575	-0.117736	-0.20673	-0.0894196	0	0.0284916	0.049293	0.0456669	0.0299927	0.113744	0.0634445	0.0450046	0.0552836	0.0505078
AGL	GDE_HUMAN	Glycogen debranching enzyme	1	0	-0.0903276	-0.0935934	-0.160669	-0.27488	0.0526682	-0.0462307	-0.152157	-0.269007	-0.39522	0.0526682	0.044097	-0.0585633	-0.108339	-0.12034	0	0	0	0	0	0	0	0	0	0
PYGL	PYGL_HUMAN	Glycogen phosphorylase, liver form	1	0	0.0291168	0.097347	0.0994224	0.143322	0.0142801	0.022161	0.0454537	0.134205	0.169051	0.0142801	-0.00695579	-0.0518933	0.0347828	0.0257292	0	0	0	0	0	0	0	0	0	0
NMT1	NMT1_HUMAN	Glycylpeptide N-tetradecanoyltransferase 1	1	0	-0.112745	-0.0797857	-0.13529	-0.205584	-0.181409	-0.21269	-0.323405	-0.144195	-0.206797	-0.181409	-0.0999456	-0.243619	-0.00890494	-0.00121325	0	0	0	0	0	0	0	0	0	0
GLOD4	GLOD4_HUMAN	Glyoxalase domain-containing protein 4	2	0	-0.0241786	-0.0916938	0.0167649	0.000747109	-0.0749773	-0.0631187	-0.105543	-0.125196	-0.214799	-0.0749773	-0.03894	-0.0138487	-0.141961	-0.215546	0	0.143063	0.121415	0.0385314	0.0289064	0.0748159	0.00139594	0.0403532	0.099583	0.129987
GRHPR	GRHPR_HUMAN	Glyoxylate reductase/hydroxypyruvate reductase	2	0	-0.0119868	-0.0345045	-0.0344777	0.0177794	-0.077798	-0.0322171	-0.0161933	-0.134397	0.00142044	-0.077798	-0.0202303	0.0183111	-0.0999194	-0.0163589	0	0.279219	0.0259798	0.176564	0.10782	0.0158704	0.166435	0.0715829	0.0136572	0.0573808
GPC1	GPC1_HUMAN	Glypican-1	2	0	-0.112674	0.0412117	-0.00417374	0.137872	0.00182416	0.111467	-0.140261	0.15485	0.00305916	0.00182416	0.224141	-0.181472	0.159024	-0.134813	0	0.0941287	0.24597	0.0186315	0.175216	0.172626	0.107562	0.496329	0.0380112	0.0863764
GMPS	GUAA_HUMAN	GMP synthase [glutamine-hydrolyzing]	1	-1.60171e-16	-0.0254221	0.0279226	0.0552944	0.12002	0.0362265	0.0453517	0.0714903	-0.013963	-0.097184	0.0362265	0.0707738	0.0435677	-0.0692574	-0.217204	0	0	0	0	0	0	0	0	0	0
GOLIM4	GOLI4_HUMAN	Golgi integral membrane protein 4	1	0	-0.0210979	0.473115	0.00400788	0.582911	-0.0599808	0.00694228	0.166649	0.24427	0.462344	-0.0599808	0.0280401	-0.306466	0.240262	-0.120567	0	0	0	0	0	0	0	0	0	0
GOLPH3	GOLP3_HUMAN	Golgi phosphoprotein 3	1	0	0.102242	0.3883	0.102681	-0.0160241	-0.286148	0.187349	0.174565	-0.0617432	0.0636768	-0.286148	0.0851066	-0.213735	-0.164425	0.079701	0	0	0	0	0	0	0	0	0	0
GOLGA2	GOGA2_HUMAN	Golgin subfamily A member 2	3	0	-0.0436556	0.129791	0.0145089	0.0253007	-0.043213	0.0189116	0.0155298	-0.0518749	-0.0336	-0.043213	0.0625672	-0.114261	-0.0663838	-0.0589007	0	0.0785247	0.208883	0.109268	0.144152	0.0642636	0.0616935	0.0871878	0.0768102	0.101685
GOLGB1	GOGB1_HUMAN	Golgin subfamily B member 1	1	0	0.154456	0.230622	0.117509	0.209098	0.0635989	0.00141145	-0.221667	0.0434167	-0.226075	0.0635989	-0.153045	-0.452289	-0.0740924	-0.435173	0	0	0	0	0	0	0	0	0	0
PIGK	GPI8_HUMAN	GPI-anchor transamidase	1	-1.60171e-16	-0.0494172	-0.122903	-0.110139	-0.0525246	0.066514	-0.0699724	0.0685585	-0.173593	-0.0496459	0.066514	-0.0205553	0.191462	-0.063454	0.00287875	0	0	0	0	0	0	0	0	0	0
GPR56	GPR56_HUMAN	G-protein coupled receptor 56	2	0	-0.109534	-0.108822	-0.101068	-0.000520036	-0.25394	-0.28352	-0.217583	-0.232345	-0.139423	-0.25394	-0.173986	-0.108761	-0.131277	-0.138903	0	0.0666243	0.109508	0.0216423	0.0319685	0.0650008	0.135734	0.128032	0.120609	0.0119919
GRSF1	GRSF1_HUMAN	G-rich sequence factor 1	2	0	-0.0407867	-0.0254899	0.0276691	-0.0488908	0.0262048	0.0156844	0.0464972	-0.0594904	-0.0668572	0.0262048	0.0564711	0.0719871	-0.0871595	-0.0179664	0	0.12991	0.061918	0.032944	0.0197376	0.169999	0.0117662	0.113872	0.0619032	0.0656245
GADD45GIP1	G45IP_HUMAN	Growth arrest and DNA damage-inducible proteins-interacting protein 1	1	0	-0.551676	-0.913745	-1.08635	-0.370835	-0.162448	-0.0943274	-0.147281	-1.55898	-1.424	-0.162448	0.457349	0.766465	-0.472635	-1.05317	0	0	0	0	0	0	0	0	0	0
GRB2	GRB2_HUMAN	Growth factor receptor-bound protein 2	2	-1.60171e-16	-0.160407	-0.150507	-0.0758235	0.0459482	-0.138628	-0.131409	-0.181597	-0.124493	-0.190811	-0.138628	0.0289985	-0.0310903	-0.0486694	-0.236759	0	0.0911347	0.0482544	0.254883	0.021045	0.070619	0.0549461	0.155257	0.107755	0.165626
GHITM	GHITM_HUMAN	Growth hormone-inducible transmembrane protein	3	0	-0.0640329	-0.0253053	-0.016326	0.0488064	-0.103104	-0.0461296	-0.106167	-0.187666	-0.125385	-0.103104	0.0179033	-0.0808615	-0.17134	-0.174191	0	0.0309629	0.228924	0.0885339	0.0557218	0.225142	0.107956	0.104619	0.123376	0.218487
KRAS	RASK_HUMAN	GTPase KRas	1	0	-0.136082	0.0644088	0.0989682	0.209172	0.141598	0.110814	0.0307882	0.203839	0.306499	0.141598	0.246897	-0.0336206	0.104871	0.0973271	0	0	0	0	0	0	0	0	0	0
RAN	RAN_HUMAN	GTP-binding nuclear protein Ran	1	0	0.118106	-0.128446	-0.272606	0.0513416	-0.529655	-0.0341349	-0.0773377	-0.036199	-0.0418207	-0.529655	-0.152241	0.0511088	0.236407	-0.0931622	0	0	0	0	0	0	0	0	0	0
GTPBP1	GTPB1_HUMAN	GTP-binding protein 1	1	0	0.0693275	-0.0391616	0.126278	0.0817708	0.10755	-0.000591028	0.0892367	0.0764541	-0.0710215	0.10755	-0.0699185	0.128398	-0.0498243	-0.152792	0	0	0	0	0	0	0	0	0	0
RHEB	RHEB_HUMAN	GTP-binding protein Rheb	1	0	0.0472331	0.0678991	-0.0116443	-0.0539838	-0.0215445	-0.0930091	-0.182041	-0.0280419	-0.0887776	-0.0215445	-0.140242	-0.24994	-0.0163976	-0.0347938	0	0	0	0	0	0	0	0	0	0
SAR1A	SAR1A_HUMAN	GTP-binding protein SAR1a	1	0	-0.221023	-0.0681481	-0.314126	-0.0729236	-0.398771	-0.165253	-0.134948	-0.295962	-0.2602	-0.398771	0.0557692	-0.0668	0.0181647	-0.187276	0	0	0	0	0	0	0	0	0	0
GNAI2	GNAI2_HUMAN	Guanine nucleotide-binding protein G(i) subunit alpha-2	1	0	0.101978	-0.0959928	0.356602	0.39083	-0.0449102	0.0229229	-0.0967008	-0.108415	0.00630732	-0.0449102	-0.0790554	-0.00070802	-0.465016	-0.384523	0	0	0	0	0	0	0	0	0	0
GNG12	GBG12_HUMAN	Guanine nucleotide-binding protein G(I)/G(S)/G(O) subunit gamma-12	1	0	0.012547	-0.0247277	-0.00482819	-0.0522543	-0.0424437	-0.107394	-0.128408	-0.150934	-0.0748618	-0.0424437	-0.119941	-0.10368	-0.146105	-0.0226076	0	0	0	0	0	0	0	0	0	0
GNB3	GBB3_HUMAN	Guanine nucleotide-binding protein G(I)/G(S)/G(T) subunit beta-3	2	-8.00857e-17	0.18303	0.155962	0.307881	0.253248	0.233472	0.2092	0.166537	0.278132	0.211419	0.233472	0.0261696	0.0105753	-0.0297484	-0.0418287	1.13258e-16	0.279208	0.264038	0.47426	0.315732	0.464433	0.29401	0.400326	0.266014	0.41906
GNAI3	GNAI3_HUMAN	Guanine nucleotide-binding protein G(k) subunit alpha	2	-1.60171e-16	-0.127147	-0.103432	-0.0518671	-0.198516	-0.14964	-0.132493	-0.115439	-0.23158	-0.158611	-0.14964	-0.00534596	-0.0120066	-0.179713	0.0399056	0	0.10572	0.129184	0.0417072	0.0303354	0.0331554	0.0582561	0.173365	0.0632954	0.0508052
GNAS	GNAS2_HUMAN	Guanine nucleotide-binding protein G(s) subunit alpha isoforms short	3	0	0.0233238	-0.0609721	-0.0429577	0.119361	0.00432281	-0.0170855	-0.0652311	-0.022383	-0.0356327	0.00432281	-0.0404093	-0.00425894	0.0205747	-0.154993	0	0.0921343	0.0270345	0.0628315	0.157908	0.18238	0.00793531	0.160993	0.105565	0.133107
GNA14	GNA14_HUMAN	Guanine nucleotide-binding protein subunit alpha-14	3	0	-0.0652238	-0.053754	0.0405959	0.0506352	0.0258996	-0.0624477	0.0317941	0.0502569	-0.104866	0.0258996	0.00277614	0.0855481	0.00966095	-0.155501	0	0.0596554	0.210572	0.0905457	0.0870759	0.0580636	0.060384	0.0407048	0.175961	0.00983989
GNB2L1	GBLP_HUMAN	Guanine nucleotide-binding protein subunit beta-2-like 1	3	0	0.00184051	-0.133781	-0.181568	-0.222068	-0.0232461	0.133909	0.135292	0.1295	0.108908	-0.0232461	0.132069	0.269074	0.311069	0.330976	0	0.177926	0.156169	0.0468089	0.0957656	0.0908692	0.183974	0.213974	0.109357	0.15955
GNL3	GNL3_HUMAN	Guanine nucleotide-binding protein-like 3	3	0	0.0944215	-0.0616159	0.0360429	0.097464	0.0811376	0.0876064	0.0233082	-0.0479653	-0.0053924	0.0811376	-0.00681516	0.0849241	-0.0840082	-0.102856	0	0.0381425	0.0737201	0.108174	0.141703	0.194048	0.0645925	0.0744429	0.116803	0.0730827
GNL3L	GNL3L_HUMAN	Guanine nucleotide-binding protein-like 3-like protein	1	0	-0.0599074	-0.0821418	-0.137703	0.144898	-0.0497022	0.0940581	0.00984143	-0.035271	-0.100364	-0.0497022	0.153966	0.0919832	0.102432	-0.245262	0	0	0	0	0	0	0	0	0	0
NHP2	NHP2_HUMAN	H/ACA ribonucleoprotein complex subunit 2	1	0	-0.0183439	0.209759	0.0890866	0.173725	0.19517	0.0960379	0.0247348	0.0240896	-0.191558	0.19517	0.114382	-0.185024	-0.064997	-0.365283	0	0	0	0	0	0	0	0	0	0
DKC1	DKC1_HUMAN	H/ACA ribonucleoprotein complex subunit 4	3	-5.33904e-17	-0.00722285	0.0657413	0.113872	0.168384	0.0879857	0.0974073	0.0583903	0.102344	0.134236	0.0879857	0.10463	-0.007351	-0.0115274	-0.0341485	9.2475e-17	0.115291	0.156708	0.162273	0.131586	0.143551	0.0911736	0.205684	0.164955	0.236669
HAUS4	HAUS4_HUMAN	HAUS augmin-like complex subunit 4	1	0	-0.0630387	-0.104735	-0.0369975	-0.118766	-0.100148	-0.0488684	-0.0108248	-0.0322963	-0.11499	-0.100148	0.0141703	0.0939106	0.00470119	0.00377613	0	0	0	0	0	0	0	0	0	0
HSPA1A	HSP71_HUMAN	Heat shock 70 kDa protein 1A/1B	3	0	0.0420191	0.0123706	-0.065138	0.0643169	-0.0431592	0.103131	0.0830366	0.0772193	0.0306919	-0.0431592	0.061112	0.070666	0.142357	-0.033625	0	0.0729404	0.127191	0.131968	0.0465229	0.104024	0.0548968	0.0195719	0.130284	0.0418236
HSPA4	HSP74_HUMAN	Heat shock 70 kDa protein 4	3	0	-0.0177435	-0.0213908	-0.0570996	-0.0297749	-0.111861	-0.0153334	0.014941	-0.00199994	0.0242673	-0.111861	0.00241006	0.0363318	0.0550997	0.0540422	0	0.113244	0.0984331	0.130283	0.11069	0.144565	0.0585222	0.0276853	0.0952715	0.0141428
HSPA4L	HS74L_HUMAN	Heat shock 70 kDa protein 4L	2	0	-0.256592	-0.318829	-0.394531	-0.203738	-0.127337	-0.193138	-0.204673	-0.281601	-0.310355	-0.127337	0.0634542	0.114156	0.11293	-0.106617	0	0.135838	0.442415	0.272415	0.493678	0.368375	0.165191	0.337603	0.331473	0.422811
HSPA8	HSP7C_HUMAN	Heat shock cognate 71 kDa protein	3	-1.60171e-16	0.0913441	0.0420217	-0.0389978	0.0626884	-0.0307129	0.0682514	0.0869422	0.0877849	0.181132	-0.0307129	-0.0230927	0.0449205	0.126783	0.118444	3.01923e-32	0.243686	0.0699184	0.080038	0.0702394	0.162863	0.113908	0.133999	0.170436	0.13808
HSPH1	HS105_HUMAN	Heat shock protein 105 kDa	3	0	0.00390096	-0.121006	0.0693492	-0.0548094	-0.0145423	-0.0308964	0.00810775	-0.0994572	-0.0683034	-0.0145423	-0.0347974	0.129114	-0.168806	-0.013494	0	0.116238	0.0748132	0.36744	0.104622	0.0510392	0.105483	0.0957977	0.0603993	0.12803
TRAP1	TRAP1_HUMAN	Heat shock protein 75 kDa, mitochondrial	3	-5.33904e-17	0.0772103	0.0481162	-0.00196599	0.0137281	-0.0156443	0.0119445	0.0692688	0.0645429	0.0208391	-0.0156443	-0.0652658	0.0211526	0.0665089	0.00711096	9.2475e-17	0.0444117	0.0624687	0.0161785	0.0185663	0.0911827	0.0273232	0.00735484	0.0596351	0.0345987
HSPB1	HSPB1_HUMAN	Heat shock protein beta-1	3	0	0.173745	0.169664	0.040223	0.0687957	-0.0189443	0.21855	0.269813	0.272098	0.271526	-0.0189443	0.0448045	0.100148	0.231875	0.20273	0	0.297798	0.162375	0.246657	0.218497	0.192093	0.0679173	0.0599959	0.138368	0.152808
HSP90AA1	HS90A_HUMAN	Heat shock protein HSP 90-alpha	3	0	-0.0539361	-0.0262614	-0.0989949	-0.0432909	-0.111769	-0.0365933	-0.00360783	0.00605548	-0.0514439	-0.111769	0.0173428	0.0226536	0.10505	-0.008153	0	0.0314888	0.0266633	0.0782807	0.0101792	0.092789	0.0393158	0.077242	0.0704354	0.0861893
HSP90AB1	HS90B_HUMAN	Heat shock protein HSP 90-beta	3	-1.06781e-16	0.0435431	0.0561927	0.0513939	0.041481	0.036812	0.118932	0.184845	0.191507	0.213329	0.036812	0.0753889	0.128652	0.140113	0.171848	9.2475e-17	0.0989079	0.0568569	0.137669	0.114071	0.116743	0.0699519	0.0801389	0.14418	0.0529158
HN1	HN1_HUMAN	Hematological and neurological expressed 1 protein	1	0	0.183813	-0.100117	-0.168682	-0.326286	-0.4137	-0.195	0.0788744	0.00798826	0.0937583	-0.4137	-0.378813	0.178992	0.17667	0.420044	0	0	0	0	0	0	0	0	0	0
HN1L	HN1L_HUMAN	Hematological and neurological expressed 1-like protein	1	0	-0.0860729	0.111323	-0.00049777	-0.0994759	-0.0960022	-0.0895666	-0.111377	0.00438279	-0.0835016	-0.0960022	-0.00349366	-0.2227	0.00488056	0.0159743	0	0	0	0	0	0	0	0	0	0
HMOX1	HMOX1_HUMAN	Heme oxygenase 1	2	0	0.150756	0.123599	0.198805	0.146727	-0.0256908	0.25538	0.0500312	0.104292	0.140508	-0.0256908	0.104624	-0.0735676	-0.0945137	-0.00621893	0	0.205661	0.245409	0.200912	0.087792	0.0857058	0.0388148	0.0599972	0.225905	0.0844936
MET	MET_HUMAN	Hepatocyte growth factor receptor	1	0	-0.109441	-0.183255	-0.241968	-0.205175	-0.047798	-0.129337	-0.145294	-0.191875	-0.314143	-0.047798	-0.0198953	0.0379613	0.0500925	-0.108967	0	0	0	0	0	0	0	0	0	0
HGS	HGS_HUMAN	Hepatocyte growth factor-regulated tyrosine kinase substrate	1	0	-0.182316	-0.0753969	-0.202074	-0.0662593	-0.141113	-0.0628376	-0.125003	-0.103621	-0.199914	-0.141113	0.119479	-0.049606	0.0984532	-0.133655	0	0	0	0	0	0	0	0	0	0
HDGF	HDGF_HUMAN	Hepatoma-derived growth factor	3	0	0.0692959	0.163949	0.100164	0.0771533	0.038194	0.0481246	-0.0545255	-0.165003	0.119372	0.038194	-0.0211713	-0.218474	-0.265167	0.0422192	0	0.0350127	0.138942	0.131021	0.124001	0.216081	0.210647	0.121035	0.382907	0.176674
HP1BP3	HP1B3_HUMAN	Heterochromatin protein 1-binding protein 3	3	-5.33904e-17	0.0905127	0.121738	0.0974054	0.00555783	0.0189317	0.0162828	0.00970485	0.023375	0.0321453	0.0189317	-0.07423	-0.112033	-0.0740304	0.0265875	9.2475e-17	0.0819273	0.150696	0.151744	0.187953	0.0946481	0.178312	0.155735	0.205237	0.1976
HNRNPAB	ROAA_HUMAN	Heterogeneous nuclear ribonucleoprotein A/B	3	0	-0.018725	0.161	0.0121165	0.0519372	-0.124491	0.0985065	0.0441451	0.136483	0.170704	-0.124491	0.117232	-0.116855	0.124367	0.118767	0	0.184058	0.25795	0.220933	0.185954	0.200837	0.186566	0.193324	0.175803	0.136347
HNRNPA0	ROA0_HUMAN	Heterogeneous nuclear ribonucleoprotein A0	3	0	0.00232746	-0.0532304	0.0673165	-0.00753673	0.00391543	0.0495653	0.0568962	0.123546	0.0935911	0.00391543	0.0472378	0.110127	0.056229	0.101128	0	0.177758	0.18464	0.0738947	0.0692635	0.11626	0.13215	0.119144	0.118078	0.174766
HNRNPA1	ROA1_HUMAN	Heterogeneous nuclear ribonucleoprotein A1	3	-5.33904e-17	0.00711831	0.036933	-0.112388	-0.153742	0.0697128	0.332987	0.372258	0.491606	0.44381	0.0697128	0.325868	0.335325	0.603994	0.597553	9.2475e-17	0.16714	0.268343	0.121098	0.14957	0.137284	0.180217	0.127982	0.185783	0.258013
HNRNPA3	ROA3_HUMAN	Heterogeneous nuclear ribonucleoprotein A3	2	0	0.0462863	0.138386	0.103998	0.157879	0.0320489	0.0885235	0.117895	0.12811	0.176129	0.0320489	0.0422373	-0.0204906	0.0241127	0.0182498	0	0.247173	0.302194	0.346334	0.31784	0.234533	0.181164	0.32471	0.210331	0.297135
HNRNPD	HNRPD_HUMAN	Heterogeneous nuclear ribonucleoprotein D0	3	-5.33904e-17	-0.0056148	0.0658035	0.00492822	0.036196	-0.0497022	-0.0241572	0.00154703	0.0637756	0.0673745	-0.0497022	-0.0185424	-0.0642565	0.0588474	0.0311785	9.2475e-17	0.0403867	0.100813	0.0729355	0.125465	0.108857	0.0830622	0.0952157	0.113335	0.0815129
HNRNPDL	HNRDL_HUMAN	Heterogeneous nuclear ribonucleoprotein D-like	2	-8.00857e-17	0.0889332	0.0577466	0.148142	0.0594581	0.0358291	0.0559512	0.138401	-0.000633632	0.0259443	0.0358291	-0.032982	0.0806547	-0.148776	-0.0335138	1.13258e-16	0.059067	0.0811201	0.0958254	0.149995	0.129605	0.138062	0.249512	0.129803	0.0112614
HNRNPF	HNRPF_HUMAN	Heterogeneous nuclear ribonucleoprotein F	2	0	-0.0103128	0.01803	0.0690114	0.0875947	0.0218203	-0.0699689	-0.0358847	-0.0757027	-0.113837	0.0218203	-0.059656	-0.0539148	-0.144714	-0.201431	0	0.0181893	0.0716616	0.0582332	0.0284739	0.148785	0.0406586	0.039597	0.0947379	0.122713
HNRNPH1	HNRH1_HUMAN	Heterogeneous nuclear ribonucleoprotein H	2	0	-0.0285072	-0.0603284	-0.0898298	-0.0916203	-0.118422	-0.0297382	-0.0619811	-0.0699038	0.0242671	-0.118422	-0.00123097	-0.00165272	0.019926	0.115887	0	0.0514319	0.106822	0.0327282	0.0959595	0.143929	0.284724	0.235983	0.0233403	0.267327
HNRNPH2	HNRH2_HUMAN	Heterogeneous nuclear ribonucleoprotein H2	3	0	0.0412822	0.0540207	0.092246	0.115443	0.151752	0.122313	0.142632	0.21151	0.17962	0.151752	0.0810311	0.0886114	0.119264	0.0641768	0	0.116342	0.174089	0.0946849	0.143829	0.15091	0.142218	0.0896601	0.0620749	0.15362
HNRNPH3	HNRH3_HUMAN	Heterogeneous nuclear ribonucleoprotein H3	3	-5.33904e-17	-0.0429143	0.118538	-0.0202568	0.0856902	0.0840334	0.0454186	0.0649606	0.0234399	0.0330979	0.0840334	0.0883329	-0.0535775	0.0436967	-0.0525922	9.2475e-17	0.0132294	0.118745	0.0519024	0.0731902	0.0834816	0.110136	0.119983	0.154592	0.102101
HNRNPK	HNRPK_HUMAN	Heterogeneous nuclear ribonucleoprotein K	3	0	0.0546008	0.0427112	-0.0375177	0.0964408	-0.0340144	0.113645	0.0790217	0.135266	0.183049	-0.0340144	0.0590439	0.0363105	0.172784	0.0866078	0	0.0993111	0.0904583	0.029471	0.0907451	0.0641757	0.0769763	0.0796502	0.137474	0.142577
HNRNPL	HNRPL_HUMAN	Heterogeneous nuclear ribonucleoprotein L	3	0	-0.091731	-0.00609642	-0.0372638	0.0274847	-0.0939514	-0.00724368	-0.0521031	-0.0754388	-0.0870757	-0.0939514	0.0844873	-0.0460067	-0.0381751	-0.11456	0	0.0735799	0.0645018	0.0721174	0.0575034	0.153288	0.0703469	0.160386	0.244245	0.0716492
HNRNPLL	HNRLL_HUMAN	Heterogeneous nuclear ribonucleoprotein L-like	2	0	-0.0353659	0.066765	-0.184106	-0.109082	-0.175025	-0.0288408	-0.132888	-0.156266	-0.178868	-0.175025	0.00652511	-0.199653	0.0278397	-0.0697858	0	0.0232484	0.153199	9.67759e-05	0.00539958	0.0358022	0.00852304	0.0252404	0.136487	0.0595644
HNRNPM	HNRPM_HUMAN	Heterogeneous nuclear ribonucleoprotein M	3	0	0.0328917	0.000366217	0.00662946	0.0566513	0.0396423	0.0239352	0.0427141	0.0245129	0.0449542	0.0396423	-0.00895656	0.0423478	0.0178834	-0.0116972	0	0.0249618	0.0633237	0.0421893	0.0708317	0.0766338	0.0297418	0.0504938	0.0513143	0.0623234
SYNCRIP	HNRPQ_HUMAN	Heterogeneous nuclear ribonucleoprotein Q	3	-5.33904e-17	-0.0651245	-0.0669284	-0.0381007	-0.0839845	-0.0991468	-0.0395359	-0.095828	-0.0414993	-0.0804006	-0.0991468	0.0255886	-0.0288997	-0.00339861	0.0035839	9.2475e-17	0.0883959	0.0708252	0.158213	0.183062	0.186816	0.0688665	0.15218	0.176731	0.228535
HNRNPR	HNRPR_HUMAN	Heterogeneous nuclear ribonucleoprotein R	3	-5.33904e-17	-0.0172038	0.101053	-0.0253407	0.0733412	-0.144455	0.040826	-0.0445327	-0.163857	-0.0162199	-0.144455	0.0580297	-0.145586	-0.138516	-0.089561	9.2475e-17	0.0296939	0.142835	0.104909	0.0560146	0.236982	0.117026	0.0982359	0.282351	0.0195391
HNRNPU	HNRPU_HUMAN	Heterogeneous nuclear ribonucleoprotein U	3	0	0.0370768	0.225201	0.115359	0.176887	0.129238	0.275758	0.271544	0.208194	0.335709	0.129238	0.238681	0.0463436	0.0928357	0.158821	0	0.0966422	0.179134	0.11892	0.119812	0.160063	0.0989595	0.141631	0.183076	0.183593
HNRNPUL1	HNRL1_HUMAN	Heterogeneous nuclear ribonucleoprotein U-like protein 1	1	0	-0.130318	-0.193051	-0.0264688	-0.137393	-0.0576425	-0.100631	-0.0512491	-0.181968	0.0840068	-0.0576425	0.0296866	0.141802	-0.155499	0.2214	0	0	0	0	0	0	0	0	0	0
HNRNPUL2	HNRL2_HUMAN	Heterogeneous nuclear ribonucleoprotein U-like protein 2	1	0	0.119368	0.0708768	-0.0863735	0.063079	-0.073324	-0.0951482	-0.0605274	-0.213708	0.00188011	-0.073324	-0.214516	-0.131404	-0.127334	-0.0611989	0	0	0	0	0	0	0	0	0	0
HNRNPA2B1	ROA2_HUMAN	Heterogeneous nuclear ribonucleoproteins A2/B1	3	0	0.0451739	0.0975815	0.0717551	0.126907	0.0171898	0.0980892	0.15371	0.130002	0.15169	0.0171898	0.0529153	0.0561281	0.0582469	0.0247836	0	0.0715355	0.116882	0.0925058	0.129522	0.122614	0.0612792	0.132375	0.102654	0.125413
HNRNPC	HNRPC_HUMAN	Heterogeneous nuclear ribonucleoproteins C1/C2	3	-5.33904e-17	0.0978646	0.0846065	0.0354215	0.0499745	-0.0508114	0.168998	0.172869	0.199975	0.162655	-0.0508114	0.0711339	0.0882624	0.164554	0.11268	9.2475e-17	0.201684	0.048167	0.202898	0.175264	0.178509	0.139441	0.0929875	0.152514	0.122635
HK1	HXK1_HUMAN	Hexokinase-1	2	0	0.0540708	0.0582306	-0.0509555	-0.00324622	0.00590154	-0.00677807	0.00278247	-0.0443881	-0.040113	0.00590154	-0.0608489	-0.0554481	0.00656737	-0.0368667	0	0.00532516	0.00372698	0.0263084	0.0276161	0.0943071	0.00220208	0.0497505	0.0197786	0.139008
HMGB1	HMGB1_HUMAN	High mobility group protein B1	1	0	-0.470787	0.0113614	-0.134821	-0.0487098	-0.217936	0.129335	0.240509	0.0915215	0.0902667	-0.217936	0.600121	0.229147	0.226343	0.138976	0	0	0	0	0	0	0	0	0	0
HMGB2	HMGB2_HUMAN	High mobility group protein B2	1	0	-0.29725	0.0406193	0.0415392	-0.0112158	0.0253055	0.10351	0.21449	0.108707	0.0653114	0.0253055	0.40076	0.17387	0.0671673	0.0765273	0	0	0	0	0	0	0	0	0	0
HINT1	HINT1_HUMAN	Histidine triad nucleotide-binding protein 1	3	-5.33904e-17	0.039162	0.0730491	-0.0794159	-0.0800778	0.00504069	0.0218905	-0.0165634	0.0538103	0.0311718	0.00504069	-0.0172715	-0.0896125	0.133226	0.11125	9.2475e-17	0.0810832	0.0973449	0.0725691	0.0345774	0.177716	0.139786	0.128025	0.121571	0.0893105
HARS	SYHC_HUMAN	Histidine--tRNA ligase, cytoplasmic	2	0	-0.032235	-0.0232368	-0.0505307	-0.0630554	-0.101791	-0.0649075	0.00664103	0.0348762	0.0361659	-0.101791	-0.0326725	0.0298778	0.0854069	0.0992213	0	0.0794912	0.107059	0.024694	0.0817036	0.062949	0.00978422	0.100279	0.150188	0.17678
HAT1	HAT1_HUMAN	Histone acetyltransferase type B catalytic subunit	1	0	-0.23752	0.0656494	-0.0487781	-0.0667455	-0.137046	-0.247188	-0.244049	-0.19469	-0.0981207	-0.137046	-0.00966804	-0.309698	-0.145912	-0.0313752	0	0	0	0	0	0	0	0	0	0
SAP18	SAP18_HUMAN	Histone deacetylase complex subunit SAP18	2	0	0.0357858	0.0547631	0.0892596	0.263911	0.188653	-0.0354183	-0.00701395	-0.000570386	0.154734	0.188653	-0.0712042	-0.0617771	-0.0898299	-0.109176	0	0.0955216	0.0862077	0.0961478	0.058448	0.0726072	0.130968	0.0411359	0.0404899	0.160452
SAP30	SAP30_HUMAN	Histone deacetylase complex subunit SAP30	3	0	-0.0208375	0.0351367	0.0358276	-0.11147	-0.00538711	0.109391	0.0171695	0.00260132	-0.126655	-0.00538711	0.130229	-0.0179671	-0.0332262	-0.0151851	0	0.115925	0.0871693	0.0639398	0.0683139	0.0191891	0.124646	0.104358	0.0723549	0.077836
HIST1H1C	H12_HUMAN	Histone H1.2	2	0	0.207914	0.575611	0.5533	0.262524	0.321264	0.344792	0.155691	0.457378	0.554782	0.321264	0.136878	-0.41992	-0.0959223	0.292258	0	0.346585	0.880496	0.959744	0.4599	0.385062	0.476286	0.457044	0.654606	0.856787
H1FX	H1X_HUMAN	Histone H1x	1	0	0.187497	-0.00178458	0.0814285	0.113572	0.011432	0.134171	0.0224483	-0.199791	-0.0549549	0.011432	-0.0533258	0.0242329	-0.281219	-0.168527	0	0	0	0	0	0	0	0	0	0
HIST1H2AH	H2A1H_HUMAN	Histone H2A type 1-H	2	0	-0.186672	-0.285813	0.194141	0.239942	-0.380003	-0.329469	-0.438057	-0.567689	-0.367321	-0.380003	-0.142797	-0.152244	-0.76183	-0.607263	0	0.00554263	0.210097	0.0405446	0.0257513	0.455445	0.46015	0.622621	0.538796	0.314821
HIST1H2BJ	H2B1J_HUMAN	Histone H2B type 1-J	2	0	-0.0025054	0.0785985	0.217584	0.225949	0.178316	0.09471	0.024183	-0.00289924	0.184167	0.178316	0.0972154	-0.0544155	-0.220483	-0.0417819	0	0.00583515	0.0392849	0.0441046	0.219119	0.0114093	0.0456947	0.146434	0.092694	0.251288
HIST1H2BK	H2B1K_HUMAN	Histone H2B type 1-K	2	-8.00857e-17	-0.083987	-0.176608	0.0332652	0.178335	-0.240171	-0.0345091	-0.188543	-0.281065	-0.00900785	-0.240171	0.0494779	-0.0119347	-0.31433	-0.187343	1.13258e-16	0.167292	0.249993	0.247274	0.248892	0.167503	0.232167	0.345136	0.289012	0.384607
HIST1H2BO	H2B1O_HUMAN	Histone H2B type 1-O	1	0	-0.0444947	-0.105993	0.0742658	0.156295	-0.0245395	-0.14082	-0.170256	-0.0992989	-0.129316	-0.0245395	-0.0963251	-0.0642631	-0.173565	-0.285612	0	0	0	0	0	0	0	0	0	0
HIST2H2BF	H2B2F_HUMAN	Histone H2B type 2-F	1	0	-0.169966	-0.0929875	-0.18427	-0.0334591	-0.214058	-0.0729463	-0.20621	-0.0896458	0.0333512	-0.214058	0.0970194	-0.113222	0.0946241	0.0668103	0	0	0	0	0	0	0	0	0	0
HIST1H3A	H31_HUMAN	Histone H3.1	3	0	0.0115187	0.126801	0.0687341	0.20692	-0.103567	0.0593874	-0.0446741	0.0222238	0.0893088	-0.103567	0.0478686	-0.171475	-0.0465104	-0.117612	0	0.23394	0.222348	0.240033	0.201532	0.300822	0.116942	0.0908204	0.120394	0.167326
H3F3A	H33_HUMAN	Histone H3.3	2	0	0.178526	0.194922	0.167293	0.164097	-0.0386584	0.197487	0.150413	0.210006	0.381026	-0.0386584	0.0189613	-0.044509	0.0427126	0.216929	0	0.116338	0.188299	0.257368	0.229344	0.344357	0.0658609	0.177939	0.143921	0.0225089
HIST1H4A	H4_HUMAN	Histone H4	3	0	0.0426347	0.185939	0.146419	0.327189	-0.0548163	0.107005	0.0449472	0.0566298	0.167938	-0.0548163	0.0643702	-0.140992	-0.0897889	-0.159251	0	0.270958	0.321649	0.171525	0.256536	0.263483	0.168121	0.237057	0.209778	0.218923
RBBP4	RBBP4_HUMAN	Histone-binding protein RBBP4	2	-8.00857e-17	-0.203029	-0.270518	-0.206557	-0.116094	-0.398602	-0.0124289	-0.219469	-0.159703	-0.148882	-0.398602	0.190601	0.0510488	0.0468542	-0.0327875	1.13258e-16	0.146307	0.365949	0.0553942	0.094928	0.350658	0.0568684	0.208707	0.386853	0.215461
SETD7	SETD7_HUMAN	Histone-lysine N-methyltransferase SETD7	1	0	0.0766172	0.186788	0.17048	0.0886487	0.206522	0.0695503	0.0618848	0.17602	0.00786396	0.206522	-0.00706697	-0.124903	0.00553972	-0.0807847	0	0	0	0	0	0	0	0	0	0
HLA-A	1A68_HUMAN	HLA class I histocompatibility antigen, A-68 alpha chain	2	-8.00857e-17	0.0749158	0.178459	-0.00215885	0.0896244	-0.0108432	0.0311044	0.139661	0.0674824	0.0999715	-0.0108432	-0.0438114	-0.0387983	0.0696413	0.0103471	1.13258e-16	0.0688834	0.0206943	0.0269447	0.0278863	0.0850753	0.0160971	0.0272684	0.149514	0.0853685
HLA-B	1B07_HUMAN	HLA class I histocompatibility antigen, B-7 alpha chain	1	0	0.22759	0.0190717	0.203686	0.204005	0.131327	-0.0390854	-0.0887846	0.0189874	-0.0558844	0.131327	-0.266675	-0.107856	-0.184699	-0.259889	0	0	0	0	0	0	0	0	0	0
HERPUD1	HERP1_HUMAN	Homocysteine-responsive endoplasmic reticulum-resident ubiquitin-like domain member 1 protein	1	0	0.116633	-0.044348	0.438143	0.189764	-0.0527291	-0.0458386	0.0428698	0.187815	0.216662	-0.0527291	-0.162472	0.0872178	-0.250328	0.0268985	0	0	0	0	0	0	0	0	0	0
HCFC1	HCFC1_HUMAN	Host cell factor 1	3	0	-0.0185867	-0.132518	-0.103835	-0.0828451	-0.0648481	-0.153295	-0.186985	-0.166431	-0.261189	-0.0648481	-0.134708	-0.0544675	-0.0625963	-0.178344	0	0.0638089	0.0528868	0.00370746	0.09861	0.0423281	0.0612916	0.0944095	0.158788	0.162735
ST13	F10A1_HUMAN	Hsc70-interacting protein	3	0	-0.0909461	-0.0976652	-0.124154	-0.0964241	-0.0208895	0.0687839	0.0888125	0.1055	0.0300258	-0.0208895	0.15973	0.186478	0.229654	0.12645	0	0.0792967	0.127712	0.178243	0.136284	0.272708	0.162219	0.171318	0.135611	0.107927
CDC37	CDC37_HUMAN	Hsp90 co-chaperone Cdc37	1	0	0.205907	0.119984	0.172679	0.278215	0.0703931	0.121713	-0.0269833	0.0144336	0.0457913	0.0703931	-0.0841941	-0.146967	-0.158245	-0.232424	0	0	0	0	0	0	0	0	0	0
HADH	HCDH_HUMAN	Hydroxyacyl-coenzyme A dehydrogenase, mitochondrial	2	0	0.0252624	0.0980934	6.14126e-05	0.026379	0.0113003	0.13051	0.0746226	0.094975	0.0569303	0.0113003	0.105248	-0.0234708	0.0949136	0.0305512	0	0.0647689	0.118274	0.0517911	0.0382637	0.0805558	0.051837	0.0221122	0.187522	0.19353
HMGCS1	HMCS1_HUMAN	Hydroxymethylglutaryl-CoA synthase, cytoplasmic	3	-5.33904e-17	-0.0378979	-0.046997	0.0474737	0.0627822	-0.0822289	-0.0811503	-0.0588009	0.0650312	0.183391	-0.0822289	-0.0432524	-0.0118039	0.0175575	0.120608	9.2475e-17	0.0385837	0.0429361	0.0463018	0.0306051	0.0914114	0.0451453	0.0713624	0.0317353	0.0510024
HSDL2	HSDL2_HUMAN	Hydroxysteroid dehydrogenase-like protein 2	3	0	0.00543901	-0.0261964	-0.124897	-0.0725555	-0.0155572	-0.0103661	-0.0486003	-0.060651	-0.0475537	-0.0155572	-0.0158051	-0.022404	0.0642459	0.0250018	0	0.0732683	0.135636	0.133508	0.109368	0.110273	0.0926362	0.159478	0.0252853	0.0598844
HPRT1	HPRT_HUMAN	Hypoxanthine-guanine phosphoribosyltransferase	2	0	0.0347117	0.0365758	-0.173917	-0.0375261	-0.141082	-0.0501004	-0.0896579	-0.0511757	-0.000202109	-0.141082	-0.0848121	-0.126234	0.122741	0.037324	0	0.00574657	0.0280805	0.199104	0.0869077	0.126992	0.0112744	0.121872	0.0270183	0.0245836
HYOU1	HYOU1_HUMAN	Hypoxia up-regulated protein 1	1	0	-0.0143467	-0.0137395	-0.160149	-0.207034	-0.085341	-0.196464	-0.291024	-0.239907	-0.129257	-0.085341	-0.182117	-0.277284	-0.0797574	0.077777	0	0	0	0	0	0	0	0	0	0
IER2	IER2_HUMAN	Immediate early response gene 2 protein	3	0	-0.0782336	-0.796116	-0.647158	-0.602555	0.234115	1.20416	1.22231	0.832912	0.269054	0.234115	1.2824	2.01843	1.48007	0.871609	0	0.0320664	0.736892	0.614571	0.553282	0.385626	0.167831	0.189126	0.314795	0.22523
IGSF10	IGS10_HUMAN	Immunoglobulin superfamily member 10	2	0	-0.0251492	-0.0330614	-0.139718	0.0249368	-0.00796021	-0.109933	-0.134482	-0.107413	-0.0589688	-0.00796021	-0.0847834	-0.101421	0.032305	-0.0839056	0	0.164489	0.193797	0.122774	0.236399	0.211693	0.0673187	0.0870093	0.0740299	0.18317
KPNA2	IMA1_HUMAN	Importin subunit alpha-1	3	-5.33904e-17	0.0234793	-0.0214779	0.0257539	0.0115668	0.0782043	0.0902521	0.135655	0.0850043	0.0256838	0.0782043	0.0667728	0.157133	0.0592504	0.014117	9.2475e-17	0.0635304	0.0261895	0.0459775	0.0331636	0.0908292	0.100759	0.0844144	0.0612403	0.157189
KPNB1	IMB1_HUMAN	Importin subunit beta-1	3	0	-0.00152641	0.0534725	-0.0492454	0.000720328	-0.0631312	-0.0536023	-0.0292228	-0.0860028	-0.0432725	-0.0631312	-0.0520759	-0.0826953	-0.0367574	-0.0439929	0	0.0816959	0.0589084	0.0390659	0.067237	0.0622069	0.0381549	0.0565519	0.0794321	0.0607392
IPO5	IPO5_HUMAN	Importin-5	2	0	0.00157174	-0.0677109	0.0356436	-0.0288047	0.0116797	0.130849	0.0672952	0.0133434	0.0814067	0.0116797	0.129277	0.135006	-0.0223002	0.110211	0	0.0585644	0.0466626	0.139831	0.151006	0.154636	0.0975392	0.0417563	0.0388213	0.0881106
IPO7	IPO7_HUMAN	Importin-7	2	0	0.0469334	-0.0432481	0.00524513	-0.0557657	0.104482	0.150085	0.176347	0.0682443	0.149665	0.104482	0.103152	0.219595	0.0629992	0.205431	0	0.0873286	0.0525618	0.102502	0.0917197	0.0114371	0.0998232	0.0600142	0.113946	0.123965
IPO9	IPO9_HUMAN	Importin-9	3	0	0.0166518	-0.0615652	0.0302431	-0.0267197	-0.0807713	-0.0422802	-0.0415195	-0.16354	-0.121357	-0.0807713	-0.058932	0.0200457	-0.193784	-0.0946376	0	0.0353626	0.111164	0.0675641	0.0148587	0.0866885	0.0899125	0.0490503	0.13194	0.146017
INADL	INADL_HUMAN	InaD-like protein	1	0	-0.00724697	0.168071	-0.0190704	0.242716	0.301856	0.117638	0.141202	0.199725	0.218071	0.301856	0.124885	-0.026869	0.218795	-0.024646	0	0	0	0	0	0	0	0	0	0
MCL1	MCL1_HUMAN	Induced myeloid leukemia cell differentiation protein Mcl-1	3	0	-0.12868	-0.0566086	0.0238729	-0.0510265	0.0294626	0.0210937	0.455211	0.725677	0.907011	0.0294626	0.149774	0.511819	0.701804	0.958038	0	0.067635	0.116312	0.0280597	0.0912635	0.358925	0.184323	0.201489	0.126236	0.228761
INCENP	INCE_HUMAN	Inner centromere protein	2	0	0.0782115	0.096843	0.037346	0.12703	-0.0281539	0.0975515	-0.0178914	0.0512178	0.0744809	-0.0281539	0.01934	-0.114734	0.0138718	-0.0525491	0	0.0995287	0.271555	0.0576565	0.269958	0.0242242	0.214031	0.219241	0.462127	0.34839
PPA1	IPYR_HUMAN	Inorganic pyrophosphatase	1	0	-0.0171761	-0.00400224	-0.0664815	-0.119304	-0.0621791	0.171458	0.120183	0.205289	0.0368903	-0.0621791	0.188634	0.124186	0.27177	0.156194	0	0	0	0	0	0	0	0	0	0
IMPDH1	IMDH1_HUMAN	Inosine-5'-monophosphate dehydrogenase 1	1	0	0.0813001	0.119304	0.0891233	0.118406	-0.00515249	-0.0513439	0.00266638	-0.0282476	-0.0616228	-0.00515249	-0.132644	-0.116637	-0.117371	-0.180029	0	0	0	0	0	0	0	0	0	0
IMPDH2	IMDH2_HUMAN	Inosine-5'-monophosphate dehydrogenase 2	3	-5.33904e-17	-0.0491862	-0.016036	-0.0883973	-0.0856979	-0.000193006	0.0222928	0.0166819	0.0308381	0.0420282	-0.000193006	0.0714789	0.032718	0.119235	0.127726	9.2475e-17	0.203253	0.0999542	0.116199	0.149998	0.101323	0.0972971	0.093524	0.149752	0.108275
ITPR3	ITPR3_HUMAN	Inositol 1,4,5-trisphosphate receptor type 3	1	-1.60171e-16	-0.0163556	-0.0891219	-0.0463073	-0.0313922	0.0809845	-0.0704759	-0.213419	-0.0660149	0.0368005	0.0809845	-0.0541203	-0.124297	-0.0197076	0.0681928	0	0	0	0	0	0	0	0	0	0
IGF2BP1	IF2B1_HUMAN	Insulin-like growth factor 2 mRNA-binding protein 1	1	-1.60171e-16	0.327685	0.0480844	0.0515544	0.0657281	0.0819512	0.107997	0.0336791	0.140257	0.0434737	0.0819512	-0.219688	-0.0144053	0.0887029	-0.0222544	0	0	0	0	0	0	0	0	0	0
IGF2BP3	IF2B3_HUMAN	Insulin-like growth factor 2 mRNA-binding protein 3	1	0	-0.0863239	0.0192952	-0.226457	0.0470517	0.210893	0.09009	0.236341	-0.0954657	0.00941051	0.210893	0.176414	0.217046	0.130991	-0.0376412	0	0	0	0	0	0	0	0	0	0
IGFBP7	IBP7_HUMAN	Insulin-like growth factor-binding protein 7	2	0	0.19145	0.19785	-0.000293763	0.0658403	0.0362656	0.161256	0.115881	0.199127	0.258133	0.0362656	-0.0301947	-0.0819685	0.199421	0.192292	0	0.272558	0.314058	0.30605	0.150633	0.0218182	0.0322436	0.0858322	0.0749271	0.0893295
INTS1	INT1_HUMAN	Integrator complex subunit 1	3	-5.33904e-17	0.0450903	0.0698273	0.0105824	0.0144649	0.104584	-0.102651	-0.0825422	-0.117812	-0.110487	0.104584	-0.147742	-0.152369	-0.128395	-0.124952	9.2475e-17	0.249419	0.219743	0.241164	0.221707	0.251101	0.201921	0.264653	0.184343	0.204724
INTS10	INT10_HUMAN	Integrator complex subunit 10	1	0	-0.240888	-0.117545	-0.122983	-0.261372	-0.198669	-0.263777	-0.278628	-0.275374	-0.379954	-0.198669	-0.0228893	-0.161083	-0.15239	-0.118582	0	0	0	0	0	0	0	0	0	0
CPSF3L	INT11_HUMAN	Integrator complex subunit 11	2	0	0.0329641	0.0399843	-0.0091275	-0.0301094	-0.0101787	0.0107901	0.012584	-0.00334509	-0.0919308	-0.0101787	-0.0221739	-0.0274003	0.00578241	-0.0618214	0	0.0436265	0.067538	0.0454925	0.0188077	0.147747	0.00223383	0.00190956	0.0977161	0.0674991
ITGA11	ITA11_HUMAN	Integrin alpha-11	3	-1.06781e-16	0.0587604	0.0352584	0.0151329	-0.00207609	-0.0171299	-0.0412108	-0.0470897	-0.0526371	-0.0389349	-0.0171299	-0.0999712	-0.0823482	-0.0677701	-0.0368588	9.2475e-17	0.0811262	0.0448887	0.0175106	0.0735272	0.0720824	0.031764	0.0592855	0.0547304	0.106484
ITGA3	ITA3_HUMAN	Integrin alpha-3	1	0	-0.214245	-0.0962247	-0.164148	-0.0359498	0.0130887	-0.1533	-0.0176206	-0.104986	-0.161546	0.0130887	0.0609453	0.0786041	0.0591626	-0.125596	0	0	0	0	0	0	0	0	0	0
ITGA5	ITA5_HUMAN	Integrin alpha-5	1	0	0.0335448	0.0765328	-0.00666847	0.055794	0.0405761	-0.0695644	-0.219473	0.0248558	-0.0616102	0.0405761	-0.103109	-0.296006	0.0315242	-0.117404	0	0	0	0	0	0	0	0	0	0
ITGAV	ITAV_HUMAN	Integrin alpha-V	3	0	0.0272471	0.153176	0.0168302	0.0100142	-0.0504204	0.0964482	0.0552243	0.002665	0.0985772	-0.0504204	0.0692011	-0.0979521	-0.0141652	0.0885629	0	0.220257	0.107923	0.181788	0.203812	0.249756	0.108225	0.180196	0.141732	0.126272
ITGB1	ITB1_HUMAN	Integrin beta-1	3	-5.33904e-17	0.0487648	0.0593482	0.0351089	0.0927693	-0.0352353	0.036881	0.0414219	0.0157928	0.10302	-0.0352353	-0.0118838	-0.0179263	-0.0193161	0.0102508	9.2475e-17	0.120241	0.0698101	0.125319	0.136369	0.161662	0.102518	0.137558	0.0758533	0.13156
ITGB4	ITB4_HUMAN	Integrin beta-4	3	0	0.00202934	-0.0721714	-0.125802	-0.236786	-0.104091	-0.169728	-0.270575	-0.203535	-0.247217	-0.104091	-0.171758	-0.198404	-0.0777331	-0.0104307	0	0.268632	0.204499	0.237096	0.23676	0.14763	0.19149	0.250885	0.235575	0.379162
ILK	ILK_HUMAN	Integrin-linked protein kinase	2	0	-0.0531152	0.0492948	-0.0718127	0.0561391	0.0214404	-0.00802879	-0.112136	-0.00811802	-0.0816547	0.0214404	0.0450864	-0.161431	0.0636947	-0.137794	0	0.037826	0.0627506	0.188114	0.0336923	0.00738115	0.0575904	0.067372	0.0377236	0.128266
IRF2BPL	I2BPL_HUMAN	Interferon regulatory factor 2-binding protein-like	1	-1.60171e-16	0.150238	0.179506	0.202246	0.0807172	-0.0703	0.130376	0.347448	0.341329	0.461974	-0.0703	-0.0198625	0.167942	0.139084	0.381257	0	0	0	0	0	0	0	0	0	0
GBP1	GBP1_HUMAN	Interferon-induced guanylate-binding protein 1	1	0	0.0499947	-0.0313105	0.171454	0.070506	0.00586587	0.0201852	-0.0255471	0.0919316	0.0938838	0.00586587	-0.0298095	0.00576336	-0.0795228	0.0233779	0	0	0	0	0	0	0	0	0	0
IFITM1	IFM1_HUMAN	Interferon-induced transmembrane protein 1	1	0	0.103638	0.0862631	0.0765354	0.0665308	0.0437019	-0.22069	-0.173521	-0.127902	-0.184758	0.0437019	-0.324328	-0.259784	-0.204437	-0.251288	0	0	0	0	0	0	0	0	0	0
EIF2AK2	E2AK2_HUMAN	Interferon-induced, double-stranded RNA-activated protein kinase	1	-1.60171e-16	0.203857	-0.00371158	0.0209781	0.0646994	-0.0933234	0.129428	0.079514	0.0351271	0.0629279	-0.0933234	-0.0744284	0.0832256	0.0141489	-0.00177154	0	0	0	0	0	0	0	0	0	0
ILF2	ILF2_HUMAN	Interleukin enhancer-binding factor 2	2	0	0.113258	0.12355	0.141614	0.188255	0.093934	0.0993247	0.291117	0.209423	0.168706	0.093934	-0.0139331	0.167567	0.0678091	-0.0195489	0	0.114768	0.133106	0.0621168	0.142777	0.195343	0.0958435	0.261556	0.21451	0.152641
ILF3	ILF3_HUMAN	Interleukin enhancer-binding factor 3	3	0	-0.0115702	-0.0322501	-0.00941086	-0.0437744	0.0916136	-0.0610104	-0.0680381	-0.166495	-0.100588	0.0916136	-0.0494402	-0.0357879	-0.157084	-0.0568137	0	0.0963142	0.100615	0.0115676	0.0729655	0.0812601	0.0805116	0.0889569	0.0425102	0.151207
IL18	IL18_HUMAN	Interleukin-18	1	0	0.133928	-0.0389654	0.157731	0.0796344	0.124267	0.0813514	0.051309	0.19408	0.0883386	0.124267	-0.0525767	0.0902744	0.0363489	0.00870412	0	0	0	0	0	0	0	0	0	0
AQR	AQR_HUMAN	Intron-binding protein aquarius	1	0	0.109662	0.00213484	0.0745123	-0.0373051	-0.130336	0.070877	0.0318496	-0.0280419	0.0811474	-0.130336	-0.0387853	0.0297147	-0.102554	0.118452	0	0	0	0	0	0	0	0	0	0
INF2	INF2_HUMAN	Inverted formin-2	1	-1.60171e-16	0.0329248	0.0194055	-0.156795	-0.0117185	-0.108563	-0.156383	-0.0829642	-0.213014	-0.0788995	-0.108563	-0.189308	-0.10237	-0.0562194	-0.067181	0	0	0	0	0	0	0	0	0	0
ISOC1	ISOC1_HUMAN	Isochorismatase domain-containing protein 1	1	0	-0.218475	-0.0685387	0.0481142	-0.212516	0.0624982	0.0346839	-0.0974436	-0.10205	0.00315241	0.0624982	0.253159	-0.0289049	-0.150164	0.215668	0	0	0	0	0	0	0	0	0	0
IDH3G	IDH3G_HUMAN	Isocitrate dehydrogenase [NAD] subunit gamma, mitochondrial	3	0	-0.0871174	-0.0995642	-0.107	-0.116026	-0.00208304	-0.162435	-0.230696	-0.189622	-0.162095	-0.00208304	-0.0753171	-0.131131	-0.0826221	-0.0460684	0	0.193949	0.246579	0.112255	0.144406	0.206216	0.239229	0.293045	0.185676	0.29546
IDH1	IDHC_HUMAN	Isocitrate dehydrogenase [NADP] cytoplasmic	3	0	-0.0672978	-0.0540061	-0.00736388	0.0137423	-0.0445306	-0.126618	-0.0631584	-0.0730157	-0.130728	-0.0445306	-0.0593205	-0.00915228	-0.0656518	-0.14447	0	0.0859643	0.136924	0.144988	0.0246062	0.0820693	0.071648	0.130705	0.0277421	0.0150844
IARS	SYIC_HUMAN	Isoleucine--tRNA ligase, cytoplasmic	2	0	0.0303185	0.127314	0.0553496	0.043513	0.103136	0.105547	0.00709633	0.0255085	-0.00534355	0.103136	0.075229	-0.120217	-0.0298411	-0.0488566	0	0.0767982	0.145003	0.0132019	0.10964	0.18084	0.149975	0.0363145	0.0717664	0.00555406
JUP	PLAK_HUMAN	Junction plakoglobin	3	0	-0.00862556	-0.0427612	-0.0474424	-0.0419711	0.119233	-0.106904	-0.0791762	-0.0830543	-0.0498741	0.119233	-0.0982786	-0.0364149	-0.0356119	-0.00790308	0	0.0509222	0.0916348	0.0507422	0.0134716	0.0400418	0.0506527	0.0184358	0.0479614	0.0945041
KLHL13	KLH13_HUMAN	Kelch-like protein 13	1	0	0.107486	0.102559	-0.0777227	0.143248	0.215275	-0.0100458	-0.0710602	-0.00530239	-0.171002	0.215275	-0.117532	-0.173619	0.0724203	-0.314249	0	0	0	0	0	0	0	0	0	0
KLHL21	KLH21_HUMAN	Kelch-like protein 21	1	0	-0.0341771	-0.168947	0.131397	-0.0132309	0.0964684	-0.225879	-0.203886	-0.00356217	-0.146862	0.0964684	-0.191702	-0.0349395	-0.13496	-0.133631	0	0	0	0	0	0	0	0	0	0
KLHL9	KLHL9_HUMAN	Kelch-like protein 9	2	-8.00857e-17	0.00649714	-0.0644132	0.000310885	-0.0497185	0.0732202	0.0637281	0.0268729	-0.0266974	0.0157257	0.0732202	0.0572309	0.0912862	-0.0270083	0.0654442	1.13258e-16	0.129225	0.0737247	0.00147846	0.0588969	0.0968049	0.00218912	0.0439396	0.0605519	0.0516
KHDRBS1	KHDR1_HUMAN	KH domain-containing, RNA-binding, signal transduction-associated protein 1	3	0	0.0188345	0.061034	0.0240401	0.0748386	0.0576809	0.0191472	0.0660932	0.0613573	0.0754765	0.0576809	0.000312743	0.00505928	0.0373173	0.00063786	0	0.136124	0.0771919	0.136752	0.0743458	0.0824737	0.0877798	0.0816371	0.0252494	0.0959751
KTN1	KTN1_HUMAN	Kinectin	3	0	0.0108857	0.0484257	-0.0676878	-0.0120395	-0.0632766	0.0716723	0.0680438	0.0524055	-0.0161966	-0.0632766	0.0607867	0.019618	0.120093	-0.0041571	0	0.117466	0.141072	0.130801	0.163227	0.165944	0.140099	0.157422	0.0744659	0.144927
KLC1	KLC1_HUMAN	Kinesin light chain 1	1	0	0.154361	0.149971	0.14553	0.151906	0.146908	0.16256	0.0835611	0.206916	0.0240409	0.146908	0.0081992	-0.0664094	0.0613862	-0.127865	0	0	0	0	0	0	0	0	0	0
KLC2	KLC2_HUMAN	Kinesin light chain 2	1	0	0.125325	-0.128042	-0.108838	-0.136931	-0.30517	-0.104221	-0.0139752	0.370525	-0.0483745	-0.30517	-0.229545	0.114067	0.479364	0.088557	0	0	0	0	0	0	0	0	0	0
KIF5B	KINH_HUMAN	Kinesin-1 heavy chain	3	-5.33904e-17	-0.0331016	0.0490672	0.00663153	0.0508724	-0.0190247	-0.0352441	-0.0821954	-0.0748016	-0.0256569	-0.0190247	-0.0021425	-0.131263	-0.0814331	-0.0765292	9.2475e-17	0.115211	0.0842996	0.0287431	0.0502398	0.18555	0.131998	0.0893258	0.0798035	0.0740385
KIF11	KIF11_HUMAN	Kinesin-like protein KIF11	3	0	0.042606	0.0489075	0.0322278	0.00402382	-0.0100086	0.0277483	-0.0623972	-0.0351374	-0.0163843	-0.0100086	-0.0148577	-0.111305	-0.0673652	-0.0204081	0	0.0380833	0.05071	0.111955	0.0527307	0.0940586	0.0375437	0.0656584	0.0536099	0.0457991
KIF14	KIF14_HUMAN	Kinesin-like protein KIF14	1	0	-0.0951773	0.004354	-0.182896	-0.0865851	0.194431	0.15425	0.0698608	-0.00557323	0.0557199	0.194431	0.249427	0.0655068	0.177323	0.142305	0	0	0	0	0	0	0	0	0	0
KIF20A	KI20A_HUMAN	Kinesin-like protein KIF20A	3	0	-0.000537701	-0.0371132	-0.00759767	0.0379994	-0.010077	-0.0156098	-0.0387582	-0.0506182	-0.071819	-0.010077	-0.0150721	-0.00164491	-0.0430206	-0.109818	0	0.0923665	0.0487501	0.0434476	0.0973908	0.0785888	0.0555783	0.0623026	0.0975079	0.0354982
KIF20B	KI20B_HUMAN	Kinesin-like protein KIF20B	1	0	-0.0111155	0.394735	-0.11549	0.117272	0.27906	-0.0496328	0.135569	0.0162146	-0.00658147	0.27906	-0.0385172	-0.259166	0.131704	-0.123853	0	0	0	0	0	0	0	0	0	0
KIF22	KIF22_HUMAN	Kinesin-like protein KIF22	2	0	0.00680096	-0.119844	0.080915	0.071281	-0.0088788	-0.0793431	-0.0152803	-0.0846306	-0.0866499	-0.0088788	-0.086144	0.104564	-0.165546	-0.157931	0	0.182889	0.0284126	0.118744	0.143013	0.247081	0.0868214	0.22465	0.207228	0.0897608
KIF23	KIF23_HUMAN	Kinesin-like protein KIF23	3	0	0.0533918	0.068032	0.135699	0.111422	-0.0291597	-0.0520642	0.0856359	0.225959	0.278846	-0.0291597	-0.105456	0.0176039	0.0902606	0.167424	0	0.0343184	0.070373	0.0823178	0.113002	0.0632999	0.095664	0.0924608	0.0534315	0.105362
KIF2A	KIF2A_HUMAN	Kinesin-like protein KIF2A	1	0	0.0528527	0.376428	0.175574	0.264443	0.12344	0.173924	0.325901	0.281094	0.226418	0.12344	0.121071	-0.0505264	0.10552	-0.0380245	0	0	0	0	0	0	0	0	0	0
KIF2C	KIF2C_HUMAN	Kinesin-like protein KIF2C	2	0	-0.0706077	0.0254016	0.00288692	-0.0293437	0.00618141	0.0143332	-0.00915448	0.0184375	-0.0921332	0.00618141	0.0849409	-0.034556	0.0155506	-0.0627895	0	0.0179383	0.0368261	0.121995	0.0357148	0.0299322	0.0453469	0.0688005	0.041785	0.0352321
KIFC1	KIFC1_HUMAN	Kinesin-like protein KIFC1	3	0	0.0551077	0.290046	0.115351	0.208208	0.147067	0.00075324	-0.0069586	0.106544	0.110584	0.147067	-0.0543545	-0.297005	-0.00880678	-0.0976235	0	0.105139	0.566552	0.162062	0.279985	0.197195	0.0978631	0.0874126	0.123036	0.158108
KIFC3	KIFC3_HUMAN	Kinesin-like protein KIFC3	3	0	0.0381692	0.0678669	-0.0178729	0.0507474	0.126875	0.0216611	-0.0280372	0.0872351	-0.0790928	0.126875	-0.016508	-0.095904	0.105108	-0.12984	0	0.117043	0.0892173	0.308189	0.174805	0.265714	0.211068	0.173064	0.157611	0.204684
NDC80	NDC80_HUMAN	Kinetochore protein NDC80 homolog	1	-1.60171e-16	-0.261627	-0.3128	-0.346977	-0.318604	-0.476658	-0.359153	-0.388947	-0.392394	-0.431548	-0.476658	-0.0975254	-0.0761461	-0.045417	-0.112944	0	0	0	0	0	0	0	0	0	0
KANK2	KANK2_HUMAN	KN motif and ankyrin repeat domain-containing protein 2	3	0	0.120651	-0.055412	0.0135882	-0.0277073	0.116751	-0.0438495	-0.106604	-0.0341552	-0.207874	0.116751	-0.164501	-0.0511922	-0.0477434	-0.180167	0	0.507657	0.223158	0.342433	0.390006	0.38009	0.252756	0.22905	0.339021	0.126879
KLF10	KLF10_HUMAN	Krueppel-like factor 10	3	0	0.0482039	-0.131011	-0.0701168	-0.0570248	0.00333013	0.23367	0.5409	0.72706	0.889105	0.00333013	0.185466	0.671911	0.797177	0.946129	0	0.0506257	0.0718105	0.0996994	0.106041	0.101655	0.165429	0.110385	0.283922	0.332733
KLF2	KLF2_HUMAN	Krueppel-like factor 2	2	0	0.0741354	-0.296932	-0.0383105	-0.171523	-0.0710619	0.619029	1.18958	0.498657	-0.0802277	-0.0710619	0.544893	1.48651	0.536967	0.0912951	0	0.088417	0.140893	0.166598	0.109549	0.071674	0.298691	0.290447	0.125335	0.263327
KLF5	KLF5_HUMAN	Krueppel-like factor 5	1	0	0.140336	0.0723637	0.183612	0.106388	0.022083	0.0624785	-0.0522099	0.350443	-0.195686	0.022083	-0.0778571	-0.124574	0.166832	-0.302075	0	0	0	0	0	0	0	0	0	0
GLO1	LGUL_HUMAN	Lactoylglutathione lyase	2	0	0.0893436	0.131238	0.0122264	0.0760365	-0.0220705	-0.0230343	0.0308774	-0.000738064	0.0416124	-0.0220705	-0.112378	-0.100361	-0.0129645	-0.0344242	0	0.0243463	0.0704739	0.128395	0.0256932	0.129059	0.076477	0.0579914	0.0578861	0.173589
TMPO	LAP2B_HUMAN	Lamina-associated polypeptide 2, isoforms beta/gamma	2	0	0.400808	0.170681	0.783109	0.310112	0.419281	0.209647	0.203169	-0.0116544	0.153279	0.419281	-0.19116	0.0324884	-0.794764	-0.156833	1.13258e-16	0.0191002	0.077502	0.0535726	0.112913	0.00860802	0.0423825	0.0521019	0.191307	0.318977
LMNB1	LMNB1_HUMAN	Lamin-B1	3	0	-0.132501	-0.0533986	-0.103652	-0.0711829	-0.112897	-0.121144	-0.132947	-0.192484	-0.178663	-0.112897	0.0113566	-0.0795485	-0.0888319	-0.10748	0	0.0608012	0.0968644	0.0716411	0.1135	0.0388945	0.058659	0.0766598	0.0585569	0.0887381
LMNB2	LMNB2_HUMAN	Lamin-B2	1	0	0.0300503	-0.111221	0.076356	0.229771	0.0577075	-0.0410907	0.00266638	0.00157491	-0.0446387	0.0577075	-0.071141	0.113887	-0.0747811	-0.27441	0	0	0	0	0	0	0	0	0	0
LAMA4	LAMA4_HUMAN	Laminin subunit alpha-4	1	0	-0.0400671	0.0533068	0.0604719	0.100123	0.00467978	-0.168055	-0.0805988	0.0248106	-0.055169	0.00467978	-0.127988	-0.133906	-0.0356613	-0.155292	0	0	0	0	0	0	0	0	0	0
LAMB2	LAMB2_HUMAN	Laminin subunit beta-2	1	0	0.101932	0.216953	0.043253	0.169614	0.35921	0.158179	0.311221	0.445688	0.126425	0.35921	0.0562464	0.0942676	0.402435	-0.0431896	0	0	0	0	0	0	0	0	0	0
LAMB3	LAMB3_HUMAN	Laminin subunit beta-3	2	0	-0.0591425	0.00758854	0.0199209	-0.0559895	0.0019598	-0.00775541	-0.0128582	-0.104546	-0.112355	0.0019598	0.0513871	-0.0204467	-0.124467	-0.0563658	0	0.0890975	0.00990418	0.026434	0.0479463	0.0479779	0.0279889	0.0196231	0.118922	0.00199766
LAMC1	LAMC1_HUMAN	Laminin subunit gamma-1	1	0	0.0726907	-0.0419376	-0.0839932	-0.0566026	-0.086297	-0.259141	-0.118599	-0.0854026	-0.157785	-0.086297	-0.331831	-0.0766618	-0.00140936	-0.101183	0	0	0	0	0	0	0	0	0	0
LANCL1	LANC1_HUMAN	LanC-like protein 1	1	0	0.178449	0.102102	0.0951772	0.202712	0.10755	0.207775	0.0109697	0.0963536	0.0542867	0.10755	0.0293253	-0.0911325	0.00117643	-0.148425	0	0	0	0	0	0	0	0	0	0
CYP51A1	CP51A_HUMAN	Lanosterol 14-alpha demethylase	1	0	0.0222768	0.0396859	-0.0238402	0.164476	-0.0790407	-0.0418971	0.0575746	-0.0175822	0.172845	-0.0790407	-0.0641739	0.0178887	0.006258	0.00836862	0	0	0	0	0	0	0	0	0	0
LSS	ERG7_HUMAN	Lanosterol synthase	2	-8.00857e-17	-0.0255425	0.0541489	-0.0510286	-0.0359106	-0.162789	-0.0682586	-0.219088	-0.173653	-0.134237	-0.162789	-0.0427161	-0.273237	-0.122624	-0.0983268	1.13258e-16	0.0523169	0.072077	0.0421254	0.10822	0.00298307	0.00213734	0.105507	0.0804267	0.0288197
LARP1	LARP1_HUMAN	La-related protein 1	3	0	0.00776078	-0.0317086	-0.0132377	0.0963839	-0.0354668	-0.0312325	-0.00343733	0.031028	-0.04692	-0.0354668	-0.0389933	0.0282713	0.0442657	-0.143304	0	0.104548	0.107804	0.0216764	0.0700638	0.101114	0.166293	0.239655	0.124829	0.0911644
LARP4	LARP4_HUMAN	La-related protein 4	2	0	0.0236819	0.13011	-0.0152163	0.124225	0.138493	0.124491	0.218883	0.199267	0.300152	0.138493	0.100809	0.0887727	0.214484	0.175927	0	0.0673292	0.255974	0.0971208	0.179973	0.0613085	0.0423757	0.138447	0.0417807	0.243604
SLC7A5	LAT1_HUMAN	Large neutral amino acids transporter small subunit 1	2	0	-0.0052133	0.0572412	0.0211186	0.0869877	-0.0501653	-0.0183034	0.0173809	0.106649	0.206883	-0.0501653	-0.0130902	-0.0398604	0.0855308	0.119896	0	0.0721109	0.126595	0.179266	0.199094	0.247421	0.19655	0.246269	0.0664547	0.0785065
BAG6	BAG6_HUMAN	Large proline-rich protein BAG6	3	0	0.0172014	0.0277486	-0.00371829	-0.0161174	0.0640806	0.0441117	0.0405029	-0.0423617	-0.0230519	0.0640806	0.0269103	0.0127542	-0.0386434	-0.00693447	0	0.122051	0.118328	0.0805369	0.0595837	0.0581041	0.0951576	0.119568	0.168664	0.0953547
LETM1	LETM1_HUMAN	LETM1 and EF-hand domain-containing protein 1, mitochondrial	2	0	-0.0269707	-0.0416052	-0.00219246	-0.0227061	0.0111524	-0.0712407	-0.0595895	-0.0935463	0.0252406	0.0111524	-0.04427	-0.0179843	-0.0913539	0.0479467	0	0.100885	0.101178	0.0655436	0.137366	0.0415207	0.144098	0.129487	0.239338	0.0666472
LUZP1	LUZP1_HUMAN	Leucine zipper protein 1	2	0	-0.0545802	-0.227611	-0.0621699	-0.0510353	-0.0917206	-0.078071	-0.228921	-0.184597	-0.236919	-0.0917206	-0.0234907	-0.00130994	-0.122427	-0.185883	0	0.320127	0.134316	0.22722	0.0173761	0.193979	0.14313	0.0684645	0.245348	0.315332
LRPPRC	LPPRC_HUMAN	Leucine-rich PPR motif-containing protein, mitochondrial	3	0	0.109733	0.16032	0.0117328	0.0792601	-0.00960697	0.156463	0.0686262	0.172584	0.150372	-0.00960697	0.0467306	-0.091694	0.160851	0.0711124	0	0.156645	0.196735	0.035563	0.206344	0.161221	0.163259	0.0102061	0.262644	0.170389
LRRC47	LRC47_HUMAN	Leucine-rich repeat-containing protein 47	1	0	-0.0139779	-0.0880228	-0.246766	-0.309069	0.397499	-0.335171	-0.292597	-0.195084	-0.143124	0.397499	-0.321193	-0.204574	0.051682	0.165945	0	0	0	0	0	0	0	0	0	0
LARS	SYLC_HUMAN	Leucine--tRNA ligase, cytoplasmic	3	0	-0.0471395	0.0067711	-0.00124769	-0.0624333	0.121503	0.0107663	0.0129402	-0.0120684	-0.050342	0.121503	0.0579058	0.00616913	-0.0108207	0.0120913	0	0.042651	0.0400532	0.0772548	0.0678701	0.0309833	0.0684751	0.02751	0.105655	0.10843
SERPINB1	ILEU_HUMAN	Leukocyte elastase inhibitor	1	0	0.0236956	-0.0265034	0.0343359	-0.0446558	0.178261	-0.0437394	0.0667029	0.00390605	0.0415178	0.178261	-0.067435	0.0932062	-0.0304298	0.0861735	0	0	0	0	0	0	0	0	0	0
C19orf53	L10K_HUMAN	Leydig cell tumor 10 kDa protein homolog	1	0	0.269952	0.448006	0.293977	0.141545	0.121715	0.216749	0.162427	0.34733	0.460017	0.121715	-0.0532026	-0.285579	0.0533525	0.318472	0	0	0	0	0	0	0	0	0	0
LIMCH1	LIMC1_HUMAN	LIM and calponin homology domains-containing protein 1	3	0	-0.0209487	0.0374566	0.0160474	0.00564911	0.022124	-0.0132245	-0.0126396	-0.0494755	-0.00331904	0.022124	0.00772422	-0.0500963	-0.0655229	-0.00896816	0	0.0574643	0.0873712	0.0489036	0.0671487	0.0735713	0.0316771	0.0528274	0.0724089	0.025365
LASP1	LASP1_HUMAN	LIM and SH3 domain protein 1	3	-5.33904e-17	-0.0054061	0.0462005	-0.034003	-0.0161956	-0.0253456	-0.100374	-0.0649673	0.0161005	0.0412981	-0.0253456	-0.0949683	-0.111168	0.0501035	0.0574937	9.2475e-17	0.0658288	0.137153	0.114785	0.0757152	0.163173	0.153582	0.0802474	0.186499	0.190471
LMO7	LMO7_HUMAN	LIM domain only protein 7	2	0	0.0713928	-0.0351258	0.151807	-0.045616	0.0276934	0.018613	-0.124475	-0.0238033	-0.135786	0.0276934	-0.0527798	-0.0893494	-0.17561	-0.0901696	0	0.111443	0.10923	0.0909919	0.460832	0.0625124	0.0440291	0.139226	0.0242252	0.0953164
LPP	LPP_HUMAN	Lipoma-preferred partner	1	0	0.102011	0.172935	0.146128	0.0631823	0.155067	0.0816907	0.0739662	0.152396	0.270371	0.155067	-0.0203204	-0.0989692	0.00626774	0.207189	0	0	0	0	0	0	0	0	0	0
LPL	LIPL_HUMAN	Lipoprotein lipase	3	-5.33904e-17	0.00519139	0.0261483	-0.0359591	0.0115136	-0.0588896	-0.0474159	0.00666135	0.025117	0.0620929	-0.0588896	-0.0526073	-0.0194869	0.0610761	0.0505792	9.2475e-17	0.100266	0.0995271	0.118003	0.0489423	0.116555	0.0502574	0.0638238	0.112838	0.0778759
PPFIA1	LIPA1_HUMAN	Liprin-alpha-1	1	0	-0.117034	-0.15199	0.0700373	0.0371499	-0.159038	-0.11697	-0.0595853	0.028737	-0.0449109	-0.159038	6.36676e-05	0.0924048	-0.0413003	-0.0820608	0	0	0	0	0	0	0	0	0	0
LIX1L	LIX1L_HUMAN	LIX1-like protein	1	0	-0.0646938	0.0610837	0.0109616	0.0414652	-0.11905	-0.145225	-0.0859909	-0.0665706	0.00396378	-0.11905	-0.0805315	-0.147075	-0.0775322	-0.0375014	0	0	0	0	0	0	0	0	0	0
LDHA	LDHA_HUMAN	L-lactate dehydrogenase A chain	3	0	0.0330819	0.0411301	-0.0203031	0.0999963	-0.0915828	0.0488292	0.0704806	-0.00714561	0.116237	-0.0915828	0.0157473	0.0293505	0.0131575	0.0162409	0	0.151492	0.126547	0.089327	0.10772	0.0451443	0.0969244	0.128775	0.252738	0.0439194
LDHB	LDHB_HUMAN	L-lactate dehydrogenase B chain	3	-5.33904e-17	0.00359495	-0.0125524	0.0162148	-0.0029512	-0.0148242	0.114836	0.144943	0.111491	0.165521	-0.0148242	0.111241	0.157496	0.0952766	0.168472	9.2475e-17	0.0942508	0.0879425	0.12112	0.145928	0.133408	0.074254	0.0381785	0.0527411	0.0592887
ACSL3	ACSL3_HUMAN	Long-chain-fatty-acid--CoA ligase 3	2	-8.00857e-17	-0.13238	-0.0721208	0.31662	0.0996273	0.012858	-0.0438441	0.0675866	0.212618	0.036273	0.012858	0.0885357	0.139707	-0.104001	-0.0633542	1.13258e-16	0.0135665	0.471244	0.111988	0.153364	0.290093	0.0749791	0.0468225	0.115087	0.0730919
ACSL4	ACSL4_HUMAN	Long-chain-fatty-acid--CoA ligase 4	3	0	0.0685512	-0.0196832	0.101507	0.0461877	0.0624319	0.0521014	0.0599846	0.0552435	0.158746	0.0624319	-0.0164499	0.0796678	-0.046264	0.112558	0	0.131729	0.125485	0.124636	0.100204	0.143482	0.127998	0.141839	0.0196317	0.139721
ACP1	PPAC_HUMAN	Low molecular weight phosphotyrosine protein phosphatase	2	0	-0.0141569	0.100931	0.0720854	0.0108603	-0.0353706	0.0455132	0.0763489	-0.00569039	-0.0210159	-0.0353706	0.0596701	-0.0245816	-0.0777758	-0.0318762	0	0.0121021	0.0311913	0.137341	0.0357564	0.0209168	0.0366579	0.0946475	0.147549	0.0321064
LDLR	LDLR_HUMAN	Low-density lipoprotein receptor	2	0	0.0935567	0.398846	-0.0393598	0.0271391	0.191623	0.156433	0.131756	0.278098	0.433263	0.191623	0.0628758	-0.267089	0.317457	0.406124	0	0.0854844	0.14911	0.16548	0.0839524	0.186225	0.120762	0.0451608	0.491941	0.149882
LRP11	LRP11_HUMAN	Low-density lipoprotein receptor-related protein 11	2	0	-0.106335	-0.0690892	-0.00839601	-0.0370799	-0.029363	-0.14505	-0.138478	-0.170522	-0.250326	-0.029363	-0.0387149	-0.0693884	-0.162126	-0.213246	0	0.0494529	0.0441341	0.0795509	0.108545	0.0276115	0.115828	0.0952397	0.121829	0.0750657
LY6K	LY6K_HUMAN	Lymphocyte antigen 6K	1	0	-0.379063	-0.098927	-0.453401	-0.773101	-0.581732	-0.864418	-0.892956	-0.914549	-0.27294	-0.581732	-0.485354	-0.794029	-0.461148	0.500161	0	0	0	0	0	0	0	0	0	0
HELLS	HELLS_HUMAN	Lymphoid-specific helicase	3	-5.33904e-17	-0.0892075	-0.0803473	-0.0720151	-0.00648113	-0.0874786	-0.0375993	0.0423891	0.0105918	-0.00363123	-0.0874786	0.0516083	0.122736	0.0826069	0.0028499	9.2475e-17	0.074565	0.0642659	0.130083	0.0753077	0.0616985	0.0302402	0.0374262	0.0862772	0.144838
PBK	TOPK_HUMAN	Lymphokine-activated killer T-cell-originated protein kinase	2	-8.00857e-17	-0.106159	-0.157004	-0.0107138	0.0639721	-0.168901	-0.0326343	-0.0829504	-0.140965	-0.0895973	-0.168901	0.0735248	0.0740541	-0.130252	-0.153569	1.13258e-16	0.0318768	0.0463169	0.0176294	0.0607563	0.127895	0.0417711	0.104708	0.199282	0.13056
KNOP1	KNOP1_HUMAN	Lysine-rich nucleolar protein 1	1	0	0.158603	-0.0845962	-0.0949531	-0.00409327	0.357958	-0.0359484	-0.134461	-0.0763422	-0.260946	0.357958	-0.194551	-0.0498645	0.0186109	-0.256853	0	0	0	0	0	0	0	0	0	0
KDM2A	KDM2A_HUMAN	Lysine-specific demethylase 2A	2	0	0.0320404	0.190416	0.0648211	0.280328	0.125696	0.0732433	0.0623348	0.126761	0.218322	0.125696	0.041203	-0.128082	0.0619401	-0.0620065	0	0.110399	0.0483891	0.0945005	0.0935012	0.0623694	0.200593	0.00227143	0.194264	0.117073
KDM1A	KDM1A_HUMAN	Lysine-specific histone demethylase 1A	1	0	0.0886188	0.107748	0.122196	0.147674	0.125881	0.17507	0.0770993	0.273188	-0.0423315	0.125881	0.0864515	-0.0306491	0.150991	-0.190006	0	0	0	0	0	0	0	0	0	0
KARS	SYK_HUMAN	Lysine--tRNA ligase	2	-8.00857e-17	-0.060717	-0.0442163	0.0485658	-0.00265778	-0.0161608	-0.05041	-0.100151	-0.00453974	-0.0840998	-0.0161608	0.010307	-0.055935	-0.0531055	-0.081442	1.13258e-16	0.00594551	0.0234666	0.107562	0.0462613	0.187873	0.0525791	0.0240112	0.213686	0.0457438
LPCAT1	PCAT1_HUMAN	Lysophosphatidylcholine acyltransferase 1	1	0	-0.0698902	-0.127174	0.0698744	-0.179538	-0.184635	-0.149574	-0.168254	-0.0590872	-0.221675	-0.184635	-0.0796839	-0.0410796	-0.128962	-0.0421372	0	0	0	0	0	0	0	0	0	0
MBOAT7	MBOA7_HUMAN	Lysophospholipid acyltransferase 7	1	-1.60171e-16	-0.107246	-0.163993	-0.292858	-0.182736	-0.106746	-0.195572	-0.321104	-0.286769	-0.309325	-0.106746	-0.0883264	-0.157111	0.00608965	-0.126589	0	0	0	0	0	0	0	0	0	0
MAEA	MAEA_HUMAN	Macrophage erythroblast attacher	1	0	-0.139303	0.0294126	0.239591	0.142434	0.346985	-0.25986	0.173711	0.10268	-0.217049	0.346985	-0.120557	0.144299	-0.136911	-0.359484	0	0	0	0	0	0	0	0	0	0
MIF	MIF_HUMAN	Macrophage migration inhibitory factor	1	0	0.154836	0.203913	0.141806	0.18691	0.10085	0.268889	0.0575419	-0.160364	0.255872	0.10085	0.114053	-0.146371	-0.302169	0.0689624	0	0	0	0	0	0	0	0	0	0
CAPG	CAPG_HUMAN	Macrophage-capping protein	3	0	0.0604589	0.103313	0.0573134	0.026626	0.0462285	0.0440265	0.0308074	0.0581037	-0.0375832	0.0462285	-0.0164325	-0.0725055	0.00079034	-0.0642092	0	0.159646	0.143014	0.130879	0.0922212	0.245379	0.167255	0.114328	0.123525	0.160824
MAGT1	MAGT1_HUMAN	Magnesium transporter protein 1	2	0	0.199693	0.209325	0.0646746	0.126382	0.153735	0.0673701	0.188888	0.162217	0.0386661	0.153735	-0.132323	-0.0204373	0.0975425	-0.0877156	0	0.254361	0.340075	0.17341	0.184037	0.0350036	0.17936	0.237612	0.0576157	0.225118
MVP	MVP_HUMAN	Major vault protein	1	0	-0.0718788	-0.062605	0.0369685	-0.0871517	-0.119609	-0.296819	-0.254284	-0.139894	-0.101729	-0.119609	-0.22494	-0.191679	-0.176863	-0.0145777	0	0	0	0	0	0	0	0	0	0
MDH1	MDHC_HUMAN	Malate dehydrogenase, cytoplasmic	3	0	0.0315343	0.0231955	-0.0183575	0.0570329	-0.0581158	0.00123935	-0.00701879	-0.0143878	-0.0359637	-0.0581158	-0.030295	-0.0302143	0.00396964	-0.0929966	0	0.148336	0.0923042	0.121903	0.0766867	0.145047	0.0881518	0.0875339	0.115075	0.0226537
MDH2	MDHM_HUMAN	Malate dehydrogenase, mitochondrial	3	0	0.090376	-0.00515513	0.10413	0.016836	0.00829329	-0.00814292	0.0579734	-0.0156518	-0.00704672	0.00829329	-0.0985189	0.0631285	-0.119782	-0.0238827	0	0.0623265	0.0405789	0.0752649	0.0857216	0.0817731	0.0203098	0.0392083	0.0500324	0.0607332
MAP7D2	MA7D2_HUMAN	MAP7 domain-containing protein 2	1	0	-0.0317799	-0.0331551	0.0148535	0.0480864	0.0723513	-0.105798	-0.011083	0.0605238	-0.135315	0.0723513	-0.0740181	0.0220721	0.0456704	-0.183401	0	0	0	0	0	0	0	0	0	0
MELK	MELK_HUMAN	Maternal embryonic leucine zipper kinase	1	0	0.0510643	0.0737269	-0.0157366	0.0646455	0.15549	-0.0582551	-0.0615997	0.0505841	-0.0194565	0.15549	-0.109319	-0.135327	0.0663208	-0.084102	0	0	0	0	0	0	0	0	0	0
MATR3	MATR3_HUMAN	Matrin-3	3	-5.33904e-17	0.0132684	0.0687342	0.0556937	0.11523	0.145027	0.318669	0.322655	0.231066	0.366986	0.145027	0.3054	0.25392	0.175372	0.251756	9.2475e-17	0.0618158	0.0839875	0.076434	0.157615	0.0812981	0.115677	0.132979	0.20946	0.0621506
MGA	MGAP_HUMAN	MAX gene-associated protein	3	0	-0.123361	-0.153738	-0.135286	-0.0340787	-0.00831383	-0.100986	-0.153907	-0.147334	-0.262913	-0.00831383	0.022375	-0.000168706	-0.0120481	-0.228834	0	0.142784	0.035652	0.0113293	0.111712	0.10261	0.0655688	0.0866588	0.107706	0.108598
MDC1	MDC1_HUMAN	Mediator of DNA damage checkpoint protein 1	1	0	0.29114	0.175985	0.198604	0.104586	0.307291	0.162363	-0.099932	-0.396586	-0.0736584	0.307291	-0.128776	-0.275917	-0.59519	-0.178244	0	0	0	0	0	0	0	0	0	0
MED17	MED17_HUMAN	Mediator of RNA polymerase II transcription subunit 17	3	0	0.0382431	-0.102922	-0.0424079	-0.0117596	0.0688932	0.0261015	0.0230282	0.0416496	0.0165884	0.0688932	-0.0121416	0.12595	0.0840575	0.0283481	0	0.139151	0.0970747	0.13837	0.102301	0.0883594	0.0767405	0.0927997	0.0871793	0.108424
MED20	MED20_HUMAN	Mediator of RNA polymerase II transcription subunit 20	1	0	0.161496	-0.0511541	0.246624	0.0492551	0.097525	-0.0923292	-0.165117	-0.0974373	-0.12084	0.097525	-0.253826	-0.113963	-0.344061	-0.170095	0	0	0	0	0	0	0	0	0	0
ACADM	ACADM_HUMAN	Medium-chain specific acyl-CoA dehydrogenase, mitochondrial	1	0	0.0548279	0.117201	0.195528	0.0522778	-0.0412042	-0.0557326	-0.121616	-0.0470745	-0.110222	-0.0412042	-0.11056	-0.238817	-0.242602	-0.162499	0	0	0	0	0	0	0	0	0	0
MAGED2	MAGD2_HUMAN	Melanoma-associated antigen D2	3	0	-0.0694327	-0.00426552	0.0627898	0.0237801	0.0386634	0.0441884	0.0173271	-0.00490811	0.0399565	0.0386634	0.113621	0.0215926	-0.0676979	0.0161764	0	0.106049	0.192588	0.150047	0.150414	0.174807	0.157933	0.227996	0.155457	0.19228
MAGEF1	MAGF1_HUMAN	Melanoma-associated antigen F1	1	0	-0.0023151	0.0709457	-0.0210704	0.128039	0.204903	0.139546	-0.023796	0.156621	0.0311716	0.204903	0.141861	-0.0947417	0.177691	-0.0968677	0	0	0	0	0	0	0	0	0	0
PGRMC2	PGRC2_HUMAN	Membrane-associated progesterone receptor component 2	2	0	0.105248	0.0509294	0.0765579	-0.0660847	-0.116915	0.0169658	-0.0651425	0.150266	-0.0398126	-0.116915	-0.0882817	-0.116072	0.073708	0.0262721	0	0.286214	0.168651	0.0173591	0.0690267	0.188799	0.150719	0.183475	0.248904	0.135354
MSLN	MSLN_HUMAN	Mesothelin	3	-5.33904e-17	0.0537195	0.160356	0.0368031	0.120669	0.0579128	-0.0120028	-0.00978414	-0.113326	-0.0447259	0.0579128	-0.0657222	-0.17014	-0.150129	-0.165395	9.2475e-17	0.0845999	0.0779223	0.170476	0.0906294	0.121342	0.0369477	0.134148	0.206477	0.0907822
TIMP1	TIMP1_HUMAN	Metalloproteinase inhibitor 1	1	0	-0.114139	-0.0655758	-0.107993	-0.10271	0.00991783	-0.00227138	-0.0471609	-0.189957	-0.123239	0.00991783	0.111867	0.0184149	-0.081964	-0.0205287	0	0	0	0	0	0	0	0	0	0
TIMP2	TIMP2_HUMAN	Metalloproteinase inhibitor 2	1	0	-0.149826	-0.0281338	-0.0487979	-0.420119	-0.268232	-0.00468046	-0.0827612	-0.00403452	-0.16137	-0.268232	0.145146	-0.0546275	0.0447634	0.258748	0	0	0	0	0	0	0	0	0	0
MTA1	MTA1_HUMAN	Metastasis-associated protein MTA1	1	0	-0.0506442	-0.210132	-0.190758	-0.185492	-0.0614022	-0.124583	-0.153723	-0.261141	-0.297371	-0.0614022	-0.0739386	0.0564092	-0.0703832	-0.111879	0	0	0	0	0	0	0	0	0	0
MTA2	MTA2_HUMAN	Metastasis-associated protein MTA2	3	0	0.0284026	0.0281723	0.0144962	0.0756907	0.0298432	-0.104708	-0.105583	-0.129064	-0.0733151	0.0298432	-0.13311	-0.133755	-0.14356	-0.149006	0	0.128276	0.0858636	0.105369	0.185075	0.176881	0.117712	0.160502	0.124987	0.0447118
MAT2B	MAT2B_HUMAN	Methionine adenosyltransferase 2 subunit beta	2	-8.00857e-17	0.0710546	-0.0760424	0.00220632	0.0165782	-0.0264648	-0.0147615	-0.104736	-0.0707495	-0.179322	-0.0264648	-0.0858161	-0.0286938	-0.0729558	-0.195901	1.13258e-16	0.0455844	0.200182	0.105038	0.153392	0.0124964	0.0761131	0.0332571	0.0122038	0.0351231
MTR	METH_HUMAN	Methionine synthase	2	-8.00857e-17	0.0474437	-0.264876	-0.0575604	-0.0896379	0.056453	-0.146545	-0.12975	-0.133196	-0.130566	0.056453	-0.193989	0.135126	-0.0756353	-0.0409279	1.13258e-16	0.169506	0.35944	0.488398	0.277758	0.430054	0.444127	0.300501	0.330063	0.110144
MARS	SYMC_HUMAN	Methionine--tRNA ligase, cytoplasmic	1	0	-0.0601811	-0.0255379	-0.0701916	0.0758228	-0.0667976	0.102689	0.0884941	-0.109196	-0.117807	-0.0667976	0.16287	0.114032	-0.0390047	-0.193629	0	0	0	0	0	0	0	0	0	0
MMADHC	MMAD_HUMAN	Methylmalonic aciduria and homocystinuria type D protein, mitochondrial	1	0	-0.24641	-0.0666917	-0.145348	-0.102925	-0.0277198	-0.0702639	-0.176058	-0.228718	-0.403972	-0.0277198	0.176146	-0.109367	-0.0833701	-0.301047	0	0	0	0	0	0	0	0	0	0
MUT	MUTA_HUMAN	Methylmalonyl-CoA mutase, mitochondrial	1	0	0.0546152	0.0343643	0.101881	0.0268578	-0.237933	0.0205956	0.0149399	-0.0784208	0.0625876	-0.237933	-0.0340196	-0.0194244	-0.180302	0.0357298	0	0	0	0	0	0	0	0	0	0
CLNS1A	ICLN_HUMAN	Methylosome subunit pICln	1	-1.60171e-16	-0.177341	-0.344402	-0.206087	-0.170918	-0.237334	-0.0916865	-0.235755	-0.193117	-0.133649	-0.237334	0.0856547	0.108647	0.0129703	0.0372696	0	0	0	0	0	0	0	0	0	0
METTL13	MET13_HUMAN	Methyltransferase-like protein 13	1	0	-0.0351952	-0.00150845	-0.189393	-0.0457177	-0.354763	-0.123712	-0.277176	-0.295798	-0.394045	-0.354763	-0.0885166	-0.275667	-0.106405	-0.348327	0	0	0	0	0	0	0	0	0	0
MFAP1	MFAP1_HUMAN	Microfibrillar-associated protein 1	2	0	0.0818222	0.083878	0.0493629	0.0677732	0.0469058	0.096617	0.0616212	0.136376	0.0697638	0.0469058	0.0147948	-0.0222568	0.0870134	0.00199066	0	0.0344837	0.142916	0.0230247	0.0673049	0.147037	0.0954182	0.133514	0.108069	0.0506046
MGST2	MGST2_HUMAN	Microsomal glutathione S-transferase 2	2	0	-0.102168	-0.00270136	-0.0822151	0.0568532	-0.0149295	-0.0649194	0.0107125	-0.105161	0.0730702	-0.0149295	0.0372489	0.0134139	-0.0229461	0.016217	0	0.0136535	0.302639	0.121909	0.203864	0.0590758	0.331169	0.165121	0.267161	0.0470806
MGST3	MGST3_HUMAN	Microsomal glutathione S-transferase 3	1	0	0.0624845	0.0623913	0.068344	0.0671764	-0.20738	0.024773	0.116325	0.0490034	0.0546013	-0.20738	-0.0377115	0.0539336	-0.0193405	-0.0125752	0	0	0	0	0	0	0	0	0	0
MAP1B	MAP1B_HUMAN	Microtubule-associated protein 1B	3	-1.06781e-16	0.0111263	0.084059	0.0175451	0.078842	-0.056442	0.0300952	0.0117141	0.0679618	0.0602908	-0.056442	0.0189689	-0.072345	0.0504167	-0.0185512	9.2475e-17	0.105671	0.121716	0.0988221	0.0506816	0.0550848	0.0627591	0.0518677	0.103214	0.0921841
MAP4	MAP4_HUMAN	Microtubule-associated protein 4	3	0	-0.0135985	-0.000931584	0.036485	0.078674	0.0133933	0.033935	0.0439923	0.0346228	0.0589513	0.0133933	0.0475335	0.0449239	-0.00186222	-0.0197227	0	0.086289	0.0696984	0.0802302	0.109045	0.102136	0.066433	0.104809	0.0777394	0.137559
MIDN	MIDN_HUMAN	Midnolin	1	-1.60171e-16	0.127627	0.0815382	0.066832	-0.0404217	0.306633	-0.115694	0.0831754	0.341673	0.156063	0.306633	-0.243321	0.00163715	0.274841	0.196484	0	0	0	0	0	0	0	0	0	0
MTCH1	MTCH1_HUMAN	Mitochondrial carrier homolog 1	1	0	-0.176254	-0.191953	-0.215515	-0.154843	-0.243284	-0.33533	-0.2225	-0.251716	-0.297239	-0.243284	-0.159076	-0.0305469	-0.0362005	-0.142397	0	0	0	0	0	0	0	0	0	0
MTCH2	MTCH2_HUMAN	Mitochondrial carrier homolog 2	1	0	-0.0360387	0.146567	0.151076	0.0660602	0.0436715	-0.0768062	0.000836555	0.115946	0.006161	0.0436715	-0.0407676	-0.14573	-0.03513	-0.0598992	0	0	0	0	0	0	0	0	0	0
BCS1L	BCS1_HUMAN	Mitochondrial chaperone BCS1	1	-1.60171e-16	0.0408668	0.00287651	-0.0909104	-0.192478	0.162459	-0.320322	-0.342793	-0.420887	0.0242654	0.162459	-0.361189	-0.34567	-0.329976	0.216743	0	0	0	0	0	0	0	0	0	0
FIS1	FIS1_HUMAN	Mitochondrial fission 1 protein	2	0	-0.106705	-0.104595	0.109958	0.0157283	-0.0979318	-0.254518	-0.236865	-0.0854077	-0.182984	-0.0979318	-0.147813	-0.13227	-0.195366	-0.198712	0	0.101238	0.117662	0.16861	0.126656	0.0928864	0.0209599	0.395588	0.0700458	0.159953
MFF	MFF_HUMAN	Mitochondrial fission factor	1	0	-0.161425	-0.106799	-0.0550657	-0.111014	-0.0466003	-0.0432254	-0.0203666	0.0396232	-0.0451746	-0.0466003	0.1182	0.0864328	0.094689	0.0658394	0	0	0	0	0	0	0	0	0	0
TIMM23	TIM23_HUMAN	Mitochondrial import inner membrane translocase subunit Tim23	1	0	0.164057	0.418702	0.366157	0.401048	0.305308	0.286524	0.140942	-0.0244331	0.0635973	0.305308	0.122467	-0.277761	-0.39059	-0.33745	0	0	0	0	0	0	0	0	0	0
TOMM5	TOM5_HUMAN	Mitochondrial import receptor subunit TOM5 homolog	2	0	-0.0316978	0.479028	-0.137603	-0.146828	-0.124001	-0.0277086	-0.00623809	-0.128207	-0.0544259	-0.124001	0.00398913	-0.485266	0.00939534	0.0924017	0	0.320054	0.0226799	0.116365	0.330773	0.361728	0.231221	0.176869	0.317067	0.110976
TOMM70A	TOM70_HUMAN	Mitochondrial import receptor subunit TOM70	1	0	-0.229905	-0.0537269	0.0157558	0.208194	-0.424511	-0.29678	-0.440073	-0.239365	-3.67501e-05	-0.424511	-0.0668752	-0.386346	-0.255121	-0.20823	0	0	0	0	0	0	0	0	0	0
IMMT	IMMT_HUMAN	Mitochondrial inner membrane protein	2	0	-0.118246	-0.249573	-0.25247	-0.260323	-0.109641	-0.168407	-0.153781	-0.140777	-0.206129	-0.109641	-0.0501605	0.095792	0.111693	0.0541936	0	0.238627	0.288842	0.18547	0.261618	0.353764	0.405919	0.278216	0.271673	0.302157
PMPCA	MPPA_HUMAN	Mitochondrial-processing peptidase subunit alpha	1	0	-0.0813897	-0.118487	-0.0699819	0.0363642	0.0614848	-0.109715	-0.043618	-0.147685	-0.248624	0.0614848	-0.0283257	0.0748687	-0.0777027	-0.284988	0	0	0	0	0	0	0	0	0	0
PMPCB	MPPB_HUMAN	Mitochondrial-processing peptidase subunit beta	2	0	0.00555026	-0.0527897	-0.103191	0.0173102	-0.00992361	0.120314	0.0667534	0.10056	0.0724495	-0.00992361	0.114764	0.119543	0.203751	0.0551393	0	0.020861	0.0500473	0.0512485	0.0163178	0.0450068	0.118187	0.0404387	0.0895188	0.109079
MAPK1	MK01_HUMAN	Mitogen-activated protein kinase 1	1	0	-0.185918	-0.146183	0.00723166	-0.161563	-0.156823	-0.138857	-0.211215	-0.0521801	-0.183897	-0.156823	0.0470611	-0.0650315	-0.0594118	-0.0223343	0	0	0	0	0	0	0	0	0	0
BUB3	BUB3_HUMAN	Mitotic checkpoint protein BUB3	3	-5.33904e-17	0.0575078	0.0529959	0.0587042	0.0936398	0.00525671	0.0740736	0.0989762	0.0521	0.0530139	0.00525671	0.0165658	0.0459803	-0.00660419	-0.0406259	9.2475e-17	0.101704	0.0956072	0.0986415	0.111753	0.141959	0.0464455	0.050176	0.0425048	0.111603
BUB1B	BUB1B_HUMAN	Mitotic checkpoint serine/threonine-protein kinase BUB1 beta	1	0	-0.02248	-0.129122	-0.0443095	-0.0216047	0.010072	-0.100235	-0.0698593	-0.0977738	-0.183558	0.010072	-0.077755	0.0592622	-0.0534643	-0.161953	0	0	0	0	0	0	0	0	0	0
MISP	MISP_HUMAN	Mitotic interactor and substrate of PLK1	2	0	0.075705	0.0811836	0.0250735	0.0221038	0.0739314	0.0978531	0.0695292	0.17955	0.182897	0.0739314	0.0221482	-0.0116544	0.154476	0.160794	0	0.0671553	0.147676	0.0235274	0.105438	0.0691168	0.141819	0.160985	0.144793	0.240992
MZT2B	MZT2B_HUMAN	Mitotic-spindle organizing protein 2B	3	-5.33904e-17	0.0683501	0.0351646	0.0578341	0.0140762	0.0219981	-0.105579	-0.136303	-0.0276795	-0.1539	0.0219981	-0.173929	-0.171467	-0.0855136	-0.167976	9.2475e-17	0.127988	0.0828132	0.0950589	0.133819	0.184365	0.0456747	0.106363	0.0406038	0.0967025
MKL1	MKL1_HUMAN	MKL/myocardin-like protein 1	1	0	0.048281	0.0796675	-0.0444703	0.0689314	0.0527466	0.0583061	-0.0193909	-0.0406366	-0.125272	0.0527466	0.0100251	-0.0990584	0.00383376	-0.194203	0	0	0	0	0	0	0	0	0	0
MOB1B	MOB1B_HUMAN	MOB kinase activator 1B	2	0	-0.119235	-0.0849466	0.131618	-0.0402269	0.0392616	0.0322004	0.0336445	-0.0208364	-0.0223274	0.0392616	0.151435	0.118591	-0.152454	0.0178995	0	0.232584	0.239522	0.247984	0.0109253	0.256179	0.0218523	0.0230907	0.11875	0.00968226
MSN	MOES_HUMAN	Moesin	3	-5.33904e-17	-0.0819352	-0.0450343	0.0485691	0.060818	-0.0361031	-0.0122377	0.0158928	0.0538842	0.0566669	-0.0361031	0.0696975	0.0609271	0.00531501	-0.00415102	9.2475e-17	0.0890193	0.122551	0.0430635	0.0984137	0.224048	0.165725	0.232272	0.116492	0.0817603
MTHFD1L	C1TM_HUMAN	Monofunctional C1-tetrahydrofolate synthase, mitochondrial	3	-5.33904e-17	0.00181655	0.0131668	0.0441076	0.0318534	0.118688	-0.0512431	-0.0323882	0.11278	0.0680845	0.118688	-0.0530596	-0.0455549	0.0686725	0.0362311	9.2475e-17	0.160231	0.127055	0.0555788	0.186907	0.299097	0.121761	0.177622	0.217196	0.155027
MORF4L1	MO4L1_HUMAN	Mortality factor 4-like protein 1	2	0	0.0412181	0.0676392	0.00987064	0.133149	-0.124251	0.114782	0.130436	0.0914842	0.0715907	-0.124251	0.0735639	0.0627966	0.0816136	-0.0615588	0	0.175204	0.147518	0.0384876	0.0249567	0.046879	0.095642	0.103698	0.157319	0.21488
MORF4L2	MO4L2_HUMAN	Mortality factor 4-like protein 2	3	0	0.0837096	0.109074	0.100577	0.107364	0.0701657	0.18013	0.11481	0.121666	0.255108	0.0701657	0.09642	0.00573531	0.0210897	0.147744	0	0.199723	0.195584	0.122074	0.138852	0.0369041	0.124533	0.14289	0.246048	0.230224
MUC16	MUC16_HUMAN	Mucin-16	3	0	-0.0188746	0.0172926	-0.00989123	-0.0513329	0.0800008	-0.064586	-0.0295102	-0.103388	-0.11386	0.0800008	-0.0457113	-0.0468028	-0.0934971	-0.0625267	0	0.14363	0.0657547	0.0979871	0.0452174	0.165349	0.0486014	0.0869108	0.0954113	0.11853
ABCC1	MRP1_HUMAN	Multidrug resistance-associated protein 1	1	0	-0.207619	0.164744	0.0149608	-0.284369	0.0235249	0.0659234	-0.18539	0.105591	-0.0309191	0.0235249	0.273543	-0.350135	0.0906306	0.25345	0	0	0	0	0	0	0	0	0	0
PAICS	PUR6_HUMAN	Multifunctional protein ADE2	3	0	-0.0163788	0.0844397	-0.0297239	0.00787651	0.0540188	0.0181858	0.101396	0.0310471	0.00377054	0.0540188	0.0345647	0.0169567	0.060771	-0.00410597	0	0.0543871	0.131814	0.0942527	0.0445544	0.0909219	0.0812252	0.0382369	0.0902483	0.0212305
MYBBP1A	MBB1A_HUMAN	Myb-binding protein 1A	3	-5.33904e-17	0.0681169	0.144792	0.149849	0.0451972	0.0885497	0.0575112	0.095752	0.0964084	0.0927605	0.0885497	-0.0106056	-0.04904	-0.0534407	0.0475634	9.2475e-17	0.154324	0.0782184	0.169186	0.0621121	0.0538522	0.0139599	0.0254649	0.0551522	0.0687368
MYC	MYC_HUMAN	Myc proto-oncogene protein	1	0	-0.114316	-0.190951	-0.114566	0.0172378	-0.0181415	0.245886	0.0624845	-0.042333	-0.0825455	-0.0181415	0.360202	0.253436	0.0722328	-0.0997832	0	0	0	0	0	0	0	0	0	0
MLF2	MLF2_HUMAN	Myeloid leukemia factor 2	3	0	-0.10549	-0.083612	0.137899	-0.117391	0.0745138	-0.157091	-0.00685398	-0.0328808	-0.00950303	0.0745138	-0.0516013	0.076758	-0.17078	0.107888	0	0.244323	0.0916327	0.011226	0.306091	0.0766724	0.106147	0.0986107	0.0174941	0.188834
MYOF	MYOF_HUMAN	Myoferlin	3	0	0.0603701	-0.0641824	0.0689375	-0.0584496	0.0825173	-0.0133136	-0.0713023	-0.0433106	-0.0812569	0.0825173	-0.0736837	-0.00711989	-0.112248	-0.0228073	0	0.111288	0.103265	0.230795	0.0366066	0.143939	0.0628771	0.0702515	0.147051	0.0378426
MYL6	MYL6_HUMAN	Myosin light polypeptide 6	3	0	0.0170781	-0.0727333	0.0393055	0.0604695	-0.00645258	-0.0147373	0.00734292	-0.133429	-0.0353597	-0.00645258	-0.0318154	0.0800762	-0.172735	-0.0958292	0	0.0372171	0.0858016	0.0272288	0.0505398	0.11347	0.0606275	0.00345431	0.140923	0.0621517
MYL12A	ML12A_HUMAN	Myosin regulatory light chain 12A	3	0	0.0400294	-0.0117479	0.051738	0.0704768	0.00824466	-0.0131918	0.0215378	-0.0525088	0.132645	0.00824466	-0.0532212	0.0332856	-0.104247	0.0621679	0	0.0455137	0.04418	0.124692	0.0681204	0.0616393	0.112027	0.181478	0.0583601	0.181094
MYL9	MYL9_HUMAN	Myosin regulatory light polypeptide 9	2	0	-0.0553877	-0.00698346	-0.00425884	-0.0503569	0.0331808	-0.140105	-0.0567587	-0.0733282	0.0277971	0.0331808	-0.0847172	-0.0497752	-0.0690694	0.078154	0	0.10551	0.0597085	0.105996	0.00155685	0.0896191	0.0195709	0.128315	0.160883	0.210847
MYH7	MYH7_HUMAN	Myosin-7	1	0	-0.421234	-0.540799	-0.569362	-0.575838	-0.422988	-0.499476	-0.61942	-0.646866	-0.902901	-0.422988	-0.0782418	-0.0786215	-0.0775041	-0.327063	0	0	0	0	0	0	0	0	0	0
MYH9	MYH9_HUMAN	Myosin-9	3	0	0.0436854	0.0485811	0.0871178	0.120002	0.0711373	0.0308612	0.0654996	0.0854416	0.105737	0.0711373	-0.0128242	0.0169184	-0.00167621	-0.0142651	0	0.0870319	0.0541621	0.0970984	0.162469	0.168272	0.0984265	0.128002	0.120863	0.148494
MTPN	MTPN_HUMAN	Myotrophin	3	0	0.044015	0.0212136	-0.036434	0.132932	0.0583306	-0.0327454	-0.0916926	0.0251313	-0.0542627	0.0583306	-0.0767604	-0.112906	0.0615653	-0.187195	0	0.193023	0.0899394	0.0613782	0.211912	0.290656	0.110729	0.0674813	0.211999	0.121028
MTMR12	MTMRC_HUMAN	Myotubularin-related protein 12	1	0	-0.040024	-0.219771	-0.336964	-0.479133	-0.00542703	-0.383181	-0.265486	-0.604313	-0.445354	-0.00542703	-0.343157	-0.0457145	-0.267348	0.0337787	0	0	0	0	0	0	0	0	0	0
MTMR2	MTMR2_HUMAN	Myotubularin-related protein 2	1	-1.60171e-16	-0.231877	-0.153511	-0.156791	-0.315711	-0.00537912	-0.201137	-0.106641	-0.140576	-0.16396	-0.00537912	0.0307399	0.0468702	0.0162149	0.151751	0	0	0	0	0	0	0	0	0	0
METTL3	MTA70_HUMAN	N6-adenosine-methyltransferase 70 kDa subunit	1	0	0.0308597	0.0859348	0.148293	0.0732063	0.0950856	-0.087518	-0.0637779	-0.133881	0.0613793	0.0950856	-0.118378	-0.149713	-0.282174	-0.011827	0	0	0	0	0	0	0	0	0	0
SLC9A3R1	NHRF1_HUMAN	Na(+)/H(+) exchange regulatory cofactor NHE-RF1	3	0	0.0348254	-0.0463266	-0.0391963	-0.0657622	-0.138308	0.0455824	0.0711787	0.0151335	-0.0223707	-0.138308	0.010757	0.117505	0.0543298	0.0433915	0	0.0884362	0.0419656	0.102365	0.112537	0.129139	0.0439554	0.0143819	0.0330317	0.106853
GALNT7	GALT7_HUMAN	N-acetylgalactosaminyltransferase 7	2	0	0.0234289	-0.0301559	0.0433923	0.077538	0.0229531	0.0561765	-0.0183986	-0.0805874	0.068831	0.0229531	0.0327476	0.0117573	-0.12398	-0.00870703	0	0.0702959	0.0331297	0.00526746	0.0230909	0.0531097	0.0363538	0.0130975	0.0312713	0.0276013
NNT	NNTM_HUMAN	NAD(P) transhydrogenase, mitochondrial	3	-5.33904e-17	0.0296701	-0.0125833	-0.0385635	0.0167095	-0.00595305	-0.0592768	-0.0318195	-0.0688108	-0.0762591	-0.00595305	-0.0889468	-0.0192363	-0.0302472	-0.0929687	9.2475e-17	0.0142459	0.0203134	0.0398446	0.0128422	0.0472666	0.00987719	0.0622318	0.0835916	0.047205
NQO1	NQO1_HUMAN	NAD(P)H dehydrogenase [quinone] 1	2	0	-0.160675	-0.0789813	-0.133283	-0.06371	-0.247874	-0.274178	-0.237676	-0.284543	-0.155713	-0.247874	-0.113503	-0.158694	-0.15126	-0.0920034	0	0.0691915	0.0781519	0.0241914	0.176589	0.0517268	0.0669001	0.0761213	0.15188	0.0592726
NDUFAF3	NDUF3_HUMAN	NADH dehydrogenase [ubiquinone] 1 alpha subcomplex assembly factor 3	1	0	0.0376831	0.113496	0.0595375	0.0690548	-0.115629	-0.156061	-0.152675	-0.0193295	-0.0772535	-0.115629	-0.193744	-0.266171	-0.0788669	-0.146308	0	0	0	0	0	0	0	0	0	0
NDUFA1	NDUA1_HUMAN	NADH dehydrogenase [ubiquinone] 1 alpha subcomplex subunit 1	1	0	-0.0879452	0.0943212	-0.238292	0.248806	-0.109256	0.0475459	-0.180454	0.124077	0.130902	-0.109256	0.135491	-0.274775	0.362369	-0.117905	0	0	0	0	0	0	0	0	0	0
NDUFA10	NDUAA_HUMAN	NADH dehydrogenase [ubiquinone] 1 alpha subcomplex subunit 10, mitochondrial	2	0	-0.00840049	0.150169	0.190038	0.126377	0.168704	0.123682	0.188557	0.0549554	0.165328	0.168704	0.132083	0.0383885	-0.135082	0.0389509	0	0.0680143	0.192781	0.0475431	0.0423204	0.146947	0.0833661	0.0920996	0.100449	0.237331
NDUFA13	NDUAD_HUMAN	NADH dehydrogenase [ubiquinone] 1 alpha subcomplex subunit 13	3	0	0.0086064	0.19066	-0.0335445	0.0798153	0.0519415	-0.00923375	0.0344643	0.0322256	0.0295536	0.0519415	-0.0178401	-0.156196	0.0657702	-0.0502617	0	0.116361	0.0748475	0.0578204	0.0609642	0.0814455	0.0728708	0.150873	0.0137541	0.143548
NDUFA4	NDUA4_HUMAN	NADH dehydrogenase [ubiquinone] 1 alpha subcomplex subunit 4	3	0	-0.0419738	0.0280456	-0.0228354	-0.0814422	-0.0863431	0.0256996	0.0240384	0.00345689	0.0533539	-0.0863431	0.0676735	-0.0040072	0.0262923	0.134796	0	0.149999	0.254793	0.178427	0.265249	0.117591	0.194682	0.233853	0.181618	0.0972011
NDUFA7	NDUA7_HUMAN	NADH dehydrogenase [ubiquinone] 1 alpha subcomplex subunit 7	1	0	0.00433812	0.0166917	-0.0801067	0.0440833	0.0875853	0.0341915	0.0128535	0.164702	0.157085	0.0875853	0.0298534	-0.00383815	0.244809	0.113001	0	0	0	0	0	0	0	0	0	0
NDUFB11	NDUBB_HUMAN	NADH dehydrogenase [ubiquinone] 1 beta subcomplex subunit 11, mitochondrial	3	-5.33904e-17	-0.0829679	-0.0232883	-0.260435	-0.110172	-0.197051	-0.0576625	-0.0307965	-0.126425	-0.0842282	-0.197051	0.0253054	-0.00750821	0.13401	0.0259437	9.2475e-17	0.24416	0.222832	0.152298	0.246126	0.134705	0.074941	0.141863	0.151161	0.166745
NDUFB3	NDUB3_HUMAN	NADH dehydrogenase [ubiquinone] 1 beta subcomplex subunit 3	1	0	0.121313	0.18596	0.477837	0.3083	0.157747	-0.0105079	-0.211676	0.0767423	0.0848167	0.157747	-0.131821	-0.397636	-0.401095	-0.223483	0	0	0	0	0	0	0	0	0	0
NDUFB4	NDUB4_HUMAN	NADH dehydrogenase [ubiquinone] 1 beta subcomplex subunit 4	3	0	-0.02054	0.0920989	0.0515399	0.0888797	-0.0146705	0.0053404	-0.0222048	0.0821315	-0.0290867	-0.0146705	0.0258804	-0.114304	0.0305916	-0.117966	0	0.150187	0.144071	0.142085	0.0442794	0.161981	0.137093	0.161789	0.121218	0.193995
NDUFB7	NDUB7_HUMAN	NADH dehydrogenase [ubiquinone] 1 beta subcomplex subunit 7	2	0	-0.126736	-0.0468673	0.00566173	-0.102871	-0.165567	-0.0758448	-0.0973038	-0.0167361	-0.123452	-0.165567	0.0508916	-0.0504365	-0.0223978	-0.0205814	0	7.79941e-05	0.116173	0.0173577	0.115101	0.0663064	0.0847167	0.0131409	0.0516561	0.0115392
NDUFC2-KCTD14	NDUCR_HUMAN	NADH dehydrogenase [ubiquinone] 1 subunit C2, isoform 2	1	0	0.0725752	0.133991	0.147335	0.143575	0.0906727	0.0565672	0.0219451	-0.127175	0.107939	0.0906727	-0.016008	-0.112046	-0.27451	-0.0356356	0	0	0	0	0	0	0	0	0	0
NDUFV1	NDUV1_HUMAN	NADH dehydrogenase [ubiquinone] flavoprotein 1, mitochondrial	1	0	-0.0966507	-0.13011	-0.0922943	-0.163538	-0.108019	-0.169758	-0.316379	-0.228393	-0.262741	-0.108019	-0.0731071	-0.186269	-0.136099	-0.0992026	0	0	0	0	0	0	0	0	0	0
NDUFS2	NDUS2_HUMAN	NADH dehydrogenase [ubiquinone] iron-sulfur protein 2, mitochondrial	1	-1.60171e-16	0.184635	0.366426	0.118323	0.328016	0.231091	0.159074	0.107332	0.128577	-0.149602	0.231091	-0.0255608	-0.259094	0.0102543	-0.477618	0	0	0	0	0	0	0	0	0	0
NDUFS5	NDUS5_HUMAN	NADH dehydrogenase [ubiquinone] iron-sulfur protein 5	1	0	0.0112744	0.0161769	-0.0840711	-0.0521977	0.0722222	0.00854784	-0.114863	0.0669233	-0.0474125	0.0722222	-0.0027266	-0.13104	0.150994	0.00478521	0	0	0	0	0	0	0	0	0	0
CYB5R3	NB5R3_HUMAN	NADH-cytochrome b5 reductase 3	2	0	0.142017	-0.0536529	0.245419	0.0441361	0.124803	0.00035886	0.0381894	0.0564315	-0.090249	0.124803	-0.141658	0.0918423	-0.188987	-0.134385	0	0.188268	0.181054	0.0367206	0.0956509	0.0700439	0.151212	0.118622	0.182663	0.172545
NDUFS1	NDUS1_HUMAN	NADH-ubiquinone oxidoreductase 75 kDa subunit, mitochondrial	3	0	0.0418142	0.0432648	0.0358095	-0.0390185	0.00792552	-0.0589215	-0.0995579	-0.0960473	-0.102862	0.00792552	-0.100736	-0.142823	-0.131857	-0.0638433	0	0.0725345	0.0156282	0.110062	0.0840889	0.0632085	0.0363911	0.0818032	0.118907	0.0444584
ME1	MAOX_HUMAN	NADP-dependent malic enzyme	1	-1.60171e-16	-0.031165	-0.0350029	0.00527772	-0.11274	-0.182694	0.0159544	-0.288934	-0.0747295	0.0193391	-0.182694	0.0471194	-0.253931	-0.0800072	0.132079	0	0	0	0	0	0	0	0	0	0
NAA15	NAA15_HUMAN	N-alpha-acetyltransferase 15, NatA auxiliary subunit	2	-8.00857e-17	-0.0240004	-0.0791142	-0.0793982	-0.174305	-0.176821	-0.119339	-0.0530744	-0.209574	-0.116872	-0.176821	-0.095339	0.0260399	-0.130176	0.0574327	1.13258e-16	0.300372	0.3536	0.263279	0.189986	0.298693	0.288101	0.206959	0.119339	0.281831
NRD1	NRDC_HUMAN	Nardilysin	1	0	0.142496	-0.204393	-0.186858	-0.0852851	-0.0316695	-0.291997	-0.0249913	-0.307624	-0.142737	-0.0316695	-0.434493	0.179402	-0.120766	-0.0574522	0	0	0	0	0	0	0	0	0	0
NACA	NACA_HUMAN	Nascent polypeptide-associated complex subunit alpha	3	0	0.0987139	0.0811099	-0.0426779	0.00457716	0.052331	0.190742	0.21261	0.312284	0.358925	0.052331	0.0920284	0.1315	0.354962	0.354347	0	0.154149	0.151119	0.141253	0.135281	0.228703	0.184073	0.133286	0.207133	0.217684
NCKAP1	NCKP1_HUMAN	Nck-associated protein 1	1	0	0.0231544	-0.0669114	-0.0871551	-0.124315	-0.028688	-0.0589906	-0.0978794	-0.023645	0.353836	-0.028688	-0.082145	-0.030968	0.0635101	0.478151	0	0	0	0	0	0	0	0	0	0
NCKIPSD	SPN90_HUMAN	NCK-interacting protein with SH3 domain	1	0	0.36011	0.258508	0.74053	0.364103	0.307646	0.341752	0.0205908	0.186027	0.106125	0.307646	-0.0183585	-0.237917	-0.554503	-0.257978	0	0	0	0	0	0	0	0	0	0
NDFIP2	NFIP2_HUMAN	NEDD4 family-interacting protein 2	1	0	-0.0128471	-0.0677565	0.0181414	-0.0130575	0.245182	0.146719	0.112849	0.48707	0.350049	0.245182	0.159566	0.180606	0.468928	0.363106	0	0	0	0	0	0	0	0	0	0
UBE2M	UBC12_HUMAN	NEDD8-conjugating enzyme Ubc12	1	0	-0.00547834	-0.245277	-0.046116	-0.0121608	0.192875	0.0461033	0.0378049	0.114497	-0.0557793	0.192875	0.0515817	0.283082	0.160613	-0.0436185	0	0	0	0	0	0	0	0	0	0
NPNT	NPNT_HUMAN	Nephronectin	2	0	-0.0141526	0.119923	0.0821184	0.0412469	-0.0534478	0.135335	0.119239	-0.0385314	-0.0102962	-0.0534478	0.149487	-0.00068417	-0.12065	-0.051543	0	0.0510877	0.0395905	0.0315773	0.0629065	0.0759451	0.135618	0.154041	0.225387	0.0446736
L1CAM	L1CAM_HUMAN	Neural cell adhesion molecule L1	2	0	-0.0591101	0.121256	-0.00284938	-0.033909	0.112632	-0.0318972	-0.0141016	-0.0100049	-0.151028	0.112632	0.0272129	-0.135358	-0.00715549	-0.117119	0	0.059698	0.149102	0.0201727	0.137403	0.0429452	0.128547	0.0364392	0.130038	0.0714108
AHNAK	AHNK_HUMAN	Neuroblast differentiation-associated protein AHNAK	3	0	0.0465436	-0.0787691	-0.0531807	-0.0465244	0.0343542	-0.0107097	-0.059844	-0.093846	-0.131851	0.0343542	-0.0572533	0.0189251	-0.0406653	-0.0853267	0	0.0465141	0.0389998	0.0565435	0.0835003	0.0565599	0.0514085	0.0395579	0.0380015	0.135254
NCDN	NCDN_HUMAN	Neurochondrin	2	-8.00857e-17	0.111998	0.0492495	0.131869	-0.0563861	-0.0300091	-0.0434516	-0.0488768	-0.0958049	-0.0360358	-0.0300091	-0.15545	-0.0981262	-0.227674	0.0203503	1.13258e-16	0.141147	0.0502688	0.081733	0.0796783	0.0746548	0.0440368	0.106295	0.0314444	0.11605
NOTCH2	NOTC2_HUMAN	Neurogenic locus notch homolog protein 2	2	0	-0.115457	-0.146823	-0.143752	-0.105707	-0.126746	-0.322185	-0.186204	-0.264028	-0.392418	-0.126746	-0.206729	-0.0393811	-0.120276	-0.28671	0	0.436631	0.362952	0.254793	0.501908	0.447111	0.450673	0.451513	0.482872	0.275786
NLN	NEUL_HUMAN	Neurolysin, mitochondrial	1	0	0.536109	-0.105423	0.030847	-0.0211854	-0.129128	-0.314084	-0.10807	-0.116191	-0.10197	-0.129128	-0.850192	-0.00264737	-0.147038	-0.0807847	0	0	0	0	0	0	0	0	0	0
NAV1	NAV1_HUMAN	Neuron navigator 1	1	0	-0.219581	-0.0994424	0.0895641	-0.13942	-0.0459652	-0.0166091	-0.0189729	0.0503651	-0.00406775	-0.0459652	0.202972	0.0804695	-0.039199	0.135353	0	0	0	0	0	0	0	0	0	0
NAV2	NAV2_HUMAN	Neuron navigator 2	3	0	-0.13662	-0.118887	-0.0667932	-0.214597	-0.0168273	-0.138646	-0.172609	-0.0523062	-0.113091	-0.0168273	-0.00202587	-0.0537229	0.014487	0.101506	0	0.0828568	0.117418	0.135848	0.117774	0.104046	0.068128	0.0988855	0.13929	0.115256
SERPINI1	NEUS_HUMAN	Neuroserpin	2	-8.00857e-17	0.0876372	0.050167	0.0205546	0.0253418	0.133415	0.116744	0.0751453	-0.00177196	0.0204661	0.133415	0.029107	0.0249783	-0.0223265	-0.00487564	1.13258e-16	0.0385085	0.0826701	0.130082	0.0765612	0.101665	0.0498215	0.0145661	0.0349588	0.06771
GANAB	GANAB_HUMAN	Neutral alpha-glucosidase AB	3	0	-0.0279319	-0.00594946	-0.0274894	0.0111925	-0.00537625	0.0220319	-0.0281024	0.00232261	-0.0322538	-0.00537625	0.0499638	-0.0221529	0.029812	-0.0434462	0	0.137406	0.0773948	0.0143314	0.0826496	0.022509	0.0943623	0.116593	0.0981044	0.0878024
SLC1A5	AAAT_HUMAN	Neutral amino acid transporter B(0)	3	0	-0.0679038	-0.0454049	-0.105242	-0.0593829	-0.0267439	-0.0532406	-0.0642465	-0.116335	-0.0597348	-0.0267439	0.0146633	-0.0188416	-0.0110922	-0.000351968	0	0.104861	0.125853	0.0970791	0.188911	0.198755	0.111532	0.242393	0.179731	0.182092
NBR1	NBR1_HUMAN	Next to BRCA1 gene 1 protein	2	0	-0.0899245	-0.140188	0.0452405	-0.0523068	-0.124347	0.00937042	-0.158966	-0.088016	-0.13241	-0.124347	0.099295	-0.018778	-0.133257	-0.0801032	0	0.100231	0.287059	0.239359	0.0596608	0.079061	0.324315	0.270393	0.35474	0.344357
IKBKG	NEMO_HUMAN	NF-kappa-B essential modulator	1	0	-0.0516869	-0.10555	-0.316096	-0.134219	-0.365474	-0.458446	-0.581913	-0.433484	-0.526327	-0.365474	-0.40676	-0.476363	-0.117388	-0.392109	0	0	0	0	0	0	0	0	0	0
NHP2L1	NH2L1_HUMAN	NHP2-like protein 1	1	0	-0.00532225	-0.247861	-0.0150117	0.0566711	-0.0455506	-0.0365539	-0.128159	-0.235979	-0.0269015	-0.0455506	-0.0312317	0.119702	-0.220967	-0.0835726	0	0	0	0	0	0	0	0	0	0
FAM129B	NIBL1_HUMAN	Niban-like protein 1	2	-8.00857e-17	-0.00105145	0.00368673	0.0263425	0.0634867	0.027064	0.00769607	-0.0279968	-0.0231719	-0.0410283	0.027064	0.00874752	-0.0316836	-0.0495144	-0.104515	1.13258e-16	0.0592285	0.0555454	0.112927	0.12747	0.110516	0.0130254	0.0329379	0.0495629	0.0686484
NIPBL	NIPBL_HUMAN	Nipped-B-like protein	3	0	-0.000847015	-0.011975	-0.0134882	0.026604	0.0289771	-0.0718687	-0.0866654	-0.0341429	-0.0557078	0.0289771	-0.0710217	-0.0746905	-0.0206547	-0.0823118	0	0.0207441	0.0584073	0.0391013	0.0568059	0.0626276	0.0530061	0.129209	0.0749863	0.171845
NOSIP	NOSIP_HUMAN	Nitric oxide synthase-interacting protein	1	0	-0.0129502	-0.114553	-0.137351	-0.0993876	-0.134197	-0.0145909	0.0239156	0.109185	0.146134	-0.134197	-0.00164065	0.138468	0.246536	0.245522	0	0	0	0	0	0	0	0	0	0
NOMO2	NOMO2_HUMAN	Nodal modulator 2	2	-8.00857e-17	0.106005	-0.0174473	-0.0201321	-0.0613682	-0.0457155	-0.0302464	-0.0613756	-0.0788457	-0.0892919	-0.0457155	-0.136251	-0.0439283	-0.0587136	-0.0279237	1.13258e-16	0.010059	0.00116732	0.0858692	0.0470053	0.0769839	0.0592442	0.0799202	0.01932	0.0165096
NOMO3	NOMO3_HUMAN	Nodal modulator 3	1	0	0.0378922	0.0635938	-0.0555602	-0.152684	0.0772017	-0.0722654	0.0466368	0.0132223	0.12407	0.0772017	-0.110158	-0.0169571	0.0687824	0.276754	0	0	0	0	0	0	0	0	0	0
NONO	NONO_HUMAN	Non-POU domain-containing octamer-binding protein	3	0	-0.0633411	-0.0271338	0.0124709	0.0220812	0.066466	0.11799	0.0505187	0.0622096	0.0856337	0.066466	0.181331	0.0776525	0.0497388	0.0635525	0	0.0548814	0.0857549	0.167127	0.078789	0.0969318	0.0766471	0.15187	0.139512	0.165016
SP100	SP100_HUMAN	Nuclear autoantigen Sp-100	1	0	-0.0982959	-0.178755	0.00585703	-0.000445726	-0.186358	-0.0519907	-0.0434799	0.0947246	-0.044251	-0.186358	0.0463052	0.135275	0.0888676	-0.0438052	0	0	0	0	0	0	0	0	0	0
NASP	NASP_HUMAN	Nuclear autoantigenic sperm protein	3	0	0.062405	-0.0468383	0.0418914	0.0555961	-0.0566902	0.0144222	0.0122368	-0.140409	-0.0439446	-0.0566902	-0.0479828	0.0590751	-0.182301	-0.0995407	0	0.10667	0.210311	0.147214	0.108547	0.0580573	0.1049	0.213947	0.127801	0.238227
NFIB	NFIB_HUMAN	Nuclear factor 1 B-type	3	-5.33904e-17	-0.0298078	-0.0341091	-0.117452	-0.14727	0.00064248	-0.0704051	-0.110357	-0.116033	-0.130614	0.00064248	-0.0405974	-0.0762476	0.00141909	0.0166558	9.2475e-17	0.041773	0.106135	0.0860858	0.0357521	0.0657275	0.0299089	0.0226311	0.0165934	0.154089
NFE2L2	NF2L2_HUMAN	Nuclear factor erythroid 2-related factor 2	1	0	-0.2301	-0.248835	-0.0619398	-0.106612	-0.215374	-0.180591	-0.195055	-0.0943237	-0.0805893	-0.215374	0.049509	0.0537806	-0.0323839	0.0260225	0	0	0	0	0	0	0	0	0	0
NUFIP2	NUFP2_HUMAN	Nuclear fragile X mental retardation-interacting protein 2	3	0	-0.0212549	0.0603334	-0.104659	-0.0150498	0.240053	0.383909	0.110623	0.0334277	0.118908	0.240053	0.405164	0.0502897	0.138087	0.133958	0	0.13379	0.23337	0.0410551	0.115528	0.0557114	0.143784	0.108684	0.0416217	0.196941
NUDC	NUDC_HUMAN	Nuclear migration protein nudC	2	0	-0.0135512	-0.011553	-0.0147449	-0.0232761	0.0993625	-0.0680654	-0.0376802	-0.0212669	-0.09616	0.0993625	-0.0545142	-0.0261272	-0.006522	-0.0728838	0	0.0317206	0.0907687	0.105225	0.00397881	0.241206	0.0483767	0.0981155	0.0468538	0.0995505
NUMA1	NUMA1_HUMAN	Nuclear mitotic apparatus protein 1	3	0	0.0638382	-0.0193328	0.0300474	-0.0308649	0.0676972	0.0378372	0.0221628	0.0534795	0.0533475	0.0676972	-0.026001	0.0414956	0.0234321	0.0842124	0	0.0786098	0.0579051	0.0671266	0.0617859	0.0614094	0.0353962	0.0470095	0.0592778	0.0328547
NUP107	NU107_HUMAN	Nuclear pore complex protein Nup107	3	0	0.146238	-0.0372798	0.111831	0.206137	0.163342	-0.0355332	0.0101294	0.0666031	-0.000309467	0.163342	-0.181771	0.0474092	-0.0452276	-0.206446	0	0.446099	0.0427266	0.417137	0.462038	0.232486	0.0879414	0.136255	0.132574	0.0874312
NUP133	NU133_HUMAN	Nuclear pore complex protein Nup133	1	-1.60171e-16	-0.293053	-0.361483	-0.462248	-0.391552	-0.276295	-0.36733	-0.397158	-0.362073	-0.545985	-0.276295	-0.0742764	-0.0356744	0.100174	-0.154433	0	0	0	0	0	0	0	0	0	0
NUP153	NU153_HUMAN	Nuclear pore complex protein Nup153	1	-1.60171e-16	-0.10051	-0.109366	-0.1264	-0.0285348	-0.0481009	-0.132163	-0.0949556	0.0121608	-0.161787	-0.0481009	-0.0316531	0.0144101	0.138561	-0.133252	0	0	0	0	0	0	0	0	0	0
NUP155	NU155_HUMAN	Nuclear pore complex protein Nup155	3	0	-0.0546699	0.188894	-0.0140037	-0.110447	-0.066121	-0.00735095	-0.0398691	0.0122636	-0.0499298	-0.066121	0.0473189	-0.228763	0.0262673	0.0605171	0	0.0309485	0.435646	0.0574116	0.0190113	0.0844115	0.126436	0.0786328	0.155922	0.119372
NUP160	NU160_HUMAN	Nuclear pore complex protein Nup160	3	0	-0.0101865	0.166463	0.0706787	-0.0153991	0.0758804	-0.0385394	-0.0171173	-0.0313064	0.0290949	0.0758804	-0.0283529	-0.183581	-0.101985	0.044494	0	0.0610187	0.0888373	0.167963	0.0890058	0.0722056	0.134133	0.0851986	0.108289	0.0454358
NUP205	NU205_HUMAN	Nuclear pore complex protein Nup205	1	0	-0.163081	-0.047254	-0.0432775	-0.201712	-0.230427	-0.114768	-0.137994	-0.128846	-0.108772	-0.230427	0.0483133	-0.0907399	-0.0855681	0.0929399	0	0	0	0	0	0	0	0	0	0
NUP214	NU214_HUMAN	Nuclear pore complex protein Nup214	1	0	-0.132137	0.0648006	-0.0941171	-0.0240524	-0.14366	-0.129067	-0.0731092	0.0802723	0.0106034	-0.14366	0.00307023	-0.13791	0.174389	0.0346558	0	0	0	0	0	0	0	0	0	0
NUP85	NUP85_HUMAN	Nuclear pore complex protein Nup85	2	0	0.00809908	0.0855402	0.000686049	-0.0200701	0.0131477	-0.159134	0.048075	0.0400127	0.0266909	0.0131477	-0.167233	-0.0374652	0.0393267	0.046761	0	0.0495703	0.0604348	0.156897	0.000878134	0.0355891	0.0425703	0.131645	0.0141974	0.139027
NUP93	NUP93_HUMAN	Nuclear pore complex protein Nup93	2	0	0.0376874	0.152306	0.153274	0.0552623	0.058502	0.0168714	0.0536451	-0.0432093	-0.0147344	0.058502	-0.0208161	-0.0986608	-0.196483	-0.0699967	0	0.0252547	0.00514812	0.131223	0.0559596	0.0224943	0.0730046	0.078336	0.046164	0.266677
NUP98	NUP98_HUMAN	Nuclear pore complex protein Nup98-Nup96	3	-5.33904e-17	-0.166413	-0.0891652	-0.116052	-0.0204688	-0.0253525	-0.154756	-0.221045	-0.0537022	-0.0588936	-0.0253525	0.0116568	-0.13188	0.0623497	-0.0384248	9.2475e-17	0.181639	0.0818171	0.0760836	0.0944802	0.0518503	0.196307	0.133476	0.0395726	0.122894
NCOA3	NCOA3_HUMAN	Nuclear receptor coactivator 3	2	0	-0.123096	-0.0479385	-0.00844722	-0.0599858	-0.0227547	-0.120897	-0.0201606	-0.067073	-0.130391	-0.0227547	0.00219922	0.027778	-0.0586257	-0.0704055	0	0.173155	0.00235195	0.139749	0.259634	0.134356	0.135972	0.0551562	0.0900942	0.229823
NCOA4	NCOA4_HUMAN	Nuclear receptor coactivator 4	3	-5.33904e-17	-0.00553188	-0.0137485	0.0264008	0.0444901	0.0383325	0.00296086	-0.102014	-0.0485234	0.015928	0.0383325	0.00849274	-0.0882657	-0.0749241	-0.028562	9.2475e-17	0.0388784	0.0491744	0.0881759	0.059114	0.0118444	0.0434636	0.246815	0.141305	0.0826728
NCOR1	NCOR1_HUMAN	Nuclear receptor corepressor 1	2	-8.00857e-17	0.0210545	0.0447356	0.181739	0.0207328	-0.0188741	-0.11198	-0.00972892	-0.0405025	-0.242566	-0.0188741	-0.133035	-0.0544645	-0.222241	-0.263299	1.13258e-16	0.0772854	0.0178228	0.0641924	0.0851215	0.0108316	0.109554	0.098593	0.0746351	0.126022
NCOR2	NCOR2_HUMAN	Nuclear receptor corepressor 2	2	-8.00857e-17	0.269539	-0.450008	0.734279	-0.54834	0.230761	-0.612061	-0.650731	-0.590512	-0.119409	0.230761	-0.881599	-0.200724	-1.32479	0.428931	1.13258e-16	0.376445	0.821289	0.846713	0.907699	0.49263	0.779349	0.832151	0.69205	0.484342
NR4A1	NR4A1_HUMAN	Nuclear receptor subfamily 4 group A member 1	2	0	0.237565	0.209688	0.121354	-0.218453	0.0240578	-0.0196273	0.704595	1.08506	0.979529	0.0240578	-0.257192	0.494907	0.963703	1.19798	0	0.0645473	0.275704	0.183619	0.178609	0.289554	0.135782	0.588716	0.148104	0.0960243
NR4A2	NR4A2_HUMAN	Nuclear receptor subfamily 4 group A member 2	3	0	-0.185709	-0.0990604	-0.177856	-0.272103	0.0547189	0.0717792	0.771011	0.961655	0.667632	0.0547189	0.257488	0.870071	1.13951	0.939735	0	0.0854909	0.168473	0.131585	0.034325	0.220537	0.0877148	0.161526	0.256066	0.270172
NR4A3	NR4A3_HUMAN	Nuclear receptor subfamily 4 group A member 3	2	0	0.0447772	0.101121	0.188007	-0.208149	-0.116433	-0.163156	0.367391	1.109	1.17051	-0.116433	-0.207934	0.26627	0.92099	1.37866	0	0.042152	0.107481	0.213261	0.100073	0.0769016	0.0900569	0.0274615	0.309645	0.315753
NXF1	NXF1_HUMAN	Nuclear RNA export factor 1	1	0	0.0697001	-0.135113	-0.03498	-0.00564488	-0.0643622	0.111033	0.0610511	-0.00319905	0.115183	-0.0643622	0.041333	0.196164	0.0317809	0.120828	0	0	0	0	0	0	0	0	0	0
NSRP1	NSRP1_HUMAN	Nuclear speckle splicing regulatory protein 1	1	0	-0.146897	0.706976	8.91746e-05	-0.169834	-0.0490479	0.0122081	-0.108318	0.00543147	-0.00554212	-0.0490479	0.159105	-0.815294	0.00534229	0.164292	0	0	0	0	0	0	0	0	0	0
NFYC	NFYC_HUMAN	Nuclear transcription factor Y subunit gamma	1	0	-0.23957	-0.356065	-0.326646	-0.267855	-0.278508	-0.215867	-0.390438	-0.340548	-0.507214	-0.278508	0.0237026	-0.0343723	-0.0139019	-0.239359	0	0	0	0	0	0	0	0	0	0
NUCKS1	NUCKS_HUMAN	Nuclear ubiquitous casein and cyclin-dependent kinase substrate 1	2	0	-0.0392229	-0.106165	-0.017145	-0.0419372	0.0411039	-0.0362845	-0.0178702	-0.115021	-0.0508194	0.0411039	0.00293849	0.0882943	-0.0978765	-0.00888221	0	0.0405523	0.0242908	0.129123	0.0620612	0.124932	0.0243166	0.102388	0.073496	0.0194794
YBX1	YBOX1_HUMAN	Nuclease-sensitive element-binding protein 1	3	0	0.00352775	-0.102053	0.0645313	-0.0852664	0.0861093	0.078386	0.0167921	0.0599957	0.0682892	0.0861093	0.0748583	0.118845	-0.0045356	0.153556	0	0.0897855	0.0917386	0.0554807	0.0312882	0.260413	0.0723262	0.0728593	0.0584313	0.101366
NUCB1	NUCB1_HUMAN	Nucleobindin-1	2	0	0.0335899	0.108712	0.0235158	0.0527768	0.0225743	0.00948376	0.0607981	0.0838911	0.0471031	0.0225743	-0.0241061	-0.0479135	0.0603753	-0.00567372	0	0.00522317	0.0611834	0.0181278	0.0522656	0.0184108	0.0715543	0.00248655	0.00123131	0.0155148
NUCB2	NUCB2_HUMAN	Nucleobindin-2	1	0	0.0260019	-0.0314165	-0.192911	-0.0852328	-0.272174	-0.0391731	-0.0761289	-0.0900658	-0.197971	-0.272174	-0.065175	-0.0447124	0.102845	-0.112738	0	0	0	0	0	0	0	0	0	0
NOLC1	NOLC1_HUMAN	Nucleolar and coiled-body phosphoprotein 1	3	0	0.0125226	-0.0123154	0.02451	-0.0229749	-0.0866525	-0.00290905	-0.0356631	0.0646586	0.126951	-0.0866525	-0.0154317	-0.0233476	0.0401487	0.149925	0	0.196917	0.156717	0.138676	0.200952	0.171745	0.150898	0.053924	0.143834	0.149388
NUSAP1	NUSAP_HUMAN	Nucleolar and spindle-associated protein 1	3	-1.06781e-16	0.0470779	0.0805527	0.0308761	0.0306428	-0.00584737	0.0585071	0.0838451	0.052498	0.0847536	-0.00584737	0.0114292	0.00329243	0.0216218	0.0541109	9.2475e-17	0.267128	0.269827	0.240458	0.221337	0.227663	0.199785	0.219809	0.18845	0.203972
NOC2L	NOC2L_HUMAN	Nucleolar complex protein 2 homolog	3	0	0.0192386	-0.0329219	-0.0153274	-0.0458081	-0.0777996	-0.0625963	-0.00614859	-0.0372959	0.0448535	-0.0777996	-0.0818349	0.0267733	-0.0219685	0.0906616	0	0.0514934	0.0972417	0.0546797	0.042451	0.0850155	0.022776	0.0205319	0.0982861	0.106053
NOC4L	NOC4L_HUMAN	Nucleolar complex protein 4 homolog	1	0	-0.487801	0.0789215	-0.174241	-0.543383	-0.531365	-0.123521	-0.445502	-0.710397	-0.294353	-0.531365	0.36428	-0.524424	-0.536155	0.24903	0	0	0	0	0	0	0	0	0	0
GTPBP4	NOG1_HUMAN	Nucleolar GTP-binding protein 1	3	0	-0.0107327	0.0103809	0.0614312	0.0670779	0.0868314	0.00966388	0.0393472	0.134635	0.0739813	0.0868314	0.0203966	0.0289664	0.0732038	0.00690339	0	0.12294	0.0211742	0.0791923	0.0175987	0.0656787	0.082211	0.0791044	0.0632311	0.0908722
GNL2	NOG2_HUMAN	Nucleolar GTP-binding protein 2	3	-5.33904e-17	-0.0510966	-0.0787296	0.0298539	-0.0456306	0.110134	0.0739414	0.139235	0.0554607	0.136546	0.110134	0.125038	0.217965	0.0256067	0.182177	9.2475e-17	0.207241	0.0178048	0.0146509	0.107194	0.11326	0.0586355	0.123393	0.17324	0.0336379
URB1	NPA1P_HUMAN	Nucleolar pre-ribosomal-associated protein 1	1	0	0.235893	0.049651	0.273607	0.0506511	0.236377	-0.0468044	0.091726	0.226831	0.110537	0.236377	-0.282698	0.042075	-0.0467759	0.0598861	0	0	0	0	0	0	0	0	0	0
NOL11	NOL11_HUMAN	Nucleolar protein 11	3	0	-0.0739522	0.0459699	-0.0403395	0.083515	0.0116515	0.0024029	-0.00166523	0.00407828	0.028734	0.0116515	0.0763551	-0.0476351	0.0444178	-0.054781	0	0.219193	0.259407	0.42758	0.196756	0.287871	0.309442	0.188734	0.324118	0.152971
NOP16	NOP16_HUMAN	Nucleolar protein 16	2	0	0.0993387	0.120037	1.17617	0.0476006	0.199337	-0.0135141	-0.0449586	-0.152807	0.0634589	0.199337	-0.112853	-0.164996	-1.32897	0.0158582	0	0.284471	0.202712	1.64038	0.107757	0.41378	0.0539645	0.140663	0.0285704	0.0249052
NOP56	NOP56_HUMAN	Nucleolar protein 56	2	0	0.0867894	0.0687116	0.0883794	-0.0344074	0.0563197	0.00992997	-0.00421895	0.0118302	-0.0244965	0.0563197	-0.0768594	-0.0729305	-0.0765493	0.00991089	0	0.194495	0.0139747	0.16232	0.130804	0.195054	0.179382	0.0338829	0.00882756	0.100828
NOP58	NOP58_HUMAN	Nucleolar protein 58	3	-5.33904e-17	-0.0471893	0.0858611	0.0840572	-0.00327573	0.0365199	0.0148484	0.0862863	0.147644	0.164495	0.0365199	0.0620377	0.000425172	0.0635867	0.167771	9.2475e-17	0.0193427	0.134484	0.0993559	0.222085	0.256982	0.185392	0.123854	0.16253	0.207214
NOL6	NOL6_HUMAN	Nucleolar protein 6	1	0	-0.0969549	-0.14352	-0.123118	0.0106057	-0.186536	-0.185812	-0.200837	-0.099763	-0.18725	-0.186536	-0.0888574	-0.0573177	0.0233553	-0.197856	0	0	0	0	0	0	0	0	0	0
NOL7	NOL7_HUMAN	Nucleolar protein 7	3	0	-0.00786269	0.170739	-0.151814	0.0952952	-0.197599	-0.136114	-0.103874	-0.0894957	-0.0691451	-0.197599	-0.128251	-0.274613	0.0623185	-0.16444	0	0.0681065	0.197724	0.243398	0.232581	0.0788496	0.179081	0.203258	0.284949	0.325223
DDX21	DDX21_HUMAN	Nucleolar RNA helicase 2	3	0	-0.0533286	0.0288951	0.0102339	0.000854719	0.0831162	0.00538938	0.075927	0.143674	0.222813	0.0831162	0.0587179	0.0470319	0.13344	0.221958	0	0.061063	0.152052	0.0638764	0.0923904	0.125218	0.105522	0.161774	0.162499	0.119044
NCL	NUCL_HUMAN	Nucleolin	3	0	0.0654513	0.115386	0.146621	0.10513	0.0321037	0.168595	0.123387	0.163184	0.212386	0.0321037	0.103143	0.00800104	0.0165633	0.107257	0	0.143354	0.127225	0.161267	0.0635848	0.143065	0.0677488	0.0942591	0.128711	0.108684
TIAL1	TIAR_HUMAN	Nucleolysin TIAR	2	0	-0.207353	-0.156442	-0.0756885	-0.078291	-0.0499139	-0.128354	-0.127774	-0.292316	-0.247274	-0.0499139	0.0789989	0.0286676	-0.216628	-0.168983	0	0.114281	0.114263	0.031049	0.0472273	0.0438258	0.0985257	0.19623	0.139481	0.156972
NPM1	NPM_HUMAN	Nucleophosmin	3	0	0.0551057	0.0232564	0.091452	0.0290454	-0.032765	0.19448	0.232159	0.190592	0.288264	-0.032765	0.139374	0.208903	0.0991405	0.259219	0	0.235098	0.223601	0.21488	0.245926	0.321969	0.199958	0.26535	0.268152	0.149474
NDC1	NDC1_HUMAN	Nucleoporin NDC1	2	0	-0.040521	-0.143707	-0.145484	-0.0481346	-0.0787229	-0.164276	-0.202944	-0.290594	-0.122143	-0.0787229	-0.123755	-0.0592373	-0.145109	-0.0740087	0	0.0254346	0.113301	0.0537671	0.0488764	0.123906	0.048661	0.0796801	0.0225889	0.0441036
NUP188	NU188_HUMAN	Nucleoporin NUP188 homolog	1	0	0.104216	0.132785	-0.0410611	0.0552673	0.0817093	-0.0531956	-0.00875192	-0.128106	-0.0698414	0.0817093	-0.157412	-0.141537	-0.0870454	-0.125109	0	0	0	0	0	0	0	0	0	0
SEH1L	SEH1_HUMAN	Nucleoporin SEH1	1	0	-0.0592876	0.286764	0.0695558	0.111845	-0.136071	0.108213	0.0545555	0.314881	0.208851	-0.136071	0.167501	-0.232208	0.245325	0.0970052	0	0	0	0	0	0	0	0	0	0
TPR	TPR_HUMAN	Nucleoprotein TPR	3	0	0.0341635	-0.0491466	0.0514582	-0.0062997	-0.00959992	0.00267487	0.0286551	-0.0207743	-0.0275274	-0.00959992	-0.0314886	0.0778017	-0.0722326	-0.0212277	0	0.201616	0.13939	0.284902	0.15643	0.172142	0.120997	0.133463	0.120033	0.184577
NME7	NDK7_HUMAN	Nucleoside diphosphate kinase 7	1	0	-0.120256	-0.063907	-0.17156	-0.0510221	-0.0621283	-0.112537	-0.289695	0.0725458	-0.23733	-0.0621283	0.0077186	-0.225788	0.244105	-0.186308	0	0	0	0	0	0	0	0	0	0
NME1	NDKA_HUMAN	Nucleoside diphosphate kinase A	3	0	-0.0626073	-0.111099	-0.0825002	-0.0812798	-0.225489	-0.0563332	0.0505947	0.0660073	0.0670847	-0.225489	0.00627413	0.161694	0.148508	0.148365	0	0.0458264	0.109274	0.111624	0.122891	0.141494	0.163098	0.151533	0.106121	0.0493676
NAP1L1	NP1L1_HUMAN	Nucleosome assembly protein 1-like 1	3	0	-0.0671744	-0.230546	0.00286873	-0.0278295	0.0210772	-0.106323	-0.0867241	-0.0867252	-0.129986	0.0210772	-0.0391487	0.143822	-0.0895939	-0.102157	0	0.0893721	0.189448	0.22857	0.2426	0.120635	0.0619411	0.165671	0.0575543	0.154453
NAP1L4	NP1L4_HUMAN	Nucleosome assembly protein 1-like 4	1	0	0.16743	0.0138012	0.0033957	0.0555942	0.162558	0.0568713	0.0650936	0.136877	0.014264	0.162558	-0.110558	0.0512924	0.133481	-0.0413302	0	0	0	0	0	0	0	0	0	0
OCIAD1	OCAD1_HUMAN	OCIA domain-containing protein 1	1	0	0.105313	0.156609	0.0493325	0.108267	0.176967	-0.0526866	-0.0382558	-0.0314136	-0.0153357	0.176967	-0.158	-0.194865	-0.0807461	-0.123603	0	0	0	0	0	0	0	0	0	0
OLFML2A	OLM2A_HUMAN	Olfactomedin-like protein 2A	3	0	0.0189828	-0.037973	-0.109969	-0.0940174	-0.228303	-0.248425	-0.112016	-0.11281	-0.192846	-0.228303	-0.267408	-0.0740426	-0.00284074	-0.0988284	0	0.322853	0.264379	0.336587	0.243835	0.216543	0.403732	0.332574	0.226406	0.441943
OAT	OAT_HUMAN	Ornithine aminotransferase, mitochondrial	1	0	-0.440864	-0.125718	-0.303332	-0.483217	-0.346324	-0.0852197	-0.288958	-0.556906	-0.512659	-0.346324	0.355644	-0.163241	-0.253574	-0.0294416	0	0	0	0	0	0	0	0	0	0
ODC1	DCOR_HUMAN	Ornithine decarboxylase	3	-5.33904e-17	0.0493123	0.0713338	0.0694687	-0.019099	0.146926	0.00263097	0.0837872	0.114534	0.166011	0.146926	-0.0466813	0.0124534	0.0450648	0.18511	9.2475e-17	0.0883156	0.125831	0.137964	0.0220571	0.157727	0.108015	0.0703059	0.113383	0.0443954
OSER1	OSER1_HUMAN	Oxidative stress-responsive serine-rich protein 1	1	0	-0.00422389	0.130614	0.122835	0.227596	0.135809	-0.00951232	0.0484764	0.379766	0	0.135809	-0.00528843	-0.0821372	0.256931	-0.227596	0	0	0	0	0	0	0	0	0	0
OSBP	OSBP1_HUMAN	Oxysterol-binding protein 1	2	-8.00857e-17	-0.182097	-0.119096	-0.0804515	-0.275059	0.0505983	-0.333141	-0.402312	-0.168478	-0.378647	0.0505983	-0.151045	-0.283216	-0.0880262	-0.103588	1.13258e-16	0.441668	0.533966	0.588365	0.324107	0.360131	0.220157	0.686342	0.577883	0.219649
OSBPL8	OSBL8_HUMAN	Oxysterol-binding protein-related protein 8	2	0	-0.0233585	0.0320444	-0.111208	0.0390103	0.0696187	-0.126872	-0.186111	-0.0135121	-0.159201	0.0696187	-0.103513	-0.218155	0.0976961	-0.198211	0	0.0403155	0.0743378	0.020665	0.0518039	0.0917706	0.261685	0.0442736	0.0659545	0.00505449
OSBPL9	OSBL9_HUMAN	Oxysterol-binding protein-related protein 9	2	0	0.0954722	0.0482338	-0.00947631	0.0298065	0.0462509	-0.0313227	-0.121909	-0.0359238	-0.00347683	0.0462509	-0.126795	-0.170142	-0.0264475	-0.0332833	0	0.0759669	0.117409	0.0699612	0.0102885	0.0479109	0.0397978	0.0658866	0.194466	0.10041
SIN3A	SIN3A_HUMAN	Paired amphipathic helix protein Sin3a	1	0	-0.320505	-0.188427	-0.161036	-0.234669	-0.237937	-0.114931	-0.363678	-0.288699	-0.352048	-0.237937	0.205574	-0.175251	-0.127662	-0.117379	0	0	0	0	0	0	0	0	0	0
PALLD	PALLD_HUMAN	Palladin	3	0	0.000904474	0.0169998	0.0315463	0.000831072	-0.0892515	0.00857813	-0.00304055	-0.0361116	0.045259	-0.0892515	0.00767366	-0.0200404	-0.0676579	0.0444279	0	0.0364345	0.0303935	0.0338761	0.0674949	0.0801723	0.0885133	0.0232009	0.0380874	0.0757174
PALMD	PALMD_HUMAN	Palmdelphin	1	0	-0.012482	-0.0182862	-0.0603832	-0.212616	-0.0307028	-0.0238123	0.0123224	0.0973667	-0.112256	-0.0307028	-0.0113302	0.0306086	0.15775	0.10036	0	0	0	0	0	0	0	0	0	0
PPT1	PPT1_HUMAN	Palmitoyl-protein thioesterase 1	3	0	0.0346653	-0.0147433	-0.0409497	0.059468	-0.148032	-0.0272689	-0.0848817	-0.144121	-0.0305476	-0.148032	-0.0619342	-0.0701384	-0.103171	-0.0900156	0	0.17799	0.0667511	0.0993645	0.0781982	0.184158	0.157929	0.0167201	0.138929	0.14208
CDC73	CDC73_HUMAN	Parafibromin	2	0	-0.119105	-0.241541	-0.147629	-0.131906	-0.120001	-0.161806	-0.168956	-0.191844	-0.244486	-0.120001	-0.042701	0.0725849	-0.044215	-0.11258	0	0.140501	0.132774	0.144015	0.168638	0.211502	0.0445361	0.268925	0.297532	0.0627042
PSPC1	PSPC1_HUMAN	Paraspeckle component 1	1	0	0.0720154	-0.020114	-0.0707918	-0.0314563	0.136264	0.0324993	0.109523	-0.0636096	0.159971	0.136264	-0.0395161	0.129637	0.00718212	0.191427	0	0	0	0	0	0	0	0	0	0
PXN	PAXI_HUMAN	Paxillin	2	0	0.0126739	0.0769286	0.246987	0.00884981	0.0105716	0.0288455	-0.032306	0.0841984	-0.130166	0.0105716	0.0161716	-0.109235	-0.162789	-0.139016	0	0.127279	0.0963971	0.483495	0.0729	0.504693	0.0903731	0.0455245	0.0537095	0.155019
PSIP1	PSIP1_HUMAN	PC4 and SFRS1-interacting protein	3	0	0.181993	0.0626013	0.0604405	0.0942161	0.0486789	0.148308	0.108239	0.102642	0.105588	0.0486789	-0.0336853	0.0456373	0.0422011	0.0113723	0	0.244183	0.151545	0.131868	0.126509	0.176703	0.0899058	0.0770331	0.148078	0.219145
PDLIM1	PDLI1_HUMAN	PDZ and LIM domain protein 1	1	0	0.178187	0.147601	0.114421	-0.222287	0.340234	-0.163944	0.0340381	-0.0825975	0.0530458	0.340234	-0.342131	-0.113563	-0.197018	0.275333	0	0	0	0	0	0	0	0	0	0
PDLIM5	PDLI5_HUMAN	PDZ and LIM domain protein 5	2	0	-0.0519959	-0.0211669	-0.0185616	0.0900251	0.0813203	-0.00276542	0.104716	0.0215634	0.0584659	0.0813203	0.0492305	0.125883	0.040125	-0.0315592	0	0.147282	0.103164	0.201765	0.110804	0.171635	0.174294	0.191808	0.0764398	0.191446
PDLIM7	PDLI7_HUMAN	PDZ and LIM domain protein 7	1	0	-0.0405565	-0.0136919	-0.00655671	0.0643253	-0.0210595	-0.15511	-0.137175	-0.120165	-0.0812151	-0.0210595	-0.114554	-0.123483	-0.113608	-0.14554	0	0	0	0	0	0	0	0	0	0
PPIA	PPIA_HUMAN	Peptidyl-prolyl cis-trans isomerase A	3	0	0.0258554	0.0432654	-0.00704125	0.033172	-0.065925	0.136212	0.188429	0.215732	0.249802	-0.065925	0.110356	0.145163	0.222774	0.21663	0	0.222869	0.193123	0.309313	0.224051	0.278456	0.141416	0.131588	0.0955641	0.170927
PPIB	PPIB_HUMAN	Peptidyl-prolyl cis-trans isomerase B	3	-5.33904e-17	0.0984027	0.0696192	0.0481399	0.158359	-0.00454702	0.0841033	0.0759539	0.0780666	0.0764053	-0.00454702	-0.0142994	0.00633474	0.0299267	-0.0819534	9.2475e-17	0.0501392	0.0530435	0.0700882	0.0494315	0.00487431	0.131084	0.111124	0.150549	0.0413564
CWC27	CWC27_HUMAN	Peptidyl-prolyl cis-trans isomerase CWC27 homolog	1	0	-0.0106092	-0.0274872	-0.0326954	-0.0334318	-0.0742631	-0.250347	-0.287507	-0.269742	-0.126204	-0.0742631	-0.239738	-0.260019	-0.237047	-0.0927719	0	0	0	0	0	0	0	0	0	0
PPIE	PPIE_HUMAN	Peptidyl-prolyl cis-trans isomerase E	1	0	-0.055098	0.0243933	-0.030646	-0.0683622	-0.141705	-0.205827	-0.0130221	-0.0200277	-0.15485	-0.141705	-0.150729	-0.0374153	0.0106183	-0.0864878	0	0	0	0	0	0	0	0	0	0
PPIF	PPIF_HUMAN	Peptidyl-prolyl cis-trans isomerase F, mitochondrial	1	-1.60171e-16	-0.0937903	-0.0452175	0.163699	-0.0675059	4.6131e-05	0.0070981	-0.0289274	0.0759423	0.00826758	4.6131e-05	0.100888	0.0162901	-0.087757	0.0757735	0	0	0	0	0	0	0	0	0	0
FKBP10	FKB10_HUMAN	Peptidyl-prolyl cis-trans isomerase FKBP10	2	-1.60171e-16	0.148029	0.085669	0.0777987	0.147849	0.14124	0.0116874	0.0622004	0.0586033	0.190815	0.14124	-0.136341	-0.0234686	-0.0191955	0.0429652	0	0.0895608	0.0467235	0.0580051	0.136423	0.0384172	0.248759	0.260462	0.249618	0.0912677
FKBP4	FKBP4_HUMAN	Peptidyl-prolyl cis-trans isomerase FKBP4	2	0	-0.034407	-0.0521116	0.0422113	-0.195056	-0.201042	-0.107745	-0.0662182	-0.0203088	-0.0967015	-0.201042	-0.0733378	-0.0141067	-0.0625201	0.0983541	0	0.0958646	0.00488798	0.16346	0.181833	0.0598833	0.0293906	0.121563	0.0195209	0.198645
FKBP8	FKBP8_HUMAN	Peptidyl-prolyl cis-trans isomerase FKBP8	3	-5.33904e-17	0.0694926	0.06032	-0.0575617	0.0769525	0.0475041	0.0230571	-0.089926	-0.102363	-0.214175	0.0475041	-0.0464356	-0.150246	-0.0448014	-0.291127	9.2475e-17	0.35749	0.224198	0.132552	0.240239	0.255151	0.119463	0.233666	0.218936	0.219147
FKBP9	FKBP9_HUMAN	Peptidyl-prolyl cis-trans isomerase FKBP9	2	0	-0.0368466	0.00147497	-0.110692	-0.071522	0.0273717	0.00505251	-0.0422869	-0.15318	-0.15226	0.0273717	0.0418991	-0.0437619	-0.0424879	-0.0807384	0	0.110505	0.302186	0.00856213	0.101435	0.213573	0.0791407	0.191875	0.0470576	0.0199936
PPIL3	PPIL3_HUMAN	Peptidyl-prolyl cis-trans isomerase-like 3	1	-1.60171e-16	0.0212224	0.207932	-0.0100452	0.0890802	-0.106088	-0.0664742	0.152444	0.248348	0.048346	-0.106088	-0.0876966	-0.0554875	0.258393	-0.0407342	0	0	0	0	0	0	0	0	0	0
PPIL4	PPIL4_HUMAN	Peptidyl-prolyl cis-trans isomerase-like 4	2	-8.00857e-17	-0.00848071	0.124439	0.0280136	-0.0338733	-0.121334	-0.0544309	-0.059689	-0.0554034	-0.0308532	-0.121334	-0.0459502	-0.184128	-0.083417	0.00302017	1.13258e-16	0.27776	0.308769	0.0740225	0.210396	0.0917803	0.18556	0.10626	0.1385	0.00305351
ICT1	ICT1_HUMAN	Peptidyl-tRNA hydrolase ICT1, mitochondrial	1	0	0.224318	0.386716	0.150464	0.0788487	0.160455	0.243162	0.181562	0.14668	0.437354	0.160455	0.0188432	-0.205153	-0.00378363	0.358506	0	0	0	0	0	0	0	0	0	0
PPL	PEPL_HUMAN	Periplakin	3	0	0.0649341	0.00451838	-0.00992256	-0.028947	-0.0166732	-0.105379	-0.143372	-0.165033	-0.0961677	-0.0166732	-0.170313	-0.147891	-0.15511	-0.0672207	0	0.113557	0.0884869	0.193181	0.0134431	0.0600561	0.0577037	0.096463	0.145158	0.0731849
PXDN	PXDN_HUMAN	Peroxidasin homolog	3	0	0.064122	0.0657017	0.0100199	0.0720804	0.0321991	0.00191407	0.0374409	0.00244234	0.00990789	0.0321991	-0.0622079	-0.0282609	-0.0075776	-0.0621726	0	0.0841214	0.0670237	0.0578922	0.0327281	0.00992118	0.0494124	0.0284394	0.0360096	0.0207735
PRDX1	PRDX1_HUMAN	Peroxiredoxin-1	3	0	0.00950019	0.00278923	0.0110612	0.0436122	-0.198307	0.0118455	-0.0139925	-0.0965649	-0.0153258	-0.198307	0.00234534	-0.0167818	-0.107626	-0.0589379	0	0.0313855	0.0594815	0.0577682	0.0360327	0.182257	0.0834622	0.0623069	0.0355821	0.0978794
PRDX5	PRDX5_HUMAN	Peroxiredoxin-5, mitochondrial	1	0	0.136152	0.149954	0.0140723	0.119531	-0.000640581	-0.152999	-0.188247	-0.0472925	-0.0483267	-0.000640581	-0.28915	-0.338201	-0.0613648	-0.167858	0	0	0	0	0	0	0	0	0	0
PRDX6	PRDX6_HUMAN	Peroxiredoxin-6	2	0	0.111621	0.0716399	0.237477	0.123534	0.0708744	0.149564	0.2215	0.180891	0.121504	0.0708744	0.0379426	0.14986	-0.0565861	-0.00202956	0	0.310918	0.151019	0.227084	0.243664	0.340356	0.125227	0.212217	0.193012	0.274483
HSD17B4	DHB4_HUMAN	Peroxisomal multifunctional enzyme type 2	1	0	0.0441391	0.112775	0.13048	0.0388378	0.134889	0.000513893	0.0217562	0.100907	-0.0402177	0.134889	-0.0436252	-0.0910189	-0.0295728	-0.0790555	0	0	0	0	0	0	0	0	0	0
NUDT12	NUD12_HUMAN	Peroxisomal NADH pyrophosphatase NUDT12	1	0	-0.0896298	-0.0214068	-0.253907	-0.0901016	0.0115557	-0.0499	0.068077	0.0385265	-0.0683864	0.0115557	0.0397299	0.0894838	0.292434	0.0217152	0	0	0	0	0	0	0	0	0	0
GIGYF2	PERQ2_HUMAN	PERQ amino acid-rich with GYF domain-containing protein 2	3	0	0.12901	0.0225662	0.188639	0.00293535	0.382846	0.218276	0.298884	0.222831	0.21615	0.382846	0.0892663	0.276317	0.0341912	0.213215	0	0.138515	0.0732646	0.150588	0.109518	0.213014	0.20435	0.148688	0.156962	0.190525
PCNP	PCNP_HUMAN	PEST proteolytic signal-containing nuclear protein	2	-8.00857e-17	0.047326	0.0905691	-0.00194499	0.0918988	0.0513157	0.0694618	-0.0421479	0.132353	0.262535	0.0513157	0.0221357	-0.132717	0.134298	0.170636	1.13258e-16	0.10601	0.155304	0.0433221	0.0864911	0.146773	0.0486737	0.0585485	0.201167	0.0128206
PHF14	PHF14_HUMAN	PHD finger protein 14	1	0	0.140833	0.29714	0.0491234	0.13262	0.039269	0.0456244	0.156177	0.202345	0.0697364	0.039269	-0.095209	-0.140963	0.153221	-0.0628835	0	0	0	0	0	0	0	0	0	0
PHF6	PHF6_HUMAN	PHD finger protein 6	1	0	-0.0591263	-0.00702557	-0.0231663	-0.0208982	0.100925	0.022086	0.0365534	0.0438489	5.78447e-06	0.100925	0.0812123	0.043579	0.0670151	0.0209039	0	0	0	0	0	0	0	0	0	0
FARSA	SYFA_HUMAN	Phenylalanine--tRNA ligase alpha subunit	3	-5.33904e-17	0.202587	0.112818	0.160195	0.181345	-0.0351608	0.167981	0.130637	0.113095	0.0514138	-0.0351608	-0.0346065	0.0178198	-0.0471006	-0.129931	9.2475e-17	0.226894	0.199917	0.242364	0.344208	0.295284	0.183808	0.116181	0.179875	0.278533
FARSB	SYFB_HUMAN	Phenylalanine--tRNA ligase beta subunit	3	0	-0.118189	0.0262514	0.000211145	0.0617513	-0.036263	-0.138096	-0.066924	-0.039876	-0.0188277	-0.036263	-0.0199075	-0.0931754	-0.0400871	-0.080579	0	0.0782327	0.0629302	0.0520586	0.0841438	0.0396906	0.0537217	0.00669057	0.150174	0.111823
PHIP	PHIP_HUMAN	PH-interacting protein	1	0	0.30673	0.184663	0.195764	0.148861	0.196208	0.0392193	-0.0033086	0.0243338	-0.0421559	0.196208	-0.26751	-0.187971	-0.171431	-0.191016	0	0	0	0	0	0	0	0	0	0
PDCL	PHLP_HUMAN	Phosducin-like protein	1	0	-0.110378	-0.331034	-0.0830357	-0.151942	-0.00587683	-0.115064	-0.199085	-0.193055	-0.420046	-0.00587683	-0.00468641	0.131949	-0.11002	-0.268104	0	0	0	0	0	0	0	0	0	0
SLC25A3	MPCP_HUMAN	Phosphate carrier protein, mitochondrial	3	0	0.0407909	-0.0380459	-0.0261235	-0.0500283	0.0501723	0.209267	0.197037	0.0906719	0.169565	0.0501723	0.168477	0.235083	0.116795	0.219593	0	0.123327	0.184967	0.18446	0.159064	0.102342	0.115153	0.141829	0.243732	0.20206
PEBP1	PEBP1_HUMAN	Phosphatidylethanolamine-binding protein 1	2	0	-0.0405342	-0.0713235	-0.0147852	-0.0641757	-0.156758	-0.115174	-0.212867	-0.195852	-0.00529853	-0.156758	-0.0746399	-0.141543	-0.181067	0.0588771	0	0.145528	0.249682	0.215812	0.145094	0.0586173	0.228658	0.274337	0.0328416	0.199632
PIP4K2C	PI42C_HUMAN	Phosphatidylinositol 5-phosphate 4-kinase type-2 gamma	1	0	-0.0319559	-0.309068	0.18164	-0.389276	-0.21537	-0.0341	-0.0706157	-0.0446378	0.0395569	-0.21537	-0.00214416	0.238453	-0.226278	0.428833	0	0	0	0	0	0	0	0	0	0
PICALM	PICAL_HUMAN	Phosphatidylinositol-binding clathrin assembly protein	3	-5.33904e-17	-0.0309782	0.00458456	-0.0381056	-0.0404093	0.0595654	-0.0889017	-0.000582332	-0.0216584	0.0625923	0.0595654	-0.0579236	-0.00516689	0.0164472	0.103002	9.2475e-17	0.075385	0.13877	0.0308418	0.164793	0.179013	0.0928666	0.169634	0.153443	0.104632
PGM3	AGM1_HUMAN	Phosphoacetylglucosamine mutase	2	0	0.105385	0.202698	0.132465	0.179855	-0.00639375	0.0967793	0.0678233	0.104737	0.239095	-0.00639375	-0.00860613	-0.134875	-0.0277282	0.0592394	0	0.270244	0.242756	0.221721	0.161597	0.237698	0.0450769	0.0832728	0.0611439	0.0324342
PGM1	PGM1_HUMAN	Phosphoglucomutase-1	2	0	0.0709197	0.0864734	0.0983563	0.0675306	0.0988296	0.0942865	0.0606754	0.0230019	0.120357	0.0988296	0.0233668	-0.025798	-0.0753544	0.0528259	0	0.0184619	0.115091	0.111182	0.0946909	0.074171	0.110756	0.0870474	0.177335	0.180599
PGK1	PGK1_HUMAN	Phosphoglycerate kinase 1	3	0	0.0440726	0.0242288	-0.00502108	0.0458685	-0.00297473	0.0505597	0.0583213	-0.0551678	0.0496587	-0.00297473	0.0064871	0.0340925	-0.0501467	0.00379022	0	0.0199906	0.00663644	0.120135	0.0697971	0.0932732	0.051144	0.0492169	0.153562	0.0394292
PGAM1	PGAM1_HUMAN	Phosphoglycerate mutase 1	3	0	0.00738388	0.0367019	-0.0399529	-0.0809215	0.000989757	-0.072175	-0.12994	-0.218505	-0.127388	0.000989757	-0.0795589	-0.166642	-0.178552	-0.0464667	0	0.0242934	0.048002	0.0425244	0.0266218	0.181616	0.155556	0.194161	0.03694	0.072697
PLAA	PLAP_HUMAN	Phospholipase A-2-activating protein	2	-8.00857e-17	0.087035	-0.0611716	0.105194	0.0679322	0.026935	-0.120065	-0.095282	-0.222898	-0.0952555	0.026935	-0.2071	-0.0341105	-0.328092	-0.163188	1.13258e-16	0.0979777	0.168425	0.174709	0.113304	0.127334	0.118845	0.224038	0.169832	0.180885
PLD3	PLD3_HUMAN	Phospholipase D3	2	0	0.129879	0.041865	0.0174796	0.0580339	-0.0932981	0.056585	-0.0867195	-0.125504	-0.0818158	-0.0932981	-0.0732945	-0.128584	-0.142984	-0.13985	0	0.0995736	0.25355	0.135359	0.122383	0.00472511	0.0237096	0.0462178	0.0325274	0.0715577
PRPSAP1	KPRA_HUMAN	Phosphoribosyl pyrophosphate synthase-associated protein 1	2	0	-0.107355	-0.0852308	-0.190778	-0.193701	-0.231715	-0.0693332	-0.138438	-0.169037	-0.076767	-0.231715	0.0380221	-0.0532073	0.0217416	0.116934	0	0.0174317	0.00568371	0.241192	0.0583688	0.0999294	0.0753792	0.060741	0.126425	0.108174
PFAS	PUR4_HUMAN	Phosphoribosylformylglycinamidine synthase	2	0	0.0606001	0.0349163	0.0997147	-0.0156951	0.0850886	0.152696	0.115424	0.106301	0.0245058	0.0850886	0.0920955	0.0805077	0.00658588	0.040201	0	0.0331921	0.0339766	0.0631589	0.136152	0.103851	0.0901329	0.088739	0.134219	0.00335545
PSAT1	SERC_HUMAN	Phosphoserine aminotransferase	2	0	-0.0250724	0.0287402	0.00289336	-0.0688945	0.0196324	-0.0700017	-0.104248	-0.0669321	-0.162189	0.0196324	-0.0449294	-0.132989	-0.0698255	-0.0932949	0	0.0939071	0.142387	0.0413886	0.152767	0.0962903	0.0160469	0.090758	0.00267227	0.0553046
PNN	PININ_HUMAN	Pinin	1	0	-0.0550067	0.192339	0.176929	0.0714797	0.0688941	-0.0276503	0.0795432	-0.039134	-0.0796944	0.0688941	0.0273563	-0.112796	-0.216063	-0.151174	0	0	0	0	0	0	0	0	0	0
ATP2B4	AT2B4_HUMAN	Plasma membrane calcium-transporting ATPase 4	1	0	-0.0716009	0.0758852	0.0444002	-0.0416509	-0.10475	-0.169492	-0.019468	-0.0754448	-0.23165	-0.10475	-0.0978911	-0.0953532	-0.119845	-0.189999	0	0	0	0	0	0	0	0	0	0
SERPINE1	PAI1_HUMAN	Plasminogen activator inhibitor 1	2	0	0.0627799	-0.0254156	-0.0336001	0.0619694	0.044065	0.0721595	0.590454	0.748482	0.746693	0.044065	0.00937964	0.615869	0.782082	0.684724	0	0.0753436	0.244392	0.191566	0.108051	0.0794326	0.214239	0.298196	0.40322	0.418235
SERBP1	PAIRB_HUMAN	Plasminogen activator inhibitor 1 RNA-binding protein	3	0	0.104565	0.104497	0.0274724	0.0210202	0.0483511	0.115546	0.00755426	0.071536	0.0980374	0.0483511	0.0109814	-0.0969426	0.0440636	0.0770172	0	0.270862	0.222409	0.283405	0.333125	0.135964	0.286553	0.365381	0.319488	0.371671
PLS3	PLST_HUMAN	Plastin-3	3	0	0.0435901	0.0326703	0.0241912	0.0967288	0.0210138	-0.00334479	-0.0133064	0.024309	0.130381	0.0210138	-0.0469349	-0.0459767	0.000117752	0.0336518	0	0.160127	0.175135	0.15004	0.18644	0.0946147	0.167408	0.206907	0.218338	0.202764
PAFAH1B3	PA1B3_HUMAN	Platelet-activating factor acetylhydrolase IB subunit gamma	2	0	-0.0242328	-0.10862	-0.0537665	-0.0409947	-0.149083	-0.103821	-0.0809133	-0.139042	-0.146644	-0.149083	-0.0795886	0.027707	-0.0852757	-0.105649	0	0.0194218	0.110393	0.0317997	0.0295723	0.0139199	0.0607688	0.00236376	0.0129073	0.00870303
PLEC	PLEC_HUMAN	Plectin	3	0	0.032755	-0.0358112	-0.0601497	-0.0188945	-0.0113152	-0.0557491	-0.0792963	-0.0510616	-0.0906032	-0.0113152	-0.0885041	-0.0434851	0.0090881	-0.0717086	0	0.0635986	0.0331021	0.0247654	0.0712808	0.15204	0.0694985	0.0963034	0.0691533	0.0321798
PLRG1	PLRG1_HUMAN	Pleiotropic regulator 1	1	-1.60171e-16	0.139493	-0.117948	-0.2637	-0.0420121	-0.152304	-0.144076	-0.125491	0.0145086	-0.334181	-0.152304	-0.283569	-0.00754367	0.278208	-0.292169	0	0	0	0	0	0	0	0	0	0
PODXL	PODXL_HUMAN	Podocalyxin	2	0	0.0500078	0.0105171	0.167996	0.207326	0.162573	0.0553119	-0.0358113	0.0916779	0.09683	0.162573	0.00530416	-0.0463284	-0.0763184	-0.110496	0	0.0361737	0.165331	0.0254584	0.114508	0.0284957	0.127588	0.0271412	0.0375109	0.241597
PARP1	PARP1_HUMAN	Poly [ADP-ribose] polymerase 1	3	0	-0.0136641	0.0277072	-0.012606	0.0963945	-0.00329032	-0.0333586	-0.000882315	-0.0150832	-0.0226636	-0.00329032	-0.0196945	-0.0285895	-0.00247718	-0.119058	0	0.0452827	0.00943703	0.0175933	0.0448676	0.0540059	0.0757177	0.0935912	0.0247949	0.111522
PARP4	PARP4_HUMAN	Poly [ADP-ribose] polymerase 4	2	-8.00857e-17	-0.0732425	-0.0342841	0.0196639	-0.123976	0.129535	0.134135	0.0487523	0.0413448	-0.012915	0.129535	0.207377	0.0830364	0.0216809	0.111061	1.13258e-16	0.0374395	0.0299314	0.124565	0.00909414	0.101971	0.18363	0.118597	0.0941832	0.238821
PCBP1	PCBP1_HUMAN	Poly(rC)-binding protein 1	3	0	-0.0443944	0.573372	-0.0435048	0.330857	-0.0417526	0.0421797	0.0309436	0.0529603	0.0529778	-0.0417526	0.086574	-0.542428	0.0964651	-0.277879	0	0.0230906	0.775555	0.0720486	0.437872	0.0450725	0.0867311	0.0786608	0.1084	0.113473
PCBP2	PCBP2_HUMAN	Poly(rC)-binding protein 2	2	0	-0.109687	-0.0229446	-0.0535692	-0.194529	0.0418168	0.150557	0.160057	0.0918597	0.0980947	0.0418168	0.260244	0.183002	0.145429	0.292624	0	0.0619877	0.133247	0.0125041	0.0519007	0.0917944	0.0121004	0.0819415	0.0537877	0.0361704
PUF60	PUF60_HUMAN	Poly(U)-binding-splicing factor PUF60	3	-5.33904e-17	-0.0607724	-0.0457439	0.0283217	0.0304576	-0.102258	-0.0714276	-0.0608601	-0.0878677	-0.086449	-0.102258	-0.0106552	-0.0151162	-0.116189	-0.116907	9.2475e-17	0.13333	0.0908486	0.167523	0.091118	0.137458	0.104924	0.193797	0.111694	0.236798
PABPC1	PABP1_HUMAN	Polyadenylate-binding protein 1	3	0	0.0465283	-0.0386958	-0.0763865	-0.255012	0.099463	0.444873	0.523338	0.573755	0.607785	0.099463	0.398345	0.562034	0.650142	0.862796	0	0.147914	0.217561	0.144218	0.172648	0.152049	0.221002	0.194642	0.155814	0.234083
PABPN1	PABP2_HUMAN	Polyadenylate-binding protein 2	3	-5.33904e-17	0.0865065	0.00645794	-0.012698	-0.00886208	0.0122547	0.0350504	-0.0321026	-0.049248	-0.0254163	0.0122547	-0.0514561	-0.0385605	-0.03655	-0.0165542	9.2475e-17	0.0862488	0.167667	0.286216	0.110385	0.171205	0.0313015	0.109265	0.0738446	0.160245
PABPC4	PABP4_HUMAN	Polyadenylate-binding protein 4	3	0	0.0159784	-0.0729864	-0.12447	-0.123955	-0.133388	0.0230132	-0.0470081	-0.00250203	-0.0124757	-0.133388	0.00703481	0.0259783	0.121968	0.111479	0	0.0609199	0.204274	0.020988	0.100565	0.135786	0.171647	0.164149	0.222753	0.154769
PAIP2	PAIP2_HUMAN	Polyadenylate-binding protein-interacting protein 2	1	0	0.198234	0.29153	0.0284397	0.219278	-0.0852758	0.0866285	0.230323	0.180581	0.2226	-0.0852758	-0.111605	-0.0612071	0.152141	0.00332189	0	0	0	0	0	0	0	0	0	0
POLDIP2	PDIP2_HUMAN	Polymerase delta-interacting protein 2	3	-5.33904e-17	0.0133843	0.00168382	0.055174	-0.0158608	-0.116565	-0.109336	-0.0585924	-0.123643	-0.0132919	-0.116565	-0.122721	-0.0602762	-0.178817	0.00256899	9.2475e-17	0.0996558	0.0550258	0.202474	0.0811556	0.165708	0.221093	0.175111	0.152476	0.230092
POLDIP3	PDIP3_HUMAN	Polymerase delta-interacting protein 3	3	-5.33904e-17	-0.118601	-0.108961	-0.228767	-0.192365	-0.0819334	-0.19299	-0.20668	-0.192978	-0.238795	-0.0819334	-0.0743888	-0.0977191	0.0357882	-0.0464294	9.2475e-17	0.225988	0.315268	0.332974	0.32465	0.286093	0.416909	0.461927	0.32278	0.360789
PTRF	PTRF_HUMAN	Polymerase I and transcript release factor	1	0	-0.306509	-0.253336	-0.178409	-0.20669	0.101454	-0.14434	-0.0438408	-0.0581039	-0.0467972	0.101454	0.162168	0.209496	0.120305	0.159893	0	0	0	0	0	0	0	0	0	0
GALNT2	GALT2_HUMAN	Polypeptide N-acetylgalactosaminyltransferase 2	3	0	0.11898	0.0909795	0.096563	0.224869	0.0567797	0.114934	0.108882	0.0403436	0.186919	0.0567797	-0.00404563	0.0179023	-0.0562194	-0.0379498	0	0.170529	0.229628	0.164714	0.239014	0.189161	0.176434	0.260644	0.30796	0.287843
PTBP1	PTBP1_HUMAN	Polypyrimidine tract-binding protein 1	3	0	0.00439007	-0.112161	0.0824109	0.0540632	-0.0255469	-0.0658437	-0.0111822	-0.117956	-0.0250221	-0.0255469	-0.0702337	0.100979	-0.200367	-0.0790853	0	0.105631	0.191252	0.190761	0.201745	0.0621221	0.0630895	0.0664479	0.154048	0.201015
UBC	UBC_HUMAN	Polyubiquitin-C	1	0	0.38541	0.260184	0.214495	0.3667	0.357677	0.465305	0.541159	0.456726	0.363043	0.357677	0.0798953	0.280976	0.242231	-0.00365671	0	0	0	0	0	0	0	0	0	0
POTEJ	POTEJ_HUMAN	POTE ankyrin domain family member J	1	0	0.400369	-0.258362	0.0416603	0.242593	0.13305	0.210088	0.194418	0.841534	-0.102551	0.13305	-0.190281	0.452781	0.799873	-0.345143	0	0	0	0	0	0	0	0	0	0
PFDN1	PFD1_HUMAN	Prefoldin subunit 1	1	0	-0.0143508	-0.0129256	-0.0298173	-0.0267192	-0.244067	-0.229655	-0.154708	-0.145845	-0.0910562	-0.244067	-0.215304	-0.141782	-0.116028	-0.064337	0	0	0	0	0	0	0	0	0	0
PFDN6	PFD6_HUMAN	Prefoldin subunit 6	1	0	-0.0388213	-0.0483949	-0.14361	-0.104419	0.211946	0.0831479	0.134544	-0.0214128	-0.0862409	0.211946	0.121969	0.182939	0.122197	0.0181783	0	0	0	0	0	0	0	0	0	0
LMNA	LMNA_HUMAN	Prelamin-A/C	3	0	-0.0327398	-0.0443111	-0.0431264	-0.0200513	-0.0895571	0.0260392	0.0177842	0.0246358	0.107931	-0.0895571	0.058779	0.0620953	0.0677622	0.127982	0	0.00614232	0.0334927	0.0557711	0.0460194	0.0240989	0.0467117	0.0490994	0.0897357	0.0862904
PRELID1	PRLD1_HUMAN	PRELI domain-containing protein 1, mitochondrial	1	-1.60171e-16	-0.332156	-0.391014	-0.399326	-0.695281	-0.41935	-0.560472	-0.4339	-0.613739	-0.57453	-0.41935	-0.228316	-0.0428857	-0.214413	0.120752	0	0	0	0	0	0	0	0	0	0
WDR33	WDR33_HUMAN	pre-mRNA 3' end processing protein WDR33	1	0	-0.0661875	-0.155818	0.121413	0.157282	0.126774	0.191558	-0.224709	-0.111776	-0.256829	0.126774	0.257746	-0.0688919	-0.233189	-0.414111	0	0	0	0	0	0	0	0	0	0
SF3B14	PM14_HUMAN	Pre-mRNA branch site protein p14	2	-8.00857e-17	0.107276	0.47193	0.0645629	0.267982	0.0802335	0.0753445	0.0839112	0.231873	0.0397052	0.0802335	-0.0319313	-0.388019	0.16731	-0.228277	1.13258e-16	0.0538831	0.361941	0.0195546	0.31796	0.144554	0.0386541	0.094642	0.0968725	0.0286964
PRPF19	PRP19_HUMAN	Pre-mRNA-processing factor 19	1	0	0.158968	0.489589	0.198138	0.0582607	0.0927081	0.200427	0.0902177	-0.0521774	0.131285	0.0927081	0.0414595	-0.399371	-0.250315	0.0730248	0	0	0	0	0	0	0	0	0	0
PRPF40A	PR40A_HUMAN	Pre-mRNA-processing factor 40 homolog A	2	0	0.0755366	-0.0945438	0.0708998	0.25062	0.0756944	-0.017204	-0.0293027	0.00575094	0.0749203	0.0756944	-0.0927406	0.0652411	-0.0651489	-0.1757	0	0.126373	0.0398789	0.054997	0.085535	0.0294712	0.116606	0.0667733	0.152576	0.0500151
PRPF6	PRP6_HUMAN	Pre-mRNA-processing factor 6	3	-5.33904e-17	0.0588873	-0.042152	0.0494248	0.0602352	0.0277677	-0.0482517	-0.09925	-0.0437346	-0.0244649	0.0277677	-0.107139	-0.057098	-0.0931594	-0.0847001	9.2475e-17	0.0563551	0.0897312	0.0642257	0.13862	0.0305447	0.0983469	0.115214	0.127289	0.15723
PRPF8	PRP8_HUMAN	Pre-mRNA-processing-splicing factor 8	3	-5.33904e-17	0.0358072	0.128738	0.119988	0.132125	0.0875801	0.0243515	0.0189259	0.0101309	0.0593159	0.0875801	-0.0114557	-0.109813	-0.109857	-0.0728088	9.2475e-17	0.00800937	0.0475616	0.0462587	0.0713852	0.0430587	0.0398145	0.0133204	0.106746	0.0765487
DHX38	PRP16_HUMAN	Pre-mRNA-splicing factor ATP-dependent RNA helicase PRP16	1	0	0.027812	0.0280889	0.217544	0.22054	-0.0185637	0.102377	-0.0228423	-0.0234054	-0.136851	-0.0185637	0.0745649	-0.0509312	-0.240949	-0.357391	0	0	0	0	0	0	0	0	0	0
RBM22	RBM22_HUMAN	Pre-mRNA-splicing factor RBM22	3	0	-0.118629	-0.0497259	-0.0561244	-0.0687705	-0.0280949	0.00601701	0.110919	0.0880815	0.0523918	-0.0280949	0.124646	0.160645	0.144206	0.121162	0	0.0411348	0.0771891	0.111252	0.0809684	0.0692542	0.119531	0.111404	0.128557	0.0647315
SLU7	SLU7_HUMAN	Pre-mRNA-splicing factor SLU7	1	0	-0.169533	0.0843429	0.0326878	-0.0304983	0.156262	0.032831	-0.0591023	-0.112439	-0.0698662	0.156262	0.202364	-0.143445	-0.145127	-0.0393678	0	0	0	0	0	0	0	0	0	0
XAB2	SYF1_HUMAN	Pre-mRNA-splicing factor SYF1	1	0	0.0163404	-0.0450026	0.00769707	-0.183428	-0.0426654	-0.172041	-0.0410264	-0.200255	-0.280839	-0.0426654	-0.188382	0.00397613	-0.207952	-0.0974106	0	0	0	0	0	0	0	0	0	0
PAWR	PAWR_HUMAN	PRKC apoptosis WT1 regulator protein	1	-1.60171e-16	0.0698237	0.031326	0.131124	0.0841634	0.137997	0.0757865	0.0954982	-0.0183843	0.11846	0.137997	0.0059628	0.0641723	-0.149509	0.0342962	0	0	0	0	0	0	0	0	0	0
PSAP	SAP_HUMAN	Proactivator polypeptide	1	0	0.0609898	-0.00328413	0.00527759	-0.00915436	0.248546	-0.03857	-0.0652477	0.160674	0.0662751	0.248546	-0.0995598	-0.0619636	0.155397	0.0754295	0	0	0	0	0	0	0	0	0	0
DDX17	DDX17_HUMAN	Probable ATP-dependent RNA helicase DDX17	3	0	0.0121788	-0.0209932	-0.0204531	-0.0757822	0.0816299	0.0260517	-0.0182784	-0.0646327	-0.0480696	0.0816299	0.0138729	0.00271485	-0.0441796	0.0277126	0	0.0990313	0.110686	0.119186	0.155122	0.171517	0.146023	0.151934	0.166285	0.196714
DDX23	DDX23_HUMAN	Probable ATP-dependent RNA helicase DDX23	2	0	0.0100191	0.0373335	0.0667778	0.0657505	0.0937526	0.0542048	-0.0233976	-0.068557	-0.00408597	0.0937526	0.0441857	-0.0607312	-0.135335	-0.0698365	0	0.0554939	0.118759	0.0217716	0.0574967	0.0187019	0.00959237	0.074441	0.0436642	0.0959775
DDX27	DDX27_HUMAN	Probable ATP-dependent RNA helicase DDX27	3	0	0.037127	0.182126	0.0848562	0.122729	0.0220434	0.0751919	-0.0441154	0.140769	0.195783	0.0220434	0.0380649	-0.226241	0.0559129	0.0730549	0	0.320528	0.447875	0.43872	0.337545	0.31707	0.382164	0.278951	0.286621	0.391083
DDX41	DDX41_HUMAN	Probable ATP-dependent RNA helicase DDX41	1	0	-0.242377	-0.174997	-0.0460079	-0.00541013	-0.308433	-0.224507	-0.0354558	0.0508614	-0.218492	-0.308433	0.0178699	0.139541	0.0968693	-0.213082	0	0	0	0	0	0	0	0	0	0
DDX46	DDX46_HUMAN	Probable ATP-dependent RNA helicase DDX46	1	-1.60171e-16	0.032364	-0.134431	0.21741	-0.00821373	0.0625556	0.0186998	0.0604422	0.121177	0.0297876	0.0625556	-0.0136643	0.194874	-0.0962336	0.0380014	0	0	0	0	0	0	0	0	0	0
DDX47	DDX47_HUMAN	Probable ATP-dependent RNA helicase DDX47	2	-8.00857e-17	-0.0119869	0.0729814	0.0149446	0.0811207	0.0492941	0.0316123	0.120163	0.0786396	0.0812876	0.0492941	0.0435992	0.0471818	0.0636949	0.000166952	1.13258e-16	0.0350527	0.130275	0.0315449	0.026194	0.0747835	0.0240716	0.0701765	0.0754274	0.100265
DDX5	DDX5_HUMAN	Probable ATP-dependent RNA helicase DDX5	3	0	0.0577951	0.0189112	-0.0389592	-0.053845	0.0722641	0.243684	0.276553	0.325644	0.421718	0.0722641	0.185889	0.257641	0.364604	0.475563	0	0.0486082	0.094718	0.145486	0.135578	0.0403203	0.0329958	0.0382709	0.105985	0.0593937
DDX56	DDX56_HUMAN	Probable ATP-dependent RNA helicase DDX56	3	-5.33904e-17	-0.011204	-0.0240985	0.013354	0.0286745	-0.0153424	-0.149235	-0.0251776	-0.00780058	-0.0663623	-0.0153424	-0.138031	-0.00107912	-0.0211546	-0.0950368	9.2475e-17	0.0363674	0.0858413	0.109395	0.0685637	0.097642	0.0925701	0.13099	0.118099	0.0123702
DHX40	DHX40_HUMAN	Probable ATP-dependent RNA helicase DHX40	1	-1.60171e-16	-0.0965612	-0.16779	0.225496	-0.225515	0.153246	0.0159869	-0.0308862	0.116234	-0.0613119	0.153246	0.112548	0.136904	-0.109261	0.164203	0	0	0	0	0	0	0	0	0	0
MKRN2	MKRN2_HUMAN	Probable E3 ubiquitin-protein ligase makorin-2	1	0	0.101756	0.0698226	0.0703201	0.108635	0.0916432	0.118336	0.122897	0.12367	0.0958558	0.0916432	0.0165805	0.0530743	0.0533497	-0.0127792	0	0	0	0	0	0	0	0	0	0
SMARCA1	SMCA1_HUMAN	Probable global transcription activator SNF2L1	3	0	-0.0249844	-0.0562223	-0.0171119	0.00375096	0.0845267	-0.0364101	-0.162996	-0.0619444	-0.0971983	0.0845267	-0.0114257	-0.106774	-0.0448325	-0.100949	0	0.0895898	0.122772	0.0438626	0.0491588	0.00920681	0.109234	0.0967985	0.0389416	0.0886055
SMARCA2	SMCA2_HUMAN	Probable global transcription activator SNF2L2	1	0	0.051766	0.111471	-0.0111199	0.0295496	0.151007	0.0326182	0.0109544	0.0348733	-0.183598	0.151007	-0.0191478	-0.100517	0.0459932	-0.213147	0	0	0	0	0	0	0	0	0	0
SETX	SETX_HUMAN	Probable helicase senataxin	1	0	-0.186033	-0.224005	-0.116928	0.150002	-0.238497	-0.0493024	-0.106268	0.230459	0.0813021	-0.238497	0.136731	0.117737	0.347387	-0.0686999	0	0	0	0	0	0	0	0	0	0
PNKD	PNKD_HUMAN	Probable hydrolase PNKD	1	-1.60171e-16	0.0788542	-0.0827306	-0.143251	-0.0317154	0.109847	-0.156682	-0.106932	0.0322233	-0.0470605	0.109847	-0.235536	-0.0242013	0.175475	-0.0153452	0	0	0	0	0	0	0	0	0	0
EBNA1BP2	EBP2_HUMAN	Probable rRNA-processing protein EBP2	2	0	-0.0410771	0.0361669	0.0251273	0.0850491	-0.0560711	-0.0957691	-0.0340472	0.0114886	-0.00977202	-0.0560711	-0.054692	-0.0702141	-0.0136387	-0.0948211	0	0.100028	0.0180369	0.0619081	0.0621497	0.117931	0.0101814	0.0346481	0.0872801	0.147734
TRUB2	TRUB2_HUMAN	Probable tRNA pseudouridine synthase 2	2	0	-0.172213	0.00953486	-0.189511	-0.0873594	-0.164184	-0.00422767	-0.14577	-0.0613625	-0.157878	-0.164184	0.167985	-0.155305	0.128149	-0.0705182	0	0.364088	0.145651	0.36369	0.201654	0.184315	0.0939106	0.179871	0.098192	0.286967
MN1	MN1_HUMAN	Probable tumor suppressor protein MN1	1	0	0.183276	-0.0375492	0.323362	0.0498141	0.145065	0.229064	0.26248	-0.0443448	0.198656	0.145065	0.0457875	0.300029	-0.367707	0.148842	0	0	0	0	0	0	0	0	0	0
UTP11L	UTP11_HUMAN	Probable U3 small nucleolar RNA-associated protein 11	2	0	0.0794994	0.0425346	0.0977282	0.0797027	0.0697929	0.0111185	-0.0219665	0.112955	0.15106	0.0697929	-0.0683809	-0.0645011	0.0152272	0.0713575	0	0.00483519	0.199432	0.0341469	0.0373425	0.00764304	0.0138206	0.136485	0.145524	0.142125
USP9X	USP9X_HUMAN	Probable ubiquitin carboxyl-terminal hydrolase FAF-X	1	-1.60171e-16	0.0204179	-0.00580298	-0.0625731	-0.01561	0.0864148	-0.0773168	-0.0735638	0.0727386	-0.248312	0.0864148	-0.0977347	-0.0677608	0.135312	-0.232702	0	0	0	0	0	0	0	0	0	0
PLOD1	PLOD1_HUMAN	Procollagen-lysine,2-oxoglutarate 5-dioxygenase 1	3	0	-0.066783	-0.0986453	-0.0960315	-0.114148	-0.222632	-0.0907544	-0.248045	-0.183721	-0.168376	-0.222632	-0.0239715	-0.1494	-0.08769	-0.0542279	0	0.0371465	0.0887997	0.167605	0.117642	0.0901708	0.140922	0.171517	0.0823957	0.219976
PLOD2	PLOD2_HUMAN	Procollagen-lysine,2-oxoglutarate 5-dioxygenase 2	1	-1.60171e-16	0.0301088	0.19074	0.089632	0.0178852	-0.000253371	-0.106354	-0.108354	0.0409238	-0.0891544	-0.000253371	-0.136462	-0.299095	-0.0487082	-0.10704	0	0	0	0	0	0	0	0	0	0
PFN1	PROF1_HUMAN	Profilin-1	3	0	-0.065539	0.0227911	-0.0223175	0.0375053	-0.0831164	0.00203713	0.0324475	-0.0580117	0.0158559	-0.0831164	0.0675761	0.0096564	-0.0356943	-0.0216495	0	0.0683647	0.0438192	0.142449	0.0478331	0.120555	0.0238805	0.106397	0.260483	0.0650496
PFN2	PROF2_HUMAN	Profilin-2	1	0	0.00623715	0.299606	0.0642832	0.206967	-0.0994006	0.190402	0.126655	-0.232503	0.183381	-0.0994006	0.184165	-0.172951	-0.296787	-0.023586	0	0	0	0	0	0	0	0	0	0
PDCD6IP	PDC6I_HUMAN	Programmed cell death 6-interacting protein	3	0	-0.0477082	-0.0602864	0.0107073	-0.00286484	-0.0140418	-0.0411117	-0.0529926	-0.0277396	-0.0623903	-0.0140418	0.00659648	0.00729382	-0.0384469	-0.0595255	0	0.0347806	0.0569911	0.0644452	0.0608191	0.104681	0.0383832	0.130778	0.100079	0.141679
PDCD10	PDC10_HUMAN	Programmed cell death protein 10	2	0	0.0676635	0.0536955	-0.0524232	-0.0591253	-0.11912	-0.112369	-0.218164	0.0203511	-0.06312	-0.11912	-0.180032	-0.27186	0.0727743	-0.00399471	0	0.147522	0.00777146	0.0146353	0.138809	0.288805	0.366621	0.649493	0.244326	0.216057
PDCD4	PDCD4_HUMAN	Programmed cell death protein 4	3	0	-0.0496928	-0.109059	-0.0518734	-0.133737	-0.225703	-0.153146	-0.185653	-0.187224	-0.138256	-0.225703	-0.103453	-0.0765931	-0.135351	-0.00451932	0	0.0431445	0.0814575	0.151135	0.0475034	0.0754285	0.0664068	0.113566	0.194456	0.204498
PHB2	PHB2_HUMAN	Prohibitin-2	2	0	0.0265023	0.0795012	0.0264201	-0.0566178	-0.0111067	-0.0462727	-0.0302746	0.0606805	-0.00996118	-0.0111067	-0.072775	-0.109776	0.0342604	0.0466567	0	0.0772545	0.0356337	0.0619531	0.0646552	0.0272704	0.116639	0.0382711	0.0128837	0.0857078
PCNA	PCNA_HUMAN	Proliferating cell nuclear antigen	3	0	-0.0360365	-0.0869684	-0.0272977	0.0217466	-0.116631	0.0874894	0.0132219	-0.0487965	0.0154602	-0.116631	0.123526	0.10019	-0.0214988	-0.0062864	0	0.0198305	0.1894	0.0291362	0.0105727	0.11983	0.0746274	0.0425228	0.201594	0.0682309
PA2G4	PA2G4_HUMAN	Proliferation-associated protein 2G4	3	0	0.0314014	0.0403141	0.0489878	0.0925815	0.0599977	0.0990202	0.0555366	0.134659	0.0960248	0.0599977	0.0676188	0.0152224	0.0856711	0.00344335	0	0.0221588	0.081068	0.0733912	0.0402445	0.0768363	0.0643771	0.0316974	0.018049	0.0539873
PNRC1	PNRC1_HUMAN	Proline-rich nuclear receptor coactivator 1	3	-5.33904e-17	-0.0141402	0.193291	-0.00771197	-0.00137378	0.187808	-0.0201877	0.0639804	0.0660836	0.108785	0.187808	-0.00604755	-0.129311	0.0737956	0.110159	9.2475e-17	0.0996705	0.184602	0.215938	0.0657188	0.199814	0.0641316	0.0545657	0.0890304	0.242112
PREP	PPCE_HUMAN	Prolyl endopeptidase	1	0	-0.084107	0.0672974	0.0714367	-0.179681	-0.025928	0.0338135	-0.0900194	-0.23619	0.0460443	-0.025928	0.117921	-0.157317	-0.307626	0.225726	0	0	0	0	0	0	0	0	0	0
PCCB	PCCB_HUMAN	Propionyl-CoA carboxylase beta chain, mitochondrial	2	0	0.0802851	0.223533	-0.0719596	0.182721	0.138719	0.137909	0.0697227	0.0189946	-0.0109363	0.138719	0.0576236	-0.15381	0.0909543	-0.193658	0	0.0254127	0.313632	0.038264	0.295647	0.250184	0.258892	0.232051	0.158686	0.114437
PCSK9	PCSK9_HUMAN	Proprotein convertase subtilisin/kexin type 9	3	0	-0.143722	-0.208257	-0.113458	-0.0258584	-0.0376078	-0.152015	-0.228812	-0.097213	-0.230092	-0.0376078	-0.00829209	-0.0205557	0.0162447	-0.204234	0	0.130774	0.227388	0.148631	0.132108	0.14961	0.104242	0.179578	0.11676	0.274783
PTGR1	PTGR1_HUMAN	Prostaglandin reductase 1	2	0	-0.00978674	0.0537866	-0.0234949	-0.0651875	-0.0303194	-0.149072	-0.0498645	-0.0956498	-0.0446592	-0.0303194	-0.139285	-0.103651	-0.0721549	0.0205283	0	0.0463205	0.207693	0.0499963	0.097453	0.036262	0.122741	0.0200308	0.029207	0.151356
PTOV1	PTOV1_HUMAN	Prostate tumor-overexpressed gene 1 protein	1	0	0.116445	0.321768	0.256928	-0.22329	-0.0826808	-0.0575255	-0.126434	-0.4175	-0.0997971	-0.0826808	-0.17397	-0.448202	-0.674428	0.123493	0	0	0	0	0	0	0	0	0	0
PSME1	PSME1_HUMAN	Proteasome activator complex subunit 1	2	-8.00857e-17	0.18184	-0.00817871	-0.0156251	-0.0202915	0.04729	0.11745	0.0161114	0.110803	0.0514839	0.04729	-0.0643897	0.0242901	0.126429	0.0717754	1.13258e-16	0.105075	0.00616107	0.196662	0.0749707	0.0221295	0.0901253	0.0588632	0.0492624	0.100261
PSME3	PSME3_HUMAN	Proteasome activator complex subunit 3	1	0	-0.101796	-0.0344291	0.0391894	-0.083435	-0.18278	-0.00644851	-0.110171	0.00853641	0.0532327	-0.18278	0.0953474	-0.0757421	-0.0306529	0.136668	0	0	0	0	0	0	0	0	0	0
POMP	POMP_HUMAN	Proteasome maturation protein	1	0	-0.063913	-0.0733219	-0.122798	-0.104347	-0.0707481	0.018405	-0.0117621	0.104948	0.110324	-0.0707481	0.082318	0.0615598	0.227746	0.214671	0	0	0	0	0	0	0	0	0	0
PSMA1	PSA1_HUMAN	Proteasome subunit alpha type-1	3	0	0.0344238	0.0736587	0.0133408	-0.0222611	-0.126572	-0.0388342	0.0392184	-0.0477323	0.0126012	-0.126572	-0.073258	-0.0344403	-0.0610731	0.0348623	0	0.0826523	0.125889	0.07997	0.0843118	0.0442834	0.0560961	0.040954	0.134401	0.0455825
PSMA2	PSA2_HUMAN	Proteasome subunit alpha type-2	1	0	-0.268008	-0.3806	-0.30405	-0.287308	-0.20681	-0.247997	-0.336676	-0.29478	-0.37937	-0.20681	0.0200115	0.0439247	0.00927049	-0.0920611	0	0	0	0	0	0	0	0	0	0
PSMA3	PSA3_HUMAN	Proteasome subunit alpha type-3	2	0	-0.0345277	0.059532	0.0240115	0.00491933	-0.155395	-0.03589	-0.0636305	0.0981944	-0.0995761	-0.155395	-0.00136226	-0.123162	0.074183	-0.104495	0	0.0580677	0.0807721	0.0232535	0.0582538	0.0428592	0.16237	0.063201	0.100833	0.0458326
PSMA4	PSA4_HUMAN	Proteasome subunit alpha type-4	2	0	0.0773783	0.156438	0.195949	0.126651	-0.0584531	0.0972856	0.0448762	0.0982992	0.0897073	-0.0584531	0.0199073	-0.111562	-0.09765	-0.0369436	0	0.130772	0.119454	0.227344	0.177744	0.2607	0.0819614	0.154816	0.321447	0.227213
PSMA5	PSA5_HUMAN	Proteasome subunit alpha type-5	1	0	0.140336	0.0789968	0.681681	0.567023	0.221177	0.118622	-0.00914123	0.133787	-0.0244148	0.221177	-0.021714	-0.088138	-0.547894	-0.591438	0	0	0	0	0	0	0	0	0	0
PSMA6	PSA6_HUMAN	Proteasome subunit alpha type-6	2	0	0.176281	0.102061	0.0362944	0.0916439	0.0634942	0.135229	0.144471	0.0729475	0.142811	0.0634942	-0.0410523	0.0424097	0.0366531	0.0511668	0	0.036403	0.0878825	0.19482	0.100839	0.000783668	0.0767367	0.0430233	0.0553711	0.0158313
PSMA7	PSA7_HUMAN	Proteasome subunit alpha type-7	3	0	0.0141069	0.0432734	-0.013131	0.0459033	-0.0217962	-0.023164	-0.0653409	-0.0852308	-0.0378212	-0.0217962	-0.0372709	-0.108614	-0.0720998	-0.0837245	0	0.142681	0.0704237	0.096044	0.0859382	0.220131	0.0214309	0.0874964	0.203229	0.0923713
PSMB1	PSB1_HUMAN	Proteasome subunit beta type-1	3	0	0.00364391	-0.0313477	0.0399987	0.0143245	0.0136958	-0.110747	-0.135127	-0.0941364	-0.106292	0.0136958	-0.114391	-0.103779	-0.134135	-0.120616	0	0.0159389	0.0173653	0.0774662	0.0779955	0.0728648	0.116603	0.0962431	0.0907536	0.11398
PSMB3	PSB3_HUMAN	Proteasome subunit beta type-3	3	-5.33904e-17	-0.0757455	-0.174716	0.00705787	0.0238743	-0.0218502	-0.110614	-0.161409	-0.201823	-0.158092	-0.0218502	-0.0348687	0.0133068	-0.208881	-0.181966	9.2475e-17	0.123328	0.156207	0.321743	0.175721	0.171815	0.143928	0.208596	0.184926	0.133758
PSMB4	PSB4_HUMAN	Proteasome subunit beta type-4	3	-5.33904e-17	0.0543304	-0.0476717	0.101804	0.104369	0.115184	0.0725419	0.0374632	-0.0137814	0.0400863	0.115184	0.0182115	0.0851349	-0.115585	-0.0642824	9.2475e-17	0.0411187	0.0796956	0.0595818	0.0626106	0.0594356	0.0997025	0.119328	0.111549	0.0922314
PSMB5	PSB5_HUMAN	Proteasome subunit beta type-5	1	0	-0.164107	-0.0621444	0.006088	-0.136444	0.0181328	-0.130766	-0.2299	-0.164154	-0.0446179	0.0181328	0.0333414	-0.167756	-0.170242	0.0918266	0	0	0	0	0	0	0	0	0	0
PSMB6	PSB6_HUMAN	Proteasome subunit beta type-6	3	-1.06781e-16	-0.38997	-0.36317	-0.389067	-0.449887	-0.579597	-0.565931	-0.590836	-0.554068	-0.614382	-0.579597	-0.175961	-0.227666	-0.165001	-0.164494	9.2475e-17	0.950287	0.674408	0.89182	0.845753	0.808515	0.855528	0.909899	0.886617	0.928518
PSMB7	PSB7_HUMAN	Proteasome subunit beta type-7	2	0	-0.0300741	0.0291136	-0.0665762	0.0321607	-0.0384309	-0.1381	-0.201393	0.0382725	-0.0348513	-0.0384309	-0.108026	-0.230507	0.104849	-0.0670119	0	0.179628	0.133374	0.217092	0.0120227	0.194143	0.100446	0.104688	0.0773232	0.0638548
AHNAK2	AHNK2_HUMAN	Protein AHNAK2	2	0	0.0929518	0.0441064	0.109214	0.0991507	0.180755	0.0557815	0.030012	0.00344696	-0.0711763	0.180755	-0.0371703	-0.0140944	-0.105767	-0.170327	0	0.0526287	0.234231	0.121918	0.117636	0.106583	0.0334963	0.118001	0.0586736	0.0259053
PRMT1	ANM1_HUMAN	Protein arginine N-methyltransferase 1	1	0	-0.232255	-0.316859	-0.237935	-0.0869215	-0.244852	-0.188597	-0.189286	-0.281587	-0.292047	-0.244852	0.0436573	0.127573	-0.0436519	-0.205125	0	0	0	0	0	0	0	0	0	0
PRMT5	ANM5_HUMAN	Protein arginine N-methyltransferase 5	2	-8.00857e-17	-0.0466644	-0.0701964	-0.0662507	-0.140794	-0.0888402	-0.0717876	-0.12551	-0.073598	-0.103936	-0.0888402	-0.0251232	-0.0553134	-0.00734729	0.0368574	1.13258e-16	0.145892	0.048788	0.0377567	0.17406	0.134636	0.114106	0.176878	0.254949	0.15212
BTG1	BTG1_HUMAN	Protein BTG1	2	0	0.00421368	-0.048232	0.0747229	0.150366	-0.0968884	-0.23815	-0.148235	-0.164315	-0.0746123	-0.0968884	-0.242364	-0.100003	-0.239038	-0.224979	0	0.114008	0.140754	0.0513165	0.176607	0.133082	0.223156	0.0956964	0.0365843	0.213028
CASC5	CASC5_HUMAN	Protein CASC5	3	0	0.0011681	-0.114221	0.114767	-0.104754	0.0575653	-0.0614595	-0.00148988	-0.0062181	-0.115974	0.0575653	-0.0626276	0.112731	-0.120985	-0.0112199	0	0.147549	0.240043	0.301666	0.147054	0.265085	0.200013	0.121738	0.219832	0.256262
ETS2	ETS2_HUMAN	Protein C-ets-2	3	-5.33904e-17	0.0352146	-0.0467965	0.0661317	-0.0097316	0.0876989	0.142393	0.13165	0.133617	0.108871	0.0876989	0.107178	0.178447	0.0674852	0.118603	9.2475e-17	0.0788112	0.0607283	0.0542891	0.0259039	0.170841	0.111671	0.218774	0.147623	0.201155
COBL	COBL_HUMAN	Protein cordon-bleu	2	0	-0.0370691	-0.0064033	-0.104255	-0.0675048	-0.0839675	-0.137705	-0.144714	-0.0415664	-0.228654	-0.0839675	-0.100636	-0.138311	0.0626884	-0.161149	0	0.0488806	0.205017	0.127111	0.168581	0.149825	0.16773	0.256806	0.287928	0.240981
CYR61	CYR61_HUMAN	Protein CYR61	3	0	0.101735	-0.352246	-0.476601	-0.741405	0.0454927	0.923054	1.22508	0.743442	0.285073	0.0454927	0.821318	1.57733	1.22004	1.02648	0	0.157687	0.294223	0.277527	0.351517	0.31227	0.332517	0.372682	0.451016	0.270188
DEK	DEK_HUMAN	Protein DEK	3	0	0.00111534	0.0348425	0.01902	0.0845595	-0.0844675	-0.0355321	-0.0704016	0.0260756	-0.160671	-0.0844675	-0.0366474	-0.105244	0.00705562	-0.24523	0	0.075216	0.0521418	0.184463	0.0581387	0.135839	0.123758	0.180282	0.049241	0.126722
DIAPH1	DIAP1_HUMAN	Protein diaphanous homolog 1	2	0	0.0329688	-0.00187245	-0.0345457	0.0201345	0.0589186	-0.0378667	-0.0217465	0.0162384	0.0244435	0.0589186	-0.0708356	-0.0198741	0.0507841	0.00430901	0	0.0519499	0.0440036	0.0359389	0.0211972	0.139545	0.0172043	0.00699306	0.0149769	0.0452816
P4HB	PDIA1_HUMAN	Protein disulfide-isomerase	3	-1.60171e-16	0.0637221	0.0223631	-0.0346391	-0.000960649	-0.00196314	0.0379127	-0.0308046	-0.11013	-0.0884298	-0.00196314	-0.0258094	-0.0531677	-0.0754906	-0.0874691	3.01923e-32	0.0958977	0.151183	0.0606252	0.101886	0.212847	0.119522	0.135202	0.0421854	0.249877
PDIA3	PDIA3_HUMAN	Protein disulfide-isomerase A3	3	0	0.0314109	-0.0224	-0.0101186	0.0317146	-0.05276	0.00171972	-0.0444363	-0.0548274	0.0230822	-0.05276	-0.0296912	-0.0220363	-0.0447088	-0.0086324	0	0.0452553	0.0211193	0.0139909	0.0319754	0.0274995	0.0444919	0.0953312	0.02617	0.069116
PDIA4	PDIA4_HUMAN	Protein disulfide-isomerase A4	3	0	-0.0415027	0.156754	-0.0482414	0.0267071	-0.1416	0.0999174	-0.0457801	0.0106988	-0.0941731	-0.1416	0.14142	-0.202534	0.0589402	-0.12088	0	0.10639	0.440945	0.114152	0.146083	0.144155	0.041028	0.0225295	0.0488733	0.158392
PDIA6	PDIA6_HUMAN	Protein disulfide-isomerase A6	3	-5.33904e-17	-0.0175313	0.0227652	0.122199	0.00911318	0.0123695	0.0108911	-0.0570708	-0.0311573	-0.0114662	0.0123695	0.0284224	-0.079836	-0.153356	-0.0205793	9.2475e-17	0.131261	0.116583	0.182161	0.0885989	0.104905	0.0136784	0.0436313	0.13105	0.10453
PARK7	PARK7_HUMAN	Protein DJ-1	3	0	0.132078	0.280303	-0.00551422	0.108067	-0.00638957	0.0654683	0.0473327	0.126898	0.0841591	-0.00638957	-0.0666096	-0.23297	0.132412	-0.0239079	0	0.113634	0.251838	0.188666	0.135476	0.180173	0.137213	0.0928686	0.101609	0.147722
ECT2	ECT2_HUMAN	Protein ECT2	3	0	0.108753	0.244686	0.109241	0.191004	0.0124271	-0.016456	0.0119503	0.0264613	0.102509	0.0124271	-0.125209	-0.232736	-0.0827801	-0.0884955	0	0.0847398	0.376196	0.100016	0.10651	0.107086	0.103832	0.122656	0.102375	0.288924
EFR3A	EFR3A_HUMAN	Protein EFR3 homolog A	1	-1.60171e-16	0.0396642	-0.0377343	0.00275043	0.109381	0.181906	-0.0304692	-0.0899752	0.11414	-0.0473633	0.181906	-0.0701334	-0.0522409	0.11139	-0.156744	0	0	0	0	0	0	0	0	0	0
AHCTF1	ELYS_HUMAN	Protein ELYS	1	0	0.0505042	-0.0870623	-0.0740823	0.0419962	-0.0516895	0.0713352	0.108388	0.0469	0.0364212	-0.0516895	0.0208309	0.19545	0.120982	-0.00557497	0	0	0	0	0	0	0	0	0	0
FAM102B	F102B_HUMAN	Protein FAM102B	1	0	0.0801091	-0.0127719	0.0321032	-0.192025	-0.118966	-0.315527	-0.432736	-0.380338	-0.132877	-0.118966	-0.395636	-0.419964	-0.412441	0.0591481	0	0	0	0	0	0	0	0	0	0
FAM111B	F111B_HUMAN	Protein FAM111B	2	0	-0.0779589	-0.115711	-0.0234913	0.00735268	0.133837	0.245991	0.28826	0.169914	0.161171	0.133837	0.32395	0.403971	0.193406	0.153818	0	0.0269151	0.0235655	0.0623609	0.082644	0.0699712	0.0684315	0.00935769	0.0293376	0.0132949
FAM115A	F115A_HUMAN	Protein FAM115A	1	0	-0.0182859	0.09353	0.203936	0.0244044	0.00980764	0.0904692	0.176929	0.183244	0.0932504	0.00980764	0.108755	0.0833985	-0.0206925	0.0688461	0	0	0	0	0	0	0	0	0	0
FAM127A	F127A_HUMAN	Protein FAM127A	1	0	0.169411	0.218562	0.220714	0.176664	0.14933	0.040891	-0.0684286	-0.0171136	0.225519	0.14933	-0.12852	-0.28699	-0.237827	0.0488552	0	0	0	0	0	0	0	0	0	0
FAM50A	FA50A_HUMAN	Protein FAM50A	2	0	-0.0143528	0.0522006	0.00309	-0.048785	0.00137824	-0.121683	-0.0860922	-0.0417779	-0.139013	0.00137824	-0.10733	-0.138293	-0.0448679	-0.0902284	0	0.096623	0.270668	0.116264	0.213561	0.00250508	0.0455919	0.198407	0.176209	0.173797
FAM83H	FA83H_HUMAN	Protein FAM83H	1	0	0.189766	0.264218	0.199308	0.176187	0.186265	0.0231521	0.0152131	0.0796396	0.130854	0.186265	-0.166614	-0.249005	-0.119668	-0.0453321	0	0	0	0	0	0	0	0	0	0
FAM98B	FA98B_HUMAN	Protein FAM98B	1	0	-0.273349	-0.415725	-0.283292	-0.355945	-0.173365	-0.230486	-0.177388	-0.274985	-0.333145	-0.173365	0.0428632	0.238337	0.00830653	0.0228008	0	0	0	0	0	0	0	0	0	0
FLII	FLII_HUMAN	Protein flightless-1 homolog	3	-5.33904e-17	0.0683379	0.114349	0.0667017	0.0686321	0.0572048	-0.0510713	0.01548	0.0492858	-0.0322475	0.0572048	-0.119409	-0.0988692	-0.0174159	-0.10088	9.2475e-17	0.0972219	0.0704912	0.0458905	0.0677222	0.126681	0.035156	0.0212859	0.0696466	0.0488736
LDOC1L	LDOCL_HUMAN	Protein LDOC1L	1	-1.60171e-16	-0.0127858	-0.181956	-0.0182948	-0.195733	0.0285275	-0.005384	-0.198584	0.0791601	-0.0979818	0.0285275	0.00740182	-0.0166286	0.0974549	0.0977516	0	0	0	0	0	0	0	0	0	0
LIN7C	LIN7C_HUMAN	Protein lin-7 homolog C	2	0	-0.0563771	-0.0719754	-0.0759296	0.0115225	-0.15756	0.0401345	-0.0178555	0.0322195	-0.0314118	-0.15756	0.0965116	0.0541198	0.108149	-0.0429344	0	0.114419	0.0700347	0.185806	0.0359616	0.127106	0.24182	0.268934	0.107743	0.118769
LSM14B	LS14B_HUMAN	Protein LSM14 homolog B	1	0	-0.0917278	0.033698	-0.021299	-0.053533	0.0021732	0.151095	0.146737	0.102904	0.0503222	0.0021732	0.242823	0.113039	0.124203	0.103855	0	0	0	0	0	0	0	0	0	0
OS9	OS9_HUMAN	Protein OS-9	1	0	-0.0783871	-0.0529706	-0.0865944	-0.0645465	-0.102121	-0.143599	-0.165841	-0.0515762	0.0416859	-0.102121	-0.0652123	-0.11287	0.0350182	0.106232	0	0	0	0	0	0	0	0	0	0
PATL1	PATL1_HUMAN	Protein PAT1 homolog 1	1	0	-0.109325	-0.0860003	-0.1055	-0.0554359	-0.066375	-0.23081	-0.227441	-0.00958812	-0.0199037	-0.066375	-0.121485	-0.141441	0.095912	0.0355322	0	0	0	0	0	0	0	0	0	0
PPP1R15B	PR15B_HUMAN	Protein phosphatase 1 regulatory subunit 15B	1	-1.60171e-16	0.0856945	0.0758844	-0.043377	-0.0753213	0.128486	0.0613254	0.0560721	0.202075	0.239631	0.128486	-0.0243692	-0.0198123	0.245452	0.314952	0	0	0	0	0	0	0	0	0	0
PPP1R3C	PPR3C_HUMAN	Protein phosphatase 1 regulatory subunit 3C	1	-1.60171e-16	-0.188495	-0.260713	-0.195914	-0.334477	-0.329658	-0.194714	-0.292932	-0.255142	-0.301934	-0.329658	-0.00621892	-0.0322194	-0.0592278	0.0325432	0	0	0	0	0	0	0	0	0	0
PPME1	PPME1_HUMAN	Protein phosphatase methylesterase 1	3	0	0.031417	-0.0646496	0.00415754	-0.0240984	-0.0623539	0.0380668	0.0723847	-0.0600263	-0.122341	-0.0623539	0.00664982	0.137034	-0.0641838	-0.0982425	0	0.0411572	0.0586665	0.0895431	0.0825591	0.233423	0.0673366	0.041571	0.0356226	0.0280785
PBRM1	PB1_HUMAN	Protein polybromo-1	1	-1.60171e-16	-0.00465567	-0.208861	-0.0389593	-0.212508	0.298303	-0.145896	-0.26572	-0.0468966	-0.201572	0.298303	-0.141241	-0.0568594	-0.00793726	0.0109364	0	0	0	0	0	0	0	0	0	0
PRRC1	PRRC1_HUMAN	Protein PRRC1	1	-1.60171e-16	0.0124997	0.023909	0.311567	0.080949	0.106371	-0.00154422	0.101148	0.0331698	0.111717	0.106371	-0.0140439	0.0772395	-0.278397	0.0307677	0	0	0	0	0	0	0	0	0	0
PRRC2B	PRC2B_HUMAN	Protein PRRC2B	2	-8.00857e-17	-0.137161	-0.0385173	0.0137007	-0.0612413	-0.0779529	0.12982	-0.0339512	0.0554363	-0.0759101	-0.0779529	0.266981	0.00456609	0.0417356	-0.0146688	1.13258e-16	0.110447	0.0711615	0.0965829	0.00767532	0.137957	0.0482206	0.0333343	0.034581	0.112639
PRRC2C	PRC2C_HUMAN	Protein PRRC2C	2	0	0.00642162	0.047872	0.0631842	0.0662713	0.132298	-0.134298	-0.16634	-0.126712	-0.0507578	0.132298	-0.14072	-0.214212	-0.189897	-0.117029	0	0.0757566	0.0912145	0.116163	0.0580807	0.265015	0.0367889	0.000959769	0.144169	0.172377
QIL1	QIL1_HUMAN	Protein QIL1	1	0	0.111173	0.0647485	-0.121346	-0.0716447	-0.0317765	-0.003551	-0.0139943	0.0882506	0.000186942	-0.0317765	-0.114724	-0.0787427	0.209597	0.0718316	0	0	0	0	0	0	0	0	0	0
QKI	QKI_HUMAN	Protein quaking	2	0	-0.156471	-0.160884	-0.0441606	-0.151	-0.0945596	-0.0775433	-0.0769128	-0.217893	-0.241764	-0.0945596	0.0789279	0.0839716	-0.173732	-0.0907635	0	0.327579	0.146956	0.0689112	0.103636	0.26657	0.0875581	0.118455	0.211086	0.0541548
RCC2	RCC2_HUMAN	Protein RCC2	3	0	-0.357849	-0.39418	-0.292181	-0.372539	-0.319332	-0.426462	-0.40729	-0.490882	-0.455652	-0.319332	-0.0686134	-0.01311	-0.198701	-0.083113	0	0.697067	0.795284	0.738903	0.723027	0.584545	0.71955	0.554675	0.729596	0.701289
IK	RED_HUMAN	Protein Red	3	-5.33904e-17	-0.0548416	-0.0855933	-0.0247474	0.0280742	0.0817684	0.0244426	-0.0161773	0.0375838	0.081838	0.0817684	0.0792841	0.069416	0.0623312	0.0537638	9.2475e-17	0.0926292	0.0790236	0.0963998	0.118556	0.044692	0.0888134	0.104508	0.114672	0.129945
PRC1	PRC1_HUMAN	Protein regulator of cytokinesis 1	2	0	-0.00882104	0.148303	0.0177841	0.0324281	0.12479	0.0425034	0.0373269	0.142555	0.0183828	0.12479	0.0513244	-0.110976	0.124771	-0.0140452	0	0.0664576	0.064098	0.0956991	0.217646	0.168866	0.0431045	0.0455243	0.0125718	0.0328878
PDCD11	RRP5_HUMAN	Protein RRP5 homolog	1	0	-0.132114	-0.309128	-0.325924	-0.232012	-0.215851	-0.145213	-0.136257	-0.126724	-0.343546	-0.215851	-0.0130983	0.172871	0.199199	-0.111534	0	0	0	0	0	0	0	0	0	0
RTFDC1	RTF2_HUMAN	Protein RTF2 homolog	2	0	-0.114004	-0.141011	0.107912	-0.0898391	-0.125631	-0.080812	-0.0831772	-0.000804645	-0.00955239	-0.125631	0.0331922	0.0578343	-0.108717	0.0802867	0	0.0177632	0.060494	0.129606	0.0424404	0.0931273	0.0139575	0.0751513	0.0756997	0.0992489
S100A11	S10AB_HUMAN	Protein S100-A11	2	0	-0.0398704	0.0733567	0.0531323	0.00957814	-0.131697	0.11288	0.19052	0.103834	0.0957133	-0.131697	0.152751	0.117163	0.0507012	0.0861352	0	0.118212	0.0144412	0.0408408	0.068602	0.212925	0.0135727	0.0460669	0.152232	0.0120417
S100A4	S10A4_HUMAN	Protein S100-A4	3	0	-0.0393249	0.0111408	0.0350533	-0.0380868	-0.128487	-0.0525191	-0.0535508	0.0119207	-0.0474793	-0.128487	-0.0131942	-0.0646916	-0.0231326	-0.0093926	0	0.0987495	0.142983	0.109857	0.161103	0.111052	0.211657	0.121838	0.240806	0.163228
S100A6	S10A6_HUMAN	Protein S100-A6	1	0	-0.0710007	0.0269865	0.0243188	0.094878	0.176916	0.139886	0.279175	-0.0478878	-0.0269884	0.176916	0.210886	0.252188	-0.0722066	-0.121866	0	0	0	0	0	0	0	0	0	0
SCAF11	SCAFB_HUMAN	Protein SCAF11	1	0	0.0735109	0.124646	0.0102079	0.0520899	0.149395	0.016675	0.0195996	0.0211126	0.0324091	0.149395	-0.0568359	-0.105047	0.0109047	-0.0196808	0	0	0	0	0	0	0	0	0	0
SCO1	SCO1_HUMAN	Protein SCO1 homolog, mitochondrial	1	0	0.0455742	0.0757614	-0.105962	0.0589736	0.0811017	-0.131648	-0.0290923	0.0195663	-0.128908	0.0811017	-0.177222	-0.104854	0.125529	-0.187882	0	0	0	0	0	0	0	0	0	0
SDAD1	SDA1_HUMAN	Protein SDA1 homolog	1	0	0.163707	0.0993905	-0.0710163	-0.425658	0.279688	-0.42147	-0.149061	-0.241945	-0.203126	0.279688	-0.585177	-0.248452	-0.170928	0.222532	0	0	0	0	0	0	0	0	0	0
ECD	SGT1_HUMAN	Protein SGT1	2	0	-0.352069	-0.0869758	-0.161554	-0.0756082	-0.127529	-0.0200774	-0.171151	-0.129012	-0.0628293	-0.127529	0.331991	-0.0841755	0.0325416	0.012779	0	0.42494	0.204343	0.219273	0.349316	0.221804	0.125238	0.245046	0.549664	0.267032
SON	SON_HUMAN	Protein SON	2	-8.00857e-17	-0.0253252	0.093085	-0.0475102	0.0611407	-0.0866637	0.128266	0.000132236	0.0801293	-0.0936727	-0.0866637	0.153591	-0.0929528	0.12764	-0.154813	1.13258e-16	0.162519	0.292929	0.0123311	0.191925	0.0567695	0.135884	0.189047	0.184187	0.0438319
SPDL1	SPDLY_HUMAN	Protein Spindly	1	0	-0.339352	-0.0986252	0.00500772	-0.102926	-0.211844	-0.232019	-0.154408	-0.126641	-0.168361	-0.211844	0.107333	-0.055783	-0.131649	-0.0654346	0	0	0	0	0	0	0	0	0	0
SBNO1	SBNO1_HUMAN	Protein strawberry notch homolog 1	1	-1.60171e-16	-0.14784	0.0427295	-0.0148517	-0.298075	0.0140253	-0.0939919	0.030411	-0.225581	-0.0866224	0.0140253	0.0538485	-0.0123185	-0.21073	0.211452	0	0	0	0	0	0	0	0	0	0
TFG	TFG_HUMAN	Protein TFG	3	0	0.0389069	-0.102886	0.158112	-0.0297474	0.0331333	-0.0264087	-0.064848	-0.0256709	-0.143044	0.0331333	-0.0653157	0.038038	-0.183783	-0.113297	0	0.0326582	0.201396	0.382152	0.144583	0.101857	0.053396	0.0847522	0.0884325	0.107643
TOB1	TOB1_HUMAN	Protein Tob1	2	-8.00857e-17	-0.139699	-0.20173	-0.225477	0.0192855	0.0400356	0.108928	0.160115	-0.0437245	-0.154861	0.0400356	0.248627	0.361845	0.181752	-0.174147	1.13258e-16	0.351258	0.339756	0.146653	0.0811706	0.0212946	0.244774	0.0398611	0.0504776	0.161584
SEC16A	SC16A_HUMAN	Protein transport protein Sec16A	3	0	-0.0539467	0.0158662	-0.0417999	-0.0284701	0.104732	-0.0909479	-0.0596132	-0.000800332	0.0474684	0.104732	-0.0370012	-0.0754795	0.0409996	0.0759385	0	0.0482408	0.0115897	0.0471957	0.121282	0.10345	0.12931	0.031198	0.239785	0.0621675
SEC23A	SC23A_HUMAN	Protein transport protein Sec23A	3	-5.33904e-17	-0.0135789	-0.0497782	0.0402008	-0.047502	0.0291726	-0.0644985	-0.0579383	-0.0931872	-0.0526374	0.0291726	-0.0509196	-0.00816012	-0.133388	-0.00513546	9.2475e-17	0.148305	0.195818	0.162286	0.179508	0.179952	0.0886772	0.077296	0.164197	0.180615
SEC24A	SC24A_HUMAN	Protein transport protein Sec24A	1	0	0.208916	0.0306404	0.065066	-0.0742333	-0.0279162	-0.114928	-0.305496	-0.258767	-0.107927	-0.0279162	-0.323844	-0.336137	-0.323833	-0.0336938	0	0	0	0	0	0	0	0	0	0
SEC24C	SC24C_HUMAN	Protein transport protein Sec24C	3	0	0.0250754	0.0133307	-0.00113735	-0.0591416	0.0153659	-0.12733	-0.0857234	-0.113461	-0.0545276	0.0153659	-0.152405	-0.0990541	-0.112323	0.004614	0	0.144011	0.0453574	0.199991	0.161608	0.0907646	0.152596	0.168058	0.0623934	0.0769832
SEC31A	SC31A_HUMAN	Protein transport protein Sec31A	3	0	0.0380859	-0.000142156	-0.060586	0.0454754	-0.0830684	-0.161944	-0.134305	-0.0680277	-0.080328	-0.0830684	-0.20003	-0.134163	-0.00744167	-0.125803	0	0.0274445	0.129311	0.163075	0.0416356	0.233604	0.189831	0.152655	0.142292	0.162842
SEC61B	SC61B_HUMAN	Protein transport protein Sec61 subunit beta	3	0	0.0966213	0.116006	0.149874	0.148698	0.0489367	0.0707574	0.0398347	-0.0164756	0.144578	0.0489367	-0.025864	-0.0761713	-0.166349	-0.00412043	0	0.0837687	0.00697531	0.0700024	0.0612321	0.0756734	0.0291444	0.131234	0.183749	0.139104
PTP4A2	TP4A2_HUMAN	Protein tyrosine phosphatase type IVA 2	1	-1.60171e-16	-0.0331674	-0.0892954	-0.052068	-0.0365049	-0.33707	-0.536818	-0.471782	-0.497536	-0.169092	-0.33707	-0.503651	-0.382487	-0.445468	-0.132587	0	0	0	0	0	0	0	0	0	0
UNC45A	UN45A_HUMAN	Protein unc-45 homolog A	1	-1.60171e-16	0.0522138	0.063784	0.0504514	0.0406483	0.0917729	-0.0925128	-0.124706	-0.0348906	-0.0788661	0.0917729	-0.144727	-0.18849	-0.085342	-0.119514	0	0	0	0	0	0	0	0	0	0
KIAA1429	VIR_HUMAN	Protein virilizer homolog	2	0	0.236076	-0.0285949	0.0592149	-0.15264	0.0486784	0.0999341	-0.0769095	0.0874221	-0.102885	0.0486784	-0.136142	-0.0483146	0.0282072	0.0497555	0	0.264001	0.0624885	0.546512	0.0732807	0.264418	0.251885	0.346725	0.295719	0.241159
VPRBP	VPRBP_HUMAN	Protein VPRBP	1	0	-0.566458	-0.644198	-0.484465	-0.516992	-0.377498	-0.370646	-0.217409	-0.354758	-0.296809	-0.377498	0.195812	0.426789	0.129707	0.220183	0	0	0	0	0	0	0	0	0	0
WNT5A	WNT5A_HUMAN	Protein Wnt-5a	1	0	-0.0584428	-0.0239639	-0.04224	0.192302	0.149721	0.0155665	-0.119433	-0.14287	0.00331683	0.149721	0.0740093	-0.0954689	-0.10063	-0.188985	0	0	0	0	0	0	0	0	0	0
WNT5B	WNT5B_HUMAN	Protein Wnt-5b	1	0	-1.66205	-0.121841	0.0232867	0.184887	0.0564366	0.213261	0.393287	0.276023	0.213153	0.0564366	1.87531	0.515127	0.252736	0.0282654	0	0	0	0	0	0	0	0	0	0
YIF1A	YIF1A_HUMAN	Protein YIF1A	2	0	0.251563	0.153946	0.280731	0.0475929	0.202244	-0.0395428	-0.012905	-0.188609	0.104588	0.202244	-0.291106	-0.166851	-0.469341	0.0569953	0	0.248839	0.169538	0.21972	0.120246	0.0963345	0.153893	0.135247	0.0605511	0.150932
TGM2	TGM2_HUMAN	Protein-glutamine gamma-glutamyltransferase 2	2	0	-0.142403	0.134747	-0.0735947	-0.0229795	-0.00946356	-0.145664	-0.17739	0.177929	-0.120708	-0.00946356	-0.00326046	-0.312137	0.251524	-0.0977287	0	0.020185	0.0928271	0.0198686	0.0924919	0.0273868	0.170321	0.0734143	0.281315	0.0954264
PCMT1	PIMT_HUMAN	Protein-L-isoaspartate(D-aspartate) O-methyltransferase	1	0	-0.0675314	-0.0210354	0.097293	0.0708689	0.00396337	-0.0476953	-0.0344599	0.0492494	-0.130648	0.00396337	0.0198362	-0.0134245	-0.0480436	-0.201517	0	0	0	0	0	0	0	0	0	0
KIAA0020	K0020_HUMAN	Pumilio domain-containing protein KIAA0020	2	0	-0.0649188	-0.183218	0.00199245	-0.0302584	-0.0339514	0.0674231	0.071967	-0.0249781	-0.115515	-0.0339514	0.132342	0.255185	-0.0269706	-0.0852562	0	0.0337984	0.0515727	0.194208	0.0911638	0.0598726	0.0074293	0.109212	0.015466	0.0316202
PNP	PNPH_HUMAN	Purine nucleoside phosphorylase	3	0	-0.0413232	-0.0727428	0.071837	-0.0191009	0.0218091	-0.0387156	-0.0321307	0.0177917	0.0507951	0.0218091	0.00260762	0.0406121	-0.0540452	0.069896	0	0.194244	0.0178866	0.0926409	0.161045	0.288176	0.0908782	0.047904	0.0379023	0.0241179
NPEPPS	PSA_HUMAN	Puromycin-sensitive aminopeptidase	2	0	-0.0927499	-0.0937215	-0.178994	-0.172129	-0.0224859	-0.121658	-0.123598	-0.160875	-0.215877	-0.0224859	-0.0289078	-0.029876	0.0181195	-0.0437487	0	0.264072	0.341283	0.272092	0.220212	0.144437	0.164988	0.0616292	0.212673	0.166693
AHCYL1	SAHH2_HUMAN	Putative adenosylhomocysteinase 2	2	0	0.0715475	0.162291	0.114154	0.102776	0.0670265	0.0874354	0.0823519	0.0533434	0.029129	0.0670265	0.015888	-0.0799389	-0.0608104	-0.0736473	0	0.0326892	0.063925	0.0269232	0.104187	0.0385913	0.101555	0.061943	0.000726073	0.0213146
DHX30	DHX30_HUMAN	Putative ATP-dependent RNA helicase DHX30	2	-8.00857e-17	0.000309114	-0.0579263	0.0222514	0.0392097	0.0301015	-0.0296892	0.0231012	-0.0469004	-0.0317487	0.0301015	-0.0299983	0.0810275	-0.0691518	-0.0709584	1.13258e-16	0.0841732	0.0369136	0.0226791	0.000425456	0.050156	0.0311181	0.0104913	0.035209	0.0124997
POTEKP	ACTBM_HUMAN	Putative beta-actin-like protein 3	2	0	-0.0743257	-0.0887505	-0.14051	-0.199302	0.12194	-0.292026	-0.193254	-0.220241	-0.0938735	0.12194	-0.2177	-0.104503	-0.0797309	0.105429	0	0.169203	0.0708133	0.11724	0.0345653	0.0604037	0.179606	0.0146957	0.158046	0.0770105
CHCHD2P9	CHCH9_HUMAN	Putative coiled-coil-helix-coiled-coil-helix domain-containing protein CHCHD2P9, mitochondrial	1	0	-0.0180115	0.187823	0.166582	0.245242	0.126454	0.0219834	0.190668	0.501034	-0.0244504	0.126454	0.0399949	0.00284512	0.334451	-0.269692	0	0	0	0	0	0	0	0	0	0
NIF3L1	GTPC1_HUMAN	Putative GTP cyclohydrolase 1 type 2 NIF3L1	1	0	-0.0616076	0.0137441	-0.0536511	0.046336	0.127023	0.0129113	-0.114965	0.0620562	-0.00475886	0.127023	0.0745189	-0.12871	0.115707	-0.0510948	0	0	0	0	0	0	0	0	0	0
HSP90AB3P	H90B3_HUMAN	Putative heat shock protein HSP 90-beta-3	1	0	0.133498	0.145425	0.0778698	0.0458669	-0.0713099	0.0202128	-0.0340398	0.116759	0.129602	-0.0713099	-0.113286	-0.179465	0.0388889	0.0837346	0	0	0	0	0	0	0	0	0	0
MOV10	MOV10_HUMAN	Putative helicase MOV-10	1	0	0.0189353	0.0509209	0.00182031	-0.0201594	0.0376616	-0.0759396	-0.146614	-0.0949742	0.0403877	0.0376616	-0.0948749	-0.197535	-0.0967945	0.0605471	0	0	0	0	0	0	0	0	0	0
NACAP1	NACP1_HUMAN	Putative nascent polypeptide-associated complex subunit alpha-like protein	1	0	0.0163885	-0.129539	-0.100553	-0.19148	-0.0828748	0.141416	0.249827	0.302966	0.385836	-0.0828748	0.125028	0.379366	0.403519	0.577316	0	0	0	0	0	0	0	0	0	0
ASXL1	ASXL1_HUMAN	Putative Polycomb group protein ASXL1	1	0	0.00627972	-0.193867	-0.0804398	-0.105984	0.0596302	-0.189177	-0.197336	-0.202589	-0.10868	0.0596302	-0.195457	-0.00346869	-0.122149	-0.0026953	0	0	0	0	0	0	0	0	0	0
DHX15	DHX15_HUMAN	Putative pre-mRNA-splicing factor ATP-dependent RNA helicase DHX15	3	0	-0.0629195	-0.0498591	-0.104191	-0.051462	0.0443953	-0.0234381	0.00847666	0.0490119	-0.0330863	0.0443953	0.0394814	0.0583358	0.153202	0.0183757	0	0.074853	0.027463	0.0583678	0.0742823	0.0448851	0.0732175	0.115168	0.158151	0.109582
PDXDC2P	PDXD2_HUMAN	Putative pyridoxal-dependent decarboxylase domain-containing protein 2	1	0	0.243357	-0.0102489	0.169796	-0.0293999	0.044001	-0.201915	-0.195273	-0.164554	-0.21892	0.044001	-0.445272	-0.185024	-0.33435	-0.18952	0	0	0	0	0	0	0	0	0	0
NOP2	NOP2_HUMAN	Putative ribosomal RNA methyltransferase NOP2	3	-5.33904e-17	0.100992	0.0615752	0.07953	0.0273131	0.166136	-0.00277702	-0.00927147	-0.0266149	0.0156611	0.166136	-0.103769	-0.0708467	-0.106145	-0.011652	9.2475e-17	0.0680295	0.0515644	0.0553956	0.069618	0.0274693	0.0963353	0.0464532	0.0935971	0.181656
LUC7L2	LC7L2_HUMAN	Putative RNA-binding protein Luc7-like 2	2	0	0.0455063	-0.168597	-0.0622186	-0.0413271	-0.0562452	-0.027747	-0.159546	-0.145134	-0.0742067	-0.0562452	-0.0732533	0.00905141	-0.0829152	-0.0328795	0	0.193475	0.144986	0.240416	0.138285	0.0235882	0.0530737	0.14382	0.267248	0.0428173
PRKY	PRKY_HUMAN	Putative serine/threonine-protein kinase PRKY	1	0	0.0307075	0.0449784	-0.0104923	-0.107103	-0.0397707	-0.0259316	-0.0302461	0.0661542	0.0663968	-0.0397707	-0.0566391	-0.0752245	0.0766465	0.173499	0	0	0	0	0	0	0	0	0	0
PYCR1	P5CR1_HUMAN	Pyrroline-5-carboxylate reductase 1, mitochondrial	1	0	0.0112568	0.0955377	0.00342442	0.137487	-0.221376	0.0909244	-0.0322744	0.125362	0.160942	-0.221376	0.0796676	-0.127812	0.121938	0.0234553	0	0	0	0	0	0	0	0	0	0
PYCR2	P5CR2_HUMAN	Pyrroline-5-carboxylate reductase 2	1	0	0.163242	-0.157806	0.0143579	-0.0212927	-0.177557	-0.264775	-0.202653	-0.0692547	0.0189536	-0.177557	-0.428017	-0.0448465	-0.0836127	0.0402464	0	0	0	0	0	0	0	0	0	0
PC	PYC_HUMAN	Pyruvate carboxylase, mitochondrial	3	-5.33904e-17	-0.0482503	0.105982	-0.0867725	-0.0052196	0.0909731	-0.0061708	0.000611537	0.00245392	-0.0955898	0.0909731	0.0420795	-0.10537	0.0892264	-0.0903702	9.2475e-17	0.0842715	0.25929	0.0834375	0.107	0.200285	0.143702	0.152114	0.159771	0.193921
PDHA1	ODPA_HUMAN	Pyruvate dehydrogenase E1 component subunit alpha, somatic form, mitochondrial	3	-5.33904e-17	-0.108209	-0.122464	-0.0423433	0.0842198	-0.0690802	-0.0518551	-0.0112958	-0.0377625	0.0603258	-0.0690802	0.0563539	0.111168	0.00458077	-0.023894	9.2475e-17	0.0641464	0.0655742	0.187796	0.125702	0.130391	0.261366	0.148781	0.138396	0.18625
PDHB	ODPB_HUMAN	Pyruvate dehydrogenase E1 component subunit beta, mitochondrial	3	0	0.0157631	0.0154079	0.152871	0.0306264	0.0603403	0.062224	0.0726294	-0.0378063	-0.0108021	0.0603403	0.0464609	0.0572215	-0.190677	-0.0414284	0	0.0978137	0.077249	0.110459	0.151807	0.254765	0.0784728	0.0701409	0.0226806	0.0457167
PKM	KPYM_HUMAN	Pyruvate kinase PKM	3	-5.33904e-17	-0.0344417	-0.00661213	-0.0622344	0.00303225	0.00431214	-0.0400107	0.000569249	0.0258439	0.0143469	0.00431214	-0.00556907	0.00718138	0.0880783	0.0113146	9.2475e-17	0.089661	0.121539	0.15484	0.189272	0.141707	0.0777046	0.050358	0.0961888	0.115121
QTRTD1	QTRD1_HUMAN	Queuine tRNA-ribosyltransferase subunit QTRTD1	1	0	-0.115097	-0.112363	-0.00610616	-0.0738309	-0.146508	-0.120386	-0.182279	0.0530214	-0.158585	-0.146508	-0.00528843	-0.0699156	0.0591275	-0.0847536	0	0	0	0	0	0	0	0	0	0
CRYZ	QOR_HUMAN	Quinone oxidoreductase	1	0	-0.0785955	-0.0703981	-0.0221308	0.0865496	-0.0243398	-0.0590443	0.0462961	0.00232885	0.0169744	-0.0243398	0.0195512	0.116694	0.0244597	-0.0695752	0	0	0	0	0	0	0	0	0	0
GDI1	GDIA_HUMAN	Rab GDP dissociation inhibitor alpha	2	-8.00857e-17	-0.0509023	0.0591366	-0.0259968	0.0428656	-0.0715606	-0.0604685	0.0107352	0.0370608	0.0392445	-0.0715606	-0.00956616	-0.0484014	0.0630576	-0.00362111	1.13258e-16	0.011708	0.0427929	0.133778	0.134521	0.250111	0.148833	0.119035	0.166712	0.0175551
GDI2	GDIB_HUMAN	Rab GDP dissociation inhibitor beta	3	0	-0.0200399	-0.0330097	-0.090094	-0.0193196	-0.0653892	0.0533733	0.0881615	0.042319	0.0674551	-0.0653892	0.0734133	0.121171	0.132413	0.0867746	0	0.174404	0.31163	0.289545	0.198027	0.24577	0.262548	0.268792	0.200939	0.214823
RABGAP1	RBGP1_HUMAN	Rab GTPase-activating protein 1	1	0	0.017821	0.0488341	-0.0247145	-0.0262332	0.0511917	-0.0344881	-0.140189	-0.059003	-0.100293	0.0511917	-0.0523091	-0.189024	-0.0342885	-0.07406	0	0	0	0	0	0	0	0	0	0
RACGAP1	RGAP1_HUMAN	Rac GTPase-activating protein 1	2	0	-0.00463455	-0.0842817	-0.00148711	-0.00780111	0.0532953	0.0162047	0.00382252	-0.0718817	-0.0218494	0.0532953	0.0208392	0.0881042	-0.0703946	-0.0140483	0	0.000839291	0.00200837	0.0084206	0.0822316	0.0186302	0.023046	0.100643	0.098177	0.110398
RDX	RADI_HUMAN	Radixin	3	-5.33904e-17	0.0234683	-0.00961727	0.15652	0.0761337	0.129057	0.1599	0.150481	0.125113	0.0497884	0.129057	0.136432	0.160098	-0.0314069	-0.0263453	9.2475e-17	0.129955	0.0966296	0.265018	0.119652	0.118408	0.0731818	0.0671818	0.05022	0.129165
RANGAP1	RAGP1_HUMAN	Ran GTPase-activating protein 1	3	0	-0.0420549	-0.116484	-0.0928677	-0.0932997	-0.0758407	-0.119758	-0.101509	-0.15984	-0.165582	-0.0758407	-0.0777028	0.0149748	-0.0669719	-0.0722825	0	0.0902353	0.0920923	0.152801	0.128926	0.0935755	0.0274849	0.113221	0.121474	0.0845065
RANBP9	RANB9_HUMAN	Ran-binding protein 9	1	-1.60171e-16	0.0697186	0.0926765	0.0271617	-0.0848966	0.0720369	0.102308	-0.06004	-0.0883539	0.0319484	0.0720369	0.0325891	-0.152716	-0.115516	0.116845	0	0	0	0	0	0	0	0	0	0
RANBP1	RANG_HUMAN	Ran-specific GTPase-activating protein	2	-8.00857e-17	0.0731159	0.0577872	-0.0995509	-0.0121585	-0.0146671	-0.0841365	-0.0237773	-0.110376	-0.0416024	-0.0146671	-0.157252	-0.0815644	-0.0108255	-0.0294438	1.13258e-16	0.225864	0.294999	0.148408	0.0350989	0.0299394	0.305207	0.155782	0.0891622	0.245519
G3BP1	G3BP1_HUMAN	Ras GTPase-activating protein-binding protein 1	3	0	0.0290075	0.130874	0.0565514	0.0415825	0.202639	0.158807	0.18393	0.0805931	0.193962	0.202639	0.1298	0.0530558	0.0240417	0.152379	0	0.0616848	0.0614129	0.178706	0.123442	0.148216	0.0690772	0.115941	0.157442	0.0537352
G3BP2	G3BP2_HUMAN	Ras GTPase-activating protein-binding protein 2	1	0	0.0399153	0.0449775	0.118918	0.0490158	0.0166198	0.0247119	0.0139555	0.0638122	0.0560635	0.0166198	-0.0152035	-0.0310221	-0.0551054	0.00704774	0	0	0	0	0	0	0	0	0	0
IQGAP1	IQGA1_HUMAN	Ras GTPase-activating-like protein IQGAP1	3	0	0.0350024	-0.0125633	0.0569047	0.0288568	0.0105314	-0.010882	-0.0237076	-0.0559654	-0.0613319	0.0105314	-0.0458844	-0.0111443	-0.11287	-0.0901887	0	0.0309348	0.0233314	0.0919304	0.021181	0.0460059	0.0236971	0.0251518	0.0318382	0.0235064
IQGAP3	IQGA3_HUMAN	Ras GTPase-activating-like protein IQGAP3	1	0	0.190965	0.186312	0.424848	0.125841	0.798035	0.0273282	0.0251399	0.0510598	0.485272	0.798035	-0.163636	-0.161172	-0.373788	0.35943	0	0	0	0	0	0	0	0	0	0
RAC1	RAC1_HUMAN	Ras-related C3 botulinum toxin substrate 1	1	0	-0.0986167	-0.276979	-0.191024	-0.11861	0.0141024	-0.086319	-0.224515	-0.146472	-0.474407	0.0141024	0.0122976	0.0524634	0.0445524	-0.355798	0	0	0	0	0	0	0	0	0	0
RAC2	RAC2_HUMAN	Ras-related C3 botulinum toxin substrate 2	1	0	0.0842358	0.0838619	0.266823	0.0670899	0.120279	0.226395	0.176981	0.0929283	0.164907	0.120279	0.142159	0.0931187	-0.173894	0.097817	0	0	0	0	0	0	0	0	0	0
RRAGA	RRAGA_HUMAN	Ras-related GTP-binding protein A	3	0	-0.0423448	-0.0712784	0.016718	-0.0444196	-0.0216588	-0.0396663	-0.0590263	-0.150876	-0.102657	-0.0216588	0.00267856	0.0122521	-0.167594	-0.0582373	0	0.156682	0.1261	0.259627	0.168808	0.127946	0.211147	0.120857	0.128383	0.147079
RRAGB	RRAGB_HUMAN	Ras-related GTP-binding protein B	1	0	0.223348	-0.0236754	0.487875	0.12429	-0.0191785	0.250537	0.0438171	-0.120457	0.0944636	-0.0191785	0.0271892	0.0674924	-0.608332	-0.0298263	0	0	0	0	0	0	0	0	0	0
RAB10	RAB10_HUMAN	Ras-related protein Rab-10	3	0	-0.0479084	0.0506047	-0.0254091	0.0289192	-0.0813669	0.0100137	0.0139778	0.0340259	-0.00212441	-0.0813669	0.0579221	-0.0366269	0.0594349	-0.0310436	0	0.102344	0.186587	0.0796006	0.11328	0.1219	0.0512434	0.0806336	0.0167774	0.166347
RAB11A	RB11A_HUMAN	Ras-related protein Rab-11A	3	0	0.0314031	-0.00485556	0.0243155	0.0432639	-0.0125439	0.0657821	0.0587795	0.0779085	0.0463505	-0.0125439	0.034379	0.0636351	0.053593	0.00308662	0	0.0581194	0.107479	0.238934	0.204558	0.176901	0.0772815	0.114567	0.124482	0.222291
RAB14	RAB14_HUMAN	Ras-related protein Rab-14	3	-5.33904e-17	0.0304376	-0.00748981	0.0034178	0.0492278	-0.117966	0.0549301	-0.0542682	0.00814464	-0.0146634	-0.117966	0.0244924	-0.0467784	0.00472684	-0.0638912	9.2475e-17	0.0883675	0.044469	0.0895384	0.0476517	0.0300813	0.0786394	0.0695844	0.107155	0.0368273
RAB1A	RAB1A_HUMAN	Ras-related protein Rab-1A	3	-5.33904e-17	0.126065	0.151712	0.280385	0.167971	0.191198	0.0267943	-0.0420837	-0.123898	0.121247	0.191198	-0.0992705	-0.193796	-0.404283	-0.0467244	9.2475e-17	0.382312	0.487309	0.442143	0.445422	0.577986	0.11408	0.162766	0.0826752	0.345044
RAB2A	RAB2A_HUMAN	Ras-related protein Rab-2A	1	0	-0.222195	-0.118936	0.093856	-0.253147	-0.376065	-0.0276115	-0.0799023	-0.383964	-0.330505	-0.376065	0.194584	0.0390337	-0.47782	-0.0773577	0	0	0	0	0	0	0	0	0	0
RAB5A	RAB5A_HUMAN	Ras-related protein Rab-5A	2	0	-0.0338053	-0.00146008	0.0992675	-0.0395627	-0.149122	0.0205461	0.0141378	0.0260183	-0.0108573	-0.149122	0.0543514	0.0155979	-0.0732492	0.0287054	0	0.0456377	0.00248663	0.0997144	0.020706	0.199577	0.0643206	0.000537517	0.0850583	0.0991866
RAB5C	RAB5C_HUMAN	Ras-related protein Rab-5C	2	0	0.0230189	0.0494336	0.0804636	-0.00717198	-0.0949091	0.0192359	-0.029682	0.0790971	-0.02449	-0.0949091	-0.00378297	-0.0791156	-0.00136642	-0.017318	0	0.0317569	0.124051	0.031034	0.0236879	0.103167	0.0553799	0.0381615	0.0372345	0.0679175
RAB7A	RAB7A_HUMAN	Ras-related protein Rab-7a	3	0	0.00942517	0.0294659	0.0425602	0.0544898	-0.0545605	0.0419262	-0.0196436	0.0143668	0.0199236	-0.0545605	0.032501	-0.0491095	-0.0281934	-0.0345662	0	0.0311364	0.0363961	0.0795305	0.0242565	0.0382739	0.0576109	0.00461992	0.0420264	0.0394263
RAB8A	RAB8A_HUMAN	Ras-related protein Rab-8A	1	0	-0.0592169	0.0352243	-0.136692	-0.126444	-0.116251	0.134648	0.0438602	-0.0201598	0.0913729	-0.116251	0.193865	0.00863584	0.116532	0.217817	0	0	0	0	0	0	0	0	0	0
RALA	RALA_HUMAN	Ras-related protein Ral-A	2	0	-0.0929395	0.174323	-0.13567	0.0631267	-0.0880715	0.102104	-0.139851	0.000862059	-0.171512	-0.0880715	0.195044	-0.314174	0.136532	-0.234638	0	0.0656846	0.231743	0.14084	0.196022	0.0526493	0.164087	0.00560133	0.220417	0.160376
RAP1B	RAP1B_HUMAN	Ras-related protein Rap-1b	2	0	-0.112343	-0.0550636	-0.146833	-0.0437075	-0.168141	-0.128847	-0.0312411	-0.00212673	0.0639404	-0.168141	-0.0165034	0.0238224	0.144706	0.107648	0	0.142594	0.0790781	0.199219	0.289089	0.236539	0.0960104	0.135868	0.236291	0.100689
REEP5	REEP5_HUMAN	Receptor expression-enhancing protein 5	3	0	0.0958496	0.088486	0.0604769	0.12586	0.0235812	0.0331819	0.0502258	-0.0779733	0.0212289	0.0235812	-0.0626677	-0.0382602	-0.13845	-0.104632	0	0.166872	0.0844089	0.0588689	0.0892865	0.15723	0.134783	0.235741	0.150075	0.301325
PTPRF	PTPRF_HUMAN	Receptor-type tyrosine-protein phosphatase F	1	0	-0.0343421	0.0869274	-0.0905906	-0.0590875	-0.200026	-0.167569	-0.202362	-0.236312	-0.289587	-0.200026	-0.133227	-0.289289	-0.145722	-0.2305	0	0	0	0	0	0	0	0	0	0
PTPRS	PTPRS_HUMAN	Receptor-type tyrosine-protein phosphatase S	1	0	-0.226661	-0.118813	-0.133172	0.0941762	0.102696	0.0158608	-0.0300393	-0.334114	-0.07642	0.102696	0.242522	0.0887733	-0.200942	-0.170596	0	0	0	0	0	0	0	0	0	0
RPRD2	RPRD2_HUMAN	Regulation of nuclear pre-mRNA domain-containing protein 2	1	0	0.292138	0.377994	0.0185807	0.125278	0.21103	0.257563	0.397688	0.272363	-0.197041	0.21103	-0.0345757	0.0196938	0.253782	-0.322319	0	0	0	0	0	0	0	0	0	0
RCC1	RCC1_HUMAN	Regulator of chromosome condensation	3	0	-0.0507183	-0.0333899	-0.0409551	0.0679502	-0.0696061	0.0230148	-0.012105	0.016156	0.0306481	-0.0696061	0.073733	0.0212849	0.0571111	-0.037302	0	0.158781	0.152683	0.103464	0.141358	0.169395	0.158605	0.122903	0.174152	0.219509
UPF1	RENT1_HUMAN	Regulator of nonsense transcripts 1	2	-8.00857e-17	-0.0482034	0.0764248	-0.0398564	0.229463	-0.116228	0.121098	-0.146231	-0.267412	-0.0121884	-0.116228	0.169301	-0.222656	-0.227556	-0.241652	1.13258e-16	0.398545	0.462285	0.27622	0.122903	0.115874	0.208072	0.189302	0.30319	0.517638
PPP1R13L	IASPP_HUMAN	RelA-associated inhibitor	3	0	-0.0333575	-0.0640918	-0.0255372	-0.113122	-0.0328627	-0.140472	-0.0763226	-0.0366603	-0.179439	-0.0328627	-0.107115	-0.0122308	-0.0111232	-0.0663166	0	0.0994495	0.0609756	0.0528213	0.0783739	0.042052	0.0115902	0.141516	0.117428	0.0259114
RSF1	RSF1_HUMAN	Remodeling and spacing factor 1	1	0	0.0830835	0.0241873	0.0771362	-0.0485201	0.207008	0.157453	0.181907	0.140019	0.0107087	0.207008	0.07437	0.15772	0.0628827	0.0592288	0	0	0	0	0	0	0	0	0	0
ATP6AP2	RENR_HUMAN	Renin receptor	3	0	0.0867307	0.133417	0.113534	0.155379	0.041521	0.0755615	0.0735312	0.100272	0.103674	0.041521	-0.0111692	-0.0598855	-0.0132616	-0.0517044	0	0.0837509	0.0534971	0.13891	0.0512399	0.130945	0.14896	0.135321	0.10983	0.0903941
RFC1	RFC1_HUMAN	Replication factor C subunit 1	2	0	0.095073	0.0593053	0.0559449	0.0477806	0.134364	-0.0351045	-0.0356146	0.0388579	-0.133913	0.134364	-0.130177	-0.0949199	-0.0170869	-0.181694	0	0.202151	0.0332302	0.281609	0.009948	0.017517	0.271821	0.0305241	0.0195748	0.108256
RFC2	RFC2_HUMAN	Replication factor C subunit 2	1	0	-0.127692	-0.0751847	-0.0477858	0.0914319	0.0230491	0.0800016	-0.0131159	-0.102193	-0.161628	0.0230491	0.207693	0.0620687	-0.0544073	-0.25306	0	0	0	0	0	0	0	0	0	0
RFC3	RFC3_HUMAN	Replication factor C subunit 3	1	0	-0.0683287	0.270014	0.270025	0.232348	-0.158315	0.192623	0.138401	0.162126	0.353609	-0.158315	0.260952	-0.131613	-0.107899	0.121261	0	0	0	0	0	0	0	0	0	0
RPA3	RFA3_HUMAN	Replication protein A 14 kDa subunit	2	-8.00857e-17	-0.0855628	-0.106579	-0.0582219	-0.19281	-0.0286885	-0.102527	-0.127613	-0.237507	-0.232983	-0.0286885	-0.0169642	-0.0210344	-0.179285	-0.0401728	1.13258e-16	0.0614143	0.146982	0.202437	0.142775	0.297228	0.015493	0.0734955	0.0716855	0.159541
RPA1	RFA1_HUMAN	Replication protein A 70 kDa DNA-binding subunit	3	-5.33904e-17	-0.0106947	0.0582547	-0.0115731	0.0183228	-0.119451	-0.0424956	-0.0556717	0.0392664	-0.00475913	-0.119451	-0.0318009	-0.113926	0.0508396	-0.023082	9.2475e-17	0.0812502	0.1712	0.0944892	0.106798	0.0904505	0.0302367	0.0577215	0.114338	0.0938468
RTN4	RTN4_HUMAN	Reticulon-4	1	0	-0.0060911	0.0598437	-0.0201375	-0.138233	-0.442683	-0.17402	-0.28362	-0.14636	-0.0983811	-0.442683	-0.167929	-0.343464	-0.126222	0.0398517	0	0	0	0	0	0	0	0	0	0
ALDH1A2	AL1A2_HUMAN	Retinal dehydrogenase 2	1	0	-0.114062	-0.105133	-0.140205	-0.222964	0.033397	-0.0928218	-0.0590939	-0.0522022	-0.133228	0.033397	0.0212397	0.0460391	0.0880029	0.0897363	0	0	0	0	0	0	0	0	0	0
SCPEP1	RISC_HUMAN	Retinoid-inducible serine carboxypeptidase	1	0	-0.133068	-0.0504384	-0.138064	-0.109554	-0.119154	-0.20486	-0.235414	-0.0847336	-0.20605	-0.119154	-0.0717918	-0.184975	0.0533307	-0.0964957	0	0	0	0	0	0	0	0	0	0
RDH10	RDH10_HUMAN	Retinol dehydrogenase 10	1	0	-0.0197631	-0.0398771	0.0601851	0.148097	-0.0469272	-0.175209	-0.103191	-0.010776	-0.0629835	-0.0469272	-0.155446	-0.0633135	-0.0709611	-0.211081	0	0	0	0	0	0	0	0	0	0
RDH11	RDH11_HUMAN	Retinol dehydrogenase 11	1	0	-0.0520873	-0.2167	-0.0521758	0.163208	0.0599425	0.0722595	-0.0564318	-0.0856027	0.0175724	0.0599425	0.124347	0.160268	-0.0334269	-0.145636	0	0	0	0	0	0	0	0	0	0
PEG10	PEG10_HUMAN	Retrotransposon-derived protein PEG10	3	0	-0.066192	-0.0316901	-0.015142	-0.0332292	-0.0934664	-0.181313	-0.199879	-0.270711	-0.169344	-0.0934664	-0.115121	-0.168189	-0.255569	-0.136115	0	0.156947	0.0439507	0.215795	0.111179	0.145195	0.0862161	0.0739808	0.167927	0.0944734
ARHGDIA	GDIR1_HUMAN	Rho GDP-dissociation inhibitor 1	1	0	0.0384335	0.139062	-0.0588996	0.107958	-0.0545162	0.0652123	0.102419	0.115949	0.144999	-0.0545162	0.0267788	-0.0366425	0.174849	0.0370413	0	0	0	0	0	0	0	0	0	0
ARHGAP11A	RHGBA_HUMAN	Rho GTPase-activating protein 11A	2	-8.00857e-17	-0.0518043	-0.0802312	-0.0754573	-0.00959529	0.0636929	-0.107034	-0.087908	-0.092524	-0.122926	0.0636929	-0.0552295	-0.00767673	-0.0170667	-0.11333	1.13258e-16	0.0357237	0.0776525	0.116738	0.00975579	0.0975189	0.0476737	0.095868	0.0874801	0.103998
ARHGEF1	ARHG1_HUMAN	Rho guanine nucleotide exchange factor 1	1	0	-0.134201	-0.184837	-0.120946	-0.258127	-0.100529	-0.100078	-0.164513	-0.168624	-0.22168	-0.100529	0.0341232	0.0203241	-0.0476783	0.0364472	0	0	0	0	0	0	0	0	0	0
ROCK1	ROCK1_HUMAN	Rho-associated protein kinase 1	1	0	-0.0490197	-0.210182	-0.274869	-0.161963	-0.0199493	-0.350905	-0.364715	-0.343902	-0.429777	-0.0199493	-0.301885	-0.154532	-0.0690325	-0.267814	0	0	0	0	0	0	0	0	0	0
ROCK2	ROCK2_HUMAN	Rho-associated protein kinase 2	1	0	0.133365	0.0317627	0.249051	0.0669134	0.191468	-0.0286342	-0.072421	0.0100756	-0.0201724	0.191468	-0.162	-0.104184	-0.238975	-0.0870858	0	0	0	0	0	0	0	0	0	0
RHOC	RHOC_HUMAN	Rho-related GTP-binding protein RhoC	1	0	-0.0689355	-0.101819	-0.0232611	-0.147846	-0.0876848	-0.0717419	-0.0265934	0.065418	0.0439646	-0.0876848	-0.00280649	0.0752255	0.0886791	0.191811	0	0	0	0	0	0	0	0	0	0
RNASEH2A	RNH2A_HUMAN	Ribonuclease H2 subunit A	1	0	0.176958	0.195676	0.170479	0.183259	0.0252914	-0.117307	-0.0834173	-0.0204493	-0.0216526	0.0252914	-0.294265	-0.279093	-0.190928	-0.204911	0	0	0	0	0	0	0	0	0	0
RAVER1	RAVR1_HUMAN	Ribonucleoprotein PTB-binding 1	1	0	0.140464	0.0756784	-0.05271	-0.016747	0.0666495	-0.0184041	-0.176461	-0.086454	0.219724	0.0666495	-0.158868	-0.252139	-0.033744	0.236471	0	0	0	0	0	0	0	0	0	0
RRM1	RIR1_HUMAN	Ribonucleoside-diphosphate reductase large subunit	2	0	0.0410531	0.0734365	0.103257	0.17331	0.143756	0.182987	0.162285	0.0311821	0.0872615	0.143756	0.141934	0.0888483	-0.0720752	-0.0860484	0	0.0664941	0.0417968	0.164677	0.0945484	0.0829611	0.156592	0.14805	0.187867	0.0711177
RRM2	RIR2_HUMAN	Ribonucleoside-diphosphate reductase subunit M2	3	-5.33904e-17	0.0300021	-0.00700765	0.0339407	0.0518938	0.0382795	-0.0239784	0.0394177	0.0828433	0.148333	0.0382795	-0.0539805	0.0464253	0.0489026	0.0964393	9.2475e-17	0.089292	0.0742921	0.138973	0.0738564	0.0437088	0.0056526	0.0282471	0.0247665	0.0175803
PRPS2	PRPS2_HUMAN	Ribose-phosphate pyrophosphokinase 2	3	0	-0.022898	0.0577797	-0.0485245	0.103622	0.0206237	-0.230684	-0.204803	-0.0127515	-0.209665	0.0206237	-0.207786	-0.262583	0.035773	-0.313287	0	0.0697655	0.114454	0.00291876	0.143567	0.090309	0.231017	0.104907	0.139375	0.175296
RSL1D1	RL1D1_HUMAN	Ribosomal L1 domain-containing protein 1	2	0	-0.0200087	0.0726057	0.225693	-0.0116306	0.0829706	-0.000757814	0.0316976	0.114997	0.109106	0.0829706	0.0192509	-0.0409081	-0.110697	0.120736	0	0.13365	0.141751	0.0531649	0.0231337	0.180117	0.0447724	0.0401328	0.0423476	0.0484223
RPS6KA1	KS6A1_HUMAN	Ribosomal protein S6 kinase alpha-1	1	0	-0.0521735	-0.196662	-0.00509763	-0.0759667	-0.0845137	0.0816869	-0.0087889	-0.103913	0.13088	-0.0845137	0.13386	0.187873	-0.0988151	0.206847	0	0	0	0	0	0	0	0	0	0
RPS6KA2	KS6A2_HUMAN	Ribosomal protein S6 kinase alpha-2	1	0	0.0339545	0.223494	-0.0428888	0.404591	0.172002	0.190714	0.172282	0.364691	0.00592996	0.172002	0.156759	-0.0512124	0.407579	-0.398661	0	0	0	0	0	0	0	0	0	0
RRP1	RRP1_HUMAN	Ribosomal RNA processing protein 1 homolog A	1	0	-0.107805	0.025058	0.166416	0.0930916	-0.00740377	0.0364833	-0.110762	0.00825634	0.0643142	-0.00740377	0.144288	-0.13582	-0.15816	-0.0287774	0	0	0	0	0	0	0	0	0	0
RRP1B	RRP1B_HUMAN	Ribosomal RNA processing protein 1 homolog B	2	0	-0.0763739	0.0157795	-0.0158941	0.000961925	0.0172315	-0.0993083	-0.127469	-0.100333	-0.0811727	0.0172315	-0.0229344	-0.143248	-0.0844388	-0.0821346	0	0.0716748	0.202924	0.206885	0.0986818	0.121769	0.0466162	0.109262	0.076377	0.0260896
RRP36	RRP36_HUMAN	Ribosomal RNA processing protein 36 homolog	2	0	-0.0894072	-0.346773	-0.204074	-0.105796	-0.170552	-0.128394	-0.225066	-0.222645	-0.38823	-0.170552	-0.0389868	0.121708	-0.0185707	-0.282434	0	0.142041	0.0218481	0.324405	0.224951	0.0588678	0.0201122	0.309694	0.214024	0.368537
EMG1	NEP1_HUMAN	Ribosomal RNA small subunit methyltransferase NEP1	1	0	-0.965244	-1.02026	-0.984234	-1.03738	-0.977025	-1.01971	-1.10463	-1.0131	-1.06985	-0.977025	-0.0544623	-0.0843629	-0.0288675	-0.0324698	0	0	0	0	0	0	0	0	0	0
BOP1	BOP1_HUMAN	Ribosome biogenesis protein BOP1	1	0	-0.113418	-0.235934	-0.0427361	-0.0117893	-0.287639	-0.219985	-0.151597	-0.102012	-0.0558892	-0.287639	-0.106567	0.0843372	-0.0592754	-0.0440999	0	0	0	0	0	0	0	0	0	0
BRIX1	BRX1_HUMAN	Ribosome biogenesis protein BRX1 homolog	1	0	-0.073018	-0.00168687	-0.175001	-0.0330177	-0.105428	-0.00138955	0.0603819	0.169494	0.0530615	-0.105428	0.0716284	0.0620687	0.344495	0.0860792	0	0	0	0	0	0	0	0	0	0
NSA2	NSA2_HUMAN	Ribosome biogenesis protein NSA2 homolog	3	0	-0.0865621	-0.014403	-0.059737	-0.202088	0.121824	0.216452	0.163834	0.262551	0.23874	0.121824	0.303014	0.178238	0.322288	0.440828	0	0.199861	0.386144	0.250019	0.329598	0.222265	0.243733	0.327598	0.277924	0.419211
RRS1	RRS1_HUMAN	Ribosome biogenesis regulatory protein homolog	1	0	0.0106552	0.446405	0.247175	0.322379	0.131139	0.139352	0.104133	0.415183	0.488684	0.131139	0.128697	-0.342272	0.168007	0.166305	0	0	0	0	0	0	0	0	0	0
SBDS	SBDS_HUMAN	Ribosome maturation protein SBDS	3	-5.33904e-17	0.0717	0.070295	0.0575607	0.105537	-0.040486	0.0561235	0.16979	0.0776792	0.18162	-0.040486	-0.0155765	0.0994953	0.0201185	0.0760832	9.2475e-17	0.085198	0.120529	0.0247389	0.0748515	0.181825	0.200856	0.138955	0.170025	0.115259
RRBP1	RRBP1_HUMAN	Ribosome-binding protein 1	3	-1.06781e-16	-0.0731052	-0.0717646	-0.0575455	-0.104543	-0.0167285	-0.100555	-0.433128	-0.217689	-0.391002	-0.0167285	-0.0274502	-0.361363	-0.160143	-0.28646	9.2475e-17	0.285407	0.281251	0.455494	0.257884	0.269052	0.192488	0.349226	0.268175	0.260395
MRRF	RRFM_HUMAN	Ribosome-recycling factor, mitochondrial	1	0	0.084825	0.0419135	0.0433793	0.0999621	-0.0525686	-0.0563623	-0.0304951	-0.0592557	-0.0839891	-0.0525686	-0.141187	-0.0724086	-0.102635	-0.183951	0	0	0	0	0	0	0	0	0	0
RBMXL1	RMXL1_HUMAN	RNA binding motif protein, X-linked-like-1	1	0	-0.108399	-0.140198	-0.0121497	0.00279941	-0.130281	-0.0216039	-0.0763	-0.0595984	0.0727505	-0.130281	0.0867947	0.0638983	-0.0474488	0.0699511	0	0	0	0	0	0	0	0	0	0
RBFOX2	RFOX2_HUMAN	RNA binding protein fox-1 homolog 2	1	0	0.0276186	0.010026	-0.10704	-0.0568615	-0.0577319	-0.0128648	-0.110882	-0.185633	-0.0638425	-0.0577319	-0.0404833	-0.120908	-0.0785926	-0.00698101	0	0	0	0	0	0	0	0	0	0
LEO1	LEO1_HUMAN	RNA polymerase-associated protein LEO1	1	0	0.413831	0.0886455	0.736454	0.266371	0.651759	0.0283162	0.263409	-0.029968	0.340164	0.651759	-0.385515	0.174764	-0.766422	0.0737923	0	0	0	0	0	0	0	0	0	0
RBMX	RBMX_HUMAN	RNA-binding motif protein, X chromosome	3	0	-0.0019472	0.0328356	0.0297021	-0.0628385	0.184004	0.216949	0.284188	0.295124	0.243148	0.184004	0.218896	0.251352	0.265422	0.305986	0	0.0677695	0.139054	0.0891954	0.183129	0.161416	0.0336075	0.0559802	0.0801518	0.13336
RBMS1	RBMS1_HUMAN	RNA-binding motif, single-stranded-interacting protein 1	1	-1.60171e-16	0.0127722	-0.0132547	-0.0967872	-0.0469635	-0.0612274	-0.00697499	-0.052997	0.00489114	-0.0116644	-0.0612274	-0.0197472	-0.0397423	0.101678	0.0352991	0	0	0	0	0	0	0	0	0	0
RBMS2	RBMS2_HUMAN	RNA-binding motif, single-stranded-interacting protein 2	1	0	0.0268707	-0.0599501	0.147994	0.0236856	-0.0157848	0.0289921	0.0963612	0.146843	0.122225	-0.0157848	0.00212142	0.156311	-0.0011505	0.098539	0	0	0	0	0	0	0	0	0	0
RBM12	RBM12_HUMAN	RNA-binding protein 12	3	0	0.0165987	0.0789681	0.0792454	0.205974	0.262502	0.0717691	0.0680329	0.275073	0.299174	0.262502	0.0551705	-0.0109352	0.195827	0.0932002	0	0.142987	0.0904193	0.125104	0.115788	0.0970222	0.157617	0.191504	0.0606024	0.174507
RBM28	RBM28_HUMAN	RNA-binding protein 28	1	0	0.0655068	0.0625915	0.0982799	0.39439	0.0774112	0.350929	0.506145	0.549665	0.483835	0.0774112	0.285422	0.443553	0.451385	0.0894447	0	0	0	0	0	0	0	0	0	0
RBM34	RBM34_HUMAN	RNA-binding protein 34	1	0	-0.0496914	0.0577028	-0.00424101	-0.0957158	-0.261737	0.132028	-0.156975	-0.0416881	-0.0699976	-0.261737	0.18172	-0.214678	-0.0374471	0.0257182	0	0	0	0	0	0	0	0	0	0
RBM39	RBM39_HUMAN	RNA-binding protein 39	3	0	-0.0621563	-0.00597485	-0.136138	-0.101751	-0.0158902	0.0655328	-0.014205	-0.0317827	-0.0474908	-0.0158902	0.127689	-0.00823017	0.104356	0.0542603	0	0.0385993	0.0481102	0.00293619	0.0891935	0.0284851	0.111431	0.0794795	0.137694	0.0159273
RBM4	RBM4_HUMAN	RNA-binding protein 4	1	0	-0.0383494	-0.130567	-0.0617954	-0.060287	0.00363396	0.0627186	-0.0336648	0.108963	0.0825175	0.00363396	0.101068	0.0969027	0.170758	0.142805	0	0	0	0	0	0	0	0	0	0
RBM4B	RBM4B_HUMAN	RNA-binding protein 4B	2	0	-0.0826608	0.243425	0.0265844	0.249827	0.0496766	0.282508	0.0283172	0.151679	0.235418	0.0496766	0.365168	-0.215108	0.125094	-0.0144087	0	0.03461	0.226947	0.0636845	0.0298487	0.03201	0.119944	0.0696497	0.055542	0.15345
RBM5	RBM5_HUMAN	RNA-binding protein 5	1	-1.60171e-16	0.00812144	-0.0439648	-0.0904737	0.125776	0.0493365	0.210112	0.0507629	0.133563	0.0298311	0.0493365	0.20199	0.0947276	0.224037	-0.0959453	0	0	0	0	0	0	0	0	0	0
RBM8A	RBM8A_HUMAN	RNA-binding protein 8A	2	0	0.0168162	0.0492364	-0.0360449	-0.0371982	-0.0413332	-0.0836611	-0.0895009	0.109566	0.0127281	-0.0413332	-0.100477	-0.138737	0.145611	0.0499263	0	0.0244839	0.0368975	0.0409485	0.113081	0.0219852	0.147273	0.0799022	0.0371588	0.00460635
EWSR1	EWS_HUMAN	RNA-binding protein EWS	3	0	-0.126945	-0.0445608	0.0888559	0.0873834	0.0790613	-0.0267212	-0.0219928	-0.0757956	0.129004	0.0790613	0.100224	0.022568	-0.164651	0.0416207	0	0.168347	0.0862097	0.201345	0.243887	0.172652	0.160692	0.22397	0.179301	0.25266
FUS	FUS_HUMAN	RNA-binding protein FUS	2	0	0.0836273	0.238365	0.121404	0.234972	0.0704053	0.186439	0.236223	0.294587	0.403827	0.0704053	0.102812	-0.00214182	0.173183	0.168854	0	0.146531	0.262546	0.280983	0.220779	0.203726	0.142563	0.191587	0.209685	0.218418
ROBO1	ROBO1_HUMAN	Roundabout homolog 1	1	0	-0.119665	-0.0625022	-0.0416984	-0.0862381	-0.190021	-0.0291208	-0.129344	-0.0337399	0.0927084	-0.190021	0.0905441	-0.0668418	0.0079585	0.178946	0	0	0	0	0	0	0	0	0	0
RUVBL1	RUVB1_HUMAN	RuvB-like 1	3	-5.33904e-17	-0.111417	-0.0660047	-0.12475	-0.096703	-0.11651	-0.134853	-0.107219	-0.101381	-0.117318	-0.11651	-0.0234365	-0.0412138	0.0233683	-0.0206153	9.2475e-17	0.0979652	0.150927	0.178357	0.186073	0.243538	0.114322	0.224869	0.085864	0.182244
RUVBL2	RUVB2_HUMAN	RuvB-like 2	3	0	0.0535883	0.0331678	0.0374741	0.0437501	0.0660135	-0.000960868	0.0266627	0.0432197	-0.00248767	0.0660135	-0.0545492	-0.00650519	0.00574557	-0.0462378	0	0.0345765	0.0778515	0.0364601	0.0258438	0.088239	0.0407708	0.0128198	0.104834	0.0472197
MAT2A	METK2_HUMAN	S-adenosylmethionine synthase isoform type-2	3	-5.33904e-17	-0.0156628	0.217397	0.188284	0.291845	0.139177	0.256067	0.39841	0.592937	0.754951	0.139177	0.27173	0.181013	0.404652	0.463105	9.2475e-17	0.135823	0.0140852	0.0565188	0.0366984	0.0131818	0.0749904	0.00220492	0.0782183	0.0221391
SARNP	SARNP_HUMAN	SAP domain-containing ribonucleoprotein	1	0	0.210309	0.0478884	0.199071	0.238113	0.201398	0.347164	0.0877583	0.23658	0.255322	0.201398	0.136855	0.0398699	0.0375099	0.0172088	0	0	0	0	0	0	0	0	0	0
ATP2A2	AT2A2_HUMAN	Sarcoplasmic/endoplasmic reticulum calcium ATPase 2	3	-5.33904e-17	-0.0063978	-0.086306	0.0486806	-0.0162165	0.0614225	0.0367976	0.0148005	0.00188363	0.0712859	0.0614225	0.0431954	0.101107	-0.0467969	0.0875024	9.2475e-17	0.0852213	0.033399	0.122798	0.0778375	0.101994	0.114923	0.0130931	0.0299669	0.0918561
SAFB	SAFB1_HUMAN	Scaffold attachment factor B1	3	-5.33904e-17	-0.0336504	0.0342521	0.0426679	0.0185113	0.0293619	0.073413	0.0831245	0.0523293	0.035345	0.0293619	0.107063	0.0488723	0.00966141	0.0168337	9.2475e-17	0.0410415	0.0497731	0.0907776	0.0641759	0.0337938	0.00816065	0.00966185	0.0991002	0.0260529
STIL	STIL_HUMAN	SCL-interrupting locus protein	1	-1.60171e-16	0.289293	0.598966	0.202888	0.220083	0.294408	0.197293	0.183996	0.593647	0.136085	0.294408	-0.0920001	-0.41497	0.390759	-0.0839975	0	0	0	0	0	0	0	0	0	0
SCRN1	SCRN1_HUMAN	Secernin-1	1	0	0.0255336	-0.0967681	0.0673869	-0.0735521	-0.125471	-0.0705096	-0.0870638	0.0680724	-0.0685266	-0.125471	-0.0960432	0.00970428	0.000685577	0.00502556	0	0	0	0	0	0	0	0	0	0
SCAMP3	SCAM3_HUMAN	Secretory carrier-associated membrane protein 3	1	0	0.0284937	0.054003	0.134444	0.165787	0	0.13283	-0.197071	0.0324531	-0.129896	0	0.104336	-0.251075	-0.101991	-0.295683	0	0	0	0	0	0	0	0	0	0
SCAMP4	SCAM4_HUMAN	Secretory carrier-associated membrane protein 4	2	0	0.0305074	-0.0315457	0.0958236	0.0123584	-0.0269774	-0.0333999	-0.0108444	0.0394018	-0.0103833	-0.0269774	-0.0639073	0.0207013	-0.0564218	-0.0227417	0	0.00206975	0.0239487	0.0902374	0.0324766	0.101509	0.114006	0.0373303	0.0359059	0.0688924
PTTG1	PTTG1_HUMAN	Securin	1	0	-0.274171	-0.345061	-0.192346	-0.295859	-0.274234	-0.247205	-0.429809	-0.386093	-0.412415	-0.274234	0.026966	-0.0847481	-0.193747	-0.116556	0	0	0	0	0	0	0	0	0	0
DVL2	DVL2_HUMAN	Segment polarity protein dishevelled homolog DVL-2	2	0	-0.0086605	-0.0635684	0.229571	0.0482188	-0.0642719	0.192627	-0.151322	-0.0284445	-0.0841365	-0.0642719	0.201288	-0.0877533	-0.258015	-0.132355	0	0.346724	0.564636	0.508052	0.202461	0.52951	0.344946	0.40051	0.158989	0.243149
SELO	SELO_HUMAN	Selenoprotein O	1	0	-0.00229774	-0.0250873	-0.0446403	0.0927	0.129903	-0.0784534	0.105799	0.0226487	0.0476512	0.129903	-0.0761556	0.130887	0.067289	-0.0450489	0	0	0	0	0	0	0	0	0	0
VIMP	SELS_HUMAN	Selenoprotein S	1	0	-0.2201	-0.256327	-0.0247034	-0.0980877	0.100239	-0.156365	-0.140976	-0.0826294	0.0884245	0.100239	0.0637354	0.115351	-0.057926	0.186512	0	0	0	0	0	0	0	0	0	0
SEMA3C	SEM3C_HUMAN	Semaphorin-3C	2	-1.60171e-16	-0.000166191	-0.257283	-0.150129	-0.0911726	-0.11624	-0.0727087	-0.0962927	-0.245477	-0.265781	-0.11624	-0.0725425	0.16099	-0.0953481	-0.174608	0	0.0887671	0.0926729	0.101976	0.0981679	0.0127552	0.0822346	0.121379	0.0522162	0.2537
SENP3	SENP3_HUMAN	Sentrin-specific protease 3	1	0	-0.644266	-0.602715	-0.406803	-0.712842	-0.782766	-0.55322	-0.677407	-0.637361	-0.804294	-0.782766	0.0910462	-0.0746914	-0.230557	-0.091452	0	0	0	0	0	0	0	0	0	0
SEPT11	SEP11_HUMAN	Septin-11	2	0	-0.24539	-0.337346	-0.298358	-0.200591	-0.240525	-0.217123	-0.215268	-0.432955	-0.389312	-0.240525	0.028267	0.122078	-0.134597	-0.188721	0	0.204867	0.389878	0.493906	0.223598	0.191637	0.258906	0.44341	0.204041	0.190996
SEPT2	SEPT2_HUMAN	Septin-2	3	0	0.0328997	0.0620401	0.0657098	0.146998	-0.0563199	0.0175305	0.0122171	-0.02783	0.000736349	-0.0563199	-0.0153692	-0.0498231	-0.0935398	-0.146262	0	0.0697519	0.0499292	0.0613602	0.0920754	0.143385	0.00839694	0.046919	0.0896768	0.0754468
SEPT7	SEPT7_HUMAN	Septin-7	3	0	0.0168102	-0.0106519	-0.0189958	0.0194031	-0.129467	-0.048538	-0.0948515	-0.129548	-0.0499212	-0.129467	-0.0653482	-0.0841996	-0.110552	-0.0693243	0	0.0661544	0.102898	0.0851375	0.0888056	0.116961	0.0761498	0.171892	0.167869	0.0943726
SEPT9	SEPT9_HUMAN	Septin-9	3	0	0.113506	0.0363357	0.0469391	0.0171972	0.0177658	0.00884886	-0.0177491	-0.0253861	-0.0187073	0.0177658	-0.104657	-0.0540848	-0.0723252	-0.0359045	0	0.0901807	0.0926559	0.0869527	0.0778725	0.0597915	0.0679903	0.0731038	0.102933	0.103954
SQSTM1	SQSTM_HUMAN	Sequestosome-1	3	-1.06781e-16	-0.087676	-0.0330084	0.0329045	0.0175888	-0.0956912	-0.0722589	-0.00764474	0.0177284	0.0656038	-0.0956912	0.0154171	0.0253636	-0.0151761	0.0480149	9.2475e-17	0.0808593	0.106838	0.0848393	0.0505365	0.225103	0.200564	0.216074	0.159088	0.0665128
SHMT1	GLYC_HUMAN	Serine hydroxymethyltransferase, cytosolic	1	0	0.0605625	-0.0570361	0.00801785	-0.0702179	-0.101614	0.0162978	0.140512	0.165515	0.221604	-0.101614	-0.0442647	0.197548	0.157497	0.291822	0	0	0	0	0	0	0	0	0	0
SHMT2	GLYM_HUMAN	Serine hydroxymethyltransferase, mitochondrial	3	-5.33904e-17	-0.0354718	-0.0393025	-0.0960052	-0.0929875	-0.0234439	-0.000997249	0.0957577	-0.0582657	-0.0382056	-0.0234439	0.0344745	0.13506	0.0377394	0.0547819	9.2475e-17	0.140472	0.148018	0.0559326	0.150788	0.0998018	0.193163	0.10629	0.138584	0.0700687
SERINC1	SERC1_HUMAN	Serine incorporator 1	1	0	0.027775	0.0542771	0.0413464	-0.0158477	0.144994	-0.0407073	0.0151816	-0.135023	-0.00823736	0.144994	-0.0684823	-0.0390955	-0.17637	0.00761038	0	0	0	0	0	0	0	0	0	0
SPTLC1	SPTC1_HUMAN	Serine palmitoyltransferase 1	1	0	-0.0324811	-0.381405	-0.0788426	-0.199439	-0.503923	-0.203284	-0.0258074	-0.475893	-0.576621	-0.503923	-0.170803	0.355598	-0.39705	-0.377182	0	0	0	0	0	0	0	0	0	0
SRRM2	SRRM2_HUMAN	Serine/arginine repetitive matrix protein 2	3	0	-0.126373	-0.117587	-0.0840409	-0.098352	-0.00439777	-0.140251	-0.124442	-0.182562	-0.236777	-0.00439777	-0.0138781	-0.00685526	-0.0985208	-0.138425	0	0.0880368	0.197217	0.203067	0.252071	0.258922	0.116531	0.158691	0.144674	0.220701
SRSF1	SRSF1_HUMAN	Serine/arginine-rich splicing factor 1	1	0	-0.117882	-0.217609	0.0127237	-0.172051	-0.0220257	-0.156865	-0.0872656	-0.0772675	-0.111925	-0.0220257	-0.0389824	0.130344	-0.0899913	0.0601264	0	0	0	0	0	0	0	0	0	0
SRSF2	SRSF2_HUMAN	Serine/arginine-rich splicing factor 2	1	0	-0.0682425	-0.219334	-0.212994	-0.164152	-0.340549	-0.249647	-0.412215	-0.398845	-0.236401	-0.340549	-0.181405	-0.192881	-0.185851	-0.0722491	0	0	0	0	0	0	0	0	0	0
SRSF9	SRSF9_HUMAN	Serine/arginine-rich splicing factor 9	1	0	-0.065935	-0.0753439	-0.170284	-0.147488	-0.021094	-0.247019	-0.158087	-0.014143	-0.174098	-0.021094	-0.181084	-0.0827431	0.156141	-0.0266096	0	0	0	0	0	0	0	0	0	0
STK38L	ST38L_HUMAN	Serine/threonine-protein kinase 38-like	1	-1.60171e-16	0.11861	0.261599	0.320593	0.615295	0.279717	0.413158	0.377667	0.730555	0.921311	0.279717	0.294548	0.116068	0.409962	0.306016	0	0	0	0	0	0	0	0	0	0
CHEK1	CHK1_HUMAN	Serine/threonine-protein kinase Chk1	1	0	0.171409	0.00720125	-0.135897	-0.00931357	0.0478378	0.0748164	-0.0739333	0.048691	-0.157891	0.0478378	-0.0965925	-0.0811345	0.184588	-0.148577	0	0	0	0	0	0	0	0	0	0
MST4	MST4_HUMAN	Serine/threonine-protein kinase MST4	2	0	0.063043	0.110918	0.0428047	0.190639	0.224386	0.0312295	0.0493454	0.109816	0.136324	0.224386	-0.0318135	-0.0615726	0.067011	-0.0543152	0	0.00669844	0.106781	0.00494111	0.0732931	0.0773625	0.0151818	0.0793036	0.0415333	0.00330949
MTOR	MTOR_HUMAN	Serine/threonine-protein kinase mTOR	1	0	0.0457821	0.021395	-0.0770145	0.0703786	-0.0319643	-0.0531884	-0.0955774	-0.141807	-0.0912311	-0.0319643	-0.0989706	-0.116972	-0.0647922	-0.16161	0	0	0	0	0	0	0	0	0	0
NEK7	NEK7_HUMAN	Serine/threonine-protein kinase Nek7	1	0	-0.039828	-0.0148733	0.116211	-0.0496673	-0.0802701	-0.209763	-0.175136	-0.248942	-0.0572969	-0.0802701	-0.169935	-0.160263	-0.365153	-0.00762964	0	0	0	0	0	0	0	0	0	0
PAK2	PAK2_HUMAN	Serine/threonine-protein kinase PAK 2	3	0	-0.0446877	-0.0228512	-0.0922557	-0.0620747	-0.0843421	-0.0694341	-0.131541	-0.111561	-0.0961157	-0.0843421	-0.0247464	-0.10869	-0.0193056	-0.034041	0	0.0557119	0.0462891	0.0724904	0.056118	0.103964	0.0939031	0.0400885	0.0281392	0.0368674
PLK1	PLK1_HUMAN	Serine/threonine-protein kinase PLK1	1	0	-0.0564411	-0.0645149	-0.0398004	-0.143831	0.0389494	-0.200207	-0.118675	-0.00179486	-0.117762	0.0389494	-0.143766	-0.0541603	0.0380055	0.0260695	0	0	0	0	0	0	0	0	0	0
PLK2	PLK2_HUMAN	Serine/threonine-protein kinase PLK2	2	0	-0.0123696	-0.127165	-0.167262	-0.216208	0.03504	0.315231	0.356173	-0.0157689	-0.24621	0.03504	0.3276	0.483338	0.151493	-0.0300025	0	0.0478648	0.030557	0.0276524	0.0655894	0.0687046	0.0309123	0.0234087	0.15735	0.220626
RIOK3	RIOK3_HUMAN	Serine/threonine-protein kinase RIO3	2	0	-0.00112201	0.0115312	0.00771228	0.0780622	-0.0262447	-0.0537105	0.041898	0.00180007	0.105169	-0.0262447	-0.0525885	0.0303668	-0.0059122	0.0271069	0	0.0160435	0.0795718	0.135763	0.0773844	0.266855	0.0178646	0.0459766	0.00593981	0.0399623
SGK1	SGK1_HUMAN	Serine/threonine-protein kinase Sgk1	3	0	-0.0333406	-0.289214	-0.325961	-0.402807	0.0780907	0.0653746	0.0381534	-0.0719096	-0.392363	0.0780907	0.0987152	0.327367	0.254052	0.0104434	0	0.0900695	0.138625	0.163728	0.170822	0.252613	0.0582543	0.0959424	0.114553	0.247276
SIK1	SIK1_HUMAN	Serine/threonine-protein kinase SIK1	1	0	0.0622049	-0.282319	-0.433241	-0.506091	0.0572344	0.246412	0.519265	0.255151	-0.0456245	0.0572344	0.184207	0.801584	0.688393	0.460466	0	0	0	0	0	0	0	0	0	0
WNK1	WNK1_HUMAN	Serine/threonine-protein kinase WNK1	2	0	0.0255417	0.0465067	-0.00526105	0.593322	-0.128145	-0.0665134	-0.0966614	-0.0354309	-0.170751	-0.128145	-0.0920551	-0.143168	-0.0301698	-0.764074	0	0.160576	0.0954857	0.0174377	1.00276	0.14055	0.0127108	0.105107	0.0655747	0.0192299
PPP2R5E	2A5E_HUMAN	Serine/threonine-protein phosphatase 2A 56 kDa regulatory subunit epsilon isoform	1	-1.60171e-16	0.03293	-0.00309973	-0.00186891	-0.0952245	-0.0236746	-0.0979425	0.00453092	-0.0311816	-0.111553	-0.0236746	-0.130873	0.00763064	-0.0293127	-0.0163281	0	0	0	0	0	0	0	0	0	0
PPP2R1A	2AAA_HUMAN	Serine/threonine-protein phosphatase 2A 65 kDa regulatory subunit A alpha isoform	3	0	-0.000499166	0.0716915	-0.018764	-0.0030666	-0.0169204	-0.0763708	-0.0809433	-0.0370691	-0.105096	-0.0169204	-0.0758716	-0.152635	-0.0183052	-0.10203	0	0.131958	0.176788	0.138728	0.138091	0.192442	0.0479035	0.080392	0.114135	0.0464563
PPP2CA	PP2AA_HUMAN	Serine/threonine-protein phosphatase 2A catalytic subunit alpha isoform	1	0	-0.0261259	-0.0821998	-0.062803	-0.0111466	-0.12697	-0.026035	0.00359464	-0.0066465	-0.0347233	-0.12697	9.08653e-05	0.0857944	0.0561565	-0.0235767	0	0	0	0	0	0	0	0	0	0
PPP2CB	PP2AB_HUMAN	Serine/threonine-protein phosphatase 2A catalytic subunit beta isoform	1	-1.60171e-16	0.0330126	0.0241295	-0.201647	-0.165564	-0.111279	-0.279678	-0.25116	-0.225549	-0.224502	-0.111279	-0.31269	-0.275289	-0.0239016	-0.0589375	0	0	0	0	0	0	0	0	0	0
PPP3CA	PP2BA_HUMAN	Serine/threonine-protein phosphatase 2B catalytic subunit alpha isoform	1	0	-0.0120177	1.34043	0.0570128	0.087714	0.110625	0.00950559	-0.000378022	-0.00976978	-0.0224486	0.110625	0.0215233	-1.34081	-0.0667826	-0.110163	0	0	0	0	0	0	0	0	0	0
PPP4C	PP4C_HUMAN	Serine/threonine-protein phosphatase 4 catalytic subunit	1	0	-0.0712709	0.0083668	0.0562309	-0.0256421	0.159478	0.0557714	0.0748814	-0.0381885	0.0518352	0.159478	0.127042	0.0665147	-0.0944194	0.0774773	0	0	0	0	0	0	0	0	0	0
PPP5C	PPP5_HUMAN	Serine/threonine-protein phosphatase 5	2	0	-0.011201	-0.155941	0.0717109	-0.0522122	-0.0130313	-0.0610662	-0.0797169	-0.00046793	-0.109867	-0.0130313	-0.0498652	0.0762241	-0.0721788	-0.0576553	0	0.135125	0.0688494	0.015687	0.186215	0.0893143	0.1144	0.307609	0.25366	0.0534128
PGAM5	PGAM5_HUMAN	Serine/threonine-protein phosphatase PGAM5, mitochondrial	1	0	0.229768	0.128165	0.188272	0.13493	0.271394	0.0288405	0.00112422	0.171002	-0.107785	0.271394	-0.200927	-0.127041	-0.0172702	-0.242715	0	0	0	0	0	0	0	0	0	0
PPP1CA	PP1A_HUMAN	Serine/threonine-protein phosphatase PP1-alpha catalytic subunit	1	0	0.0539739	-0.135124	-0.0336209	-0.524895	0.106236	-0.654492	-0.377032	-0.416537	-0.252213	0.106236	-0.708465	-0.241908	-0.382916	0.272682	0	0	0	0	0	0	0	0	0	0
PPP1CB	PP1B_HUMAN	Serine/threonine-protein phosphatase PP1-beta catalytic subunit	3	-5.33904e-17	0.0783126	0.130813	0.0256803	0.131495	0.0244687	0.0800609	0.0177167	0.0764913	-0.0821961	0.0244687	0.00174831	-0.113096	0.050811	-0.213691	9.2475e-17	0.112556	0.221064	0.200706	0.0834284	0.213086	0.121744	0.130531	0.149544	0.163763
PPP1CC	PP1G_HUMAN	Serine/threonine-protein phosphatase PP1-gamma catalytic subunit	1	0	0.0862013	0.0340673	0.0937381	0.0119902	-0.294659	0.120623	-0.0941952	-0.116191	-0.177647	-0.294659	0.0344213	-0.128262	-0.209929	-0.189637	0	0	0	0	0	0	0	0	0	0
STRAP	STRAP_HUMAN	Serine-threonine kinase receptor-associated protein	1	0	-0.159708	0.0292795	0.100809	0.141838	0.0153317	0.020477	0.0777455	0.0274647	0.206412	0.0153317	0.180185	0.048466	-0.0733443	0.0645738	0	0	0	0	0	0	0	0	0	0
SARS	SYSC_HUMAN	Serine--tRNA ligase, cytoplasmic	2	-8.00857e-17	-0.214286	-0.302514	-0.34739	-0.290355	-0.308461	-0.335096	-0.271569	-0.243948	-0.270978	-0.308461	-0.120811	0.030945	0.103442	0.019377	1.13258e-16	0.327987	0.565204	0.438869	0.369233	0.24367	0.540154	0.423339	0.496814	0.502414
SARS2	SYSM_HUMAN	Serine--tRNA ligase, mitochondrial	1	0	-0.192576	-0.209645	0.0975725	-0.1024	-0.347258	-0.148955	-0.515182	-0.464953	-0.231548	-0.347258	0.0436212	-0.305537	-0.562525	-0.129148	0	0	0	0	0	0	0	0	0	0
SERPINB5	SPB5_HUMAN	Serpin B5	2	0	0.0122929	0.0420755	-0.0452617	0.0180462	-0.000613272	0.0313957	0.0907532	0.17138	0.206171	-0.000613272	0.0191028	0.0486777	0.216641	0.188125	0	0.00509532	0.0182012	0.123705	0.0611383	0.0512161	0.0597132	0.108201	0.0069825	0.00422798
SERPINB6	SPB6_HUMAN	Serpin B6	1	0	0.094342	0.0374955	-0.106822	0.093716	0.14324	-0.162265	-0.103908	-0.0916992	-0.00046364	0.14324	-0.256607	-0.141404	0.0151226	-0.0941797	0	0	0	0	0	0	0	0	0	0
SERPINH1	SERPH_HUMAN	Serpin H1	3	0	-0.0176723	-0.0187425	-0.0559035	-0.00191259	-0.0650677	-0.0403088	0.0217366	-0.0108373	0.040033	-0.0650677	-0.0226364	0.0404791	0.0450662	0.0419456	0	0.0548395	0.10801	0.133903	0.133805	0.10749	0.132398	0.105256	0.0585455	0.113956
SRRT	SRRT_HUMAN	Serrate RNA effector molecule homolog	1	0	-0.166226	-0.287555	-0.234432	-0.14351	-0.040302	-0.234616	-0.234892	-0.28196	-0.160916	-0.040302	-0.0683905	0.0526622	-0.0475285	-0.0174055	0	0	0	0	0	0	0	0	0	0
SH3PXD2B	SPD2B_HUMAN	SH3 and PX domain-containing protein 2B	1	0	0.114082	0.135566	0.085323	0.0504416	0.0854912	0.120694	0.113178	0.157068	0.216552	0.0854912	0.00661195	-0.022388	0.0717449	0.16611	0	0	0	0	0	0	0	0	0	0
[truncated: 346 more rows]

## Sheet: EGF 15min Peptides Replicates 1
Gene	Accession	Protein	Sequence	Intensity										15 min PBS Normalized										Log2 Transformed										Log2(EGF) - Log2(PBS)
[truncated: 3,469 more rows]

## Sheet: EGF 15min Peptides Replicates 2
Gene	Accession	Protein	Sequence	Intensity										15 min PBS Normalized										Log2 Transformed										Log2(EGF) - Log2(PBS)
[truncated: 2,417 more rows]

[truncated: 1 more sheets: EGF 15min Peptides Replicates 3]
