# Supplementary material for: A Proteomics Approach to Profiling the Temporal Translational Response to Stress and Growth
Source: iScience. 2018 Nov 5;9:367–81. doi: 10.1016/j.isci.2018.11.004 (PMC6249402; doi:10.1016/j.isci.2018.11.004)
Supplement: Table S5. RNASeq, Ribosome Footprinting, Transcriptional Efficiency, Related to Figure 5 [file mmc6.xlsx]

## Sheet: RNA Sequencing
Replicate	Gene	Counts (TPM)						30min PBS Normalized						Log2 Transformed						Log(EGF) - Log(PBS)
		PBS 30	PBS 60	PBS 90	EGF 30	EGF 60	EGF 90	PBS 30	PBS 60	PBS 90	EGF 30	EGF 60	EGF 90	PBS 30	PBS 60	PBS 90	EGF 30	EGF 60	EGF 90	E-P 30	E-P 60	E-P 90
A	5_8S_rRNA	0	0	0	0	0	0	#DIV/0!	#DIV/0!	#DIV/0!	#DIV/0!	#DIV/0!	#DIV/0!	#DIV/0!	#DIV/0!	#DIV/0!	#DIV/0!	#DIV/0!	#DIV/0!	#DIV/0!	#DIV/0!	#DIV/0!
A	5_8S_rRNA	NA	NA	NA	NA	NA	NA	#VALUE!	#VALUE!	#VALUE!	#VALUE!	#VALUE!	#VALUE!	#VALUE!	#VALUE!	#VALUE!	#VALUE!	#VALUE!	#VALUE!	#VALUE!	#VALUE!	#VALUE!
A	5_8S_rRNA	NA	NA	NA	NA	NA	NA	#VALUE!	#VALUE!	#VALUE!	#VALUE!	#VALUE!	#VALUE!	#VALUE!	#VALUE!	#VALUE!	#VALUE!	#VALUE!	#VALUE!	#VALUE!	#VALUE!	#VALUE!
A	5_8S_rRNA	NA	NA	NA	NA	NA	NA	#VALUE!	#VALUE!	#VALUE!	#VALUE!	#VALUE!	#VALUE!	#VALUE!	#VALUE!	#VALUE!	#VALUE!	#VALUE!	#VALUE!	#VALUE!	#VALUE!	#VALUE!
A	5_8S_rRNA	NA	NA	NA	NA	NA	NA	#VALUE!	#VALUE!	#VALUE!	#VALUE!	#VALUE!	#VALUE!	#VALUE!	#VALUE!	#VALUE!	#VALUE!	#VALUE!	#VALUE!	#VALUE!	#VALUE!	#VALUE!
A	5_8S_rRNA	0	0	0	0	0	0	#DIV/0!	#DIV/0!	#DIV/0!	#DIV/0!	#DIV/0!	#DIV/0!	#DIV/0!	#DIV/0!	#DIV/0!	#DIV/0!	#DIV/0!	#DIV/0!	#DIV/0!	#DIV/0!	#DIV/0!
B	5_8S_rRNA	0	0	0	0	0	0	#DIV/0!	#DIV/0!	#DIV/0!	#DIV/0!	#DIV/0!	#DIV/0!	#DIV/0!	#DIV/0!	#DIV/0!	#DIV/0!	#DIV/0!	#DIV/0!	#DIV/0!	#DIV/0!	#DIV/0!
B	5_8S_rRNA	NA	NA	NA	NA	NA	NA	#VALUE!	#VALUE!	#VALUE!	#VALUE!	#VALUE!	#VALUE!	#VALUE!	#VALUE!	#VALUE!	#VALUE!	#VALUE!	#VALUE!	#VALUE!	#VALUE!	#VALUE!
B	5_8S_rRNA	NA	NA	NA	NA	NA	NA	#VALUE!	#VALUE!	#VALUE!	#VALUE!	#VALUE!	#VALUE!	#VALUE!	#VALUE!	#VALUE!	#VALUE!	#VALUE!	#VALUE!	#VALUE!	#VALUE!	#VALUE!
B	5_8S_rRNA	NA	NA	NA	NA	NA	NA	#VALUE!	#VALUE!	#VALUE!	#VALUE!	#VALUE!	#VALUE!	#VALUE!	#VALUE!	#VALUE!	#VALUE!	#VALUE!	#VALUE!	#VALUE!	#VALUE!	#VALUE!
B	5_8S_rRNA	NA	NA	NA	NA	NA	NA	#VALUE!	#VALUE!	#VALUE!	#VALUE!	#VALUE!	#VALUE!	#VALUE!	#VALUE!	#VALUE!	#VALUE!	#VALUE!	#VALUE!	#VALUE!	#VALUE!	#VALUE!
B	5_8S_rRNA	0	0	0	0	0	0	#DIV/0!	#DIV/0!	#DIV/0!	#DIV/0!	#DIV/0!	#DIV/0!	#DIV/0!	#DIV/0!	#DIV/0!	#DIV/0!	#DIV/0!	#DIV/0!	#DIV/0!	#DIV/0!	#DIV/0!
A	5S_rRNA	0	0	0	0	0	0	#DIV/0!	#DIV/0!	#DIV/0!	#DIV/0!	#DIV/0!	#DIV/0!	#DIV/0!	#DIV/0!	#DIV/0!	#DIV/0!	#DIV/0!	#DIV/0!	#DIV/0!	#DIV/0!	#DIV/0!
A	5S_rRNA	NA	NA	NA	NA	NA	NA	#VALUE!	#VALUE!	#VALUE!	#VALUE!	#VALUE!	#VALUE!	#VALUE!	#VALUE!	#VALUE!	#VALUE!	#VALUE!	#VALUE!	#VALUE!	#VALUE!	#VALUE!
A	5S_rRNA	NA	NA	NA	NA	NA	NA	#VALUE!	#VALUE!	#VALUE!	#VALUE!	#VALUE!	#VALUE!	#VALUE!	#VALUE!	#VALUE!	#VALUE!	#VALUE!	#VALUE!	#VALUE!	#VALUE!	#VALUE!
A	5S_rRNA	11.6917	9.66107	2.36343	4.64373	3.99488	0	1	0.826319	0.202146	0.397182	0.341685	0	0	-0.27523	-2.30653	-1.33213	-1.54926	#NUM!	-1.33213	-1.27403	#NUM!
A	5S_rRNA	NA	NA	NA	NA	NA	NA	#VALUE!	#VALUE!	#VALUE!	#VALUE!	#VALUE!	#VALUE!	#VALUE!	#VALUE!	#VALUE!	#VALUE!	#VALUE!	#VALUE!	#VALUE!	#VALUE!	#VALUE!
A	5S_rRNA	NA	NA	NA	NA	NA	NA	#VALUE!	#VALUE!	#VALUE!	#VALUE!	#VALUE!	#VALUE!	#VALUE!	#VALUE!	#VALUE!	#VALUE!	#VALUE!	#VALUE!	#VALUE!	#VALUE!	#VALUE!
A	5S_rRNA	0	0	0	0	0	0	#DIV/0!	#DIV/0!	#DIV/0!	#DIV/0!	#DIV/0!	#DIV/0!	#DIV/0!	#DIV/0!	#DIV/0!	#DIV/0!	#DIV/0!	#DIV/0!	#DIV/0!	#DIV/0!	#DIV/0!
A	5S_rRNA	NA	NA	NA	NA	NA	NA	#VALUE!	#VALUE!	#VALUE!	#VALUE!	#VALUE!	#VALUE!	#VALUE!	#VALUE!	#VALUE!	#VALUE!	#VALUE!	#VALUE!	#VALUE!	#VALUE!	#VALUE!
A	5S_rRNA	NA	NA	NA	NA	NA	NA	#VALUE!	#VALUE!	#VALUE!	#VALUE!	#VALUE!	#VALUE!	#VALUE!	#VALUE!	#VALUE!	#VALUE!	#VALUE!	#VALUE!	#VALUE!	#VALUE!	#VALUE!
A	5S_rRNA	0	0	0	0	0	0	#DIV/0!	#DIV/0!	#DIV/0!	#DIV/0!	#DIV/0!	#DIV/0!	#DIV/0!	#DIV/0!	#DIV/0!	#DIV/0!	#DIV/0!	#DIV/0!	#DIV/0!	#DIV/0!	#DIV/0!
A	5S_rRNA	0	0	0	0	0	0	#DIV/0!	#DIV/0!	#DIV/0!	#DIV/0!	#DIV/0!	#DIV/0!	#DIV/0!	#DIV/0!	#DIV/0!	#DIV/0!	#DIV/0!	#DIV/0!	#DIV/0!	#DIV/0!	#DIV/0!
A	5S_rRNA	NA	NA	NA	NA	NA	NA	#VALUE!	#VALUE!	#VALUE!	#VALUE!	#VALUE!	#VALUE!	#VALUE!	#VALUE!	#VALUE!	#VALUE!	#VALUE!	#VALUE!	#VALUE!	#VALUE!	#VALUE!
A	5S_rRNA	NA	NA	NA	NA	NA	NA	#VALUE!	#VALUE!	#VALUE!	#VALUE!	#VALUE!	#VALUE!	#VALUE!	#VALUE!	#VALUE!	#VALUE!	#VALUE!	#VALUE!	#VALUE!	#VALUE!	#VALUE!
A	5S_rRNA	NA	NA	NA	NA	NA	NA	#VALUE!	#VALUE!	#VALUE!	#VALUE!	#VALUE!	#VALUE!	#VALUE!	#VALUE!	#VALUE!	#VALUE!	#VALUE!	#VALUE!	#VALUE!	#VALUE!	#VALUE!
A	5S_rRNA	0	0	0	0	0	0	#DIV/0!	#DIV/0!	#DIV/0!	#DIV/0!	#DIV/0!	#DIV/0!	#DIV/0!	#DIV/0!	#DIV/0!	#DIV/0!	#DIV/0!	#DIV/0!	#DIV/0!	#DIV/0!	#DIV/0!
A	5S_rRNA	0	0	0	0	0	0	#DIV/0!	#DIV/0!	#DIV/0!	#DIV/0!	#DIV/0!	#DIV/0!	#DIV/0!	#DIV/0!	#DIV/0!	#DIV/0!	#DIV/0!	#DIV/0!	#DIV/0!	#DIV/0!	#DIV/0!
A	5S_rRNA	NA	NA	NA	NA	NA	NA	#VALUE!	#VALUE!	#VALUE!	#VALUE!	#VALUE!	#VALUE!	#VALUE!	#VALUE!	#VALUE!	#VALUE!	#VALUE!	#VALUE!	#VALUE!	#VALUE!	#VALUE!
A	5S_rRNA	NA	NA	NA	NA	NA	NA	#VALUE!	#VALUE!	#VALUE!	#VALUE!	#VALUE!	#VALUE!	#VALUE!	#VALUE!	#VALUE!	#VALUE!	#VALUE!	#VALUE!	#VALUE!	#VALUE!	#VALUE!
A	5S_rRNA	NA	NA	NA	NA	NA	NA	#VALUE!	#VALUE!	#VALUE!	#VALUE!	#VALUE!	#VALUE!	#VALUE!	#VALUE!	#VALUE!	#VALUE!	#VALUE!	#VALUE!	#VALUE!	#VALUE!	#VALUE!
A	5S_rRNA	0	0	0	0	0	0	#DIV/0!	#DIV/0!	#DIV/0!	#DIV/0!	#DIV/0!	#DIV/0!	#DIV/0!	#DIV/0!	#DIV/0!	#DIV/0!	#DIV/0!	#DIV/0!	#DIV/0!	#DIV/0!	#DIV/0!
A	5S_rRNA	0	0	0	0	0	0	#DIV/0!	#DIV/0!	#DIV/0!	#DIV/0!	#DIV/0!	#DIV/0!	#DIV/0!	#DIV/0!	#DIV/0!	#DIV/0!	#DIV/0!	#DIV/0!	#DIV/0!	#DIV/0!	#DIV/0!
A	5S_rRNA	0	0	0	0	0	0	#DIV/0!	#DIV/0!	#DIV/0!	#DIV/0!	#DIV/0!	#DIV/0!	#DIV/0!	#DIV/0!	#DIV/0!	#DIV/0!	#DIV/0!	#DIV/0!	#DIV/0!	#DIV/0!	#DIV/0!
A	5S_rRNA	NA	NA	NA	NA	NA	NA	#VALUE!	#VALUE!	#VALUE!	#VALUE!	#VALUE!	#VALUE!	#VALUE!	#VALUE!	#VALUE!	#VALUE!	#VALUE!	#VALUE!	#VALUE!	#VALUE!	#VALUE!
A	5S_rRNA	7.74107	23.2953	6.89167	11.5109	13.0466	0	1	3.00931	0.890274	1.48699	1.68537	0	0	1.58943	-0.167679	0.572396	0.753069	#NUM!	0.572396	-0.836365	#NUM!
A	5S_rRNA	0	0	2.24757	0	0	0	#DIV/0!	#DIV/0!	#DIV/0!	#DIV/0!	#DIV/0!	#DIV/0!	#DIV/0!	#DIV/0!	#DIV/0!	#DIV/0!	#DIV/0!	#DIV/0!	#DIV/0!	#DIV/0!	#DIV/0!
A	5S_rRNA	0	0	0	0	0	0	#DIV/0!	#DIV/0!	#DIV/0!	#DIV/0!	#DIV/0!	#DIV/0!	#DIV/0!	#DIV/0!	#DIV/0!	#DIV/0!	#DIV/0!	#DIV/0!	#DIV/0!	#DIV/0!	#DIV/0!
A	5S_rRNA	0	0	0	0	0	0	#DIV/0!	#DIV/0!	#DIV/0!	#DIV/0!	#DIV/0!	#DIV/0!	#DIV/0!	#DIV/0!	#DIV/0!	#DIV/0!	#DIV/0!	#DIV/0!	#DIV/0!	#DIV/0!	#DIV/0!
A	5S_rRNA	0	0	0	0	0	0	#DIV/0!	#DIV/0!	#DIV/0!	#DIV/0!	#DIV/0!	#DIV/0!	#DIV/0!	#DIV/0!	#DIV/0!	#DIV/0!	#DIV/0!	#DIV/0!	#DIV/0!	#DIV/0!	#DIV/0!
B	5S_rRNA	0	0	0	0	0	0	#DIV/0!	#DIV/0!	#DIV/0!	#DIV/0!	#DIV/0!	#DIV/0!	#DIV/0!	#DIV/0!	#DIV/0!	#DIV/0!	#DIV/0!	#DIV/0!	#DIV/0!	#DIV/0!	#DIV/0!
B	5S_rRNA	NA	NA	NA	NA	NA	NA	#VALUE!	#VALUE!	#VALUE!	#VALUE!	#VALUE!	#VALUE!	#VALUE!	#VALUE!	#VALUE!	#VALUE!	#VALUE!	#VALUE!	#VALUE!	#VALUE!	#VALUE!
B	5S_rRNA	NA	NA	NA	NA	NA	NA	#VALUE!	#VALUE!	#VALUE!	#VALUE!	#VALUE!	#VALUE!	#VALUE!	#VALUE!	#VALUE!	#VALUE!	#VALUE!	#VALUE!	#VALUE!	#VALUE!	#VALUE!
B	5S_rRNA	0	0	0	14.5613	0	0	#DIV/0!	#DIV/0!	#DIV/0!	#DIV/0!	#DIV/0!	#DIV/0!	#DIV/0!	#DIV/0!	#DIV/0!	#DIV/0!	#DIV/0!	#DIV/0!	#DIV/0!	#DIV/0!	#DIV/0!
B	5S_rRNA	NA	NA	NA	NA	NA	NA	#VALUE!	#VALUE!	#VALUE!	#VALUE!	#VALUE!	#VALUE!	#VALUE!	#VALUE!	#VALUE!	#VALUE!	#VALUE!	#VALUE!	#VALUE!	#VALUE!	#VALUE!
B	5S_rRNA	NA	NA	NA	NA	NA	NA	#VALUE!	#VALUE!	#VALUE!	#VALUE!	#VALUE!	#VALUE!	#VALUE!	#VALUE!	#VALUE!	#VALUE!	#VALUE!	#VALUE!	#VALUE!	#VALUE!	#VALUE!
B	5S_rRNA	0	0	0	0	0	0	#DIV/0!	#DIV/0!	#DIV/0!	#DIV/0!	#DIV/0!	#DIV/0!	#DIV/0!	#DIV/0!	#DIV/0!	#DIV/0!	#DIV/0!	#DIV/0!	#DIV/0!	#DIV/0!	#DIV/0!
B	5S_rRNA	NA	NA	NA	NA	NA	NA	#VALUE!	#VALUE!	#VALUE!	#VALUE!	#VALUE!	#VALUE!	#VALUE!	#VALUE!	#VALUE!	#VALUE!	#VALUE!	#VALUE!	#VALUE!	#VALUE!	#VALUE!
B	5S_rRNA	NA	NA	NA	NA	NA	NA	#VALUE!	#VALUE!	#VALUE!	#VALUE!	#VALUE!	#VALUE!	#VALUE!	#VALUE!	#VALUE!	#VALUE!	#VALUE!	#VALUE!	#VALUE!	#VALUE!	#VALUE!
B	5S_rRNA	0	0	0	0	0	0	#DIV/0!	#DIV/0!	#DIV/0!	#DIV/0!	#DIV/0!	#DIV/0!	#DIV/0!	#DIV/0!	#DIV/0!	#DIV/0!	#DIV/0!	#DIV/0!	#DIV/0!	#DIV/0!	#DIV/0!
B	5S_rRNA	0	0	0	0	0	0	#DIV/0!	#DIV/0!	#DIV/0!	#DIV/0!	#DIV/0!	#DIV/0!	#DIV/0!	#DIV/0!	#DIV/0!	#DIV/0!	#DIV/0!	#DIV/0!	#DIV/0!	#DIV/0!	#DIV/0!
B	5S_rRNA	NA	NA	NA	NA	NA	NA	#VALUE!	#VALUE!	#VALUE!	#VALUE!	#VALUE!	#VALUE!	#VALUE!	#VALUE!	#VALUE!	#VALUE!	#VALUE!	#VALUE!	#VALUE!	#VALUE!	#VALUE!
B	5S_rRNA	NA	NA	NA	NA	NA	NA	#VALUE!	#VALUE!	#VALUE!	#VALUE!	#VALUE!	#VALUE!	#VALUE!	#VALUE!	#VALUE!	#VALUE!	#VALUE!	#VALUE!	#VALUE!	#VALUE!	#VALUE!
B	5S_rRNA	NA	NA	NA	NA	NA	NA	#VALUE!	#VALUE!	#VALUE!	#VALUE!	#VALUE!	#VALUE!	#VALUE!	#VALUE!	#VALUE!	#VALUE!	#VALUE!	#VALUE!	#VALUE!	#VALUE!	#VALUE!
B	5S_rRNA	0	0	0	0	0	0	#DIV/0!	#DIV/0!	#DIV/0!	#DIV/0!	#DIV/0!	#DIV/0!	#DIV/0!	#DIV/0!	#DIV/0!	#DIV/0!	#DIV/0!	#DIV/0!	#DIV/0!	#DIV/0!	#DIV/0!
B	5S_rRNA	0	0	0	0	0	0	#DIV/0!	#DIV/0!	#DIV/0!	#DIV/0!	#DIV/0!	#DIV/0!	#DIV/0!	#DIV/0!	#DIV/0!	#DIV/0!	#DIV/0!	#DIV/0!	#DIV/0!	#DIV/0!	#DIV/0!
B	5S_rRNA	NA	NA	NA	NA	NA	NA	#VALUE!	#VALUE!	#VALUE!	#VALUE!	#VALUE!	#VALUE!	#VALUE!	#VALUE!	#VALUE!	#VALUE!	#VALUE!	#VALUE!	#VALUE!	#VALUE!	#VALUE!
B	5S_rRNA	NA	NA	NA	NA	NA	NA	#VALUE!	#VALUE!	#VALUE!	#VALUE!	#VALUE!	#VALUE!	#VALUE!	#VALUE!	#VALUE!	#VALUE!	#VALUE!	#VALUE!	#VALUE!	#VALUE!	#VALUE!
B	5S_rRNA	NA	NA	NA	NA	NA	NA	#VALUE!	#VALUE!	#VALUE!	#VALUE!	#VALUE!	#VALUE!	#VALUE!	#VALUE!	#VALUE!	#VALUE!	#VALUE!	#VALUE!	#VALUE!	#VALUE!	#VALUE!
B	5S_rRNA	0	0	0	0	0	0	#DIV/0!	#DIV/0!	#DIV/0!	#DIV/0!	#DIV/0!	#DIV/0!	#DIV/0!	#DIV/0!	#DIV/0!	#DIV/0!	#DIV/0!	#DIV/0!	#DIV/0!	#DIV/0!	#DIV/0!
B	5S_rRNA	0	0	0	0	0	0	#DIV/0!	#DIV/0!	#DIV/0!	#DIV/0!	#DIV/0!	#DIV/0!	#DIV/0!	#DIV/0!	#DIV/0!	#DIV/0!	#DIV/0!	#DIV/0!	#DIV/0!	#DIV/0!	#DIV/0!
B	5S_rRNA	0	0	0	0	0	0	#DIV/0!	#DIV/0!	#DIV/0!	#DIV/0!	#DIV/0!	#DIV/0!	#DIV/0!	#DIV/0!	#DIV/0!	#DIV/0!	#DIV/0!	#DIV/0!	#DIV/0!	#DIV/0!	#DIV/0!
B	5S_rRNA	NA	NA	NA	NA	NA	NA	#VALUE!	#VALUE!	#VALUE!	#VALUE!	#VALUE!	#VALUE!	#VALUE!	#VALUE!	#VALUE!	#VALUE!	#VALUE!	#VALUE!	#VALUE!	#VALUE!	#VALUE!
B	5S_rRNA	5.02321	2.55336	5.65642	20.3144	6.8521	6.71493	1	0.508312	1.12606	4.04411	1.36409	1.33678	0	-0.976213	0.17128	2.01582	0.447937	0.418763	2.01582	1.42415	0.247483
B	5S_rRNA	2.13486	0	0	0	0	0	1	0	0	0	0	0	0	#NUM!	#NUM!	#NUM!	#NUM!	#NUM!	#NUM!	#NUM!	#NUM!
B	5S_rRNA	0	0	0	0	0	0	#DIV/0!	#DIV/0!	#DIV/0!	#DIV/0!	#DIV/0!	#DIV/0!	#DIV/0!	#DIV/0!	#DIV/0!	#DIV/0!	#DIV/0!	#DIV/0!	#DIV/0!	#DIV/0!	#DIV/0!
B	5S_rRNA	0	0	0	0	0	0	#DIV/0!	#DIV/0!	#DIV/0!	#DIV/0!	#DIV/0!	#DIV/0!	#DIV/0!	#DIV/0!	#DIV/0!	#DIV/0!	#DIV/0!	#DIV/0!	#DIV/0!	#DIV/0!	#DIV/0!
B	5S_rRNA	0	0	0	0	0	0	#DIV/0!	#DIV/0!	#DIV/0!	#DIV/0!	#DIV/0!	#DIV/0!	#DIV/0!	#DIV/0!	#DIV/0!	#DIV/0!	#DIV/0!	#DIV/0!	#DIV/0!	#DIV/0!	#DIV/0!
A	7SK	0	0	0	0	0	0	#DIV/0!	#DIV/0!	#DIV/0!	#DIV/0!	#DIV/0!	#DIV/0!	#DIV/0!	#DIV/0!	#DIV/0!	#DIV/0!	#DIV/0!	#DIV/0!	#DIV/0!	#DIV/0!	#DIV/0!
A	7SK	0	0	0	0	0	0	#DIV/0!	#DIV/0!	#DIV/0!	#DIV/0!	#DIV/0!	#DIV/0!	#DIV/0!	#DIV/0!	#DIV/0!	#DIV/0!	#DIV/0!	#DIV/0!	#DIV/0!	#DIV/0!	#DIV/0!
A	7SK	NA	NA	NA	NA	NA	NA	#VALUE!	#VALUE!	#VALUE!	#VALUE!	#VALUE!	#VALUE!	#VALUE!	#VALUE!	#VALUE!	#VALUE!	#VALUE!	#VALUE!	#VALUE!	#VALUE!	#VALUE!
A	7SK	NA	NA	NA	NA	NA	NA	#VALUE!	#VALUE!	#VALUE!	#VALUE!	#VALUE!	#VALUE!	#VALUE!	#VALUE!	#VALUE!	#VALUE!	#VALUE!	#VALUE!	#VALUE!	#VALUE!	#VALUE!
A	7SK	0	0	0	0	0	0	#DIV/0!	#DIV/0!	#DIV/0!	#DIV/0!	#DIV/0!	#DIV/0!	#DIV/0!	#DIV/0!	#DIV/0!	#DIV/0!	#DIV/0!	#DIV/0!	#DIV/0!	#DIV/0!	#DIV/0!
A	7SK	0.486228	0	0	0	0	0	1	0	0	0	0	0	0	#NUM!	#NUM!	#NUM!	#NUM!	#NUM!	#NUM!	#NUM!	#NUM!
A	7SK	NA	NA	NA	NA	NA	NA	#VALUE!	#VALUE!	#VALUE!	#VALUE!	#VALUE!	#VALUE!	#VALUE!	#VALUE!	#VALUE!	#VALUE!	#VALUE!	#VALUE!	#VALUE!	#VALUE!	#VALUE!
A	7SK	0	0	0	0	0	0	#DIV/0!	#DIV/0!	#DIV/0!	#DIV/0!	#DIV/0!	#DIV/0!	#DIV/0!	#DIV/0!	#DIV/0!	#DIV/0!	#DIV/0!	#DIV/0!	#DIV/0!	#DIV/0!	#DIV/0!
A	7SK	18.7846	25.3808	27.444	37.9363	18.3729	18.0006	1	1.35115	1.46098	2.01954	0.978083	0.958264	0	0.434187	0.54694	1.01403	-0.031971	-0.0615054	1.01403	-0.466158	-0.608446
A	7SK	NA	NA	NA	NA	NA	NA	#VALUE!	#VALUE!	#VALUE!	#VALUE!	#VALUE!	#VALUE!	#VALUE!	#VALUE!	#VALUE!	#VALUE!	#VALUE!	#VALUE!	#VALUE!	#VALUE!	#VALUE!
A	7SK	NA	NA	NA	NA	NA	NA	#VALUE!	#VALUE!	#VALUE!	#VALUE!	#VALUE!	#VALUE!	#VALUE!	#VALUE!	#VALUE!	#VALUE!	#VALUE!	#VALUE!	#VALUE!	#VALUE!	#VALUE!
A	7SK	NA	NA	NA	NA	NA	NA	#VALUE!	#VALUE!	#VALUE!	#VALUE!	#VALUE!	#VALUE!	#VALUE!	#VALUE!	#VALUE!	#VALUE!	#VALUE!	#VALUE!	#VALUE!	#VALUE!	#VALUE!
A	7SK	0	0	0	0	0	0	#DIV/0!	#DIV/0!	#DIV/0!	#DIV/0!	#DIV/0!	#DIV/0!	#DIV/0!	#DIV/0!	#DIV/0!	#DIV/0!	#DIV/0!	#DIV/0!	#DIV/0!	#DIV/0!	#DIV/0!
B	7SK	0	0	0	0	0	0	#DIV/0!	#DIV/0!	#DIV/0!	#DIV/0!	#DIV/0!	#DIV/0!	#DIV/0!	#DIV/0!	#DIV/0!	#DIV/0!	#DIV/0!	#DIV/0!	#DIV/0!	#DIV/0!	#DIV/0!
B	7SK	0	0	0	0	0	0	#DIV/0!	#DIV/0!	#DIV/0!	#DIV/0!	#DIV/0!	#DIV/0!	#DIV/0!	#DIV/0!	#DIV/0!	#DIV/0!	#DIV/0!	#DIV/0!	#DIV/0!	#DIV/0!	#DIV/0!
B	7SK	NA	NA	NA	NA	NA	NA	#VALUE!	#VALUE!	#VALUE!	#VALUE!	#VALUE!	#VALUE!	#VALUE!	#VALUE!	#VALUE!	#VALUE!	#VALUE!	#VALUE!	#VALUE!	#VALUE!	#VALUE!
B	7SK	NA	NA	NA	NA	NA	NA	#VALUE!	#VALUE!	#VALUE!	#VALUE!	#VALUE!	#VALUE!	#VALUE!	#VALUE!	#VALUE!	#VALUE!	#VALUE!	#VALUE!	#VALUE!	#VALUE!	#VALUE!
B	7SK	0	0	0	0.212658	0	0	#DIV/0!	#DIV/0!	#DIV/0!	#DIV/0!	#DIV/0!	#DIV/0!	#DIV/0!	#DIV/0!	#DIV/0!	#DIV/0!	#DIV/0!	#DIV/0!	#DIV/0!	#DIV/0!	#DIV/0!
B	7SK	0	0	0	0	0	0	#DIV/0!	#DIV/0!	#DIV/0!	#DIV/0!	#DIV/0!	#DIV/0!	#DIV/0!	#DIV/0!	#DIV/0!	#DIV/0!	#DIV/0!	#DIV/0!	#DIV/0!	#DIV/0!	#DIV/0!
B	7SK	NA	NA	NA	NA	NA	NA	#VALUE!	#VALUE!	#VALUE!	#VALUE!	#VALUE!	#VALUE!	#VALUE!	#VALUE!	#VALUE!	#VALUE!	#VALUE!	#VALUE!	#VALUE!	#VALUE!	#VALUE!
B	7SK	0	0	0	0.212692	0	0	#DIV/0!	#DIV/0!	#DIV/0!	#DIV/0!	#DIV/0!	#DIV/0!	#DIV/0!	#DIV/0!	#DIV/0!	#DIV/0!	#DIV/0!	#DIV/0!	#DIV/0!	#DIV/0!	#DIV/0!
B	7SK	12.5815	12.2618	22.1543	18.9501	21.9998	16.8356	1	0.97459	1.76086	1.50619	1.74858	1.33812	0	-0.0371332	0.816283	0.590902	0.806186	0.420211	0.590902	0.84332	-0.396072
B	7SK	NA	NA	NA	NA	NA	NA	#VALUE!	#VALUE!	#VALUE!	#VALUE!	#VALUE!	#VALUE!	#VALUE!	#VALUE!	#VALUE!	#VALUE!	#VALUE!	#VALUE!	#VALUE!	#VALUE!	#VALUE!
B	7SK	NA	NA	NA	NA	NA	NA	#VALUE!	#VALUE!	#VALUE!	#VALUE!	#VALUE!	#VALUE!	#VALUE!	#VALUE!	#VALUE!	#VALUE!	#VALUE!	#VALUE!	#VALUE!	#VALUE!	#VALUE!
B	7SK	NA	NA	NA	NA	NA	NA	#VALUE!	#VALUE!	#VALUE!	#VALUE!	#VALUE!	#VALUE!	#VALUE!	#VALUE!	#VALUE!	#VALUE!	#VALUE!	#VALUE!	#VALUE!	#VALUE!	#VALUE!
B	7SK	0	0	0	0.212431	0	0	#DIV/0!	#DIV/0!	#DIV/0!	#DIV/0!	#DIV/0!	#DIV/0!	#DIV/0!	#DIV/0!	#DIV/0!	#DIV/0!	#DIV/0!	#DIV/0!	#DIV/0!	#DIV/0!	#DIV/0!
A	A1BG	0.485776	0.169499	0.452152	0.477914	0.31358	0.159379	1	0.348925	0.930784	0.983816	0.645525	0.328092	0	-1.51901	-0.103481	-0.0235399	-0.631454	-1.60783	-0.0235399	0.887557	-1.50435
B	A1BG	0.374662	0.31918	0.687336	0.289934	0.142675	0.248446	1	0.851913	1.83455	0.773854	0.380808	0.66312	0	-0.231221	0.875425	-0.369866	-1.39286	-0.592659	-0.369866	-1.16164	-1.46808
A	A1BG-AS1	0.562253	0.647108	0.290223	0.422738	0.46835	0.555512	1	1.15092	0.516179	0.751865	0.832988	0.988011	0	0.202786	-0.954058	-0.411454	-0.263632	-0.0174012	-0.411454	-0.466419	0.936656
B	A1BG-AS1	0.275013	0.345499	0.233023	0.442773	0.144687	0.154719	1	1.2563	0.847315	1.61001	0.526111	0.562587	0	0.32918	-0.23903	0.687066	-0.926562	-0.829852	0.687066	-1.25574	-0.590821
A	A1CF	0.00535959	0.0133891	0.0372494	0.0401938	0.017092	0.00447973	1	2.49816	6.95005	7.49942	3.18905	0.835834	0	1.32086	2.79702	2.90678	1.67313	-0.258711	2.90678	0.352262	-3.05573
B	A1CF	0.0122976	0	0.0139198	0.0532752	0.0171971	0.0209982	1	0	1.13191	4.33216	1.39841	1.7075	0	#NUM!	0.178762	2.11509	0.483789	0.771886	2.11509	#NUM!	0.593124
A	A2M	172.255	151.899	148.77	162.024	166.183	171.779	1	0.881824	0.86366	0.940605	0.964745	0.997233	0	-0.181437	-0.211464	-0.0883385	-0.0517807	-0.00399746	-0.0883385	0.129657	0.207466
B	A2M	172.954	172.483	167.454	198.87	186.579	192.103	1	0.997281	0.968199	1.14985	1.07878	1.11072	0	-0.00392855	-0.0466248	0.201442	0.109404	0.151494	0.201442	0.113332	0.198119
A	A2M-AS1	1.14212	1.43776	1.20656	0.972161	0.962804	1.04708	1	1.25885	1.05642	0.85119	0.842997	0.916786	0	0.332109	0.0791854	-0.232447	-0.2464	-0.125343	-0.232447	-0.578509	-0.204528
B	A2M-AS1	1.32007	0.887817	1.13753	1.43943	1.05451	1.02735	1	0.672553	0.861719	1.09042	0.798829	0.778254	0	-0.57228	-0.21471	0.124883	-0.324042	-0.361687	0.124883	0.248239	-0.146977
A	A2ML1	0.183789	0.282132	0.101352	0.104689	0.0187514	0.0255003	1	1.53509	0.551461	0.569616	0.102027	0.138748	0	0.618321	-0.85867	-0.811939	-3.29297	-2.84946	-0.811939	-3.9113	-1.99079
B	A2ML1	0.0337275	0.0128065	0.0499076	0.0785439	0.190385	0.0120341	1	0.379705	1.47973	2.32878	5.64481	0.356804	0	-1.39705	0.565334	1.21957	2.49693	-1.4868	1.21957	3.89398	-2.05213
A	A2ML1-AS1	0	0	0	0	0	0	#DIV/0!	#DIV/0!	#DIV/0!	#DIV/0!	#DIV/0!	#DIV/0!	#DIV/0!	#DIV/0!	#DIV/0!	#DIV/0!	#DIV/0!	#DIV/0!	#DIV/0!	#DIV/0!	#DIV/0!
B	A2ML1-AS1	0	0	0	0	0	0	#DIV/0!	#DIV/0!	#DIV/0!	#DIV/0!	#DIV/0!	#DIV/0!	#DIV/0!	#DIV/0!	#DIV/0!	#DIV/0!	#DIV/0!	#DIV/0!	#DIV/0!	#DIV/0!	#DIV/0!
A	A2ML1-AS2	0	0	0	0	0	0	#DIV/0!	#DIV/0!	#DIV/0!	#DIV/0!	#DIV/0!	#DIV/0!	#DIV/0!	#DIV/0!	#DIV/0!	#DIV/0!	#DIV/0!	#DIV/0!	#DIV/0!	#DIV/0!	#DIV/0!
B	A2ML1-AS2	0	0.266533	0	0.453981	0	0	#DIV/0!	#DIV/0!	#DIV/0!	#DIV/0!	#DIV/0!	#DIV/0!	#DIV/0!	#DIV/0!	#DIV/0!	#DIV/0!	#DIV/0!	#DIV/0!	#DIV/0!	#DIV/0!	#DIV/0!
A	A2MP1	0.190541	0.164641	0.111421	0.0848828	0.149878	0.173684	1	0.864073	0.584759	0.445483	0.786591	0.911529	0	-0.210774	-0.774085	-1.16656	-0.346314	-0.133639	-1.16656	-0.135539	0.640446
B	A2MP1	0.187756	0.122966	0.336681	0.452759	0.103687	0.0482167	1	0.654924	1.79318	2.41142	0.552244	0.256805	0	-0.6106	0.842523	1.26988	-0.856621	-1.96125	1.26988	-0.246022	-2.80378
A	A3GALT2	0.332193	0.327565	0.311292	0.434533	0.60458	0.207142	1	0.986068	0.937082	1.30807	1.81997	0.623559	0	-0.0202405	-0.0937532	0.387444	0.863912	-0.681402	0.387444	0.884152	-0.587648
B	A3GALT2	0.235105	0.360383	0.220844	0.70023	0.322246	0.549688	1	1.53286	0.939342	2.97837	1.37065	2.33805	0	0.616226	-0.0902776	1.57452	0.454857	1.22531	1.57452	-0.161369	1.31559
A	A4GALT	25.8085	25.0839	23.9147	22.1794	26.2578	28.5456	1	0.971924	0.92662	0.859383	1.01741	1.10606	0	-0.0410841	-0.10995	-0.218626	0.0248981	0.145423	-0.218626	0.0659822	0.255374
B	A4GALT	22.0215	25.7441	25.4436	23.4284	27.9709	30.6421	1	1.16905	1.1554	1.06389	1.27017	1.39147	0	0.225333	0.208395	0.0893477	0.345019	0.476605	0.0893477	0.119686	0.26821
A	A4GNT	0	0.0244098	0.0221143	0.0237469	0.0232594	0	#DIV/0!	#DIV/0!	#DIV/0!	#DIV/0!	#DIV/0!	#DIV/0!	#DIV/0!	#DIV/0!	#DIV/0!	#DIV/0!	#DIV/0!	#DIV/0!	#DIV/0!	#DIV/0!	#DIV/0!
B	A4GNT	0.0224549	0	0	0	0.0227177	0	1	0	0	0	1.0117	0	0	#NUM!	#NUM!	#NUM!	0.0167865	#NUM!	#NUM!	#NUM!	#NUM!
A	AA06	0	0	0	0	0	0	#DIV/0!	#DIV/0!	#DIV/0!	#DIV/0!	#DIV/0!	#DIV/0!	#DIV/0!	#DIV/0!	#DIV/0!	#DIV/0!	#DIV/0!	#DIV/0!	#DIV/0!	#DIV/0!	#DIV/0!
B	AA06	0	0	0	0	0	0	#DIV/0!	#DIV/0!	#DIV/0!	#DIV/0!	#DIV/0!	#DIV/0!	#DIV/0!	#DIV/0!	#DIV/0!	#DIV/0!	#DIV/0!	#DIV/0!	#DIV/0!	#DIV/0!	#DIV/0!
A	AAAS	26.5455	31.5752	32.03	28.2498	29.0649	30.5325	1	1.18947	1.20661	1.0642	1.09491	1.15019	0	0.25032	0.270954	0.0897719	0.130806	0.201876	0.0897719	-0.119514	-0.0690782
B	AAAS	27.9265	31.982	31.454	31.777	29.7401	32.6065	1	1.14522	1.12631	1.13788	1.06494	1.16758	0	0.195626	0.171607	0.186346	0.0907717	0.223526	0.186346	-0.104855	0.051919
A	AACS	10.8913	11.7204	9.00977	9.96443	11.0264	10.5686	1	1.07612	0.827241	0.914894	1.0124	0.970363	0	0.105834	-0.273621	-0.128324	0.017783	-0.043404	-0.128324	-0.0880511	0.230217
B	AACS	10.5528	9.74191	10.369	11.8252	11.3671	9.98919	1	0.923157	0.982585	1.12057	1.07716	0.946589	0	-0.115352	-0.0253462	0.164231	0.107238	-0.0791893	0.164231	0.22259	-0.053843
A	AACSP1	0.173708	0.0160903	0.0512373	0.0558826	0.0547238	0	1	0.0926284	0.294962	0.321704	0.315033	0	0	-3.4324	-1.7614	-1.63619	-1.66642	#NUM!	-1.63619	1.76598	#NUM!
B	AACSP1	0.117491	0.134299	0.0447289	0	0.0418498	0.014151	1	1.14306	0.380701	0	0.356196	0.120443	0	0.192899	-1.39327	#NUM!	-1.48926	-3.05357	#NUM!	-1.68216	-1.6603
A	AADAC	0	0.0262735	0.0632335	0	0	0	#DIV/0!	#DIV/0!	#DIV/0!	#DIV/0!	#DIV/0!	#DIV/0!	#DIV/0!	#DIV/0!	#DIV/0!	#DIV/0!	#DIV/0!	#DIV/0!	#DIV/0!	#DIV/0!	#DIV/0!
B	AADAC	0	0	0	0	0	0	#DIV/0!	#DIV/0!	#DIV/0!	#DIV/0!	#DIV/0!	#DIV/0!	#DIV/0!	#DIV/0!	#DIV/0!	#DIV/0!	#DIV/0!	#DIV/0!	#DIV/0!	#DIV/0!	#DIV/0!
A	AADACL2	NA	NA	NA	NA	NA	NA	#VALUE!	#VALUE!	#VALUE!	#VALUE!	#VALUE!	#VALUE!	#VALUE!	#VALUE!	#VALUE!	#VALUE!	#VALUE!	#VALUE!	#VALUE!	#VALUE!	#VALUE!
A	AADACL2	0	0	0	0.0253117	0	0	#DIV/0!	#DIV/0!	#DIV/0!	#DIV/0!	#DIV/0!	#DIV/0!	#DIV/0!	#DIV/0!	#DIV/0!	#DIV/0!	#DIV/0!	#DIV/0!	#DIV/0!	#DIV/0!	#DIV/0!
B	AADACL2	NA	NA	NA	NA	NA	NA	#VALUE!	#VALUE!	#VALUE!	#VALUE!	#VALUE!	#VALUE!	#VALUE!	#VALUE!	#VALUE!	#VALUE!	#VALUE!	#VALUE!	#VALUE!	#VALUE!	#VALUE!
B	AADACL2	0	0.0302065	0	0	0	0	#DIV/0!	#DIV/0!	#DIV/0!	#DIV/0!	#DIV/0!	#DIV/0!	#DIV/0!	#DIV/0!	#DIV/0!	#DIV/0!	#DIV/0!	#DIV/0!	#DIV/0!	#DIV/0!	#DIV/0!
A	AADACL2-AS1	NA	NA	NA	NA	NA	NA	#VALUE!	#VALUE!	#VALUE!	#VALUE!	#VALUE!	#VALUE!	#VALUE!	#VALUE!	#VALUE!	#VALUE!	#VALUE!	#VALUE!	#VALUE!	#VALUE!	#VALUE!
A	AADACL2-AS1	0.152999	0	0	0	0.216675	0	1	0	0	0	1.41619	0	0	#NUM!	#NUM!	#NUM!	0.50201	#NUM!	#NUM!	#NUM!	#NUM!
B	AADACL2-AS1	NA	NA	NA	NA	NA	NA	#VALUE!	#VALUE!	#VALUE!	#VALUE!	#VALUE!	#VALUE!	#VALUE!	#VALUE!	#VALUE!	#VALUE!	#VALUE!	#VALUE!	#VALUE!	#VALUE!	#VALUE!
B	AADACL2-AS1	0	0	0	0.217269	0	0	#DIV/0!	#DIV/0!	#DIV/0!	#DIV/0!	#DIV/0!	#DIV/0!	#DIV/0!	#DIV/0!	#DIV/0!	#DIV/0!	#DIV/0!	#DIV/0!	#DIV/0!	#DIV/0!	#DIV/0!
A	AADACL3	0	0	0	0	0	0	#DIV/0!	#DIV/0!	#DIV/0!	#DIV/0!	#DIV/0!	#DIV/0!	#DIV/0!	#DIV/0!	#DIV/0!	#DIV/0!	#DIV/0!	#DIV/0!	#DIV/0!	#DIV/0!	#DIV/0!
B	AADACL3	0	0	0	0	0	0	#DIV/0!	#DIV/0!	#DIV/0!	#DIV/0!	#DIV/0!	#DIV/0!	#DIV/0!	#DIV/0!	#DIV/0!	#DIV/0!	#DIV/0!	#DIV/0!	#DIV/0!	#DIV/0!	#DIV/0!
A	AADACL4	0	0	0	0	0	0	#DIV/0!	#DIV/0!	#DIV/0!	#DIV/0!	#DIV/0!	#DIV/0!	#DIV/0!	#DIV/0!	#DIV/0!	#DIV/0!	#DIV/0!	#DIV/0!	#DIV/0!	#DIV/0!	#DIV/0!
B	AADACL4	0	0	0	0	0	0	#DIV/0!	#DIV/0!	#DIV/0!	#DIV/0!	#DIV/0!	#DIV/0!	#DIV/0!	#DIV/0!	#DIV/0!	#DIV/0!	#DIV/0!	#DIV/0!	#DIV/0!	#DIV/0!	#DIV/0!
A	AADACP1	0.753425	0.291804	1.60941	0.91486	0.413699	0.43369	1	0.387303	2.13612	1.21427	0.549091	0.575625	0	-1.36846	1.09499	0.280087	-0.864883	-0.796798	0.280087	0.503581	-1.89179
B	AADACP1	0.338338	0.300385	0.507508	0.194497	0.478103	0.450313	1	0.887824	1.5	0.574861	1.41309	1.33095	0	-0.171654	0.584963	-0.798716	0.498854	0.412461	-0.798716	0.670508	-0.172502
A	AADAT	8.20588	6.36046	5.37705	7.35674	6.6919	5.5682	1	0.775109	0.655268	0.896521	0.815501	0.678562	0	-0.367528	-0.609842	-0.157591	-0.294242	-0.559447	-0.157591	0.0732863	0.0503951
B	AADAT	6.63399	5.93284	6.25568	7.24152	6.63926	7.03002	1	0.89431	0.942974	1.09158	1.0008	1.0597	0	-0.161153	-0.0847105	0.126417	0.00114692	0.0836526	0.126417	0.162299	0.168363
A	AAED1	10.876	8.76896	9.72344	10.5023	12.0467	12.881	1	0.80627	0.89403	0.965647	1.10764	1.18435	0	-0.310666	-0.161605	-0.0504319	0.147492	0.244096	-0.0504319	0.458157	0.405701
B	AAED1	9.66436	10.8823	11.1228	10.324	12.3715	14.1542	1	1.12603	1.15091	1.06825	1.28012	1.46458	0	0.171239	0.202781	0.0952534	0.356276	0.550486	0.0952534	0.185037	0.347706
A	AAGAB	43.9049	42.3034	44.5299	41.1524	41.9051	45.2804	1	0.963523	1.01423	0.937309	0.954452	1.03133	0	-0.0536083	0.0203914	-0.093404	-0.0672554	0.0445044	-0.093404	-0.0136471	0.024113
B	AAGAB	45.8208	39.3029	46.6929	44.7698	45.8231	45.8198	1	0.857751	1.01903	0.977061	1.00005	0.999978	0	-0.221369	0.0272002	-0.0334796	7.16279e-05	-3.2399e-05	-0.0334796	0.221441	-0.0272326
A	AAK1	8.71541	7.33436	5.95324	8.1454	7.74063	7.12328	1	0.841539	0.68307	0.934598	0.888155	0.81732	0	-0.248898	-0.549894	-0.0975826	-0.171117	-0.291027	-0.0975826	0.0777812	0.258867
B	AAK1	6.77756	8.02262	8.17227	8.57865	8.66584	7.55425	1	1.1837	1.20578	1.26574	1.27861	1.1146	0	0.243308	0.269971	0.339985	0.354574	0.156523	0.339985	0.111265	-0.113448
A	AAMDC	31.7505	33.7264	34.3303	34.2213	36.0286	34.3499	1	1.06223	1.08125	1.07782	1.13474	1.08187	0	0.0870977	0.112703	0.108117	0.182363	0.113529	0.108117	0.0952651	0.000825955
B	AAMDC	32.4877	33.7285	34.4075	32.5392	35.3904	38.5288	1	1.0382	1.05909	1.00159	1.08935	1.18595	0	0.054078	0.0828304	0.00228828	0.123466	0.246045	0.00228828	0.0693878	0.163215
A	AAMP	76.4198	88.6559	78.476	76.7465	72.6178	67.289	1	1.16012	1.02691	1.00427	0.950249	0.880518	0	0.21427	0.0383042	0.00615399	-0.073623	-0.183576	0.00615399	-0.287893	-0.22188
B	AAMP	72.8514	77.0201	86.132	82.6161	70.7274	91.4835	1	1.05722	1.1823	1.13404	0.970846	1.25576	0	0.0802795	0.241593	0.181468	-0.0426856	0.328556	0.181468	-0.122965	0.0869631
A	AANAT	0.0983167	0	0.254648	0.0701568	0.0667507	0.272603	1	0	2.59008	0.71358	0.678936	2.77271	0	#NUM!	1.373	-0.486854	-0.558654	1.4713	-0.486854	#NUM!	0.098298
B	AANAT	0.12265	0.141534	0.146569	0.194432	0.123203	0.12894	1	1.15397	1.19502	1.58526	1.00451	1.05129	0	0.206601	0.257032	0.664718	0.00649249	0.0721571	0.664718	-0.200109	-0.184875
A	AAR2	18.5399	18.846	18.4259	16.7196	19.6343	19.4581	1	1.01651	0.993851	0.901819	1.05903	1.04953	0	0.0236272	-0.0088984	-0.149091	0.0827459	0.0697442	-0.149091	0.0591186	0.0786426
B	AAR2	18.5766	18.6473	19.9281	18.1857	20.4471	21.6613	1	1.00381	1.07276	0.978958	1.10069	1.16605	0	0.0054826	0.101321	-0.0306812	0.138413	0.221635	-0.0306812	0.13293	0.120314
A	AARD	0.240214	0.154507	0.105187	0.226473	0.135696	0.0805158	1	0.643207	0.43789	0.942796	0.564896	0.335184	0	-0.636644	-1.19136	-0.0849818	-0.823942	-1.57698	-0.0849818	-0.187298	-0.385618
B	AARD	0.158174	0.0659289	0.243636	0.38164	0.137794	0.146688	1	0.416812	1.5403	2.41278	0.871155	0.927384	0	-1.26253	0.623215	1.2707	-0.198999	-0.108762	1.2707	1.06353	-0.731977
A	AARS	44.1817	43.2892	41.3582	42.1636	40.4885	40.7134	1	0.9798	0.936094	0.954324	0.91641	0.9215	0	-0.0294415	-0.0952751	-0.0674492	-0.125935	-0.117945	-0.0674492	-0.0964937	-0.0226694
B	AARS	42.3781	40.7308	44.2879	43.2506	39.8214	40.0029	1	0.96113	1.04507	1.02059	0.939669	0.943954	0	-0.0571961	0.0635952	0.0294034	-0.089775	-0.0832117	0.0294034	-0.0325788	-0.146807
A	AARS2	4.26991	5.37263	4.27714	5.44137	4.9501	4.55602	1	1.25825	1.00169	1.27435	1.1593	1.06701	0	0.331423	0.00244043	0.349763	0.213251	0.0935684	0.349763	-0.118171	0.091128
B	AARS2	5.09307	4.90474	4.12322	5.53463	5.14616	4.33175	1	0.963022	0.809575	1.0867	1.01042	0.850518	0	-0.0543589	-0.304764	0.119952	0.0149608	-0.233586	0.119952	0.0693197	0.0711785
A	AARSD1	54.9978	45.8469	46.5401	49.7203	52.5707	53.2733	1	0.833613	0.846219	0.904042	0.95587	0.968645	0	-0.26255	-0.240898	-0.145538	-0.0651131	-0.0459602	-0.145538	0.197436	0.194938
B	AARSD1	42.8436	47.8572	42.3215	46.0261	53.423	48.6115	1	1.11702	0.987814	1.07428	1.24693	1.13463	0	0.159658	-0.0176886	0.103373	0.318382	0.18222	0.103373	0.158724	0.199908
A	AARSP1	0	0	0	0	0	0	#DIV/0!	#DIV/0!	#DIV/0!	#DIV/0!	#DIV/0!	#DIV/0!	#DIV/0!	#DIV/0!	#DIV/0!	#DIV/0!	#DIV/0!	#DIV/0!	#DIV/0!	#DIV/0!	#DIV/0!
B	AARSP1	0	0	0	0	0	0	#DIV/0!	#DIV/0!	#DIV/0!	#DIV/0!	#DIV/0!	#DIV/0!	#DIV/0!	#DIV/0!	#DIV/0!	#DIV/0!	#DIV/0!	#DIV/0!	#DIV/0!	#DIV/0!	#DIV/0!
A	AASDH	2.26359	1.54568	1.20776	2.23765	1.71069	1.2468	1	0.682846	0.533559	0.988539	0.755742	0.550805	0	-0.550368	-0.906279	-0.0166302	-0.404033	-0.860386	-0.0166302	0.146334	0.0458929
B	AASDH	2.79805	1.37338	1.78943	2.1026	2.49078	1.67577	1	0.490836	0.639528	0.751452	0.890185	0.598907	0	-1.02669	-0.64492	-0.412248	-0.167823	-0.739597	-0.412248	0.858864	-0.0946768
A	AASDHPPT	13.3103	11.1446	10.9534	12.083	10.6474	11.1225	1	0.837289	0.822924	0.90779	0.799935	0.835633	0	-0.256202	-0.281169	-0.13957	-0.322045	-0.259059	-0.13957	-0.0658437	0.0221102
B	AASDHPPT	12.8373	11.7847	12.6765	11.9941	11.8847	12.4062	1	0.918002	0.987471	0.934317	0.925789	0.966413	0	-0.12343	-0.0181898	-0.0980166	-0.111244	-0.0492885	-0.0980166	0.0121856	-0.0310987
A	AASS	4.96928	3.77472	3.51919	4.31645	4.26745	3.68772	1	0.759612	0.708189	0.868627	0.858767	0.742105	0	-0.396666	-0.497794	-0.203191	-0.219661	-0.430305	-0.203191	0.177004	0.0674889
B	AASS	3.74893	3.67088	3.36598	4.65718	4.05686	3.80935	1	0.979181	0.897851	1.24227	1.08214	1.01612	0	-0.0303521	-0.155452	0.312978	0.113886	0.023066	0.312978	0.144238	0.178518
A	AATBC	0.0641839	0.196431	0.0894109	0.0951985	0.0540359	0.0977124	1	3.06043	1.39304	1.48321	0.841892	1.52238	0	1.61374	0.478239	0.568727	-0.248294	0.60633	0.568727	-1.86203	0.128091
B	AATBC	0.0188433	0.102896	0.0516201	0.0473059	0.0185353	0.00981995	1	5.46061	2.73944	2.51049	0.983655	0.521137	0	2.44906	1.45388	1.32797	-0.0237762	-0.940264	1.32797	-2.47284	-2.39415
A	AATF	NA	NA	NA	NA	NA	NA	#VALUE!	#VALUE!	#VALUE!	#VALUE!	#VALUE!	#VALUE!	#VALUE!	#VALUE!	#VALUE!	#VALUE!	#VALUE!	#VALUE!	#VALUE!	#VALUE!	#VALUE!
A	AATF	27.6495	30.4539	30.6698	29.9708	34.8772	33.0995	1	1.10143	1.10924	1.08396	1.26141	1.19711	0	0.139377	0.149566	0.116309	0.335032	0.259557	0.116309	0.195655	0.109991
B	AATF	NA	NA	NA	NA	NA	NA	#VALUE!	#VALUE!	#VALUE!	#VALUE!	#VALUE!	#VALUE!	#VALUE!	#VALUE!	#VALUE!	#VALUE!	#VALUE!	#VALUE!	#VALUE!	#VALUE!	#VALUE!
B	AATF	28.9885	30.9157	34.1587	29.4521	31.4488	39.9116	1	1.06648	1.17835	1.01599	1.08487	1.37681	0	0.0928575	0.236771	0.0228869	0.117523	0.461328	0.0228869	0.0246658	0.224557
A	AATK	0.0963948	0.161202	0.188313	0.180388	0.346043	0.407727	1	1.67231	1.95356	1.87135	3.58985	4.22976	0	0.741842	0.966104	0.904077	1.84392	2.08058	0.904077	1.10208	1.11447
B	AATK	0.143655	0.302821	0.094402	0.125247	0.373914	0.593541	1	2.10798	0.657143	0.871857	2.60286	4.13171	0	1.07586	-0.60572	-0.197837	1.3801	2.04674	-0.197837	0.304239	2.65246
A	AATK-AS1	0	0	0	0	0	0	#DIV/0!	#DIV/0!	#DIV/0!	#DIV/0!	#DIV/0!	#DIV/0!	#DIV/0!	#DIV/0!	#DIV/0!	#DIV/0!	#DIV/0!	#DIV/0!	#DIV/0!	#DIV/0!	#DIV/0!
B	AATK-AS1	0	0	0	0	0	0	#DIV/0!	#DIV/0!	#DIV/0!	#DIV/0!	#DIV/0!	#DIV/0!	#DIV/0!	#DIV/0!	#DIV/0!	#DIV/0!	#DIV/0!	#DIV/0!	#DIV/0!	#DIV/0!	#DIV/0!
A	AB015752.1	0	0.107004	0.199754	0	0.0996236	0.113765	#DIV/0!	#DIV/0!	#DIV/0!	#DIV/0!	#DIV/0!	#DIV/0!	#DIV/0!	#DIV/0!	#DIV/0!	#DIV/0!	#DIV/0!	#DIV/0!	#DIV/0!	#DIV/0!	#DIV/0!
B	AB015752.1	0.197267	0.118743	0.226538	0.216229	0.486378	0.416693	1	0.601941	1.14838	1.09612	2.46558	2.11233	0	-0.732307	0.199603	0.13241	1.30193	1.07884	0.13241	2.03424	0.879232
A	ABALON	1.39079	1.19485	0.965472	1.09477	0.701299	0.73715	1	0.859116	0.69419	0.787157	0.504245	0.530023	0	-0.219075	-0.526598	-0.345277	-0.987803	-0.915874	-0.345277	-0.768728	-0.389276
B	ABALON	0.882266	1.05118	1.02661	1.2656	1.11278	1.0827	1	1.19145	1.16361	1.43449	1.26127	1.22718	0	0.252724	0.218603	0.520536	0.334883	0.295348	0.520536	0.0821587	0.0767453
A	ABAT	0.0698216	0.124117	0.292113	0.29437	0.469903	0.0931914	1	1.77763	4.18371	4.21603	6.73005	1.33471	0	0.829954	2.06478	2.07589	2.75062	0.416523	2.07589	1.92066	-1.64826
B	ABAT	0.366452	0.209533	0.206701	0.253549	0.163379	0.190758	1	0.571789	0.564059	0.691902	0.44584	0.520554	0	-0.806446	-0.826082	-0.53136	-1.1654	-0.941881	-0.53136	-0.358955	-0.115799
A	ABBA01000935.1	NA	NA	NA	NA	NA	NA	#VALUE!	#VALUE!	#VALUE!	#VALUE!	#VALUE!	#VALUE!	#VALUE!	#VALUE!	#VALUE!	#VALUE!	#VALUE!	#VALUE!	#VALUE!	#VALUE!	#VALUE!
B	ABBA01000935.1	NA	NA	NA	NA	NA	NA	#VALUE!	#VALUE!	#VALUE!	#VALUE!	#VALUE!	#VALUE!	#VALUE!	#VALUE!	#VALUE!	#VALUE!	#VALUE!	#VALUE!	#VALUE!	#VALUE!	#VALUE!
A	ABBA01000935.2	NA	NA	NA	NA	NA	NA	#VALUE!	#VALUE!	#VALUE!	#VALUE!	#VALUE!	#VALUE!	#VALUE!	#VALUE!	#VALUE!	#VALUE!	#VALUE!	#VALUE!	#VALUE!	#VALUE!	#VALUE!
B	ABBA01000935.2	NA	NA	NA	NA	NA	NA	#VALUE!	#VALUE!	#VALUE!	#VALUE!	#VALUE!	#VALUE!	#VALUE!	#VALUE!	#VALUE!	#VALUE!	#VALUE!	#VALUE!	#VALUE!	#VALUE!	#VALUE!
A	ABBA01006766.1	0	0	0	0	0	0	#DIV/0!	#DIV/0!	#DIV/0!	#DIV/0!	#DIV/0!	#DIV/0!	#DIV/0!	#DIV/0!	#DIV/0!	#DIV/0!	#DIV/0!	#DIV/0!	#DIV/0!	#DIV/0!	#DIV/0!
B	ABBA01006766.1	0	0	0	0	0	0	#DIV/0!	#DIV/0!	#DIV/0!	#DIV/0!	#DIV/0!	#DIV/0!	#DIV/0!	#DIV/0!	#DIV/0!	#DIV/0!	#DIV/0!	#DIV/0!	#DIV/0!	#DIV/0!	#DIV/0!
A	ABBA01006766.2	0	0	0	0	0	0	#DIV/0!	#DIV/0!	#DIV/0!	#DIV/0!	#DIV/0!	#DIV/0!	#DIV/0!	#DIV/0!	#DIV/0!	#DIV/0!	#DIV/0!	#DIV/0!	#DIV/0!	#DIV/0!	#DIV/0!
B	ABBA01006766.2	0	0	0	0	0	0	#DIV/0!	#DIV/0!	#DIV/0!	#DIV/0!	#DIV/0!	#DIV/0!	#DIV/0!	#DIV/0!	#DIV/0!	#DIV/0!	#DIV/0!	#DIV/0!	#DIV/0!	#DIV/0!	#DIV/0!
A	ABBA01031660.1	0	0	0	0	0	0	#DIV/0!	#DIV/0!	#DIV/0!	#DIV/0!	#DIV/0!	#DIV/0!	#DIV/0!	#DIV/0!	#DIV/0!	#DIV/0!	#DIV/0!	#DIV/0!	#DIV/0!	#DIV/0!	#DIV/0!
B	ABBA01031660.1	0	0	0	0	0	0	#DIV/0!	#DIV/0!	#DIV/0!	#DIV/0!	#DIV/0!	#DIV/0!	#DIV/0!	#DIV/0!	#DIV/0!	#DIV/0!	#DIV/0!	#DIV/0!	#DIV/0!	#DIV/0!	#DIV/0!
A	ABBA01031661.1	0	0.0811795	0	0.0481742	0.0900039	0.0403462	#DIV/0!	#DIV/0!	#DIV/0!	#DIV/0!	#DIV/0!	#DIV/0!	#DIV/0!	#DIV/0!	#DIV/0!	#DIV/0!	#DIV/0!	#DIV/0!	#DIV/0!	#DIV/0!	#DIV/0!
B	ABBA01031661.1	0	0	0	0	0.0706712	0	#DIV/0!	#DIV/0!	#DIV/0!	#DIV/0!	#DIV/0!	#DIV/0!	#DIV/0!	#DIV/0!	#DIV/0!	#DIV/0!	#DIV/0!	#DIV/0!	#DIV/0!	#DIV/0!	#DIV/0!
A	ABBA01031663.1	0	0	0	0	0	0	#DIV/0!	#DIV/0!	#DIV/0!	#DIV/0!	#DIV/0!	#DIV/0!	#DIV/0!	#DIV/0!	#DIV/0!	#DIV/0!	#DIV/0!	#DIV/0!	#DIV/0!	#DIV/0!	#DIV/0!
B	ABBA01031663.1	0	0.130323	0	0	0	0	#DIV/0!	#DIV/0!	#DIV/0!	#DIV/0!	#DIV/0!	#DIV/0!	#DIV/0!	#DIV/0!	#DIV/0!	#DIV/0!	#DIV/0!	#DIV/0!	#DIV/0!	#DIV/0!	#DIV/0!
A	ABBA01031674.1	0	0.242216	0	0.150072	0.159058	0.165127	#DIV/0!	#DIV/0!	#DIV/0!	#DIV/0!	#DIV/0!	#DIV/0!	#DIV/0!	#DIV/0!	#DIV/0!	#DIV/0!	#DIV/0!	#DIV/0!	#DIV/0!	#DIV/0!	#DIV/0!
B	ABBA01031674.1	0.294486	0	0.0899891	0	0.365405	0.298375	1	0	0.30558	0	1.24082	1.01321	0	#NUM!	-1.71038	#NUM!	0.311297	0.0189276	#NUM!	#NUM!	1.7293
A	ABBA01040607.1	NA	NA	NA	NA	NA	NA	#VALUE!	#VALUE!	#VALUE!	#VALUE!	#VALUE!	#VALUE!	#VALUE!	#VALUE!	#VALUE!	#VALUE!	#VALUE!	#VALUE!	#VALUE!	#VALUE!	#VALUE!
B	ABBA01040607.1	NA	NA	NA	NA	NA	NA	#VALUE!	#VALUE!	#VALUE!	#VALUE!	#VALUE!	#VALUE!	#VALUE!	#VALUE!	#VALUE!	#VALUE!	#VALUE!	#VALUE!	#VALUE!	#VALUE!	#VALUE!
A	ABCA1	0.395107	0.329345	0.433409	0.310637	0.407705	0.273702	1	0.83356	1.09694	0.78621	1.03189	0.692729	0	-0.262642	0.133485	-0.347014	0.0452822	-0.529638	-0.347014	0.307925	-0.663123
B	ABCA1	0.221215	0.273078	0.372662	0.375159	0.337551	0.402801	1	1.23445	1.68461	1.6959	1.5259	1.82086	0	0.303864	0.752419	0.762053	0.609656	0.864618	0.762053	0.305792	0.1122
A	ABCA10	0.31359	0.511822	0.121271	0.324029	0.174975	0.493984	1	1.63214	0.386717	1.03329	0.557974	1.57525	0	0.706761	-1.37065	0.0472415	-0.841731	0.655584	0.0472415	-1.54849	2.02624
B	ABCA10	0.192299	0.157443	0.14437	0.230456	0.147417	0.378068	1	0.818738	0.750757	1.19842	0.766605	1.96604	0	-0.288525	-0.413582	0.261139	-0.383445	0.975295	0.261139	-0.0949192	1.38888
A	ABCA11P	1.67304	1.49942	0.900646	1.57103	0.899126	1.29874	1	0.896228	0.53833	0.939029	0.537422	0.776279	0	-0.158063	-0.893436	-0.0907587	-0.895874	-0.365354	-0.0907587	-0.737811	0.528082
B	ABCA11P	1.74789	1.09069	1.40146	1.53405	1.50727	1.35874	1	0.624005	0.8018	0.877656	0.862335	0.777357	0	-0.680371	-0.318685	-0.188272	-0.21368	-0.36335	-0.188272	0.466691	-0.0446653
A	ABCA12	0.0754838	0.0790542	0.0666372	0.0666878	0.0756364	0.0424887	1	1.0473	0.882801	0.883472	1.00202	0.562885	0	0.0666751	-0.179839	-0.178744	0.00291365	-0.829088	-0.178744	-0.0637614	-0.649249
B	ABCA12	0.0928318	0.0401267	0.0879407	0.0813711	0.0550597	0.0756482	1	0.432252	0.947312	0.876543	0.593112	0.814895	0	-1.21006	-0.0780881	-0.190103	-0.753622	-0.295313	-0.190103	0.456434	-0.217225
A	ABCA13	0.0362829	0.0738964	0.0404968	0.038228	0.0649623	0.0636588	1	2.03667	1.11614	1.05361	1.79044	1.75451	0	1.02621	0.158519	0.07534	0.840313	0.81107	0.07534	-0.185901	0.652551
B	ABCA13	0.0742303	0.215271	0.0530776	0.305059	0.110149	0.0478635	1	2.90004	0.71504	4.10963	1.48388	0.644797	0	1.53607	-0.483905	2.03901	0.569372	-0.633083	2.03901	-0.966701	-0.149178
A	ABCA17P	0.289628	0.449752	0.945665	0.274508	0.682158	0.78831	1	1.55286	3.2651	0.947796	2.35529	2.7218	0	0.634927	1.70713	-0.0773523	1.2359	1.44456	-0.0773523	0.600976	-0.262566
B	ABCA17P	0.900103	0.920656	0.504605	0.370013	0.698082	0.541727	1	1.02283	0.560608	0.411078	0.775558	0.60185	0	0.0325721	-0.834936	-1.28252	-0.366693	-0.732525	-1.28252	-0.399265	0.102411
A	ABCA2	54.0071	47.2583	44.6306	52.6008	47.0171	49.4781	1	0.875038	0.826384	0.973961	0.870573	0.91614	0	-0.192583	-0.275116	-0.0380646	-0.199963	-0.126359	-0.0380646	-0.00738065	0.148756
B	ABCA2	44.0663	42.4851	48.3385	52.1829	50.7972	51.9611	1	0.964118	1.09695	1.18419	1.15274	1.17916	0	-0.0527181	0.133497	0.243899	0.205072	0.237754	0.243899	0.25779	0.104257
A	ABCA3	9.16645	8.75549	8.96378	9.524	10.8313	9.94898	1	0.955166	0.97789	1.03901	1.18162	1.08537	0	-0.0661763	-0.0322565	0.0552047	0.240771	0.118184	0.0552047	0.306948	0.150441
B	ABCA3	8.90213	9.68885	9.86671	10.6083	12.8018	10.2716	1	1.08837	1.10835	1.19165	1.43806	1.15384	0	0.122174	0.148419	0.252965	0.524122	0.206438	0.252965	0.401948	0.0580191
A	ABCA4	0.706003	1.21674	0.820623	0.678386	1.62385	0.848569	1	1.72342	1.16235	0.960883	2.30006	1.20193	0	0.785276	0.217046	-0.0575679	1.20167	0.265358	-0.0575679	0.416393	0.0483118
B	ABCA4	1.37029	0.806642	0.566566	1.73108	1.14053	1.58147	1	0.588664	0.413463	1.26329	0.832322	1.15411	0	-0.764484	-1.27417	0.33719	-0.264787	0.206778	0.33719	0.499698	1.48095
A	ABCA5	3.57222	3.29817	2.19926	4.0363	2.95906	2.91625	1	0.923284	0.615655	1.12991	0.828355	0.816369	0	-0.115153	-0.699805	0.176213	-0.27168	-0.292707	0.176213	-0.156527	0.407098
B	ABCA5	3.31044	3.18959	2.97737	4.0084	3.69068	2.65539	1	0.963495	0.899389	1.21084	1.11486	0.802127	0	-0.0536511	-0.152983	0.276004	0.156866	-0.318097	0.276004	0.210517	-0.165114
A	ABCA6	0.0339272	0.211723	0.396183	1.05306	0.0147382	0.0200273	1	6.24052	11.6775	31.0388	0.434407	0.590302	0	2.64167	3.54565	4.956	-1.20288	-0.760474	4.956	-3.84455	-4.30613
B	ABCA6	0.0241074	0.0224276	0.57443	0.0319241	0.0338498	0.0444459	1	0.93032	23.8279	1.32424	1.40412	1.84366	0	-0.104201	4.57458	0.405169	0.489671	0.882574	0.405169	0.593872	-3.69201
A	ABCA7	22.6489	24.0906	22.7207	21.5893	24.1488	21.0012	1	1.06365	1.00317	0.953216	1.06623	0.927252	0	0.0890288	0.00456948	-0.0691252	0.0925136	-0.108966	-0.0691252	0.00348476	-0.113535
B	ABCA7	21.1771	20.6794	22.4132	23.3028	20.2247	18.6846	1	0.9765	1.05837	1.10037	0.955025	0.882301	0	-0.0343086	0.0818442	0.137995	-0.0663896	-0.180658	0.137995	-0.032081	-0.262502
A	ABCA8	1.62455	0.99269	1.21467	1.6427	1.45618	0.932794	1	0.611055	0.747693	1.01117	0.89636	0.574185	0	-0.710627	-0.419482	0.0160254	-0.15785	-0.800411	0.0160254	0.552777	-0.380929
B	ABCA8	0.967181	2.74214	1.37447	2.07141	1.86945	1.84829	1	2.83519	1.42111	2.1417	1.93288	1.911	0	1.50345	0.507013	1.09876	0.950755	0.93433	1.09876	-0.552693	0.427317
A	ABCA9	0.182197	0.214148	0.18248	0.0963334	0.184499	0.122172	1	1.17537	1.00155	0.528733	1.01263	0.670548	0	0.233112	0.00223915	-0.91939	0.0181115	-0.576587	-0.91939	-0.215	-0.578827
B	ABCA9	0.124046	0.157905	0.0832894	0.26328	0.121601	0.132743	1	1.27295	0.67144	2.12244	0.980293	1.07011	0	0.34818	-0.57467	1.08572	-0.0287154	0.0977638	1.08572	-0.376895	0.672434
A	ABCA9-AS1	0	0	0	0.198963	0.0816086	0.121127	#DIV/0!	#DIV/0!	#DIV/0!	#DIV/0!	#DIV/0!	#DIV/0!	#DIV/0!	#DIV/0!	#DIV/0!	#DIV/0!	#DIV/0!	#DIV/0!	#DIV/0!	#DIV/0!	#DIV/0!
B	ABCA9-AS1	0.107371	0	0.225132	0.250646	0	0	1	0	2.09677	2.33439	0	0	0	#NUM!	1.06817	1.22305	#NUM!	#NUM!	1.22305	#NUM!	#NUM!
A	ABCB1	2.34569	1.41835	2.25279	1.34516	1.29223	1.64283	1	0.604662	0.960393	0.573459	0.550896	0.70036	0	-0.725799	-0.0583029	-0.802237	-0.860149	-0.513832	-0.802237	-0.13435	-0.455529
B	ABCB1	1.78318	1.80637	2.00924	1.92196	1.8253	1.80283	1	1.01301	1.12678	1.07783	1.02362	1.01102	0	0.0186423	0.172202	0.108126	0.0336826	0.0158139	0.108126	0.0150402	-0.156389
A	ABCB10	10.705	9.9496	8.93526	11.2847	9.66676	9.61184	1	0.929439	0.834685	1.05416	0.903017	0.897887	0	-0.105568	-0.260696	0.0760926	-0.147174	-0.155394	0.0760926	-0.0416063	0.105303
B	ABCB10	11.1555	10.2173	10.2036	12.0202	10.559	11.0456	1	0.915894	0.914663	1.07751	0.946524	0.990146	0	-0.126748	-0.128688	0.107699	-0.0792884	-0.0142872	0.107699	0.0474592	0.1144
A	ABCB10P1	4.53e-08	0	0	0	0	0	1	0	0	0	0	0	0	#NUM!	#NUM!	#NUM!	#NUM!	#NUM!	#NUM!	#NUM!	#NUM!
A	ABCB10P1	NA	NA	NA	NA	NA	NA	#VALUE!	#VALUE!	#VALUE!	#VALUE!	#VALUE!	#VALUE!	#VALUE!	#VALUE!	#VALUE!	#VALUE!	#VALUE!	#VALUE!	#VALUE!	#VALUE!	#VALUE!
A	ABCB10P1	NA	NA	NA	NA	NA	NA	#VALUE!	#VALUE!	#VALUE!	#VALUE!	#VALUE!	#VALUE!	#VALUE!	#VALUE!	#VALUE!	#VALUE!	#VALUE!	#VALUE!	#VALUE!	#VALUE!	#VALUE!
B	ABCB10P1	0	0	0	0	0	0	#DIV/0!	#DIV/0!	#DIV/0!	#DIV/0!	#DIV/0!	#DIV/0!	#DIV/0!	#DIV/0!	#DIV/0!	#DIV/0!	#DIV/0!	#DIV/0!	#DIV/0!	#DIV/0!	#DIV/0!
B	ABCB10P1	NA	NA	NA	NA	NA	NA	#VALUE!	#VALUE!	#VALUE!	#VALUE!	#VALUE!	#VALUE!	#VALUE!	#VALUE!	#VALUE!	#VALUE!	#VALUE!	#VALUE!	#VALUE!	#VALUE!	#VALUE!
B	ABCB10P1	NA	NA	NA	NA	NA	NA	#VALUE!	#VALUE!	#VALUE!	#VALUE!	#VALUE!	#VALUE!	#VALUE!	#VALUE!	#VALUE!	#VALUE!	#VALUE!	#VALUE!	#VALUE!	#VALUE!	#VALUE!
A	ABCB10P3	NA	NA	NA	NA	NA	NA	#VALUE!	#VALUE!	#VALUE!	#VALUE!	#VALUE!	#VALUE!	#VALUE!	#VALUE!	#VALUE!	#VALUE!	#VALUE!	#VALUE!	#VALUE!	#VALUE!	#VALUE!
A	ABCB10P3	0.0226676	0	0	0	0	0	1	0	0	0	0	0	0	#NUM!	#NUM!	#NUM!	#NUM!	#NUM!	#NUM!	#NUM!	#NUM!
B	ABCB10P3	NA	NA	NA	NA	NA	NA	#VALUE!	#VALUE!	#VALUE!	#VALUE!	#VALUE!	#VALUE!	#VALUE!	#VALUE!	#VALUE!	#VALUE!	#VALUE!	#VALUE!	#VALUE!	#VALUE!	#VALUE!
B	ABCB10P3	0	0	0	0	0	0	#DIV/0!	#DIV/0!	#DIV/0!	#DIV/0!	#DIV/0!	#DIV/0!	#DIV/0!	#DIV/0!	#DIV/0!	#DIV/0!	#DIV/0!	#DIV/0!	#DIV/0!	#DIV/0!	#DIV/0!
A	ABCB10P4	NA	NA	NA	NA	NA	NA	#VALUE!	#VALUE!	#VALUE!	#VALUE!	#VALUE!	#VALUE!	#VALUE!	#VALUE!	#VALUE!	#VALUE!	#VALUE!	#VALUE!	#VALUE!	#VALUE!	#VALUE!
A	ABCB10P4	0.0064034	0	0	0	0	0	1	0	0	0	0	0	0	#NUM!	#NUM!	#NUM!	#NUM!	#NUM!	#NUM!	#NUM!	#NUM!
A	ABCB10P4	NA	NA	NA	NA	NA	NA	#VALUE!	#VALUE!	#VALUE!	#VALUE!	#VALUE!	#VALUE!	#VALUE!	#VALUE!	#VALUE!	#VALUE!	#VALUE!	#VALUE!	#VALUE!	#VALUE!	#VALUE!
B	ABCB10P4	NA	NA	NA	NA	NA	NA	#VALUE!	#VALUE!	#VALUE!	#VALUE!	#VALUE!	#VALUE!	#VALUE!	#VALUE!	#VALUE!	#VALUE!	#VALUE!	#VALUE!	#VALUE!	#VALUE!	#VALUE!
B	ABCB10P4	0	0	0	0	0	0	#DIV/0!	#DIV/0!	#DIV/0!	#DIV/0!	#DIV/0!	#DIV/0!	#DIV/0!	#DIV/0!	#DIV/0!	#DIV/0!	#DIV/0!	#DIV/0!	#DIV/0!	#DIV/0!	#DIV/0!
B	ABCB10P4	NA	NA	NA	NA	NA	NA	#VALUE!	#VALUE!	#VALUE!	#VALUE!	#VALUE!	#VALUE!	#VALUE!	#VALUE!	#VALUE!	#VALUE!	#VALUE!	#VALUE!	#VALUE!	#VALUE!	#VALUE!
A	ABCB11	NA	NA	NA	NA	NA	NA	#VALUE!	#VALUE!	#VALUE!	#VALUE!	#VALUE!	#VALUE!	#VALUE!	#VALUE!	#VALUE!	#VALUE!	#VALUE!	#VALUE!	#VALUE!	#VALUE!	#VALUE!
A	ABCB11	0.0373879	0	0	0	0.0134593	0	1	0	0	0	0.359991	0	0	#NUM!	#NUM!	#NUM!	-1.47397	#NUM!	#NUM!	#NUM!	#NUM!
B	ABCB11	NA	NA	NA	NA	NA	NA	#VALUE!	#VALUE!	#VALUE!	#VALUE!	#VALUE!	#VALUE!	#VALUE!	#VALUE!	#VALUE!	#VALUE!	#VALUE!	#VALUE!	#VALUE!	#VALUE!	#VALUE!
B	ABCB11	0.0302297	0	0.0293832	0.0285007	0.0132508	0.0425703	1	0	0.971998	0.942805	0.438337	1.40823	0	#NUM!	-0.0409746	-0.0849693	-1.18989	0.49388	-0.0849693	#NUM!	0.534854
A	ABCB4	0.697273	0.0303128	0.0535249	0.0361759	0.400307	0	1	0.0434734	0.0767632	0.051882	0.574104	0	0	-4.52372	-3.70344	-4.26862	-0.800617	#NUM!	-4.26862	3.72311	#NUM!
B	ABCB4	0	0.0830473	0	0.20355	0.111614	0.0101702	#DIV/0!	#DIV/0!	#DIV/0!	#DIV/0!	#DIV/0!	#DIV/0!	#DIV/0!	#DIV/0!	#DIV/0!	#DIV/0!	#DIV/0!	#DIV/0!	#DIV/0!	#DIV/0!	#DIV/0!
A	ABCB5	0.193164	0.117766	0.0872468	0.0831106	0.112097	0.163787	1	0.609669	0.451671	0.430259	0.580322	0.847915	0	-0.713902	-1.14665	-1.21672	-0.785076	-0.238009	-1.21672	-0.0711739	0.908646
B	ABCB5	0.10711	0.0358717	0.0786255	0.0280132	0.547411	0.111073	1	0.334906	0.734066	0.261538	5.11075	1.03701	0	-1.57817	-0.446019	-1.93491	2.35354	0.052423	-1.93491	3.93171	0.498442
A	ABCB6	25.4069	26.805	23.4533	25.4897	20.7727	23.6946	1	1.05503	0.923105	1.00326	0.8176	0.932602	0	0.07728	-0.115434	0.00468893	-0.290532	-0.100666	0.00468893	-0.367812	0.014768
B	ABCB6	24.3007	22.8574	24.0961	29.4951	27.0891	25.5977	1	0.940608	0.991583	1.21376	1.11474	1.05337	0	-0.0883347	-0.0121952	0.279479	0.156713	0.0750163	0.279479	0.245047	0.0872116
A	ABCB7	20.7394	17.8597	17.5	16.9544	16.7261	17.3496	1	0.861149	0.843805	0.817498	0.806489	0.836551	0	-0.215665	-0.245019	-0.290713	-0.310274	-0.257474	-0.290713	-0.0946086	-0.0124552
B	ABCB7	17.2045	16.6334	19.2965	17.3456	17.585	19.8546	1	0.966808	1.1216	1.00821	1.02212	1.15404	0	-0.0486985	0.165556	0.0117905	0.031563	0.206694	0.0117905	0.0802615	0.0411373
A	ABCB8	14.0963	13.2198	12.3161	13.1557	12.826	12.9583	1	0.937817	0.873714	0.933275	0.909881	0.919272	0	-0.0926216	-0.194767	-0.0996252	-0.136251	-0.121437	-0.0996252	-0.0436292	0.0733307
B	ABCB8	13.0852	13.4628	12.0247	13.5755	13.9433	13.1987	1	1.02886	0.918956	1.03747	1.06558	1.00867	0	0.0410469	-0.121932	0.0530726	0.0916393	0.0124599	0.0530726	0.0505924	0.134392
A	ABCB9	3.2443	3.02133	2.17654	3.50282	2.87377	3.0203	1	0.931272	0.670881	1.07968	0.88579	0.930955	0	-0.102725	-0.57587	0.110609	-0.174964	-0.103216	0.110609	-0.0722389	0.472654
B	ABCB9	3.46518	2.93864	2.13523	3.74153	2.9802	2.72486	1	0.84805	0.616197	1.07975	0.860044	0.786355	0	-0.237779	-0.698535	0.110699	-0.217518	-0.346747	0.110699	0.0202612	0.351788
A	ABCC1	27.7935	25.892	21.8782	28.1561	28.0474	22.5104	1	0.931584	0.787169	1.01305	1.00913	0.809918	0	-0.102243	-0.345254	0.0187	0.0131179	-0.304152	0.0187	0.115361	0.0411021
A	ABCC1	NA	NA	NA	NA	NA	NA	#VALUE!	#VALUE!	#VALUE!	#VALUE!	#VALUE!	#VALUE!	#VALUE!	#VALUE!	#VALUE!	#VALUE!	#VALUE!	#VALUE!	#VALUE!	#VALUE!	#VALUE!
B	ABCC1	28.1906	25.5758	20.8476	30.4301	29.1549	28.294	1	0.907245	0.739522	1.07944	1.03421	1.00367	0	-0.140436	-0.435335	0.110282	0.0485242	0.00528086	0.110282	0.18896	0.440616
B	ABCC1	NA	NA	NA	NA	NA	NA	#VALUE!	#VALUE!	#VALUE!	#VALUE!	#VALUE!	#VALUE!	#VALUE!	#VALUE!	#VALUE!	#VALUE!	#VALUE!	#VALUE!	#VALUE!	#VALUE!	#VALUE!
A	ABCC10	4.25752	3.19155	2.17093	3.05407	2.62557	2.96644	1	0.749625	0.509905	0.717336	0.61669	0.696752	0	-0.415758	-0.971699	-0.47928	-0.697382	-0.521283	-0.47928	-0.281624	0.450416
B	ABCC10	2.2731	1.99388	2.34335	3.6249	2.60452	4.18196	1	0.877164	1.0309	1.5947	1.1458	1.83976	0	-0.189081	0.0439111	0.673283	0.196359	0.879521	0.673283	0.38544	0.83561
A	ABCC11	0.101519	0.0971506	0.0698425	0.0747386	0.0227068	0.310679	1	0.956968	0.687973	0.736202	0.22367	3.0603	0	-0.0634579	-0.539575	-0.441827	-2.16056	1.61367	-0.441827	-2.0971	2.15325
B	ABCC11	0.238428	0.0504557	0.203512	0.33155	0.0714273	0.0546161	1	0.211618	0.853555	1.39056	0.299576	0.229067	0	-2.24047	-0.228443	0.475671	-1.73901	-2.12616	0.475671	0.501458	-1.89771
A	ABCC12	0	0	0	0	0	0	#DIV/0!	#DIV/0!	#DIV/0!	#DIV/0!	#DIV/0!	#DIV/0!	#DIV/0!	#DIV/0!	#DIV/0!	#DIV/0!	#DIV/0!	#DIV/0!	#DIV/0!	#DIV/0!	#DIV/0!
B	ABCC12	0	0	0	0	0	0	#DIV/0!	#DIV/0!	#DIV/0!	#DIV/0!	#DIV/0!	#DIV/0!	#DIV/0!	#DIV/0!	#DIV/0!	#DIV/0!	#DIV/0!	#DIV/0!	#DIV/0!	#DIV/0!	#DIV/0!
A	ABCC13	0.0246469	0.0834149	0	0.0762469	0.0158244	0	1	3.3844	0	3.09357	0.642044	0	0	1.7589	#NUM!	1.62927	-0.639255	#NUM!	1.62927	-2.39815	#NUM!
B	ABCC13	0	0.0295301	0.0170276	0.010523	0.0171195	0.017352	#DIV/0!	#DIV/0!	#DIV/0!	#DIV/0!	#DIV/0!	#DIV/0!	#DIV/0!	#DIV/0!	#DIV/0!	#DIV/0!	#DIV/0!	#DIV/0!	#DIV/0!	#DIV/0!	#DIV/0!
A	ABCC2	0.780972	0.869328	0.49573	0.306949	1.02067	0.393791	1	1.11314	0.63476	0.393035	1.30693	0.504232	0	0.15463	-0.655716	-1.34727	0.386181	-0.987841	-1.34727	0.231551	-0.332124
B	ABCC2	0.909801	0.475989	0.136875	0.24981	0.366662	0.26047	1	0.523179	0.150445	0.274577	0.403013	0.286293	0	-0.934623	-2.73269	-1.86472	-1.3111	-1.80443	-1.86472	-0.376477	0.928258
A	ABCC3	43.5242	46.3386	39.7324	46.6015	46.2835	56.5323	1	1.06466	0.912882	1.0707	1.0634	1.29887	0	0.0903977	-0.1315	0.0985599	0.0886815	0.377259	0.0985599	-0.00171618	0.508758
B	ABCC3	44.3302	45.4387	43.3017	53.2154	52.1863	52.3451	1	1.025	0.976798	1.20043	1.17722	1.1808	0	0.0356298	-0.0338679	0.263553	0.235381	0.239763	0.263553	0.199751	0.273631
A	ABCC4	4.88518	4.66832	4.49226	4.64779	5.56133	4.72776	1	0.955608	0.919569	0.951406	1.13841	0.967776	0	-0.0655099	-0.120971	-0.0718677	0.187018	-0.0472552	-0.0718677	0.252527	0.0737156
B	ABCC4	4.40209	4.3718	4.76982	4.84448	5.54036	5.53601	1	0.993119	1.08353	1.1005	1.25858	1.25759	0	-0.00996154	0.115746	0.138153	0.331791	0.330659	0.138153	0.341753	0.214913
A	ABCC5	8.65059	6.12829	5.23028	8.78521	6.84129	4.95337	1	0.708425	0.604616	1.01556	0.790847	0.572605	0	-0.497314	-0.72591	0.0222787	-0.33853	-0.804388	0.0222787	0.158784	-0.0784786
B	ABCC5	7.62373	5.3132	6.80435	8.61571	6.67641	6.05813	1	0.69693	0.892522	1.13012	0.875741	0.794641	0	-0.520915	-0.16404	0.176473	-0.191424	-0.331625	0.176473	0.32949	-0.167584
A	ABCC5-AS1	0.165484	0.256605	0.229459	0	0.358783	0	1	1.55063	1.38659	0	2.16808	0	0	0.632858	0.471545	#NUM!	1.11642	#NUM!	#NUM!	0.483562	#NUM!
B	ABCC5-AS1	0	0.26942	0	0.505429	0.116806	0.125176	#DIV/0!	#DIV/0!	#DIV/0!	#DIV/0!	#DIV/0!	#DIV/0!	#DIV/0!	#DIV/0!	#DIV/0!	#DIV/0!	#DIV/0!	#DIV/0!	#DIV/0!	#DIV/0!	#DIV/0!
A	ABCC6	NA	NA	NA	NA	NA	NA	#VALUE!	#VALUE!	#VALUE!	#VALUE!	#VALUE!	#VALUE!	#VALUE!	#VALUE!	#VALUE!	#VALUE!	#VALUE!	#VALUE!	#VALUE!	#VALUE!	#VALUE!
A	ABCC6	2.48081	2.37205	2.86486	2.19841	2.38254	3.1767	1	0.956159	1.15481	0.886165	0.960387	1.28051	0	-0.064678	0.207655	-0.174352	-0.0583123	0.35672	-0.174352	0.00636578	0.149066
B	ABCC6	NA	NA	NA	NA	NA	NA	#VALUE!	#VALUE!	#VALUE!	#VALUE!	#VALUE!	#VALUE!	#VALUE!	#VALUE!	#VALUE!	#VALUE!	#VALUE!	#VALUE!	#VALUE!	#VALUE!	#VALUE!
B	ABCC6	2.6398	2.6199	3.09166	3.33962	2.33815	2.02667	1	0.99246	1.17117	1.2651	0.885728	0.767735	0	-0.0109196	0.227952	0.339253	-0.175065	-0.381319	0.339253	-0.164145	-0.60927
A	ABCC6P1	0.592276	1.55634	1.73944	1.06712	0.6158	0.344583	1	2.62773	2.93688	1.80173	1.03972	0.581795	0	1.39381	1.55428	0.849381	0.0561922	-0.781417	0.849381	-1.33762	-2.3357
B	ABCC6P1	0.452242	0.251599	0.505055	0.168125	1.53003	2.58555	1	0.556337	1.11678	0.371759	3.38322	5.71719	0	-0.84597	0.159343	-1.42756	1.7584	2.51531	-1.42756	2.60437	2.35596
A	ABCC6P2	NA	NA	NA	NA	NA	NA	#VALUE!	#VALUE!	#VALUE!	#VALUE!	#VALUE!	#VALUE!	#VALUE!	#VALUE!	#VALUE!	#VALUE!	#VALUE!	#VALUE!	#VALUE!	#VALUE!	#VALUE!
A	ABCC6P2	0.842104	1.95188	0.767931	2.00448	0.689178	0.68211	1	2.31786	0.911919	2.38032	0.8184	0.810007	0	1.21279	-0.133022	1.25116	-0.289122	-0.303994	1.25116	-1.50191	-0.170972
B	ABCC6P2	NA	NA	NA	NA	NA	NA	#VALUE!	#VALUE!	#VALUE!	#VALUE!	#VALUE!	#VALUE!	#VALUE!	#VALUE!	#VALUE!	#VALUE!	#VALUE!	#VALUE!	#VALUE!	#VALUE!	#VALUE!
B	ABCC6P2	1.7225	2.40522	1.41632	1.62015	1.34442	2.50871	1	1.39636	0.822247	0.940579	0.780504	1.45644	0	0.481666	-0.282356	-0.0883793	-0.357521	0.542444	-0.0883793	-0.839188	0.8248
A	ABCC8	0.201504	0.118063	0.287887	0.207135	0.657214	0.336965	1	0.585912	1.42869	1.02794	3.26155	1.67225	0	-0.771245	0.514698	0.0397622	1.70556	0.74179	0.0397622	2.4768	0.227093
B	ABCC8	0.213592	0.205654	0.0975459	0.396255	0.128719	0.230274	1	0.962835	0.456692	1.85519	0.602641	1.0781	0	-0.0546392	-1.13071	0.89157	-0.73063	0.108493	0.89157	-0.675991	1.2392
A	ABCC9	1.01247	1.21706	1.06092	1.24014	1.2384	1.08897	1	1.20207	1.04785	1.22487	1.22315	1.07556	0	0.265521	0.0674367	0.292624	0.290598	0.105085	0.292624	0.0250771	0.0376483
B	ABCC9	1.12642	1.15227	0.955115	1.44912	1.27607	0.971965	1	1.02295	0.847921	1.28648	1.13285	0.86288	0	0.032734	-0.237998	0.363432	0.179963	-0.212769	0.363432	0.147229	0.0252299
A	ABCD1	15.9256	17.1207	17.1707	19.0132	17.7784	16.144	1	1.07504	1.07818	1.19388	1.11634	1.01371	0	0.104396	0.1086	0.255653	0.158777	0.0196476	0.255653	0.0543807	-0.0889525
B	ABCD1	15.9665	14.6368	15.9372	17.03	17.328	16.133	1	0.916722	0.998163	1.06661	1.08527	1.01043	0	-0.125444	-0.00265335	0.0930319	0.118054	0.014969	0.0930319	0.243498	0.0176223
A	ABCD1P2	0	0	0	0	0	0	#DIV/0!	#DIV/0!	#DIV/0!	#DIV/0!	#DIV/0!	#DIV/0!	#DIV/0!	#DIV/0!	#DIV/0!	#DIV/0!	#DIV/0!	#DIV/0!	#DIV/0!	#DIV/0!	#DIV/0!
B	ABCD1P2	0	0	0	0	0	0	#DIV/0!	#DIV/0!	#DIV/0!	#DIV/0!	#DIV/0!	#DIV/0!	#DIV/0!	#DIV/0!	#DIV/0!	#DIV/0!	#DIV/0!	#DIV/0!	#DIV/0!	#DIV/0!	#DIV/0!
A	ABCD1P3	0	0	0	0	0	0	#DIV/0!	#DIV/0!	#DIV/0!	#DIV/0!	#DIV/0!	#DIV/0!	#DIV/0!	#DIV/0!	#DIV/0!	#DIV/0!	#DIV/0!	#DIV/0!	#DIV/0!	#DIV/0!	#DIV/0!
B	ABCD1P3	0	0	0	0	0	0	#DIV/0!	#DIV/0!	#DIV/0!	#DIV/0!	#DIV/0!	#DIV/0!	#DIV/0!	#DIV/0!	#DIV/0!	#DIV/0!	#DIV/0!	#DIV/0!	#DIV/0!	#DIV/0!	#DIV/0!
A	ABCD1P4	0	0	0	0	0	0	#DIV/0!	#DIV/0!	#DIV/0!	#DIV/0!	#DIV/0!	#DIV/0!	#DIV/0!	#DIV/0!	#DIV/0!	#DIV/0!	#DIV/0!	#DIV/0!	#DIV/0!	#DIV/0!	#DIV/0!
B	ABCD1P4	0	0	0	0	0	0	#DIV/0!	#DIV/0!	#DIV/0!	#DIV/0!	#DIV/0!	#DIV/0!	#DIV/0!	#DIV/0!	#DIV/0!	#DIV/0!	#DIV/0!	#DIV/0!	#DIV/0!	#DIV/0!	#DIV/0!
A	ABCD1P5	0	0	0	0	0	0	#DIV/0!	#DIV/0!	#DIV/0!	#DIV/0!	#DIV/0!	#DIV/0!	#DIV/0!	#DIV/0!	#DIV/0!	#DIV/0!	#DIV/0!	#DIV/0!	#DIV/0!	#DIV/0!	#DIV/0!
B	ABCD1P5	0	0	0	0	0	0	#DIV/0!	#DIV/0!	#DIV/0!	#DIV/0!	#DIV/0!	#DIV/0!	#DIV/0!	#DIV/0!	#DIV/0!	#DIV/0!	#DIV/0!	#DIV/0!	#DIV/0!	#DIV/0!	#DIV/0!
A	ABCD2	0.00775707	0.0066564	0.00586096	0.0064242	0	0.00665019	1	0.858108	0.755564	0.828174	0	0.857307	0	-0.22077	-0.404375	-0.271995	#NUM!	-0.222116	-0.271995	#NUM!	0.182259
B	ABCD2	0.00608651	0.00722584	0.00684634	0.0143418	0.0192661	0.0215561	1	1.18719	1.12484	2.35633	3.16538	3.54162	0	0.24755	0.169718	1.23654	1.66238	1.82441	1.23654	1.41483	1.65469
A	ABCD3	29.9412	26.3952	26.9532	28.5535	26.9944	27.7429	1	0.881569	0.900203	0.953653	0.901579	0.92658	0	-0.181855	-0.151678	-0.0684634	-0.149474	-0.110012	-0.0684634	0.032381	0.041666
B	ABCD3	27.3005	30.5819	28.9092	26.9674	28.1747	29.5063	1	1.1202	1.05892	0.987799	1.03202	1.0808	0	0.163751	0.0825996	-0.0177102	0.045474	0.112094	-0.0177102	-0.118277	0.0294949
A	ABCD4	7.67474	9.97996	7.88582	9.84864	11.1421	8.54418	1	1.30036	1.0275	1.28325	1.45179	1.11329	0	0.378916	0.0391428	0.359807	0.537834	0.154824	0.359807	0.158918	0.115681
B	ABCD4	10.5422	11.76	9.17443	15.5707	10.5967	10.0378	1	1.11551	0.870255	1.47698	1.00516	0.952155	0	0.157703	-0.20049	0.562653	0.0074283	-0.0707311	0.562653	-0.150274	0.129759
A	ABCE1	36.4894	27.2338	27.9591	27.696	29.1173	32.8507	1	0.746347	0.766225	0.759015	0.797966	0.900281	0	-0.422081	-0.384161	-0.3978	-0.3256	-0.151553	-0.3978	0.096481	0.232607
B	ABCE1	29.678	31.7208	30.0289	28.9031	32.3916	34.3268	1	1.06883	1.01182	0.973889	1.09143	1.15664	0	0.0960321	0.0169558	-0.0381704	0.126224	0.209942	-0.0381704	0.0301923	0.192986
A	ABCF1	NA	NA	NA	NA	NA	NA	#VALUE!	#VALUE!	#VALUE!	#VALUE!	#VALUE!	#VALUE!	#VALUE!	#VALUE!	#VALUE!	#VALUE!	#VALUE!	#VALUE!	#VALUE!	#VALUE!	#VALUE!
A	ABCF1	NA	NA	NA	NA	NA	NA	#VALUE!	#VALUE!	#VALUE!	#VALUE!	#VALUE!	#VALUE!	#VALUE!	#VALUE!	#VALUE!	#VALUE!	#VALUE!	#VALUE!	#VALUE!	#VALUE!	#VALUE!
A	ABCF1	NA	NA	NA	NA	NA	NA	#VALUE!	#VALUE!	#VALUE!	#VALUE!	#VALUE!	#VALUE!	#VALUE!	#VALUE!	#VALUE!	#VALUE!	#VALUE!	#VALUE!	#VALUE!	#VALUE!	#VALUE!
A	ABCF1	NA	NA	NA	NA	NA	NA	#VALUE!	#VALUE!	#VALUE!	#VALUE!	#VALUE!	#VALUE!	#VALUE!	#VALUE!	#VALUE!	#VALUE!	#VALUE!	#VALUE!	#VALUE!	#VALUE!	#VALUE!
A	ABCF1	NA	NA	NA	NA	NA	NA	#VALUE!	#VALUE!	#VALUE!	#VALUE!	#VALUE!	#VALUE!	#VALUE!	#VALUE!	#VALUE!	#VALUE!	#VALUE!	#VALUE!	#VALUE!	#VALUE!	#VALUE!
A	ABCF1	NA	NA	NA	NA	NA	NA	#VALUE!	#VALUE!	#VALUE!	#VALUE!	#VALUE!	#VALUE!	#VALUE!	#VALUE!	#VALUE!	#VALUE!	#VALUE!	#VALUE!	#VALUE!	#VALUE!	#VALUE!
A	ABCF1	43.6568	47.84	50.0269	47.4746	46.8156	50.9158	1	1.09582	1.14591	1.08745	1.07236	1.16628	0	0.132013	0.196498	0.120949	0.100783	0.221909	0.120949	-0.0312296	0.0254111
B	ABCF1	NA	NA	NA	NA	NA	NA	#VALUE!	#VALUE!	#VALUE!	#VALUE!	#VALUE!	#VALUE!	#VALUE!	#VALUE!	#VALUE!	#VALUE!	#VALUE!	#VALUE!	#VALUE!	#VALUE!	#VALUE!
B	ABCF1	NA	NA	NA	NA	NA	NA	#VALUE!	#VALUE!	#VALUE!	#VALUE!	#VALUE!	#VALUE!	#VALUE!	#VALUE!	#VALUE!	#VALUE!	#VALUE!	#VALUE!	#VALUE!	#VALUE!	#VALUE!
B	ABCF1	NA	NA	NA	NA	NA	NA	#VALUE!	#VALUE!	#VALUE!	#VALUE!	#VALUE!	#VALUE!	#VALUE!	#VALUE!	#VALUE!	#VALUE!	#VALUE!	#VALUE!	#VALUE!	#VALUE!	#VALUE!
B	ABCF1	NA	NA	NA	NA	NA	NA	#VALUE!	#VALUE!	#VALUE!	#VALUE!	#VALUE!	#VALUE!	#VALUE!	#VALUE!	#VALUE!	#VALUE!	#VALUE!	#VALUE!	#VALUE!	#VALUE!	#VALUE!
B	ABCF1	NA	NA	NA	NA	NA	NA	#VALUE!	#VALUE!	#VALUE!	#VALUE!	#VALUE!	#VALUE!	#VALUE!	#VALUE!	#VALUE!	#VALUE!	#VALUE!	#VALUE!	#VALUE!	#VALUE!	#VALUE!
B	ABCF1	NA	NA	NA	NA	NA	NA	#VALUE!	#VALUE!	#VALUE!	#VALUE!	#VALUE!	#VALUE!	#VALUE!	#VALUE!	#VALUE!	#VALUE!	#VALUE!	#VALUE!	#VALUE!	#VALUE!	#VALUE!
B	ABCF1	46.4975	46.7834	48.8889	44.4371	49.5486	52.5635	1	1.00615	1.05143	0.955687	1.06562	1.13046	0	0.00884264	0.0723523	-0.0653901	0.091692	0.176908	-0.0653901	0.0828494	0.104556
A	ABCF2	30.7599	32.0248	27.2196	28.4931	30.7387	32.4078	1	1.04112	0.884905	0.926308	0.999312	1.05357	0	0.0581401	-0.176406	-0.110437	-0.000992315	0.0752894	-0.110437	-0.0591324	0.251695
B	ABCF2	32.1574	30.5151	32.6824	29.2646	31.9742	35.8412	1	0.948928	1.01632	0.910043	0.994303	1.11456	0	-0.0756302	0.0233605	-0.135994	-0.00824204	0.156468	-0.135994	0.0673882	0.133108
A	ABCF2P1	0	0	0	0	0	0	#DIV/0!	#DIV/0!	#DIV/0!	#DIV/0!	#DIV/0!	#DIV/0!	#DIV/0!	#DIV/0!	#DIV/0!	#DIV/0!	#DIV/0!	#DIV/0!	#DIV/0!	#DIV/0!	#DIV/0!
B	ABCF2P1	0.0216967	0	0	0.0231702	0	0	1	0	0	1.06791	0	0	0	#NUM!	#NUM!	0.0947949	#NUM!	#NUM!	0.0947949	#NUM!	#NUM!
A	ABCF2P2	0	0	0	0	0	0	#DIV/0!	#DIV/0!	#DIV/0!	#DIV/0!	#DIV/0!	#DIV/0!	#DIV/0!	#DIV/0!	#DIV/0!	#DIV/0!	#DIV/0!	#DIV/0!	#DIV/0!	#DIV/0!	#DIV/0!
B	ABCF2P2	0	0	0	0	0	0	#DIV/0!	#DIV/0!	#DIV/0!	#DIV/0!	#DIV/0!	#DIV/0!	#DIV/0!	#DIV/0!	#DIV/0!	#DIV/0!	#DIV/0!	#DIV/0!	#DIV/0!	#DIV/0!	#DIV/0!
A	ABCF3	18.4992	18.942	18.4773	18.9853	17.0888	16.2004	1	1.02393	0.998811	1.02627	0.923757	0.875733	0	0.0341193	-0.00171579	0.0374145	-0.114415	-0.191436	0.0374145	-0.148534	-0.189721
B	ABCF3	19.4864	17.9946	19.5061	17.607	18.2244	20.0503	1	0.923446	1.00101	0.903553	0.935236	1.02894	0	-0.114901	0.00145673	-0.146319	-0.0965979	0.0411573	-0.146319	0.0183031	0.0397005
A	ABCG1	3.64364	3.83298	3.90129	4.08233	3.64598	4.26966	1	1.05197	1.07071	1.1204	1.00064	1.17181	0	0.0730876	0.0985716	0.164012	0.000925827	0.228743	0.164012	-0.0721617	0.130171
B	ABCG1	3.53665	3.47549	3.88659	4.14474	4.32832	4.91402	1	0.982706	1.09895	1.17194	1.22384	1.38946	0	-0.0251679	0.136121	0.228895	0.291421	0.474519	0.228895	0.316589	0.338398
A	ABCG2	0.102505	0.162593	0.0720774	0.172279	0.0686986	0.0281457	1	1.5862	0.70316	1.68069	0.670198	0.274579	0	0.665574	-0.508075	0.749055	-0.577342	-1.86471	0.749055	-1.24292	-1.35663
B	ABCG2	0.082769	0.174325	0.129988	0.0930049	0.0680689	0.0488914	1	2.10617	1.57049	1.12367	0.822396	0.590697	0	1.07462	0.651216	0.168216	-0.282095	-0.75951	0.168216	-1.35671	-1.41073
A	ABCG4	0.0424432	0.023601	0.0216097	0.0655362	0.0333587	0.0523207	1	0.556061	0.509144	1.54409	0.785961	1.23272	0	-0.846685	-0.973854	0.626759	-0.34747	0.301848	0.626759	0.499215	1.2757
B	ABCG4	0.0617094	0	0.0183264	0.0163831	0.0292694	0.0112279	1	0	0.296979	0.265488	0.47431	0.181948	0	#NUM!	-1.75157	-1.91328	-1.0761	-2.4584	-1.91328	#NUM!	-0.706835
A	ABCG5	0.0226553	0.026843	0	0.0130133	0.0135248	0	1	1.18484	0	0.574404	0.596982	0	0	0.244697	#NUM!	-0.799862	-0.744241	#NUM!	-0.799862	-0.988939	#NUM!
B	ABCG5	0.0122402	0.0140325	0	0.0391365	0.0123399	0.0132228	1	1.14643	0	3.19737	1.00815	1.08028	0	0.197145	#NUM!	1.67689	0.0117036	0.111401	1.67689	-0.185441	#NUM!
A	ABCG8	0.0621603	0	0	0	0	0	1	0	0	0	0	0	0	#NUM!	#NUM!	#NUM!	#NUM!	#NUM!	#NUM!	#NUM!	#NUM!
B	ABCG8	0	0	0	0	0.0279363	0	#DIV/0!	#DIV/0!	#DIV/0!	#DIV/0!	#DIV/0!	#DIV/0!	#DIV/0!	#DIV/0!	#DIV/0!	#DIV/0!	#DIV/0!	#DIV/0!	#DIV/0!	#DIV/0!	#DIV/0!
A	ABHD1	0.410332	1.11902	0.519349	0.615743	0.754113	1.0618	1	2.7271	1.26568	1.5006	1.83781	2.58765	0	1.44737	0.339912	0.585536	0.877989	1.37164	0.585536	-0.569378	1.03173
B	ABHD1	0.414333	0.897363	0.455966	0.70714	0.764446	0.860354	1	2.1658	1.10048	1.7067	1.845	2.07648	0	1.1149	0.138135	0.771205	0.883624	1.05414	0.771205	-0.231277	0.916004
A	ABHD10	14.629	12.877	11.8603	13.2398	10.6747	10.1267	1	0.880241	0.81074	0.905041	0.729698	0.692237	0	-0.184029	-0.302689	-0.143946	-0.454628	-0.530662	-0.143946	-0.270599	-0.227973
B	ABHD10	12.1284	11.8475	12.2093	12.9862	11.0202	11.5929	1	0.976834	1.00667	1.07072	0.908629	0.955843	0	-0.0338144	0.00958945	0.0985833	-0.138236	-0.0651547	0.0985833	-0.104422	-0.0747441
A	ABHD11	9.92582	13.7355	14.8304	15.245	16.8663	17.8773	1	1.38382	1.49412	1.53589	1.69923	1.80109	0	0.468655	0.5793	0.619075	0.764881	0.848871	0.619075	0.296225	0.269572
B	ABHD11	13.6812	14.1376	15.5124	14.6788	16.2902	13.9582	1	1.03336	1.13385	1.07292	1.1907	1.02025	0	0.0473418	0.181232	0.101539	0.251812	0.0289253	0.101539	0.20447	-0.152307
A	ABHD11-AS1	0.483691	0	0	0.705489	0.11494	0.239771	1	0	0	1.45855	0.237631	0.495711	0	#NUM!	#NUM!	0.544538	-2.0732	-1.01243	0.544538	#NUM!	#NUM!
B	ABHD11-AS1	0.106932	0.123058	0.128467	0.334964	0.214117	0.225347	1	1.15081	1.20139	3.1325	2.00237	2.10739	0	0.202645	0.264704	1.64731	1.00171	1.07545	1.64731	0.799061	0.81075
A	ABHD12	29.7829	29.9797	27.4621	27.4615	27.0815	27.0099	1	1.00661	0.922077	0.922054	0.909298	0.906892	0	0.00949911	-0.117041	-0.117077	-0.137175	-0.140998	-0.117077	-0.146675	-0.0239566
B	ABHD12	28.1335	28.4767	28.6425	30.5563	30.94	32.7989	1	1.0122	1.01809	1.08612	1.09976	1.16583	0	0.0174946	0.0258693	0.119181	0.137185	0.221357	0.119181	0.119691	0.195487
A	ABHD12B	3.18838	2.33007	3.58231	3.65196	3.59453	2.68641	1	0.730799	1.12355	1.1454	1.12738	0.842563	0	-0.452454	0.168067	0.195848	0.172978	-0.247144	0.195848	0.625431	-0.415211
B	ABHD12B	3.1276	1.88108	1.99355	3.68727	3.5695	3.58471	1	0.601447	0.637407	1.17895	1.14129	1.14615	0	-0.733492	-0.649713	0.237501	0.190668	0.196801	0.237501	0.924159	0.846515
A	ABHD13	5.19985	5.21394	4.4663	5.74583	5.25744	5.81757	1	1.00271	0.858929	1.105	1.01108	1.1188	0	0.00390397	-0.21939	0.144045	0.0158905	0.161947	0.144045	0.0119865	0.381337
B	ABHD13	5.52296	5.61787	5.42868	6.49474	6.25132	6.42518	1	1.01718	0.982929	1.17595	1.13188	1.16336	0	0.0245816	-0.0248402	0.23383	0.178719	0.218295	0.23383	0.154138	0.243135
A	ABHD14A	50.2143	51.1714	53.7725	54.361	54.1848	53.1051	1	1.01906	1.07086	1.08258	1.07907	1.05757	0	0.0272398	0.0987714	0.114473	0.10979	0.0807538	0.114473	0.0825504	-0.0180175
B	ABHD14A	52.8889	53.2721	54.6809	56.9476	53.1409	56.7984	1	1.00725	1.03388	1.07674	1.00477	1.07392	0	0.0104158	0.048073	0.106669	0.00685932	0.102885	0.106669	-0.00355649	0.0548116
A	ABHD14A-ACY1	0.241228	0.0809267	0.239541	0.686059	0.0816484	0.239979	1	0.335478	0.993005	2.84403	0.33847	0.994822	0	-1.57571	-0.0101272	1.50794	-1.5629	-0.00748921	1.50794	0.0128088	0.00263796
B	ABHD14A-ACY1	0	0.783454	0	0.474108	1.1968	0.0833397	#DIV/0!	#DIV/0!	#DIV/0!	#DIV/0!	#DIV/0!	#DIV/0!	#DIV/0!	#DIV/0!	#DIV/0!	#DIV/0!	#DIV/0!	#DIV/0!	#DIV/0!	#DIV/0!	#DIV/0!
A	ABHD14B	30.0995	32.1254	32.3929	29.0086	30.6618	30.2392	1	1.06731	1.07619	0.963755	1.01868	1.00464	0	0.0939725	0.105939	-0.0532616	0.0267029	0.00668112	-0.0532616	-0.0672696	-0.099258
B	ABHD14B	33.7393	33.5237	35.5513	29.8028	32.2577	31.9169	1	0.993611	1.0537	0.883327	0.956087	0.945986	0	-0.00924698	0.0754706	-0.178981	-0.0647862	-0.0801093	-0.178981	-0.0555392	-0.15558
A	ABHD15	8.56803	8.80198	7.69038	9.21007	7.8185	7.20534	1	1.0273	0.897567	1.07493	0.91252	0.840956	0	0.0388646	-0.155909	0.104249	-0.132072	-0.249897	0.104249	-0.170936	-0.0939884
B	ABHD15	8.63645	7.44838	7.19027	9.8983	8.91521	6.59683	1	0.862435	0.832549	1.14611	1.03228	0.763836	0	-0.213512	-0.264392	0.196742	0.0458304	-0.388665	0.196742	0.259342	-0.124273
A	ABHD15-AS1	0	0.103149	0	0	1.61764	0	#DIV/0!	#DIV/0!	#DIV/0!	#DIV/0!	#DIV/0!	#DIV/0!	#DIV/0!	#DIV/0!	#DIV/0!	#DIV/0!	#DIV/0!	#DIV/0!	#DIV/0!	#DIV/0!	#DIV/0!
B	ABHD15-AS1	0	0	0	0	0	0	#DIV/0!	#DIV/0!	#DIV/0!	#DIV/0!	#DIV/0!	#DIV/0!	#DIV/0!	#DIV/0!	#DIV/0!	#DIV/0!	#DIV/0!	#DIV/0!	#DIV/0!	#DIV/0!	#DIV/0!
A	ABHD16A	NA	NA	NA	NA	NA	NA	#VALUE!	#VALUE!	#VALUE!	#VALUE!	#VALUE!	#VALUE!	#VALUE!	#VALUE!	#VALUE!	#VALUE!	#VALUE!	#VALUE!	#VALUE!	#VALUE!	#VALUE!
A	ABHD16A	NA	NA	NA	NA	NA	NA	#VALUE!	#VALUE!	#VALUE!	#VALUE!	#VALUE!	#VALUE!	#VALUE!	#VALUE!	#VALUE!	#VALUE!	#VALUE!	#VALUE!	#VALUE!	#VALUE!	#VALUE!
A	ABHD16A	8.87069	10.6751	9.15126	10.8511	11.9805	11.4418	1	1.20341	1.03163	1.22326	1.35058	1.28985	0	0.267132	0.0449245	0.290729	0.433575	0.367201	0.290729	0.166443	0.322276
A	ABHD16A	NA	NA	NA	NA	NA	NA	#VALUE!	#VALUE!	#VALUE!	#VALUE!	#VALUE!	#VALUE!	#VALUE!	#VALUE!	#VALUE!	#VALUE!	#VALUE!	#VALUE!	#VALUE!	#VALUE!	#VALUE!
A	ABHD16A	NA	NA	NA	NA	NA	NA	#VALUE!	#VALUE!	#VALUE!	#VALUE!	#VALUE!	#VALUE!	#VALUE!	#VALUE!	#VALUE!	#VALUE!	#VALUE!	#VALUE!	#VALUE!	#VALUE!	#VALUE!
A	ABHD16A	NA	NA	NA	NA	NA	NA	#VALUE!	#VALUE!	#VALUE!	#VALUE!	#VALUE!	#VALUE!	#VALUE!	#VALUE!	#VALUE!	#VALUE!	#VALUE!	#VALUE!	#VALUE!	#VALUE!	#VALUE!
A	ABHD16A	NA	NA	NA	NA	NA	NA	#VALUE!	#VALUE!	#VALUE!	#VALUE!	#VALUE!	#VALUE!	#VALUE!	#VALUE!	#VALUE!	#VALUE!	#VALUE!	#VALUE!	#VALUE!	#VALUE!	#VALUE!
B	ABHD16A	NA	NA	NA	NA	NA	NA	#VALUE!	#VALUE!	#VALUE!	#VALUE!	#VALUE!	#VALUE!	#VALUE!	#VALUE!	#VALUE!	#VALUE!	#VALUE!	#VALUE!	#VALUE!	#VALUE!	#VALUE!
B	ABHD16A	NA	NA	NA	NA	NA	NA	#VALUE!	#VALUE!	#VALUE!	#VALUE!	#VALUE!	#VALUE!	#VALUE!	#VALUE!	#VALUE!	#VALUE!	#VALUE!	#VALUE!	#VALUE!	#VALUE!	#VALUE!
B	ABHD16A	10.3205	10.7163	9.12172	10.3858	11.2794	11.3199	1	1.03835	0.883843	1.00633	1.09291	1.09683	0	0.0542888	-0.178138	0.00909863	0.128178	0.133346	0.00909863	0.0738893	0.311484
B	ABHD16A	NA	NA	NA	NA	NA	NA	#VALUE!	#VALUE!	#VALUE!	#VALUE!	#VALUE!	#VALUE!	#VALUE!	#VALUE!	#VALUE!	#VALUE!	#VALUE!	#VALUE!	#VALUE!	#VALUE!	#VALUE!
B	ABHD16A	NA	NA	NA	NA	NA	NA	#VALUE!	#VALUE!	#VALUE!	#VALUE!	#VALUE!	#VALUE!	#VALUE!	#VALUE!	#VALUE!	#VALUE!	#VALUE!	#VALUE!	#VALUE!	#VALUE!	#VALUE!
B	ABHD16A	NA	NA	NA	NA	NA	NA	#VALUE!	#VALUE!	#VALUE!	#VALUE!	#VALUE!	#VALUE!	#VALUE!	#VALUE!	#VALUE!	#VALUE!	#VALUE!	#VALUE!	#VALUE!	#VALUE!	#VALUE!
B	ABHD16A	NA	NA	NA	NA	NA	NA	#VALUE!	#VALUE!	#VALUE!	#VALUE!	#VALUE!	#VALUE!	#VALUE!	#VALUE!	#VALUE!	#VALUE!	#VALUE!	#VALUE!	#VALUE!	#VALUE!	#VALUE!
A	ABHD16B	0	0	0	0	0	0	#DIV/0!	#DIV/0!	#DIV/0!	#DIV/0!	#DIV/0!	#DIV/0!	#DIV/0!	#DIV/0!	#DIV/0!	#DIV/0!	#DIV/0!	#DIV/0!	#DIV/0!	#DIV/0!	#DIV/0!
B	ABHD16B	0	0	0	0	0	0	#DIV/0!	#DIV/0!	#DIV/0!	#DIV/0!	#DIV/0!	#DIV/0!	#DIV/0!	#DIV/0!	#DIV/0!	#DIV/0!	#DIV/0!	#DIV/0!	#DIV/0!	#DIV/0!	#DIV/0!
A	ABHD17A	32.2103	30.1432	32.5529	34.2075	31.2199	30.8763	1	0.935824	1.01064	1.062	0.969251	0.958586	0	-0.0956905	0.0152639	0.0867897	-0.0450574	-0.0610206	0.0867897	0.0506331	-0.0762845
B	ABHD17A	32.254	27.781	29.0489	29.6452	33.68	30.2314	1	0.861322	0.900629	0.919117	1.04421	0.937292	0	-0.215376	-0.150995	-0.121679	0.062416	-0.0934288	-0.121679	0.277792	0.0575663
A	ABHD17AP1	0	0	0	0	0	0.117206	#DIV/0!	#DIV/0!	#DIV/0!	#DIV/0!	#DIV/0!	#DIV/0!	#DIV/0!	#DIV/0!	#DIV/0!	#DIV/0!	#DIV/0!	#DIV/0!	#DIV/0!	#DIV/0!	#DIV/0!
B	ABHD17AP1	0	0	0	0.118227	0	0	#DIV/0!	#DIV/0!	#DIV/0!	#DIV/0!	#DIV/0!	#DIV/0!	#DIV/0!	#DIV/0!	#DIV/0!	#DIV/0!	#DIV/0!	#DIV/0!	#DIV/0!	#DIV/0!	#DIV/0!
A	ABHD17AP3	0.0678419	0	0	0	0.0450203	0	1	0	0	0	0.663606	0	0	#NUM!	#NUM!	#NUM!	-0.591601	#NUM!	#NUM!	#NUM!	#NUM!
B	ABHD17AP3	0.08511	0.0476939	0	0	0	0	1	0.56038	0	0	0	0	0	-0.835524	#NUM!	#NUM!	#NUM!	#NUM!	#NUM!	#NUM!	#NUM!
A	ABHD17AP4	0	0	0	0	0	0.0871633	#DIV/0!	#DIV/0!	#DIV/0!	#DIV/0!	#DIV/0!	#DIV/0!	#DIV/0!	#DIV/0!	#DIV/0!	#DIV/0!	#DIV/0!	#DIV/0!	#DIV/0!	#DIV/0!	#DIV/0!
B	ABHD17AP4	0	0	0	0	0	0	#DIV/0!	#DIV/0!	#DIV/0!	#DIV/0!	#DIV/0!	#DIV/0!	#DIV/0!	#DIV/0!	#DIV/0!	#DIV/0!	#DIV/0!	#DIV/0!	#DIV/0!	#DIV/0!	#DIV/0!
A	ABHD17AP5	0	0	0	0	0	0	#DIV/0!	#DIV/0!	#DIV/0!	#DIV/0!	#DIV/0!	#DIV/0!	#DIV/0!	#DIV/0!	#DIV/0!	#DIV/0!	#DIV/0!	#DIV/0!	#DIV/0!	#DIV/0!	#DIV/0!
B	ABHD17AP5	0.0685148	0	0	0	0	0	1	0	0	0	0	0	0	#NUM!	#NUM!	#NUM!	#NUM!	#NUM!	#NUM!	#NUM!	#NUM!
A	ABHD17AP6	0	0	0	0	0	0	#DIV/0!	#DIV/0!	#DIV/0!	#DIV/0!	#DIV/0!	#DIV/0!	#DIV/0!	#DIV/0!	#DIV/0!	#DIV/0!	#DIV/0!	#DIV/0!	#DIV/0!	#DIV/0!	#DIV/0!
B	ABHD17AP6	0	0	0	0	0	0	#DIV/0!	#DIV/0!	#DIV/0!	#DIV/0!	#DIV/0!	#DIV/0!	#DIV/0!	#DIV/0!	#DIV/0!	#DIV/0!	#DIV/0!	#DIV/0!	#DIV/0!	#DIV/0!	#DIV/0!
A	ABHD17AP7	0	0	0	0	0	0	#DIV/0!	#DIV/0!	#DIV/0!	#DIV/0!	#DIV/0!	#DIV/0!	#DIV/0!	#DIV/0!	#DIV/0!	#DIV/0!	#DIV/0!	#DIV/0!	#DIV/0!	#DIV/0!	#DIV/0!
B	ABHD17AP7	0	0	0	0	0	0	#DIV/0!	#DIV/0!	#DIV/0!	#DIV/0!	#DIV/0!	#DIV/0!	#DIV/0!	#DIV/0!	#DIV/0!	#DIV/0!	#DIV/0!	#DIV/0!	#DIV/0!	#DIV/0!	#DIV/0!
A	ABHD17AP8	0	0	0	0	0	0	#DIV/0!	#DIV/0!	#DIV/0!	#DIV/0!	#DIV/0!	#DIV/0!	#DIV/0!	#DIV/0!	#DIV/0!	#DIV/0!	#DIV/0!	#DIV/0!	#DIV/0!	#DIV/0!	#DIV/0!
B	ABHD17AP8	0	0	0	0	0	0	#DIV/0!	#DIV/0!	#DIV/0!	#DIV/0!	#DIV/0!	#DIV/0!	#DIV/0!	#DIV/0!	#DIV/0!	#DIV/0!	#DIV/0!	#DIV/0!	#DIV/0!	#DIV/0!	#DIV/0!
A	ABHD17AP9	0	0	0	0	0	0	#DIV/0!	#DIV/0!	#DIV/0!	#DIV/0!	#DIV/0!	#DIV/0!	#DIV/0!	#DIV/0!	#DIV/0!	#DIV/0!	#DIV/0!	#DIV/0!	#DIV/0!	#DIV/0!	#DIV/0!
B	ABHD17AP9	0	0	0	0	0	0	#DIV/0!	#DIV/0!	#DIV/0!	#DIV/0!	#DIV/0!	#DIV/0!	#DIV/0!	#DIV/0!	#DIV/0!	#DIV/0!	#DIV/0!	#DIV/0!	#DIV/0!	#DIV/0!	#DIV/0!
A	ABHD17B	16.0347	14.6642	15.3176	16.9957	13.3928	12.7548	1	0.914527	0.95528	1.05993	0.835237	0.795447	0	-0.128902	-0.0660052	0.083969	-0.259742	-0.330163	0.083969	-0.13084	-0.264157
B	ABHD17B	16.7124	14.8568	14.6262	13.8874	14.2385	13.9408	1	0.888972	0.875175	0.830968	0.851977	0.834165	0	-0.16979	-0.192357	-0.267135	-0.231114	-0.261596	-0.267135	-0.0613242	-0.0692394
A	ABHD17C	12.1806	11.64	11.9754	11.1274	10.1609	9.73616	1	0.955618	0.983155	0.913532	0.834186	0.799317	0	-0.0654941	-0.0245089	-0.130473	-0.26156	-0.32316	-0.130473	-0.196066	-0.298651
B	ABHD17C	11.761	11.9955	12.3334	11.204	11.89	10.5374	1	1.01994	1.04867	0.952638	1.01097	0.895961	0	0.0284826	0.0685598	-0.0700007	0.0157343	-0.158492	-0.0700007	-0.0127482	-0.227052
A	ABHD18	4.81692	4.74586	4.14519	5.60608	4.8294	4.95684	1	0.985247	0.860548	1.16383	1.00259	1.02905	0	-0.021442	-0.216672	0.218881	0.0037324	0.0413092	0.218881	0.0251744	0.257981
B	ABHD18	4.59577	5.38128	4.00769	5.21566	4.38967	3.88837	1	1.17092	0.872037	1.13488	0.955154	0.846074	0	0.227643	-0.197538	0.182543	-0.066195	-0.241143	0.182543	-0.293838	-0.0436051
A	ABHD2	10.0019	7.86782	5.665	6.64115	6.34592	7.39117	1	0.786632	0.566392	0.663989	0.634471	0.738976	0	-0.346239	-0.820126	-0.590769	-0.656373	-0.4364	-0.590769	-0.310134	0.383726
B	ABHD2	7.10605	9.19585	6.45709	7.15445	9.11695	8.35765	1	1.29409	0.908675	1.00681	1.28298	1.17613	0	0.371935	-0.138164	0.00979338	0.359503	0.234049	0.00979338	-0.012432	0.372213
A	ABHD3	14.5217	13.1434	12.9867	13.6549	14.8457	14.5554	1	0.905088	0.8943	0.940308	1.02231	1.00232	0	-0.14387	-0.161169	-0.0887944	0.0318393	0.00334909	-0.0887944	0.175709	0.164518
B	ABHD3	12.9731	13.127	16.1251	15.5655	13.6485	14.7269	1	1.01186	1.24297	1.19983	1.05206	1.13519	0	0.0170162	0.313787	0.26283	0.0732192	0.182929	0.26283	0.056203	-0.130858
A	ABHD4	27.3988	26.1168	32.2635	26.9682	23.2094	25.7999	1	0.95321	1.17755	0.984283	0.847095	0.941644	0	-0.0691335	0.235789	-0.0228555	-0.239405	-0.0867467	-0.0228555	-0.170271	-0.322536
B	ABHD4	24.3256	28.0618	33.6134	31.3994	25.0687	25.5426	1	1.15359	1.38181	1.29079	1.03055	1.05003	0	0.206129	0.46656	0.368259	0.0434098	0.0704304	0.368259	-0.162719	-0.39613
A	ABHD5	31.5445	30.3446	26.7043	34.0003	31.4308	31.8903	1	0.961961	0.846559	1.07785	0.996397	1.01096	0	-0.0559492	-0.240318	0.108159	-0.00520812	0.0157319	0.108159	0.0507411	0.25605
B	ABHD5	28.9699	25.048	27.8746	29.9666	31.0286	33.8105	1	0.864623	0.962193	1.03441	1.07107	1.16709	0	-0.209857	-0.0556021	0.0488032	0.0990473	0.222918	0.0488032	0.308904	0.27852
A	ABHD6	8.99763	8.55614	6.08384	9.80316	7.48383	7.04897	1	0.950933	0.67616	1.08953	0.831756	0.783425	0	-0.072585	-0.564563	0.123702	-0.265768	-0.352133	0.123702	-0.193183	0.21243
B	ABHD6	9.21115	7.26383	6.60046	8.9122	10.8705	6.76057	1	0.788591	0.716574	0.967545	1.18015	0.733955	0	-0.34265	-0.480813	-0.0475992	0.23897	-0.446236	-0.0475992	0.58162	0.0345772
A	ABHD8	10.7447	11.355	8.43855	12.0837	10.0163	10.3302	1	1.0568	0.785369	1.12462	0.932208	0.961427	0	0.079708	-0.348558	0.169437	-0.101276	-0.0567513	0.169437	-0.180983	0.291807
B	ABHD8	10.5421	10.1861	9.08532	10.4203	10.9803	10.3077	1	0.966229	0.861812	0.988445	1.04156	0.977762	0	-0.0495623	-0.214555	-0.0167672	0.0587503	-0.0324452	-0.0167672	0.108313	0.18211
A	ABI1	19.0859	19.3374	16.9289	20.5224	19.4021	17.6072	1	1.01318	0.886983	1.07527	1.01657	0.922524	0	0.0188871	-0.173021	0.104692	0.0237045	-0.116342	0.104692	0.00481739	0.0566793
B	ABI1	18.3858	19.4364	19.1206	19.8187	18.2097	19.3511	1	1.05714	1.03996	1.07794	0.990422	1.0525	0	0.0801698	0.0565348	0.108271	-0.0138843	0.0738229	0.108271	-0.0940541	0.0172881
A	ABI1P1	0	0	0	0	0	0	#DIV/0!	#DIV/0!	#DIV/0!	#DIV/0!	#DIV/0!	#DIV/0!	#DIV/0!	#DIV/0!	#DIV/0!	#DIV/0!	#DIV/0!	#DIV/0!	#DIV/0!	#DIV/0!	#DIV/0!
B	ABI1P1	0	0	0.0458749	0	0	0	#DIV/0!	#DIV/0!	#DIV/0!	#DIV/0!	#DIV/0!	#DIV/0!	#DIV/0!	#DIV/0!	#DIV/0!	#DIV/0!	#DIV/0!	#DIV/0!	#DIV/0!	#DIV/0!	#DIV/0!
A	ABI2	36.1833	42.3769	33.2363	42.5885	37.8264	36.5596	1	1.17117	0.918552	1.17702	1.04541	1.0104	0	0.227954	-0.122566	0.235139	0.0640706	0.0149251	0.235139	-0.163884	0.137491
B	ABI2	37.8586	36.98	32.4026	40.3295	34.4704	39.6869	1	0.976794	0.855883	1.06527	0.910505	1.04829	0	-0.0338745	-0.224514	0.0912127	-0.135262	0.0680418	0.0912127	-0.101387	0.292556
A	ABI3	0.0885467	0.0289911	0.0637377	0.0834501	0.0436518	0.13702	1	0.32741	0.71982	0.942442	0.492981	1.54743	0	-1.61083	-0.474292	-0.0855248	-1.0204	0.629876	-0.0855248	0.590431	1.10417
B	ABI3	0.05837	0.0798638	0	0	0.0619812	0.243751	1	1.36823	0	0	1.06187	4.17596	0	0.452315	#NUM!	#NUM!	0.0866036	2.06211	#NUM!	-0.365711	#NUM!
A	ABI3BP	0.342501	0.719587	0.552211	0.58905	1.22302	0.16266	1	2.10098	1.61229	1.71985	3.57086	0.47492	0	1.07106	0.689113	0.782285	1.83627	-1.07424	0.782285	0.765208	-1.76336
B	ABI3BP	0.370142	0.984976	0.439212	0.717719	0.549838	0.622459	1	2.66108	1.1866	1.93904	1.48548	1.68168	0	1.41201	0.246838	0.95534	0.570929	0.7499	0.95534	-0.841081	0.503063
A	ABL1	102.871	90.3393	86.2421	97.7633	93.7999	94.7307	1	0.878181	0.838352	0.950349	0.911821	0.920869	0	-0.187411	-0.254371	-0.0734712	-0.133178	-0.118931	-0.0734712	0.0542327	0.13544
B	ABL1	91.4083	87.556	90.0055	100.475	92.8416	96.5418	1	0.957855	0.984654	1.09919	1.01568	1.05616	0	-0.0621201	-0.0223115	0.136439	0.0224464	0.0788287	0.136439	0.0845665	0.10114
A	ABL2	6.54014	8.24941	6.51645	6.59136	13.0025	12.5799	1	1.26135	0.996378	1.00783	1.9881	1.92348	0	0.334968	-0.00523484	0.0112544	0.991392	0.943722	0.0112544	0.656423	0.948957
B	ABL2	5.63751	6.82665	7.10248	5.66332	10.2454	12.9986	1	1.21093	1.25986	1.00458	1.81736	2.30573	0	0.276119	0.333265	0.0065892	0.861847	1.20522	0.0065892	0.585727	0.871957
A	ABLIM1	100.596	99.0963	92.5274	95.3366	102.748	93.6775	1	0.985088	0.919789	0.947714	1.02139	0.931222	0	-0.0216757	-0.120626	-0.0774766	0.0305342	-0.102803	-0.0774766	0.05221	0.0178224
B	ABLIM1	88.1853	98.6907	114.45	96.8335	91.5658	106.447	1	1.11913	1.29784	1.09807	1.03833	1.20708	0	0.162377	0.376114	0.134969	0.0542706	0.271525	0.134969	-0.108106	-0.104589
A	ABLIM2	4.0898	1.9509	1.41589	1.01548	2.36699	2.48086	1	0.477016	0.3462	0.248296	0.578755	0.606598	0	-1.06789	-1.53032	-2.00987	-0.788976	-0.721187	-2.00987	0.278916	0.809135
B	ABLIM2	2.85142	1.78313	1.90971	1.37528	2.37015	3.37693	1	0.62535	0.669739	0.482313	0.831218	1.1843	0	-0.677265	-0.578328	-1.05196	-0.266701	0.24403	-1.05196	0.410563	0.822358
A	ABLIM3	1.71286	1.63129	1.06281	1.28085	1.36117	1.21203	1	0.952375	0.620487	0.747783	0.794676	0.707607	0	-0.0703987	-0.688526	-0.419308	-0.331561	-0.49898	-0.419308	-0.261163	0.189546
B	ABLIM3	1.14892	1.3641	1.32289	1.49594	1.2515	1.41141	1	1.18729	1.15143	1.30204	1.08928	1.22847	0	0.24767	0.203421	0.380775	0.12338	0.296863	0.380775	-0.12429	0.0934424
A	ABO	0.0353917	0.0591478	0.0238488	0.0451785	0.00634731	0.0261446	1	1.67123	0.673853	1.27653	0.179345	0.738721	0	0.740913	-0.569494	0.352225	-2.47919	-0.436898	0.352225	-3.22011	0.132596
A	ABO	NA	NA	NA	NA	NA	NA	#VALUE!	#VALUE!	#VALUE!	#VALUE!	#VALUE!	#VALUE!	#VALUE!	#VALUE!	#VALUE!	#VALUE!	#VALUE!	#VALUE!	#VALUE!	#VALUE!	#VALUE!
B	ABO	0.0277352	0.0630226	0	0.0524443	0.0123644	0.0132928	1	2.2723	0	1.89089	0.445802	0.479275	0	1.18415	#NUM!	0.919068	-1.16553	-1.06107	0.919068	-2.34968	#NUM!
B	ABO	NA	NA	NA	NA	NA	NA	#VALUE!	#VALUE!	#VALUE!	#VALUE!	#VALUE!	#VALUE!	#VALUE!	#VALUE!	#VALUE!	#VALUE!	#VALUE!	#VALUE!	#VALUE!	#VALUE!	#VALUE!
A	ABR	28.2259	19.4498	16.1574	20.4149	17.3816	17.9401	1	0.689076	0.572432	0.723268	0.615804	0.63559	0	-0.537265	-0.804823	-0.467397	-0.699457	-0.653831	-0.467397	-0.162192	0.150992
A	ABR	NA	NA	NA	NA	NA	NA	#VALUE!	#VALUE!	#VALUE!	#VALUE!	#VALUE!	#VALUE!	#VALUE!	#VALUE!	#VALUE!	#VALUE!	#VALUE!	#VALUE!	#VALUE!	#VALUE!	#VALUE!
A	ABR	NA	NA	NA	NA	NA	NA	#VALUE!	#VALUE!	#VALUE!	#VALUE!	#VALUE!	#VALUE!	#VALUE!	#VALUE!	#VALUE!	#VALUE!	#VALUE!	#VALUE!	#VALUE!	#VALUE!	#VALUE!
B	ABR	20.2744	16.546	18.8152	17.9133	17.1163	19.2425	1	0.816104	0.928028	0.883543	0.84423	0.949101	0	-0.293175	-0.10776	-0.178627	-0.244292	-0.0753659	-0.178627	0.0488837	0.0323943
B	ABR	NA	NA	NA	NA	NA	NA	#VALUE!	#VALUE!	#VALUE!	#VALUE!	#VALUE!	#VALUE!	#VALUE!	#VALUE!	#VALUE!	#VALUE!	#VALUE!	#VALUE!	#VALUE!	#VALUE!	#VALUE!
B	ABR	NA	NA	NA	NA	NA	NA	#VALUE!	#VALUE!	#VALUE!	#VALUE!	#VALUE!	#VALUE!	#VALUE!	#VALUE!	#VALUE!	#VALUE!	#VALUE!	#VALUE!	#VALUE!	#VALUE!	#VALUE!
A	ABRA	0.0747064	0	0.0277186	0.0299675	0.0154011	0.0154935	1	0	0.371034	0.401137	0.206155	0.207392	0	#NUM!	-1.43038	-1.31783	-2.2782	-2.26957	-1.31783	#NUM!	-0.839191
B	ABRA	0.0425483	0	0	0.0321135	0.0734921	0	1	0	0	0.754754	1.72726	0	0	#NUM!	#NUM!	-0.405922	0.788488	#NUM!	-0.405922	#NUM!	#NUM!
A	ABRACL	29.5635	22.5345	21.8319	23.425	22.7965	24.2797	1	0.762241	0.738475	0.792362	0.771103	0.821273	0	-0.391682	-0.437379	-0.335768	-0.375005	-0.284066	-0.335768	0.0166769	0.153313
B	ABRACL	24.834	22.1631	21.9355	23.2069	23.1856	24.1998	1	0.89245	0.883285	0.934479	0.933624	0.974462	0	-0.164157	-0.179049	-0.0977653	-0.0990857	-0.0373215	-0.0977653	0.0650712	0.141728
A	ABT1	7.50656	8.83317	8.08047	8.87934	9.25949	9.58719	1	1.17673	1.07645	1.18288	1.23352	1.27717	0	0.234779	0.106287	0.242301	0.302781	0.352956	0.242301	0.0680015	0.246669
B	ABT1	8.86944	8.86115	8.5765	9.21427	9.83769	10.4826	1	0.999065	0.966972	1.03888	1.10917	1.18188	0	-0.00134907	-0.048454	0.0550269	0.149477	0.241082	0.0550269	0.150826	0.289536
A	ABT1P1	0	0	0	0	0	0	#DIV/0!	#DIV/0!	#DIV/0!	#DIV/0!	#DIV/0!	#DIV/0!	#DIV/0!	#DIV/0!	#DIV/0!	#DIV/0!	#DIV/0!	#DIV/0!	#DIV/0!	#DIV/0!	#DIV/0!
B	ABT1P1	0	0	0	0	0	0	#DIV/0!	#DIV/0!	#DIV/0!	#DIV/0!	#DIV/0!	#DIV/0!	#DIV/0!	#DIV/0!	#DIV/0!	#DIV/0!	#DIV/0!	#DIV/0!	#DIV/0!	#DIV/0!	#DIV/0!
A	ABTB1	12.1746	9.48418	9.98199	12.6644	9.98912	8.87679	1	0.779011	0.819901	1.04023	0.820486	0.729122	0	-0.360284	-0.286479	0.0568967	-0.285449	-0.455768	0.0568967	0.0748343	-0.169289
B	ABTB1	10.0922	9.64601	9.17449	10.1536	11	10.047	1	0.955793	0.909072	1.00609	1.08995	0.995531	0	-0.0652298	-0.137534	0.00876293	0.124264	-0.00646255	0.00876293	0.189494	0.131071
A	ABTB2	6.87232	7.95975	6.89562	7.89921	7.91079	7.59197	1	1.15823	1.00339	1.14942	1.15111	1.10472	0	0.211926	0.00488306	0.200911	0.203025	0.143677	0.200911	-0.00890062	0.138794
B	ABTB2	8.17763	6.78289	7.28903	7.8001	6.57463	7.20981	1	0.829444	0.891338	0.953834	0.803977	0.88165	0	-0.269783	-0.165956	-0.0681898	-0.314773	-0.181722	-0.0681898	-0.0449904	-0.0157656
A	AC000032.1	0	0	0.336183	0	0.1685	0.317367	#DIV/0!	#DIV/0!	#DIV/0!	#DIV/0!	#DIV/0!	#DIV/0!	#DIV/0!	#DIV/0!	#DIV/0!	#DIV/0!	#DIV/0!	#DIV/0!	#DIV/0!	#DIV/0!	#DIV/0!
B	AC000032.1	0	0	0	0.158784	0.0651605	0.0983559	#DIV/0!	#DIV/0!	#DIV/0!	#DIV/0!	#DIV/0!	#DIV/0!	#DIV/0!	#DIV/0!	#DIV/0!	#DIV/0!	#DIV/0!	#DIV/0!	#DIV/0!	#DIV/0!	#DIV/0!
A	AC000035.1	0	0	0	0	0	0	#DIV/0!	#DIV/0!	#DIV/0!	#DIV/0!	#DIV/0!	#DIV/0!	#DIV/0!	#DIV/0!	#DIV/0!	#DIV/0!	#DIV/0!	#DIV/0!	#DIV/0!	#DIV/0!	#DIV/0!
B	AC000035.1	0	0	0	0	0	0	#DIV/0!	#DIV/0!	#DIV/0!	#DIV/0!	#DIV/0!	#DIV/0!	#DIV/0!	#DIV/0!	#DIV/0!	#DIV/0!	#DIV/0!	#DIV/0!	#DIV/0!	#DIV/0!	#DIV/0!
A	AC000036.1	0.0968543	0.0732022	0	0.0217438	0	0.0500715	1	0.755797	0	0.2245	0	0.516978	0	-0.403929	#NUM!	-2.15521	#NUM!	-0.951826	-2.15521	#NUM!	#NUM!
B	AC000036.1	0	0	0	0.0210307	0	0	#DIV/0!	#DIV/0!	#DIV/0!	#DIV/0!	#DIV/0!	#DIV/0!	#DIV/0!	#DIV/0!	#DIV/0!	#DIV/0!	#DIV/0!	#DIV/0!	#DIV/0!	#DIV/0!	#DIV/0!
A	AC000041.1	0.00876696	8.59865	1.8973	5.26427	12.3286	0	1	980.802	216.415	600.467	1406.26	0	0	9.93782	7.75766	9.22994	10.4576	#NUM!	9.22994	0.519827	#NUM!
B	AC000041.1	9.27041	5.19828	8.13051	0	15.232	0	1	0.560739	0.877039	0	1.64308	0	0	-0.834599	-0.189287	#NUM!	0.7164	#NUM!	#NUM!	1.551	#NUM!
A	AC000041.2	0	0	0	0.56485	0	0	#DIV/0!	#DIV/0!	#DIV/0!	#DIV/0!	#DIV/0!	#DIV/0!	#DIV/0!	#DIV/0!	#DIV/0!	#DIV/0!	#DIV/0!	#DIV/0!	#DIV/0!	#DIV/0!	#DIV/0!
B	AC000041.2	0	0	0.555088	0	0	0	#DIV/0!	#DIV/0!	#DIV/0!	#DIV/0!	#DIV/0!	#DIV/0!	#DIV/0!	#DIV/0!	#DIV/0!	#DIV/0!	#DIV/0!	#DIV/0!	#DIV/0!	#DIV/0!	#DIV/0!
A	AC000058.1	0	0	0	0	0	0	#DIV/0!	#DIV/0!	#DIV/0!	#DIV/0!	#DIV/0!	#DIV/0!	#DIV/0!	#DIV/0!	#DIV/0!	#DIV/0!	#DIV/0!	#DIV/0!	#DIV/0!	#DIV/0!	#DIV/0!
B	AC000058.1	0	0	0	0	0	0	#DIV/0!	#DIV/0!	#DIV/0!	#DIV/0!	#DIV/0!	#DIV/0!	#DIV/0!	#DIV/0!	#DIV/0!	#DIV/0!	#DIV/0!	#DIV/0!	#DIV/0!	#DIV/0!	#DIV/0!
A	AC000061.1	0	0	0	0	0	0	#DIV/0!	#DIV/0!	#DIV/0!	#DIV/0!	#DIV/0!	#DIV/0!	#DIV/0!	#DIV/0!	#DIV/0!	#DIV/0!	#DIV/0!	#DIV/0!	#DIV/0!	#DIV/0!	#DIV/0!
B	AC000061.1	0	0.198047	0	0	0	0.182853	#DIV/0!	#DIV/0!	#DIV/0!	#DIV/0!	#DIV/0!	#DIV/0!	#DIV/0!	#DIV/0!	#DIV/0!	#DIV/0!	#DIV/0!	#DIV/0!	#DIV/0!	#DIV/0!	#DIV/0!
A	AC000067.1	0	0	0	0	0	0	#DIV/0!	#DIV/0!	#DIV/0!	#DIV/0!	#DIV/0!	#DIV/0!	#DIV/0!	#DIV/0!	#DIV/0!	#DIV/0!	#DIV/0!	#DIV/0!	#DIV/0!	#DIV/0!	#DIV/0!
B	AC000067.1	0	0	0	0	0	0	#DIV/0!	#DIV/0!	#DIV/0!	#DIV/0!	#DIV/0!	#DIV/0!	#DIV/0!	#DIV/0!	#DIV/0!	#DIV/0!	#DIV/0!	#DIV/0!	#DIV/0!	#DIV/0!	#DIV/0!
A	AC000068.1	0.548412	0.797893	0.740587	0.532031	0.603207	0.694058	1	1.45492	1.35042	0.97013	1.09992	1.26558	0	0.540935	0.433409	-0.0437498	0.137393	0.339796	-0.0437498	-0.403542	-0.093613
B	AC000068.1	0.616414	0.562206	0.881235	0.636668	0.778853	0.427307	1	0.912059	1.42962	1.03286	1.26352	0.693214	0	-0.132801	0.515627	0.0466416	0.337451	-0.528627	0.0466416	0.470252	-1.04425
A	AC000068.2	0.37376	0.855077	0.391075	0.82636	1.22422	0.431026	1	2.28777	1.04633	2.21094	3.27542	1.15322	0	1.19394	0.0653331	1.14466	1.71168	0.205663	1.14466	0.517737	0.14033
B	AC000068.2	0.773941	1.07961	0.304475	0.985352	1.04628	0.55139	1	1.39495	0.393409	1.27316	1.35189	0.712444	0	0.480215	-1.3459	0.348416	0.434973	-0.48915	0.348416	-0.0452413	0.856749
A	AC000068.3	0	0.111443	0.618344	0.916164	0.737428	0.273835	#DIV/0!	#DIV/0!	#DIV/0!	#DIV/0!	#DIV/0!	#DIV/0!	#DIV/0!	#DIV/0!	#DIV/0!	#DIV/0!	#DIV/0!	#DIV/0!	#DIV/0!	#DIV/0!	#DIV/0!
B	AC000068.3	0.357285	0.443004	0	0.0608187	0.239048	1.00049	1	1.23992	0	0.170225	0.669068	2.80026	0	0.310244	#NUM!	-2.55449	-0.579775	1.48556	-2.55449	-0.890019	#NUM!
A	AC000077.1	0	0	0	0	0	0	#DIV/0!	#DIV/0!	#DIV/0!	#DIV/0!	#DIV/0!	#DIV/0!	#DIV/0!	#DIV/0!	#DIV/0!	#DIV/0!	#DIV/0!	#DIV/0!	#DIV/0!	#DIV/0!	#DIV/0!
B	AC000077.1	0	0	0	0	0	0	#DIV/0!	#DIV/0!	#DIV/0!	#DIV/0!	#DIV/0!	#DIV/0!	#DIV/0!	#DIV/0!	#DIV/0!	#DIV/0!	#DIV/0!	#DIV/0!	#DIV/0!	#DIV/0!	#DIV/0!
A	AC000078.1	0.200104	0	0	0.299274	0	0.0764597	1	0	0	1.49559	0	0.3821	0	#NUM!	#NUM!	0.580717	#NUM!	-1.38798	0.580717	#NUM!	#NUM!
B	AC000078.1	0	0.0807768	0	0.215574	0	0	#DIV/0!	#DIV/0!	#DIV/0!	#DIV/0!	#DIV/0!	#DIV/0!	#DIV/0!	#DIV/0!	#DIV/0!	#DIV/0!	#DIV/0!	#DIV/0!	#DIV/0!	#DIV/0!	#DIV/0!
A	AC000081.1	0.37961	0	0	0	0	0	1	0	0	0	0	0	0	#NUM!	#NUM!	#NUM!	#NUM!	#NUM!	#NUM!	#NUM!	#NUM!
B	AC000081.1	0	0	0	0	0	0.288297	#DIV/0!	#DIV/0!	#DIV/0!	#DIV/0!	#DIV/0!	#DIV/0!	#DIV/0!	#DIV/0!	#DIV/0!	#DIV/0!	#DIV/0!	#DIV/0!	#DIV/0!	#DIV/0!	#DIV/0!
A	AC000089.1	0.192871	0.133359	0.427226	0.204914	0.397157	0.17683	1	0.691441	2.21509	1.06244	2.05918	0.91683	0	-0.532321	1.14736	0.0873823	1.04207	-0.125273	0.0873823	1.57439	-1.27264
B	AC000089.1	0.273979	0.0648487	0.158753	0.0839339	0.209127	0.220861	1	0.236692	0.579435	0.306352	0.763296	0.806124	0	-2.07892	-0.787281	-1.70674	-0.389686	-0.310927	-1.70674	1.68923	0.476355
A	AC000095.1	0	0	0	0.0363071	0.0597094	0	#DIV/0!	#DIV/0!	#DIV/0!	#DIV/0!	#DIV/0!	#DIV/0!	#DIV/0!	#DIV/0!	#DIV/0!	#DIV/0!	#DIV/0!	#DIV/0!	#DIV/0!	#DIV/0!	#DIV/0!
B	AC000095.1	0	0	0	0	0	0	#DIV/0!	#DIV/0!	#DIV/0!	#DIV/0!	#DIV/0!	#DIV/0!	#DIV/0!	#DIV/0!	#DIV/0!	#DIV/0!	#DIV/0!	#DIV/0!	#DIV/0!	#DIV/0!	#DIV/0!
A	AC000095.2	0	0	0	0.115847	0	0	#DIV/0!	#DIV/0!	#DIV/0!	#DIV/0!	#DIV/0!	#DIV/0!	#DIV/0!	#DIV/0!	#DIV/0!	#DIV/0!	#DIV/0!	#DIV/0!	#DIV/0!	#DIV/0!	#DIV/0!
B	AC000095.2	0	0	0	0	0.0575923	0	#DIV/0!	#DIV/0!	#DIV/0!	#DIV/0!	#DIV/0!	#DIV/0!	#DIV/0!	#DIV/0!	#DIV/0!	#DIV/0!	#DIV/0!	#DIV/0!	#DIV/0!	#DIV/0!	#DIV/0!
A	AC000099.1	0	0.0228491	0	0.044192	0	0	#DIV/0!	#DIV/0!	#DIV/0!	#DIV/0!	#DIV/0!	#DIV/0!	#DIV/0!	#DIV/0!	#DIV/0!	#DIV/0!	#DIV/0!	#DIV/0!	#DIV/0!	#DIV/0!	#DIV/0!
B	AC000099.1	0.0208862	0	0	0.0244166	0.0661086	0	1	0	0	1.16903	3.16518	0	0	#NUM!	#NUM!	0.225312	1.66229	#NUM!	0.225312	#NUM!	#NUM!
A	AC000111.1	0	0	0	0	0	0	#DIV/0!	#DIV/0!	#DIV/0!	#DIV/0!	#DIV/0!	#DIV/0!	#DIV/0!	#DIV/0!	#DIV/0!	#DIV/0!	#DIV/0!	#DIV/0!	#DIV/0!	#DIV/0!	#DIV/0!
B	AC000111.1	0	0	0	0	0	0	#DIV/0!	#DIV/0!	#DIV/0!	#DIV/0!	#DIV/0!	#DIV/0!	#DIV/0!	#DIV/0!	#DIV/0!	#DIV/0!	#DIV/0!	#DIV/0!	#DIV/0!	#DIV/0!	#DIV/0!
A	AC000111.2	0	0	0	0	0	0	#DIV/0!	#DIV/0!	#DIV/0!	#DIV/0!	#DIV/0!	#DIV/0!	#DIV/0!	#DIV/0!	#DIV/0!	#DIV/0!	#DIV/0!	#DIV/0!	#DIV/0!	#DIV/0!	#DIV/0!
B	AC000111.2	0	0	0	0	0	0	#DIV/0!	#DIV/0!	#DIV/0!	#DIV/0!	#DIV/0!	#DIV/0!	#DIV/0!	#DIV/0!	#DIV/0!	#DIV/0!	#DIV/0!	#DIV/0!	#DIV/0!	#DIV/0!	#DIV/0!
A	AC000111.3	0	0	0	0	0	0	#DIV/0!	#DIV/0!	#DIV/0!	#DIV/0!	#DIV/0!	#DIV/0!	#DIV/0!	#DIV/0!	#DIV/0!	#DIV/0!	#DIV/0!	#DIV/0!	#DIV/0!	#DIV/0!	#DIV/0!
B	AC000111.3	0	0	0	0	0	0	#DIV/0!	#DIV/0!	#DIV/0!	#DIV/0!	#DIV/0!	#DIV/0!	#DIV/0!	#DIV/0!	#DIV/0!	#DIV/0!	#DIV/0!	#DIV/0!	#DIV/0!	#DIV/0!	#DIV/0!
A	AC000120.1	0.346541	0.336435	0.371254	0.37327	0.17634	0.206887	1	0.970838	1.07131	1.07713	0.508858	0.597006	0	-0.0426983	0.0993805	0.107194	-0.974666	-0.744183	0.107194	-0.931968	-0.843564
B	AC000120.1	0.232925	0.618565	0.280579	0.471582	0.277264	0.173912	1	2.65564	1.20459	2.02461	1.19036	0.746644	0	1.40906	0.268542	1.01764	0.251395	-0.421508	1.01764	-1.15766	-0.69005
A	AC000123.1	1.09885	0.914952	0.416566	0.490659	0.636512	0.664906	1	0.832645	0.379093	0.44652	0.579253	0.605093	0	-0.264226	-1.39938	-1.1632	-0.787735	-0.724772	-1.1632	-0.523508	0.674605
B	AC000123.1	0.856141	1.13683	0.498748	1.28979	0.455039	0.705071	1	1.32785	0.582554	1.50652	0.5315	0.823545	0	0.409096	-0.779537	0.591216	-0.911858	-0.28008	0.591216	-1.32095	0.499457
A	AC000123.2	0.708229	0.616694	0.7491	0.90491	1.33522	0.279401	1	0.870755	1.05771	1.27771	1.88529	0.394507	0	-0.199661	0.0809424	0.353558	0.91479	-1.34188	0.353558	1.11445	-1.42282
B	AC000123.2	0.632908	0.910315	0.148131	1.25463	1.32599	0.287158	1	1.43831	0.234048	1.98233	2.09508	0.453712	0	0.52437	-2.09512	0.987194	1.067	-1.14015	0.987194	0.542632	0.954971
A	AC000123.3	0.464931	0.576776	0.479066	0.505746	0.769174	0.515036	1	1.24056	1.0304	1.08779	1.65438	1.10777	0	0.310995	0.0432078	0.121396	0.726293	0.147657	0.121396	0.415299	0.104449
B	AC000123.3	0.557577	0.636407	0.73125	0.581534	0.636328	0.653435	1	1.14138	1.31148	1.04297	1.14124	1.17192	0	0.190779	0.391194	0.0606925	0.1906	0.228873	0.0606925	-0.000179099	-0.162321
A	AC000124.1	0	0	0	0	0	0	#DIV/0!	#DIV/0!	#DIV/0!	#DIV/0!	#DIV/0!	#DIV/0!	#DIV/0!	#DIV/0!	#DIV/0!	#DIV/0!	#DIV/0!	#DIV/0!	#DIV/0!	#DIV/0!	#DIV/0!
B	AC000124.1	0	0	0	0	0	0	#DIV/0!	#DIV/0!	#DIV/0!	#DIV/0!	#DIV/0!	#DIV/0!	#DIV/0!	#DIV/0!	#DIV/0!	#DIV/0!	#DIV/0!	#DIV/0!	#DIV/0!	#DIV/0!	#DIV/0!
A	AC000362.1	0	0	0	0	0	0	#DIV/0!	#DIV/0!	#DIV/0!	#DIV/0!	#DIV/0!	#DIV/0!	#DIV/0!	#DIV/0!	#DIV/0!	#DIV/0!	#DIV/0!	#DIV/0!	#DIV/0!	#DIV/0!	#DIV/0!
B	AC000362.1	0	0	0	0	0	0	#DIV/0!	#DIV/0!	#DIV/0!	#DIV/0!	#DIV/0!	#DIV/0!	#DIV/0!	#DIV/0!	#DIV/0!	#DIV/0!	#DIV/0!	#DIV/0!	#DIV/0!	#DIV/0!	#DIV/0!
A	AC000367.1	0.0297492	0.0232556	0	0.0464171	0.0222928	0.071929	1	0.781722	0	1.56028	0.749358	2.41785	0	-0.355273	#NUM!	0.641806	-0.416273	1.27372	0.641806	-0.0610003	#NUM!
B	AC000367.1	0.0889635	0.026022	0.0243295	0.176262	0.0228248	0	1	0.292502	0.273477	1.98128	0.256564	0	0	-1.77348	-1.87051	0.986436	-1.96261	#NUM!	0.986436	-0.18913	#NUM!
A	AC000372.1	0	0	0	0	0	0	#DIV/0!	#DIV/0!	#DIV/0!	#DIV/0!	#DIV/0!	#DIV/0!	#DIV/0!	#DIV/0!	#DIV/0!	#DIV/0!	#DIV/0!	#DIV/0!	#DIV/0!	#DIV/0!	#DIV/0!
B	AC000372.1	0	0	0	0	0	0	#DIV/0!	#DIV/0!	#DIV/0!	#DIV/0!	#DIV/0!	#DIV/0!	#DIV/0!	#DIV/0!	#DIV/0!	#DIV/0!	#DIV/0!	#DIV/0!	#DIV/0!	#DIV/0!	#DIV/0!
A	AC000374.1	0	0	0	0	0	0	#DIV/0!	#DIV/0!	#DIV/0!	#DIV/0!	#DIV/0!	#DIV/0!	#DIV/0!	#DIV/0!	#DIV/0!	#DIV/0!	#DIV/0!	#DIV/0!	#DIV/0!	#DIV/0!	#DIV/0!
B	AC000374.1	0	0	0	0	0	0	#DIV/0!	#DIV/0!	#DIV/0!	#DIV/0!	#DIV/0!	#DIV/0!	#DIV/0!	#DIV/0!	#DIV/0!	#DIV/0!	#DIV/0!	#DIV/0!	#DIV/0!	#DIV/0!	#DIV/0!
A	AC000403.1	0.828336	0.909739	0.984168	0.549237	1.05999	0.77637	1	1.09827	1.18813	0.663061	1.27966	0.937265	0	0.135237	0.248689	-0.592787	0.355763	-0.0934717	-0.592787	0.220526	-0.34216
B	AC000403.1	0.686433	1.12246	1.08272	0.85047	1.03561	1.14309	1	1.63521	1.57731	1.23897	1.50868	1.66526	0	0.709473	0.657469	0.309141	0.59329	0.735748	0.309141	-0.116183	0.0782788
A	AC001226.1	0.579547	0.450761	0.8045	0	0.533857	0.224223	1	0.777782	1.38815	0	0.921163	0.386894	0	-0.362563	0.473167	#NUM!	-0.118472	-1.36999	#NUM!	0.244091	-1.84316
B	AC001226.1	0.805735	0.120399	0.118072	0.693923	0.314832	0.564123	1	0.149428	0.146539	0.86123	0.390739	0.700135	0	-2.74248	-2.77064	-0.21553	-1.35572	-0.514296	-0.21553	1.38676	2.25634
A	AC001226.2	1.12367	0.199617	0.184814	0.296624	0.568146	0.855659	1	0.177647	0.164474	0.263978	0.505616	0.761486	0	-2.49291	-2.60407	-1.92151	-0.983885	-0.393111	-1.92151	1.50903	2.21096
B	AC001226.2	0.335268	0.102109	0.438714	0.371711	0.955199	0.562394	1	0.304559	1.30855	1.1087	2.84906	1.67745	0	-1.7152	0.387966	0.148867	1.51049	0.746266	0.148867	3.22569	0.3583
A	AC001228.1	NA	NA	NA	NA	NA	NA	#VALUE!	#VALUE!	#VALUE!	#VALUE!	#VALUE!	#VALUE!	#VALUE!	#VALUE!	#VALUE!	#VALUE!	#VALUE!	#VALUE!	#VALUE!	#VALUE!	#VALUE!
B	AC001228.1	NA	NA	NA	NA	NA	NA	#VALUE!	#VALUE!	#VALUE!	#VALUE!	#VALUE!	#VALUE!	#VALUE!	#VALUE!	#VALUE!	#VALUE!	#VALUE!	#VALUE!	#VALUE!	#VALUE!	#VALUE!
A	AC001228.2	NA	NA	NA	NA	NA	NA	#VALUE!	#VALUE!	#VALUE!	#VALUE!	#VALUE!	#VALUE!	#VALUE!	#VALUE!	#VALUE!	#VALUE!	#VALUE!	#VALUE!	#VALUE!	#VALUE!	#VALUE!
B	AC001228.2	NA	NA	NA	NA	NA	NA	#VALUE!	#VALUE!	#VALUE!	#VALUE!	#VALUE!	#VALUE!	#VALUE!	#VALUE!	#VALUE!	#VALUE!	#VALUE!	#VALUE!	#VALUE!	#VALUE!	#VALUE!
A	AC002044.1	0	0	0	0	0	0	#DIV/0!	#DIV/0!	#DIV/0!	#DIV/0!	#DIV/0!	#DIV/0!	#DIV/0!	#DIV/0!	#DIV/0!	#DIV/0!	#DIV/0!	#DIV/0!	#DIV/0!	#DIV/0!	#DIV/0!
B	AC002044.1	0	0	0	0	0	0	#DIV/0!	#DIV/0!	#DIV/0!	#DIV/0!	#DIV/0!	#DIV/0!	#DIV/0!	#DIV/0!	#DIV/0!	#DIV/0!	#DIV/0!	#DIV/0!	#DIV/0!	#DIV/0!	#DIV/0!
A	AC002044.2	0.0799188	0	0.276744	0.103137	0.0502208	0.0521174	1	0	3.46281	1.29052	0.628398	0.652129	0	#NUM!	1.79195	0.367955	-0.67025	-0.61677	0.367955	#NUM!	-2.40872
B	AC002044.2	0	0.421683	0.0546482	0.0516646	0.0502308	0	#DIV/0!	#DIV/0!	#DIV/0!	#DIV/0!	#DIV/0!	#DIV/0!	#DIV/0!	#DIV/0!	#DIV/0!	#DIV/0!	#DIV/0!	#DIV/0!	#DIV/0!	#DIV/0!	#DIV/0!
A	AC002044.3	0.594048	0.122301	0	0	0	0	1	0.205877	0	0	0	0	0	-2.28014	#NUM!	#NUM!	#NUM!	#NUM!	#NUM!	#NUM!	#NUM!
B	AC002044.3	0	0.289574	0	0.220159	0	0.0720949	#DIV/0!	#DIV/0!	#DIV/0!	#DIV/0!	#DIV/0!	#DIV/0!	#DIV/0!	#DIV/0!	#DIV/0!	#DIV/0!	#DIV/0!	#DIV/0!	#DIV/0!	#DIV/0!	#DIV/0!
A	AC002056.1	0	0	0.081322	0	0.0854873	0.0869104	#DIV/0!	#DIV/0!	#DIV/0!	#DIV/0!	#DIV/0!	#DIV/0!	#DIV/0!	#DIV/0!	#DIV/0!	#DIV/0!	#DIV/0!	#DIV/0!	#DIV/0!	#DIV/0!	#DIV/0!
B	AC002056.1	0	0	0.0919298	0.089667	0.0834347	0	#DIV/0!	#DIV/0!	#DIV/0!	#DIV/0!	#DIV/0!	#DIV/0!	#DIV/0!	#DIV/0!	#DIV/0!	#DIV/0!	#DIV/0!	#DIV/0!	#DIV/0!	#DIV/0!	#DIV/0!
A	AC002056.2	0	0	0	0	0	0	#DIV/0!	#DIV/0!	#DIV/0!	#DIV/0!	#DIV/0!	#DIV/0!	#DIV/0!	#DIV/0!	#DIV/0!	#DIV/0!	#DIV/0!	#DIV/0!	#DIV/0!	#DIV/0!	#DIV/0!
B	AC002056.2	0	0	0	0	0	0	#DIV/0!	#DIV/0!	#DIV/0!	#DIV/0!	#DIV/0!	#DIV/0!	#DIV/0!	#DIV/0!	#DIV/0!	#DIV/0!	#DIV/0!	#DIV/0!	#DIV/0!	#DIV/0!	#DIV/0!
A	AC002056.3	NA	NA	NA	NA	NA	NA	#VALUE!	#VALUE!	#VALUE!	#VALUE!	#VALUE!	#VALUE!	#VALUE!	#VALUE!	#VALUE!	#VALUE!	#VALUE!	#VALUE!	#VALUE!	#VALUE!	#VALUE!
B	AC002056.3	NA	NA	NA	NA	NA	NA	#VALUE!	#VALUE!	#VALUE!	#VALUE!	#VALUE!	#VALUE!	#VALUE!	#VALUE!	#VALUE!	#VALUE!	#VALUE!	#VALUE!	#VALUE!	#VALUE!	#VALUE!
A	AC002059.1	0	0	0.116637	0.49959	0	0	#DIV/0!	#DIV/0!	#DIV/0!	#DIV/0!	#DIV/0!	#DIV/0!	#DIV/0!	#DIV/0!	#DIV/0!	#DIV/0!	#DIV/0!	#DIV/0!	#DIV/0!	#DIV/0!	#DIV/0!
B	AC002059.1	0	0	0.135927	0.135018	0	0.130607	#DIV/0!	#DIV/0!	#DIV/0!	#DIV/0!	#DIV/0!	#DIV/0!	#DIV/0!	#DIV/0!	#DIV/0!	#DIV/0!	#DIV/0!	#DIV/0!	#DIV/0!	#DIV/0!	#DIV/0!
A	AC002064.1	0	0	0.0661701	0	0	0	#DIV/0!	#DIV/0!	#DIV/0!	#DIV/0!	#DIV/0!	#DIV/0!	#DIV/0!	#DIV/0!	#DIV/0!	#DIV/0!	#DIV/0!	#DIV/0!	#DIV/0!	#DIV/0!	#DIV/0!
B	AC002064.1	0	0	0	0	0	0	#DIV/0!	#DIV/0!	#DIV/0!	#DIV/0!	#DIV/0!	#DIV/0!	#DIV/0!	#DIV/0!	#DIV/0!	#DIV/0!	#DIV/0!	#DIV/0!	#DIV/0!	#DIV/0!	#DIV/0!
A	AC002064.2	0	0.629962	0	0	0.298209	0	#DIV/0!	#DIV/0!	#DIV/0!	#DIV/0!	#DIV/0!	#DIV/0!	#DIV/0!	#DIV/0!	#DIV/0!	#DIV/0!	#DIV/0!	#DIV/0!	#DIV/0!	#DIV/0!	#DIV/0!
B	AC002064.2	0	0	0	0	0	0	#DIV/0!	#DIV/0!	#DIV/0!	#DIV/0!	#DIV/0!	#DIV/0!	#DIV/0!	#DIV/0!	#DIV/0!	#DIV/0!	#DIV/0!	#DIV/0!	#DIV/0!	#DIV/0!	#DIV/0!
A	AC002064.3	1.03045	0	0.373275	0	0	0	1	0	0.362245	0	0	0	0	#NUM!	-1.46496	#NUM!	#NUM!	#NUM!	#NUM!	#NUM!	#NUM!
B	AC002064.3	0	0	0	0	0.389815	0	#DIV/0!	#DIV/0!	#DIV/0!	#DIV/0!	#DIV/0!	#DIV/0!	#DIV/0!	#DIV/0!	#DIV/0!	#DIV/0!	#DIV/0!	#DIV/0!	#DIV/0!	#DIV/0!	#DIV/0!
A	AC002066.1	0.0878199	0.0671453	0.0964064	0	0.130046	0.17468	1	0.76458	1.09777	0	1.48083	1.98907	0	-0.387261	0.134581	#NUM!	0.566402	0.992097	#NUM!	0.953664	0.857516
B	AC002066.1	0.159382	0.378809	0	0.0750882	0.392109	0.145006	1	2.37674	0	0.471122	2.46019	0.909804	0	1.24899	#NUM!	-1.08583	1.29877	-0.136372	-1.08583	0.0497841	#NUM!
A	AC002069.1	0	0	0	0	0	0	#DIV/0!	#DIV/0!	#DIV/0!	#DIV/0!	#DIV/0!	#DIV/0!	#DIV/0!	#DIV/0!	#DIV/0!	#DIV/0!	#DIV/0!	#DIV/0!	#DIV/0!	#DIV/0!	#DIV/0!
B	AC002069.1	0	0	0	0	0	0	#DIV/0!	#DIV/0!	#DIV/0!	#DIV/0!	#DIV/0!	#DIV/0!	#DIV/0!	#DIV/0!	#DIV/0!	#DIV/0!	#DIV/0!	#DIV/0!	#DIV/0!	#DIV/0!	#DIV/0!
A	AC002069.2	0	0	0	0	0	0	#DIV/0!	#DIV/0!	#DIV/0!	#DIV/0!	#DIV/0!	#DIV/0!	#DIV/0!	#DIV/0!	#DIV/0!	#DIV/0!	#DIV/0!	#DIV/0!	#DIV/0!	#DIV/0!	#DIV/0!
B	AC002069.2	0	0	0	0	0	0	#DIV/0!	#DIV/0!	#DIV/0!	#DIV/0!	#DIV/0!	#DIV/0!	#DIV/0!	#DIV/0!	#DIV/0!	#DIV/0!	#DIV/0!	#DIV/0!	#DIV/0!	#DIV/0!	#DIV/0!
A	AC002070.1	0	0.120272	0	0	0.113943	0.119805	#DIV/0!	#DIV/0!	#DIV/0!	#DIV/0!	#DIV/0!	#DIV/0!	#DIV/0!	#DIV/0!	#DIV/0!	#DIV/0!	#DIV/0!	#DIV/0!	#DIV/0!	#DIV/0!	#DIV/0!
B	AC002070.1	0	0	0	0	0	0	#DIV/0!	#DIV/0!	#DIV/0!	#DIV/0!	#DIV/0!	#DIV/0!	#DIV/0!	#DIV/0!	#DIV/0!	#DIV/0!	#DIV/0!	#DIV/0!	#DIV/0!	#DIV/0!	#DIV/0!
A	AC002075.1	0	0	0	0.135018	0	0	#DIV/0!	#DIV/0!	#DIV/0!	#DIV/0!	#DIV/0!	#DIV/0!	#DIV/0!	#DIV/0!	#DIV/0!	#DIV/0!	#DIV/0!	#DIV/0!	#DIV/0!	#DIV/0!	#DIV/0!
B	AC002075.1	0	0.0746977	0	0	0	0	#DIV/0!	#DIV/0!	#DIV/0!	#DIV/0!	#DIV/0!	#DIV/0!	#DIV/0!	#DIV/0!	#DIV/0!	#DIV/0!	#DIV/0!	#DIV/0!	#DIV/0!	#DIV/0!	#DIV/0!
A	AC002075.2	0.910953	0.708781	0.678996	0	0	0	1	0.778065	0.745369	0	0	0	0	-0.362037	-0.423974	#NUM!	#NUM!	#NUM!	#NUM!	#NUM!	#NUM!
B	AC002075.2	0	0	0.786362	0	0	0.5918	#DIV/0!	#DIV/0!	#DIV/0!	#DIV/0!	#DIV/0!	#DIV/0!	#DIV/0!	#DIV/0!	#DIV/0!	#DIV/0!	#DIV/0!	#DIV/0!	#DIV/0!	#DIV/0!	#DIV/0!
A	AC002076.1	1.80255	1.81211	1.23472	1.84023	2.30507	3.16507	1	1.0053	0.684985	1.0209	1.27878	1.75588	0	0.00763126	-0.545855	0.0298468	0.354771	0.812198	0.0298468	0.34714	1.35805
B	AC002076.1	2.54513	1.91377	1.35318	1.39405	1.67068	1.68753	1	0.751934	0.531674	0.547732	0.656422	0.663043	0	-0.411322	-0.911386	-0.868457	-0.607304	-0.592826	-0.868457	-0.195982	0.318559
A	AC002076.2	2.74163	2.1925	0	0	0	0	1	0.799707	0	0	0	0	0	-0.322457	#NUM!	#NUM!	#NUM!	#NUM!	#NUM!	#NUM!	#NUM!
B	AC002076.2	0	2.0734	0	0	1.92715	0	#DIV/0!	#DIV/0!	#DIV/0!	#DIV/0!	#DIV/0!	#DIV/0!	#DIV/0!	#DIV/0!	#DIV/0!	#DIV/0!	#DIV/0!	#DIV/0!	#DIV/0!	#DIV/0!	#DIV/0!
A	AC002090.1	0	0	0	0	0	0	#DIV/0!	#DIV/0!	#DIV/0!	#DIV/0!	#DIV/0!	#DIV/0!	#DIV/0!	#DIV/0!	#DIV/0!	#DIV/0!	#DIV/0!	#DIV/0!	#DIV/0!	#DIV/0!	#DIV/0!
B	AC002090.1	0	0	0	0	0	0	#DIV/0!	#DIV/0!	#DIV/0!	#DIV/0!	#DIV/0!	#DIV/0!	#DIV/0!	#DIV/0!	#DIV/0!	#DIV/0!	#DIV/0!	#DIV/0!	#DIV/0!	#DIV/0!	#DIV/0!
A	AC002091.1	0	0	0	0	0	0	#DIV/0!	#DIV/0!	#DIV/0!	#DIV/0!	#DIV/0!	#DIV/0!	#DIV/0!	#DIV/0!	#DIV/0!	#DIV/0!	#DIV/0!	#DIV/0!	#DIV/0!	#DIV/0!	#DIV/0!
B	AC002091.1	0	0	0	0	0	0	#DIV/0!	#DIV/0!	#DIV/0!	#DIV/0!	#DIV/0!	#DIV/0!	#DIV/0!	#DIV/0!	#DIV/0!	#DIV/0!	#DIV/0!	#DIV/0!	#DIV/0!	#DIV/0!	#DIV/0!
A	AC002091.2	0	0	0	0	0	0	#DIV/0!	#DIV/0!	#DIV/0!	#DIV/0!	#DIV/0!	#DIV/0!	#DIV/0!	#DIV/0!	#DIV/0!	#DIV/0!	#DIV/0!	#DIV/0!	#DIV/0!	#DIV/0!	#DIV/0!
B	AC002091.2	0	0	0	0	0	0	#DIV/0!	#DIV/0!	#DIV/0!	#DIV/0!	#DIV/0!	#DIV/0!	#DIV/0!	#DIV/0!	#DIV/0!	#DIV/0!	#DIV/0!	#DIV/0!	#DIV/0!	#DIV/0!	#DIV/0!
A	AC002094.1	1.19276	0.251454	0.110676	0.19042	0	0	1	0.210817	0.0927898	0.159647	0	0	0	-2.24594	-3.42989	-2.64705	#NUM!	#NUM!	-2.64705	#NUM!	#NUM!
B	AC002094.1	0	0	0	0.732566	0	0	#DIV/0!	#DIV/0!	#DIV/0!	#DIV/0!	#DIV/0!	#DIV/0!	#DIV/0!	#DIV/0!	#DIV/0!	#DIV/0!	#DIV/0!	#DIV/0!	#DIV/0!	#DIV/0!	#DIV/0!
A	AC002094.2	0	0	0	0	0	0	#DIV/0!	#DIV/0!	#DIV/0!	#DIV/0!	#DIV/0!	#DIV/0!	#DIV/0!	#DIV/0!	#DIV/0!	#DIV/0!	#DIV/0!	#DIV/0!	#DIV/0!	#DIV/0!	#DIV/0!
B	AC002094.2	0	0	0	0	0.0415038	0	#DIV/0!	#DIV/0!	#DIV/0!	#DIV/0!	#DIV/0!	#DIV/0!	#DIV/0!	#DIV/0!	#DIV/0!	#DIV/0!	#DIV/0!	#DIV/0!	#DIV/0!	#DIV/0!	#DIV/0!
A	AC002094.3	0	0	0	0	0	0	#DIV/0!	#DIV/0!	#DIV/0!	#DIV/0!	#DIV/0!	#DIV/0!	#DIV/0!	#DIV/0!	#DIV/0!	#DIV/0!	#DIV/0!	#DIV/0!	#DIV/0!	#DIV/0!	#DIV/0!
B	AC002094.3	0	0.130386	0	0	0	0	#DIV/0!	#DIV/0!	#DIV/0!	#DIV/0!	#DIV/0!	#DIV/0!	#DIV/0!	#DIV/0!	#DIV/0!	#DIV/0!	#DIV/0!	#DIV/0!	#DIV/0!	#DIV/0!	#DIV/0!
A	AC002094.4	0	0	0	0	0.264827	0	#DIV/0!	#DIV/0!	#DIV/0!	#DIV/0!	#DIV/0!	#DIV/0!	#DIV/0!	#DIV/0!	#DIV/0!	#DIV/0!	#DIV/0!	#DIV/0!	#DIV/0!	#DIV/0!	#DIV/0!
B	AC002094.4	0	0.283686	0	0.276128	0	0	#DIV/0!	#DIV/0!	#DIV/0!	#DIV/0!	#DIV/0!	#DIV/0!	#DIV/0!	#DIV/0!	#DIV/0!	#DIV/0!	#DIV/0!	#DIV/0!	#DIV/0!	#DIV/0!	#DIV/0!
A	AC002094.5	0	0.260194	0.132526	0.0618222	0.545859	0	#DIV/0!	#DIV/0!	#DIV/0!	#DIV/0!	#DIV/0!	#DIV/0!	#DIV/0!	#DIV/0!	#DIV/0!	#DIV/0!	#DIV/0!	#DIV/0!	#DIV/0!	#DIV/0!	#DIV/0!
B	AC002094.5	0.112531	0.148483	0.0937274	0.194798	0.172156	0.197007	1	1.31949	0.832903	1.73106	1.52985	1.75069	0	0.399975	-0.26378	0.791656	0.613394	0.807924	0.791656	0.213419	1.0717
A	AC002101.1	0	0	0	0	0	0	#DIV/0!	#DIV/0!	#DIV/0!	#DIV/0!	#DIV/0!	#DIV/0!	#DIV/0!	#DIV/0!	#DIV/0!	#DIV/0!	#DIV/0!	#DIV/0!	#DIV/0!	#DIV/0!	#DIV/0!
B	AC002101.1	0	0	0	0	0	0	#DIV/0!	#DIV/0!	#DIV/0!	#DIV/0!	#DIV/0!	#DIV/0!	#DIV/0!	#DIV/0!	#DIV/0!	#DIV/0!	#DIV/0!	#DIV/0!	#DIV/0!	#DIV/0!	#DIV/0!
A	AC002115.1	0	0	0	0	0	0	#DIV/0!	#DIV/0!	#DIV/0!	#DIV/0!	#DIV/0!	#DIV/0!	#DIV/0!	#DIV/0!	#DIV/0!	#DIV/0!	#DIV/0!	#DIV/0!	#DIV/0!	#DIV/0!	#DIV/0!
B	AC002115.1	0	0	0	0	0	0	#DIV/0!	#DIV/0!	#DIV/0!	#DIV/0!	#DIV/0!	#DIV/0!	#DIV/0!	#DIV/0!	#DIV/0!	#DIV/0!	#DIV/0!	#DIV/0!	#DIV/0!	#DIV/0!	#DIV/0!
A	AC002115.2	NA	NA	NA	NA	NA	NA	#VALUE!	#VALUE!	#VALUE!	#VALUE!	#VALUE!	#VALUE!	#VALUE!	#VALUE!	#VALUE!	#VALUE!	#VALUE!	#VALUE!	#VALUE!	#VALUE!	#VALUE!
B	AC002115.2	NA	NA	NA	NA	NA	NA	#VALUE!	#VALUE!	#VALUE!	#VALUE!	#VALUE!	#VALUE!	#VALUE!	#VALUE!	#VALUE!	#VALUE!	#VALUE!	#VALUE!	#VALUE!	#VALUE!	#VALUE!
A	AC002116.1	0.35007	0	0	0.610737	0.535535	0	1	0	0	1.74461	1.52979	0	0	#NUM!	#NUM!	0.802908	0.613337	#NUM!	0.802908	#NUM!	#NUM!
B	AC002116.1	0.423477	0	0	0	0.476531	0	1	0	0	0	1.12528	0	0	#NUM!	#NUM!	#NUM!	0.170286	#NUM!	#NUM!	#NUM!	#NUM!
A	AC002116.2	3.21161	2.77428	2.6043	2.35965	2.45943	1.53786	1	0.863828	0.810902	0.734725	0.765793	0.478844	0	-0.211183	-0.302401	-0.444724	-0.384973	-1.06237	-0.444724	-0.173789	-0.759971
B	AC002116.2	2.72486	2.99505	2.72594	2.73784	3.24788	3.12713	1	1.09916	1.0004	1.00476	1.19194	1.14763	0	0.136398	0.0005717	0.00685603	0.253316	0.198657	0.00685603	0.116918	0.198085
A	AC002127.1	0	0	0	0	0	0	#DIV/0!	#DIV/0!	#DIV/0!	#DIV/0!	#DIV/0!	#DIV/0!	#DIV/0!	#DIV/0!	#DIV/0!	#DIV/0!	#DIV/0!	#DIV/0!	#DIV/0!	#DIV/0!	#DIV/0!
B	AC002127.1	0	0	0	0	0	0	#DIV/0!	#DIV/0!	#DIV/0!	#DIV/0!	#DIV/0!	#DIV/0!	#DIV/0!	#DIV/0!	#DIV/0!	#DIV/0!	#DIV/0!	#DIV/0!	#DIV/0!	#DIV/0!	#DIV/0!
A	AC002127.2	0	0	0	0	0	0	#DIV/0!	#DIV/0!	#DIV/0!	#DIV/0!	#DIV/0!	#DIV/0!	#DIV/0!	#DIV/0!	#DIV/0!	#DIV/0!	#DIV/0!	#DIV/0!	#DIV/0!	#DIV/0!	#DIV/0!
B	AC002127.2	0	0.0683196	0	0	0	0	#DIV/0!	#DIV/0!	#DIV/0!	#DIV/0!	#DIV/0!	#DIV/0!	#DIV/0!	#DIV/0!	#DIV/0!	#DIV/0!	#DIV/0!	#DIV/0!	#DIV/0!	#DIV/0!	#DIV/0!
A	AC002128.1	0.256781	0.355035	0.0468361	0.147835	0.191363	0.100855	1	1.38264	0.182397	0.575724	0.745238	0.392767	0	0.467423	-2.45485	-0.796551	-0.424227	-1.34826	-0.796551	-0.891649	1.10659
B	AC002128.1	0.184732	0.0541735	0.0528073	0.399773	0.232221	0.0495738	1	0.293255	0.285859	2.16407	1.25707	0.268355	0	-1.76977	-1.80662	1.11375	0.330065	-1.89778	1.11375	2.09984	-0.0911595
A	AC002128.2	0	0	0	0	0	0.0944167	#DIV/0!	#DIV/0!	#DIV/0!	#DIV/0!	#DIV/0!	#DIV/0!	#DIV/0!	#DIV/0!	#DIV/0!	#DIV/0!	#DIV/0!	#DIV/0!	#DIV/0!	#DIV/0!	#DIV/0!
B	AC002128.2	0	0	0	0	0	0	#DIV/0!	#DIV/0!	#DIV/0!	#DIV/0!	#DIV/0!	#DIV/0!	#DIV/0!	#DIV/0!	#DIV/0!	#DIV/0!	#DIV/0!	#DIV/0!	#DIV/0!	#DIV/0!	#DIV/0!
A	AC002306.1	0	0	0	0.0477231	0.0467799	0	#DIV/0!	#DIV/0!	#DIV/0!	#DIV/0!	#DIV/0!	#DIV/0!	#DIV/0!	#DIV/0!	#DIV/0!	#DIV/0!	#DIV/0!	#DIV/0!	#DIV/0!	#DIV/0!	#DIV/0!
B	AC002306.1	0.134073	0.0637784	0	0	0	0	1	0.475699	0	0	0	0	0	-1.07188	#NUM!	#NUM!	#NUM!	#NUM!	#NUM!	#NUM!	#NUM!
A	AC002310.1	2.70437	1.8621	1.99429	1.55607	1.37115	1.44166	1	0.688552	0.737433	0.57539	0.507013	0.533086	0	-0.538362	-0.439416	-0.797389	-0.979905	-0.90756	-0.797389	-0.441543	-0.468144
B	AC002310.1	1.89982	2.54132	1.90286	2.77135	1.47979	1.7698	1	1.33766	1.0016	1.45874	0.77891	0.93156	0	0.419716	0.00230972	0.544727	-0.360472	-0.102279	0.544727	-0.780189	-0.104589
A	AC002310.2	0.100261	0.102447	0.062028	0.121271	0.0322078	0.136631	1	1.0218	0.618665	1.20955	0.32124	1.36275	0	0.0311172	-0.692769	0.274475	-1.63828	0.446524	0.274475	-1.6694	1.13929
B	AC002310.2	0.123404	0.0340611	0.0576506	0.0959967	0.28621	0.0960591	1	0.276013	0.46717	0.777906	2.31929	0.778412	0	-1.85719	-1.09798	-0.362332	1.21369	-0.361395	-0.362332	3.07088	0.736587
A	AC002310.3	0.0907878	0	0	0.191406	0.127529	0	1	0	0	2.10828	1.40469	0	0	#NUM!	#NUM!	1.07607	0.490255	#NUM!	1.07607	#NUM!	#NUM!
B	AC002310.3	0.0611224	0	0	0.0680434	0.125151	0	1	0	0	1.11323	2.04755	0	0	#NUM!	#NUM!	0.154754	1.0339	#NUM!	0.154754	#NUM!	#NUM!
A	AC002310.4	0	0	0	0	0	0	#DIV/0!	#DIV/0!	#DIV/0!	#DIV/0!	#DIV/0!	#DIV/0!	#DIV/0!	#DIV/0!	#DIV/0!	#DIV/0!	#DIV/0!	#DIV/0!	#DIV/0!	#DIV/0!	#DIV/0!
B	AC002310.4	0	0	0	0	0	0	#DIV/0!	#DIV/0!	#DIV/0!	#DIV/0!	#DIV/0!	#DIV/0!	#DIV/0!	#DIV/0!	#DIV/0!	#DIV/0!	#DIV/0!	#DIV/0!	#DIV/0!	#DIV/0!	#DIV/0!
A	AC002310.5	0.000115518	0.429133	0.00444404	0	1.81e-05	0	1	3714.86	38.4705	0	0.156686	0	0	11.8591	5.26568	#NUM!	-2.67406	#NUM!	#NUM!	-14.5331	#NUM!
B	AC002310.5	1.92e-06	0.0356183	0.18062	0.734411	0	0.374598	1	18551.2	94072.9	382506	0	195103	0	14.1792	16.5215	18.5451	#NUM!	17.5739	18.5451	#NUM!	1.05239
A	AC002310.6	0.590141	0.731855	0.733708	1.17828	0.650813	0.637754	1	1.24014	1.24328	1.99661	1.10281	1.08068	0	0.310498	0.314146	0.997551	0.141183	0.11194	0.997551	-0.169315	-0.202206
B	AC002310.6	0.511723	0.694766	0.712382	0.853948	1.19365	0.325368	1	1.3577	1.39212	1.66877	2.33261	0.635828	0	0.441164	0.477288	0.738785	1.22194	-0.653291	0.738785	0.780781	-1.13058
A	AC002347.1	0.170508	0.131174	0.238866	0.503024	0.123327	0	1	0.769313	1.40091	2.95015	0.723292	0	0	-0.378358	0.486362	1.56079	-0.467351	#NUM!	1.56079	-0.0889931	#NUM!
B	AC002347.1	0	0	0	0.124231	0	0	#DIV/0!	#DIV/0!	#DIV/0!	#DIV/0!	#DIV/0!	#DIV/0!	#DIV/0!	#DIV/0!	#DIV/0!	#DIV/0!	#DIV/0!	#DIV/0!	#DIV/0!	#DIV/0!	#DIV/0!
A	AC002347.2	0	0	0	0	0	0	#DIV/0!	#DIV/0!	#DIV/0!	#DIV/0!	#DIV/0!	#DIV/0!	#DIV/0!	#DIV/0!	#DIV/0!	#DIV/0!	#DIV/0!	#DIV/0!	#DIV/0!	#DIV/0!	#DIV/0!
B	AC002347.2	1.06254	0	0	0	0	0	1	0	0	0	0	0	0	#NUM!	#NUM!	#NUM!	#NUM!	#NUM!	#NUM!	#NUM!	#NUM!
A	AC002350.1	0.475946	0.368971	0.165574	0.533853	0.349428	0.646485	1	0.775237	0.347884	1.12167	0.734176	1.35832	0	-0.36729	-1.52332	0.165645	-0.445803	0.441819	0.165645	-0.0785122	1.96514
B	AC002350.1	0.165404	0.200227	0.194821	0.378331	0	0.909854	1	1.21053	1.17785	2.28731	0	5.5008	0	0.275642	0.236155	1.19365	#NUM!	2.45964	1.19365	#NUM!	2.22349
A	AC002350.2	2.17378	1.82541	1.86589	1.92924	2.21743	1.72771	1	0.83974	0.858362	0.887505	1.02008	0.794795	0	-0.251985	-0.220342	-0.172173	0.0286826	-0.331345	-0.172173	0.280668	-0.111003
B	AC002350.2	1.78361	2.06317	1.53759	2.7925	2.11578	1.64016	1	1.15674	0.862066	1.56564	1.18623	0.919573	0	0.210063	-0.214129	0.646757	0.246389	-0.120964	0.646757	0.0363269	0.0931657
A	AC002351.1	0.134091	0.211992	0.183954	0.50186	0.644839	0	1	1.58096	1.37186	3.74268	4.80897	0	0	0.660797	0.456133	1.90407	2.26573	#NUM!	1.90407	1.60493	#NUM!
B	AC002351.1	0.0927016	0.11233	0.217062	0.354053	0.439411	0.198189	1	1.21174	2.34151	3.81928	4.74006	2.13792	0	0.277077	1.22744	1.9333	2.2449	1.09621	1.9333	1.96783	-0.13123
A	AC002366.1	0	0	0	0	0	0	#DIV/0!	#DIV/0!	#DIV/0!	#DIV/0!	#DIV/0!	#DIV/0!	#DIV/0!	#DIV/0!	#DIV/0!	#DIV/0!	#DIV/0!	#DIV/0!	#DIV/0!	#DIV/0!	#DIV/0!
B	AC002366.1	0	0	0	0	0	0	#DIV/0!	#DIV/0!	#DIV/0!	#DIV/0!	#DIV/0!	#DIV/0!	#DIV/0!	#DIV/0!	#DIV/0!	#DIV/0!	#DIV/0!	#DIV/0!	#DIV/0!	#DIV/0!	#DIV/0!
A	AC002367.1	0	0	0.131513	0	0.137466	0.143622	#DIV/0!	#DIV/0!	#DIV/0!	#DIV/0!	#DIV/0!	#DIV/0!	#DIV/0!	#DIV/0!	#DIV/0!	#DIV/0!	#DIV/0!	#DIV/0!	#DIV/0!	#DIV/0!	#DIV/0!
B	AC002367.1	0	0.151934	0	0	0.264126	0	#DIV/0!	#DIV/0!	#DIV/0!	#DIV/0!	#DIV/0!	#DIV/0!	#DIV/0!	#DIV/0!	#DIV/0!	#DIV/0!	#DIV/0!	#DIV/0!	#DIV/0!	#DIV/0!	#DIV/0!
A	AC002368.1	0	0	0	0	0	0	#DIV/0!	#DIV/0!	#DIV/0!	#DIV/0!	#DIV/0!	#DIV/0!	#DIV/0!	#DIV/0!	#DIV/0!	#DIV/0!	#DIV/0!	#DIV/0!	#DIV/0!	#DIV/0!	#DIV/0!
B	AC002368.1	0	0	0	0	0	0	#DIV/0!	#DIV/0!	#DIV/0!	#DIV/0!	#DIV/0!	#DIV/0!	#DIV/0!	#DIV/0!	#DIV/0!	#DIV/0!	#DIV/0!	#DIV/0!	#DIV/0!	#DIV/0!	#DIV/0!
A	AC002375.1	0.12627	0.0974983	0	0.467682	0	0	1	0.772141	0	3.70383	0	0	0	-0.373063	#NUM!	1.88902	#NUM!	#NUM!	1.88902	#NUM!	#NUM!
B	AC002375.1	0	0	0.0957273	0.345065	0.246819	0	#DIV/0!	#DIV/0!	#DIV/0!	#DIV/0!	#DIV/0!	#DIV/0!	#DIV/0!	#DIV/0!	#DIV/0!	#DIV/0!	#DIV/0!	#DIV/0!	#DIV/0!	#DIV/0!	#DIV/0!
A	AC002378.1	0	0	0.259432	0.278153	0.808894	0	#DIV/0!	#DIV/0!	#DIV/0!	#DIV/0!	#DIV/0!	#DIV/0!	#DIV/0!	#DIV/0!	#DIV/0!	#DIV/0!	#DIV/0!	#DIV/0!	#DIV/0!	#DIV/0!	#DIV/0!
B	AC002378.1	0	0.294029	0	0	0	0	#DIV/0!	#DIV/0!	#DIV/0!	#DIV/0!	#DIV/0!	#DIV/0!	#DIV/0!	#DIV/0!	#DIV/0!	#DIV/0!	#DIV/0!	#DIV/0!	#DIV/0!	#DIV/0!	#DIV/0!
A	AC002381.1	0	0	0	0	0	0	#DIV/0!	#DIV/0!	#DIV/0!	#DIV/0!	#DIV/0!	#DIV/0!	#DIV/0!	#DIV/0!	#DIV/0!	#DIV/0!	#DIV/0!	#DIV/0!	#DIV/0!	#DIV/0!	#DIV/0!
B	AC002381.1	0	0	0	0	0	0	#DIV/0!	#DIV/0!	#DIV/0!	#DIV/0!	#DIV/0!	#DIV/0!	#DIV/0!	#DIV/0!	#DIV/0!	#DIV/0!	#DIV/0!	#DIV/0!	#DIV/0!	#DIV/0!	#DIV/0!
A	AC002383.1	0	0	0	0	0	0	#DIV/0!	#DIV/0!	#DIV/0!	#DIV/0!	#DIV/0!	#DIV/0!	#DIV/0!	#DIV/0!	#DIV/0!	#DIV/0!	#DIV/0!	#DIV/0!	#DIV/0!	#DIV/0!	#DIV/0!
B	AC002383.1	0	0	0	0	0	0	#DIV/0!	#DIV/0!	#DIV/0!	#DIV/0!	#DIV/0!	#DIV/0!	#DIV/0!	#DIV/0!	#DIV/0!	#DIV/0!	#DIV/0!	#DIV/0!	#DIV/0!	#DIV/0!	#DIV/0!
A	AC002384.1	0.200016	0.565096	0.557289	0.732724	0.146011	0.317171	1	2.82525	2.78622	3.66333	0.729997	1.58573	0	1.49838	1.47831	1.87315	-0.454038	0.665147	1.87315	-1.95242	-0.813163
B	AC002384.1	0.0161313	0.162562	0	0.2975	0	0	1	10.0774	0	18.4424	0	0	0	3.33306	#NUM!	4.20496	#NUM!	#NUM!	4.20496	#NUM!	#NUM!
A	AC002384.2	NA	NA	NA	NA	NA	NA	#VALUE!	#VALUE!	#VALUE!	#VALUE!	#VALUE!	#VALUE!	#VALUE!	#VALUE!	#VALUE!	#VALUE!	#VALUE!	#VALUE!	#VALUE!	#VALUE!	#VALUE!
B	AC002384.2	NA	NA	NA	NA	NA	NA	#VALUE!	#VALUE!	#VALUE!	#VALUE!	#VALUE!	#VALUE!	#VALUE!	#VALUE!	#VALUE!	#VALUE!	#VALUE!	#VALUE!	#VALUE!	#VALUE!	#VALUE!
A	AC002386.1	0	0	0	0	0.144585	0	#DIV/0!	#DIV/0!	#DIV/0!	#DIV/0!	#DIV/0!	#DIV/0!	#DIV/0!	#DIV/0!	#DIV/0!	#DIV/0!	#DIV/0!	#DIV/0!	#DIV/0!	#DIV/0!	#DIV/0!
B	AC002386.1	0	0	0	0	0	0	#DIV/0!	#DIV/0!	#DIV/0!	#DIV/0!	#DIV/0!	#DIV/0!	#DIV/0!	#DIV/0!	#DIV/0!	#DIV/0!	#DIV/0!	#DIV/0!	#DIV/0!	#DIV/0!	#DIV/0!
A	AC002398.1	0.305025	0	0	2.36136	1.18181	0.304249	1	0	0	7.74153	3.87447	0.997456	0	#NUM!	#NUM!	2.95262	1.954	-0.00367497	2.95262	#NUM!	#NUM!
B	AC002398.1	1.11063	1.05268	0.945193	0.911491	0	0.328653	1	0.947822	0.851042	0.820697	0	0.295916	0	-0.0773113	-0.232697	-0.285078	#NUM!	-1.75674	-0.285078	#NUM!	-1.52404
A	AC002398.2	0.143161	0.0229115	0	0	0	0	1	0.16004	0	0	0	0	0	-2.64349	#NUM!	#NUM!	#NUM!	#NUM!	#NUM!	#NUM!	#NUM!
B	AC002398.2	0.12221	0	0	0	0	0	1	0	0	0	0	0	0	#NUM!	#NUM!	#NUM!	#NUM!	#NUM!	#NUM!	#NUM!	#NUM!
A	AC002400.1	0.165973	0	0.0571968	0.123488	0.0608123	0.127361	1	0	0.344615	0.744025	0.366399	0.76736	0	#NUM!	-1.53694	-0.426578	-1.44851	-0.382025	-0.426578	#NUM!	1.15492
B	AC002400.1	0	0	0.133487	0	0.120209	0.0647808	#DIV/0!	#DIV/0!	#DIV/0!	#DIV/0!	#DIV/0!	#DIV/0!	#DIV/0!	#DIV/0!	#DIV/0!	#DIV/0!	#DIV/0!	#DIV/0!	#DIV/0!	#DIV/0!	#DIV/0!
A	AC002401.1	0	0.138732	0	0.131477	0	0	#DIV/0!	#DIV/0!	#DIV/0!	#DIV/0!	#DIV/0!	#DIV/0!	#DIV/0!	#DIV/0!	#DIV/0!	#DIV/0!	#DIV/0!	#DIV/0!	#DIV/0!	#DIV/0!	#DIV/0!
B	AC002401.1	0	0	0	0	0	0	#DIV/0!	#DIV/0!	#DIV/0!	#DIV/0!	#DIV/0!	#DIV/0!	#DIV/0!	#DIV/0!	#DIV/0!	#DIV/0!	#DIV/0!	#DIV/0!	#DIV/0!	#DIV/0!	#DIV/0!
A	AC002401.2	0	0.152743	0.138564	0.147413	0	0.151778	#DIV/0!	#DIV/0!	#DIV/0!	#DIV/0!	#DIV/0!	#DIV/0!	#DIV/0!	#DIV/0!	#DIV/0!	#DIV/0!	#DIV/0!	#DIV/0!	#DIV/0!	#DIV/0!	#DIV/0!
B	AC002401.2	0	0	0.326668	0.149069	0	0.147554	#DIV/0!	#DIV/0!	#DIV/0!	#DIV/0!	#DIV/0!	#DIV/0!	#DIV/0!	#DIV/0!	#DIV/0!	#DIV/0!	#DIV/0!	#DIV/0!	#DIV/0!	#DIV/0!	#DIV/0!
A	AC002401.3	0	0.310773	0	0	0.147062	0.461903	#DIV/0!	#DIV/0!	#DIV/0!	#DIV/0!	#DIV/0!	#DIV/0!	#DIV/0!	#DIV/0!	#DIV/0!	#DIV/0!	#DIV/0!	#DIV/0!	#DIV/0!	#DIV/0!	#DIV/0!
B	AC002401.3	0.562166	0	0.164182	0.157642	0.57543	0.156843	1	0	0.292053	0.280419	1.02359	0.278998	0	#NUM!	-1.7757	-1.83434	0.0336442	-1.84168	-1.83434	#NUM!	-0.0659748
A	AC002401.4	0.136342	0.429057	0.19265	0.413208	0.608993	0.850583	1	3.14692	1.41299	3.03067	4.46666	6.2386	0	1.65394	0.498752	1.59964	2.1592	2.64122	1.59964	0.505256	2.14247
B	AC002401.4	0.288471	0.454533	0.111941	0.430862	0.598195	0.318741	1	1.57566	0.388049	1.49361	2.07367	1.10493	0	0.655959	-1.36569	0.5788	1.05219	0.143958	0.5788	0.396231	1.50965
A	AC002407.1	NA	NA	NA	NA	NA	NA	#VALUE!	#VALUE!	#VALUE!	#VALUE!	#VALUE!	#VALUE!	#VALUE!	#VALUE!	#VALUE!	#VALUE!	#VALUE!	#VALUE!	#VALUE!	#VALUE!	#VALUE!
B	AC002407.1	NA	NA	NA	NA	NA	NA	#VALUE!	#VALUE!	#VALUE!	#VALUE!	#VALUE!	#VALUE!	#VALUE!	#VALUE!	#VALUE!	#VALUE!	#VALUE!	#VALUE!	#VALUE!	#VALUE!	#VALUE!
A	AC002428.1	0	0	0	0	0	0	#DIV/0!	#DIV/0!	#DIV/0!	#DIV/0!	#DIV/0!	#DIV/0!	#DIV/0!	#DIV/0!	#DIV/0!	#DIV/0!	#DIV/0!	#DIV/0!	#DIV/0!	#DIV/0!	#DIV/0!
B	AC002428.1	0	0	0	0	0	0	#DIV/0!	#DIV/0!	#DIV/0!	#DIV/0!	#DIV/0!	#DIV/0!	#DIV/0!	#DIV/0!	#DIV/0!	#DIV/0!	#DIV/0!	#DIV/0!	#DIV/0!	#DIV/0!	#DIV/0!
A	AC002428.2	0	0	0	0	0	0	#DIV/0!	#DIV/0!	#DIV/0!	#DIV/0!	#DIV/0!	#DIV/0!	#DIV/0!	#DIV/0!	#DIV/0!	#DIV/0!	#DIV/0!	#DIV/0!	#DIV/0!	#DIV/0!	#DIV/0!
B	AC002428.2	0	0	0	0	0	0	#DIV/0!	#DIV/0!	#DIV/0!	#DIV/0!	#DIV/0!	#DIV/0!	#DIV/0!	#DIV/0!	#DIV/0!	#DIV/0!	#DIV/0!	#DIV/0!	#DIV/0!	#DIV/0!	#DIV/0!
A	AC002429.1	0	0	0	0	0	0	#DIV/0!	#DIV/0!	#DIV/0!	#DIV/0!	#DIV/0!	#DIV/0!	#DIV/0!	#DIV/0!	#DIV/0!	#DIV/0!	#DIV/0!	#DIV/0!	#DIV/0!	#DIV/0!	#DIV/0!
B	AC002429.1	0	0	0	0	0	0	#DIV/0!	#DIV/0!	#DIV/0!	#DIV/0!	#DIV/0!	#DIV/0!	#DIV/0!	#DIV/0!	#DIV/0!	#DIV/0!	#DIV/0!	#DIV/0!	#DIV/0!	#DIV/0!	#DIV/0!
A	AC002429.2	0.47051	0.564155	0.543119	0.431769	0.630046	0.477884	1	1.19903	1.15432	0.917662	1.33907	1.01567	0	0.261866	0.207043	-0.123966	0.421232	0.0224351	-0.123966	0.159366	-0.184608
B	AC002429.2	0.480574	0.65925	0.492896	0.391689	0.455503	0.548317	1	1.3718	1.02564	0.815044	0.947831	1.14096	0	0.456067	0.0365247	-0.29505	-0.077298	0.190252	-0.29505	-0.533365	0.153727
A	AC002451.1	2.43896	1.87588	1.07184	1.91225	1.38952	1.94846	1	0.76913	0.439465	0.784042	0.569719	0.798889	0	-0.3787	-1.18618	-0.350997	-0.811677	-0.323933	-0.350997	-0.432977	0.862245
B	AC002451.1	2.5697	1.47882	2.98771	2.37654	1.09399	1.38823	1	0.575483	1.16267	0.92483	0.425726	0.540229	0	-0.797154	0.217439	-0.11274	-1.232	-0.888356	-0.11274	-0.434849	-1.1058
A	AC002451.2	0	0.040206	0.0366436	0.0744463	0.0184003	0.0423406	#DIV/0!	#DIV/0!	#DIV/0!	#DIV/0!	#DIV/0!	#DIV/0!	#DIV/0!	#DIV/0!	#DIV/0!	#DIV/0!	#DIV/0!	#DIV/0!	#DIV/0!	#DIV/0!	#DIV/0!
B	AC002451.2	0.0180447	0	0.0617148	0.0587824	0.0559191	0.0205494	1	0	3.42011	3.2576	3.09892	1.13881	0	#NUM!	1.77404	1.70381	1.63177	0.187521	1.70381	#NUM!	-1.58652
A	AC002454.1	0.408889	0.491551	0.856183	0.737357	0.741122	0.835688	1	1.20216	2.09393	1.80332	1.81253	2.0438	0	0.265632	1.06621	0.850654	0.858001	1.03126	0.850654	0.592369	-0.0349548
B	AC002454.1	1.04114	0.18549	1.03486	0.962886	1.77513	1.21719	1	0.17816	0.99396	0.924835	1.70498	1.16909	0	-2.48875	-0.0087396	-0.112731	0.769754	0.225391	-0.112731	3.25851	0.23413
A	AC002456.1	10.4488	4.5997	7.32719	5.9744	6.7276	10.1504	1	0.440214	0.701248	0.571779	0.643864	0.971444	0	-1.18372	-0.512003	-0.806469	-0.635171	-0.0417979	-0.806469	0.548552	0.470205
B	AC002456.1	7.68401	4.47736	7.30236	4.72917	8.61215	8.50708	1	0.582686	0.950332	0.615456	1.12079	1.10711	0	-0.77921	-0.0734966	-0.700272	0.164514	0.146805	-0.700272	0.943725	0.220301
A	AC002456.2	0	0	0	0	0	0	#DIV/0!	#DIV/0!	#DIV/0!	#DIV/0!	#DIV/0!	#DIV/0!	#DIV/0!	#DIV/0!	#DIV/0!	#DIV/0!	#DIV/0!	#DIV/0!	#DIV/0!	#DIV/0!	#DIV/0!
B	AC002456.2	0	0.111861	0	0	0	0	#DIV/0!	#DIV/0!	#DIV/0!	#DIV/0!	#DIV/0!	#DIV/0!	#DIV/0!	#DIV/0!	#DIV/0!	#DIV/0!	#DIV/0!	#DIV/0!	#DIV/0!	#DIV/0!	#DIV/0!
A	AC002460.1	0	0	0	0	0	0	#DIV/0!	#DIV/0!	#DIV/0!	#DIV/0!	#DIV/0!	#DIV/0!	#DIV/0!	#DIV/0!	#DIV/0!	#DIV/0!	#DIV/0!	#DIV/0!	#DIV/0!	#DIV/0!	#DIV/0!
B	AC002460.1	0	0	0	0	0	0	#DIV/0!	#DIV/0!	#DIV/0!	#DIV/0!	#DIV/0!	#DIV/0!	#DIV/0!	#DIV/0!	#DIV/0!	#DIV/0!	#DIV/0!	#DIV/0!	#DIV/0!	#DIV/0!	#DIV/0!
A	AC002463.1	0.617557	0.334337	0.393844	0.636506	0.407806	0.402757	1	0.541386	0.637745	1.03068	0.660354	0.652178	0	-0.885269	-0.648948	0.0436018	-0.598689	-0.616663	0.0436018	0.28658	0.0322854
B	AC002463.1	0.460641	0.235386	0.267064	0.227321	0.34926	0.101703	1	0.510997	0.579766	0.493488	0.758204	0.220786	0	-0.968614	-0.786457	-1.01891	-0.399341	-2.17928	-1.01891	0.569273	-1.39282
A	AC002464.1	0	0	0	0	0	0	#DIV/0!	#DIV/0!	#DIV/0!	#DIV/0!	#DIV/0!	#DIV/0!	#DIV/0!	#DIV/0!	#DIV/0!	#DIV/0!	#DIV/0!	#DIV/0!	#DIV/0!	#DIV/0!	#DIV/0!
B	AC002464.1	0	0	0.0305645	0	0.0276079	0.0300272	#DIV/0!	#DIV/0!	#DIV/0!	#DIV/0!	#DIV/0!	#DIV/0!	#DIV/0!	#DIV/0!	#DIV/0!	#DIV/0!	#DIV/0!	#DIV/0!	#DIV/0!	#DIV/0!	#DIV/0!
A	AC002465.1	0	0	0	0	0	0	#DIV/0!	#DIV/0!	#DIV/0!	#DIV/0!	#DIV/0!	#DIV/0!	#DIV/0!	#DIV/0!	#DIV/0!	#DIV/0!	#DIV/0!	#DIV/0!	#DIV/0!	#DIV/0!	#DIV/0!
B	AC002465.1	0	0	0	0	0	0	#DIV/0!	#DIV/0!	#DIV/0!	#DIV/0!	#DIV/0!	#DIV/0!	#DIV/0!	#DIV/0!	#DIV/0!	#DIV/0!	#DIV/0!	#DIV/0!	#DIV/0!	#DIV/0!	#DIV/0!
A	AC002467.1	1.71017	4.20826	3.74058	3.44358	2.76773	3.7878	1	2.46073	2.18726	2.01359	1.6184	2.21488	0	1.29909	1.12913	1.00977	0.694569	1.14723	1.00977	-0.60452	0.0180997
B	AC002467.1	2.94963	3.55163	3.45342	2.31931	2.6927	4.17218	1	1.20409	1.17079	0.786303	0.912892	1.41447	0	0.267945	0.227487	-0.346842	-0.131483	0.500264	-0.346842	-0.399429	0.272777
A	AC002470.1	0.238643	2.2864	1.90054	1.01239	1.1667	1.40214	1	9.58084	7.96395	4.24228	4.88889	5.87547	0	3.26015	2.99348	2.08484	2.28951	2.5547	2.08484	-0.970644	-0.438779
B	AC002470.1	2.05679	1.51656	1.47664	1.41027	1.76116	0.851705	1	0.737343	0.717934	0.685666	0.856266	0.414094	0	-0.439592	-0.478076	-0.544423	-0.223869	-1.27197	-0.544423	0.215723	-0.793892
A	AC002472.1	0.570389	0.22634	0	0.0990486	0.0972712	0	1	0.396817	0	0.173651	0.170535	0	0	-1.33345	#NUM!	-2.52574	-2.55186	#NUM!	-2.52574	-1.21841	#NUM!
B	AC002472.1	0.0932682	0.107918	0	0	0	0	1	1.15707	0	0	0	0	0	0.210478	#NUM!	#NUM!	#NUM!	#NUM!	#NUM!	#NUM!	#NUM!
A	AC002472.2	0	0.473284	0.330848	0.414044	0.360381	0.117902	#DIV/0!	#DIV/0!	#DIV/0!	#DIV/0!	#DIV/0!	#DIV/0!	#DIV/0!	#DIV/0!	#DIV/0!	#DIV/0!	#DIV/0!	#DIV/0!	#DIV/0!	#DIV/0!	#DIV/0!
B	AC002472.2	0.849267	0.3792	0.558148	0.475215	0.616785	0.599748	1	0.446503	0.657211	0.559559	0.726256	0.706195	0	-1.16326	-0.60557	-0.837638	-0.461451	-0.501862	-0.837638	0.701809	0.103709
A	AC002472.3	NA	NA	NA	NA	NA	NA	#VALUE!	#VALUE!	#VALUE!	#VALUE!	#VALUE!	#VALUE!	#VALUE!	#VALUE!	#VALUE!	#VALUE!	#VALUE!	#VALUE!	#VALUE!	#VALUE!	#VALUE!
B	AC002472.3	NA	NA	NA	NA	NA	NA	#VALUE!	#VALUE!	#VALUE!	#VALUE!	#VALUE!	#VALUE!	#VALUE!	#VALUE!	#VALUE!	#VALUE!	#VALUE!	#VALUE!	#VALUE!	#VALUE!	#VALUE!
A	AC002480.1	0.0467919	0.0622572	0	0.0989338	0	0	1	1.33051	0	2.11434	0	0	0	0.411982	#NUM!	1.0802	#NUM!	#NUM!	1.0802	#NUM!	#NUM!
B	AC002480.1	0.0637243	0.0532178	0.0944751	0.165337	0.172785	0	1	0.835126	1.48256	2.59457	2.71145	0	0	-0.259935	0.568091	1.37549	1.43906	#NUM!	1.37549	1.699	#NUM!
A	AC002480.2	0.117328	0.0215716	0.0974152	0.0359279	0.0854589	0.144055	1	0.183857	0.830281	0.306218	0.728376	1.2278	0	-2.44334	-0.268329	-1.70737	-0.457245	0.296072	-1.70737	1.9861	0.564401
B	AC002480.2	0.0662761	0.068832	0.0818522	0.0930131	0.144232	0.143693	1	1.03856	1.23502	1.40342	2.17623	2.1681	0	0.0545907	0.304532	0.488945	1.12183	1.11643	0.488945	1.06724	0.811897
A	AC002480.3	0.255159	0.100448	0.362253	0.777832	0.381656	0.100195	1	0.393668	1.41971	3.04842	1.49576	0.392677	0	-1.34495	0.505601	1.60806	0.580876	-1.34859	1.60806	1.92582	-1.85419
B	AC002480.3	0.648922	0.218901	0.531595	0.200785	0.27895	0.201461	1	0.33733	0.819197	0.309413	0.429867	0.310455	0	-1.56777	-0.287718	-1.69239	-1.21804	-1.68754	-1.69239	0.349728	-1.39983
A	AC002480.4	0	0.0305652	0	0	0.0146401	0.0154353	#DIV/0!	#DIV/0!	#DIV/0!	#DIV/0!	#DIV/0!	#DIV/0!	#DIV/0!	#DIV/0!	#DIV/0!	#DIV/0!	#DIV/0!	#DIV/0!	#DIV/0!	#DIV/0!	#DIV/0!
B	AC002480.4	0	0.0166911	0	0	0	0.0472655	#DIV/0!	#DIV/0!	#DIV/0!	#DIV/0!	#DIV/0!	#DIV/0!	#DIV/0!	#DIV/0!	#DIV/0!	#DIV/0!	#DIV/0!	#DIV/0!	#DIV/0!	#DIV/0!	#DIV/0!
A	AC002486.1	0	0	0	0	0	0	#DIV/0!	#DIV/0!	#DIV/0!	#DIV/0!	#DIV/0!	#DIV/0!	#DIV/0!	#DIV/0!	#DIV/0!	#DIV/0!	#DIV/0!	#DIV/0!	#DIV/0!	#DIV/0!	#DIV/0!
B	AC002486.1	0	0.186783	0	0	0	0	#DIV/0!	#DIV/0!	#DIV/0!	#DIV/0!	#DIV/0!	#DIV/0!	#DIV/0!	#DIV/0!	#DIV/0!	#DIV/0!	#DIV/0!	#DIV/0!	#DIV/0!	#DIV/0!	#DIV/0!
A	AC002486.2	0	0	0	0	0	0.0900044	#DIV/0!	#DIV/0!	#DIV/0!	#DIV/0!	#DIV/0!	#DIV/0!	#DIV/0!	#DIV/0!	#DIV/0!	#DIV/0!	#DIV/0!	#DIV/0!	#DIV/0!	#DIV/0!	#DIV/0!
B	AC002486.2	0	0	0	0	0	0	#DIV/0!	#DIV/0!	#DIV/0!	#DIV/0!	#DIV/0!	#DIV/0!	#DIV/0!	#DIV/0!	#DIV/0!	#DIV/0!	#DIV/0!	#DIV/0!	#DIV/0!	#DIV/0!	#DIV/0!
A	AC002487.1	0	0	0	0	0	0	#DIV/0!	#DIV/0!	#DIV/0!	#DIV/0!	#DIV/0!	#DIV/0!	#DIV/0!	#DIV/0!	#DIV/0!	#DIV/0!	#DIV/0!	#DIV/0!	#DIV/0!	#DIV/0!	#DIV/0!
B	AC002487.1	0	0	0	0	0	0	#DIV/0!	#DIV/0!	#DIV/0!	#DIV/0!	#DIV/0!	#DIV/0!	#DIV/0!	#DIV/0!	#DIV/0!	#DIV/0!	#DIV/0!	#DIV/0!	#DIV/0!	#DIV/0!	#DIV/0!
A	AC002504.1	0	0	0	0	0	0	#DIV/0!	#DIV/0!	#DIV/0!	#DIV/0!	#DIV/0!	#DIV/0!	#DIV/0!	#DIV/0!	#DIV/0!	#DIV/0!	#DIV/0!	#DIV/0!	#DIV/0!	#DIV/0!	#DIV/0!
B	AC002504.1	0	0	0	0	0	0	#DIV/0!	#DIV/0!	#DIV/0!	#DIV/0!	#DIV/0!	#DIV/0!	#DIV/0!	#DIV/0!	#DIV/0!	#DIV/0!	#DIV/0!	#DIV/0!	#DIV/0!	#DIV/0!	#DIV/0!
A	AC002511.1	0	0	0	0	0	0	#DIV/0!	#DIV/0!	#DIV/0!	#DIV/0!	#DIV/0!	#DIV/0!	#DIV/0!	#DIV/0!	#DIV/0!	#DIV/0!	#DIV/0!	#DIV/0!	#DIV/0!	#DIV/0!	#DIV/0!
B	AC002511.1	0	0	0	0	0	0	#DIV/0!	#DIV/0!	#DIV/0!	#DIV/0!	#DIV/0!	#DIV/0!	#DIV/0!	#DIV/0!	#DIV/0!	#DIV/0!	#DIV/0!	#DIV/0!	#DIV/0!	#DIV/0!	#DIV/0!
A	AC002511.2	0	0	0	0	0.134562	0	#DIV/0!	#DIV/0!	#DIV/0!	#DIV/0!	#DIV/0!	#DIV/0!	#DIV/0!	#DIV/0!	#DIV/0!	#DIV/0!	#DIV/0!	#DIV/0!	#DIV/0!	#DIV/0!	#DIV/0!
B	AC002511.2	0	0	0.153259	0.133658	0	0	#DIV/0!	#DIV/0!	#DIV/0!	#DIV/0!	#DIV/0!	#DIV/0!	#DIV/0!	#DIV/0!	#DIV/0!	#DIV/0!	#DIV/0!	#DIV/0!	#DIV/0!	#DIV/0!	#DIV/0!
A	AC002511.3	NA	NA	NA	NA	NA	NA	#VALUE!	#VALUE!	#VALUE!	#VALUE!	#VALUE!	#VALUE!	#VALUE!	#VALUE!	#VALUE!	#VALUE!	#VALUE!	#VALUE!	#VALUE!	#VALUE!	#VALUE!
B	AC002511.3	NA	NA	NA	NA	NA	NA	#VALUE!	#VALUE!	#VALUE!	#VALUE!	#VALUE!	#VALUE!	#VALUE!	#VALUE!	#VALUE!	#VALUE!	#VALUE!	#VALUE!	#VALUE!	#VALUE!	#VALUE!
A	AC002519.1	0.0379021	0	0.0577081	0.0148183	0.0675762	0.015133	1	0	1.52256	0.390963	1.78291	0.399265	0	#NUM!	0.606496	-1.3549	0.834237	-1.32458	-1.3549	#NUM!	-1.93108
B	AC002519.1	0.0303158	0.033152	0.0468788	0.0161901	0.029109	0.0160403	1	1.09356	1.54635	0.534048	0.960192	0.529107	0	0.129026	0.628866	-0.904958	-0.0586046	-0.918369	-0.904958	-0.187631	-1.54723
A	AC002519.2	0	0	0	0	0	0.0627374	#DIV/0!	#DIV/0!	#DIV/0!	#DIV/0!	#DIV/0!	#DIV/0!	#DIV/0!	#DIV/0!	#DIV/0!	#DIV/0!	#DIV/0!	#DIV/0!	#DIV/0!	#DIV/0!	#DIV/0!
B	AC002519.2	0	0	0	0	0	0	#DIV/0!	#DIV/0!	#DIV/0!	#DIV/0!	#DIV/0!	#DIV/0!	#DIV/0!	#DIV/0!	#DIV/0!	#DIV/0!	#DIV/0!	#DIV/0!	#DIV/0!	#DIV/0!	#DIV/0!
A	AC002524.1	0	0	0	0.123113	0	0.129431	#DIV/0!	#DIV/0!	#DIV/0!	#DIV/0!	#DIV/0!	#DIV/0!	#DIV/0!	#DIV/0!	#DIV/0!	#DIV/0!	#DIV/0!	#DIV/0!	#DIV/0!	#DIV/0!	#DIV/0!
B	AC002524.1	0.117429	0	0	0	0	0	1	0	0	0	0	0	0	#NUM!	#NUM!	#NUM!	#NUM!	#NUM!	#NUM!	#NUM!	#NUM!
A	AC002525.1	0.130865	0.155032	0.138011	0.0751353	0.27283	0.20908	1	1.18467	1.05461	0.574144	2.08482	1.59768	0	0.244487	0.076704	-0.800517	1.05992	0.675976	-0.800517	0.815436	0.599272
B	AC002525.1	0.14258	0.11295	0.161065	0.195982	0.175798	0.137371	1	0.792187	1.12965	1.37454	1.23298	0.963466	0	-0.336087	0.175871	0.45895	0.302147	-0.0536942	0.45895	0.638234	-0.229566
A	AC002540.1	0	0	0	0	0	0	#DIV/0!	#DIV/0!	#DIV/0!	#DIV/0!	#DIV/0!	#DIV/0!	#DIV/0!	#DIV/0!	#DIV/0!	#DIV/0!	#DIV/0!	#DIV/0!	#DIV/0!	#DIV/0!	#DIV/0!
B	AC002540.1	0	0	0	0	0.0597627	0	#DIV/0!	#DIV/0!	#DIV/0!	#DIV/0!	#DIV/0!	#DIV/0!	#DIV/0!	#DIV/0!	#DIV/0!	#DIV/0!	#DIV/0!	#DIV/0!	#DIV/0!	#DIV/0!	#DIV/0!
A	AC002542.1	0	1.45523	0	0	0	0	#DIV/0!	#DIV/0!	#DIV/0!	#DIV/0!	#DIV/0!	#DIV/0!	#DIV/0!	#DIV/0!	#DIV/0!	#DIV/0!	#DIV/0!	#DIV/0!	#DIV/0!	#DIV/0!	#DIV/0!
B	AC002542.1	0	0	0	0.730545	0	0	#DIV/0!	#DIV/0!	#DIV/0!	#DIV/0!	#DIV/0!	#DIV/0!	#DIV/0!	#DIV/0!	#DIV/0!	#DIV/0!	#DIV/0!	#DIV/0!	#DIV/0!	#DIV/0!	#DIV/0!
A	AC002543.1	0	0.0205584	0	0.0199153	0.0197033	0	#DIV/0!	#DIV/0!	#DIV/0!	#DIV/0!	#DIV/0!	#DIV/0!	#DIV/0!	#DIV/0!	#DIV/0!	#DIV/0!	#DIV/0!	#DIV/0!	#DIV/0!	#DIV/0!	#DIV/0!
B	AC002543.1	0.03807	0	0	0.0217059	0	0	1	0	0	0.570158	0	0	0	#NUM!	#NUM!	-0.810567	#NUM!	#NUM!	-0.810567	#NUM!	#NUM!
A	AC002545.1	0	0	0	1.16403	0	0	#DIV/0!	#DIV/0!	#DIV/0!	#DIV/0!	#DIV/0!	#DIV/0!	#DIV/0!	#DIV/0!	#DIV/0!	#DIV/0!	#DIV/0!	#DIV/0!	#DIV/0!	#DIV/0!	#DIV/0!
B	AC002545.1	0	0	0	0	0	0	#DIV/0!	#DIV/0!	#DIV/0!	#DIV/0!	#DIV/0!	#DIV/0!	#DIV/0!	#DIV/0!	#DIV/0!	#DIV/0!	#DIV/0!	#DIV/0!	#DIV/0!	#DIV/0!	#DIV/0!
A	AC002546.1	3.19164	1.95209	1.88739	1.54936	2.17358	1.50802	1	0.611626	0.591354	0.485443	0.681023	0.472491	0	-0.709278	-0.757905	-1.04263	-0.554225	-1.08164	-1.04263	0.155054	-0.323737
B	AC002546.1	1.79768	1.71396	2.04025	1.9438	1.92535	1.33992	1	0.953429	1.13494	1.08128	1.07102	0.745361	0	-0.0688028	0.18261	0.112744	0.0989845	-0.423989	0.112744	0.167787	-0.606599
A	AC002546.2	0	0	0.0791129	0.0839177	0	0	#DIV/0!	#DIV/0!	#DIV/0!	#DIV/0!	#DIV/0!	#DIV/0!	#DIV/0!	#DIV/0!	#DIV/0!	#DIV/0!	#DIV/0!	#DIV/0!	#DIV/0!	#DIV/0!	#DIV/0!
B	AC002546.2	0.0796215	0	0	0	0	0	1	0	0	0	0	0	0	#NUM!	#NUM!	#NUM!	#NUM!	#NUM!	#NUM!	#NUM!	#NUM!
A	AC002550.1	0	0	0	0	0.0302535	0.0319669	#DIV/0!	#DIV/0!	#DIV/0!	#DIV/0!	#DIV/0!	#DIV/0!	#DIV/0!	#DIV/0!	#DIV/0!	#DIV/0!	#DIV/0!	#DIV/0!	#DIV/0!	#DIV/0!	#DIV/0!
B	AC002550.1	0	0	0	0	0	0	#DIV/0!	#DIV/0!	#DIV/0!	#DIV/0!	#DIV/0!	#DIV/0!	#DIV/0!	#DIV/0!	#DIV/0!	#DIV/0!	#DIV/0!	#DIV/0!	#DIV/0!	#DIV/0!	#DIV/0!
A	AC002550.2	2.45793	2.01801	1.76638	1.9352	1.36166	0.401741	1	0.82102	0.718645	0.787329	0.553986	0.163447	0	-0.284511	-0.476648	-0.344961	-0.852077	-2.61311	-0.344961	-0.567567	-2.13646
B	AC002550.2	2.77097	1.76065	1.88138	2.26118	1.75946	1.47916	1	0.635391	0.678961	0.816025	0.634962	0.533806	0	-0.654283	-0.5586	-0.293315	-0.655258	-0.905613	-0.293315	-0.000975428	-0.347013
A	AC002551.1	0.252489	0.671242	0.087048	0.857431	0.486265	0.824997	1	2.6585	0.34476	3.39591	1.92589	3.26746	0	1.41061	-1.53634	1.7638	0.945522	1.70817	1.7638	-0.46509	3.24451
B	AC002551.1	0.199444	0.200291	0	0.197388	0.44212	0.271358	1	1.00425	0	0.989691	2.21676	1.36057	0	0.00611387	#NUM!	-0.0149494	1.14845	0.444214	-0.0149494	1.14234	#NUM!
A	AC002553.1	0.0817318	0.390915	0.443952	0.121703	0.478544	0.463698	1	4.7829	5.43181	1.48905	5.85505	5.67341	0	2.25789	2.44143	0.574395	2.54968	2.50422	0.574395	0.291797	0.0627818
B	AC002553.1	0.435952	0.330591	0.253946	0.47911	0.230868	0.125706	1	0.75832	0.582509	1.099	0.529572	0.288348	0	-0.399122	-0.779648	0.136188	-0.917101	-1.79412	0.136188	-0.517979	-1.01447
A	AC002553.2	0	0	0	0	0	0	#DIV/0!	#DIV/0!	#DIV/0!	#DIV/0!	#DIV/0!	#DIV/0!	#DIV/0!	#DIV/0!	#DIV/0!	#DIV/0!	#DIV/0!	#DIV/0!	#DIV/0!	#DIV/0!	#DIV/0!
B	AC002553.2	0	0	0	0	0	0	#DIV/0!	#DIV/0!	#DIV/0!	#DIV/0!	#DIV/0!	#DIV/0!	#DIV/0!	#DIV/0!	#DIV/0!	#DIV/0!	#DIV/0!	#DIV/0!	#DIV/0!	#DIV/0!	#DIV/0!
A	AC002553.3	1.34766	1.03476	0.8176	0	0.550588	0	1	0.76782	0.606681	0	0.408551	0	0	-0.38116	-0.720989	#NUM!	-1.29141	#NUM!	#NUM!	-0.910251	#NUM!
B	AC002553.3	0.786886	0	0	0	0	0	1	0	0	0	0	0	0	#NUM!	#NUM!	#NUM!	#NUM!	#NUM!	#NUM!	#NUM!	#NUM!
A	AC002553.4	1.52964	0.916698	0	1.52724	1.08361	0.224157	1	0.59929	0	0.998431	0.708409	0.146542	0	-0.738674	#NUM!	-0.00226536	-0.497347	-2.77061	-0.00226536	0.241327	#NUM!
B	AC002553.4	0.780651	0	0	0.954868	1.92019	0.935607	1	0	0	1.22317	2.45973	1.1985	0	#NUM!	#NUM!	0.290624	1.2985	0.261225	0.290624	#NUM!	#NUM!
A	AC002558.1	0	0	0.0672986	0	0.114535	0	#DIV/0!	#DIV/0!	#DIV/0!	#DIV/0!	#DIV/0!	#DIV/0!	#DIV/0!	#DIV/0!	#DIV/0!	#DIV/0!	#DIV/0!	#DIV/0!	#DIV/0!	#DIV/0!	#DIV/0!
B	AC002558.1	0	0.063794	0	0	0.0554878	0.11545	#DIV/0!	#DIV/0!	#DIV/0!	#DIV/0!	#DIV/0!	#DIV/0!	#DIV/0!	#DIV/0!	#DIV/0!	#DIV/0!	#DIV/0!	#DIV/0!	#DIV/0!	#DIV/0!	#DIV/0!
A	AC002558.2	0.205483	0.175283	0	0.249201	0	0	1	0.853029	0	1.21276	0	0	0	-0.229333	#NUM!	0.278291	#NUM!	#NUM!	0.278291	#NUM!	#NUM!
B	AC002558.2	0.0781037	0.0977129	0	0.0888366	0	0	1	1.25107	0	1.13742	0	0	0	0.323158	#NUM!	0.185763	#NUM!	#NUM!	0.185763	#NUM!	#NUM!
A	AC002558.3	0.198792	0	0	0	0.155392	0.164678	1	0	0	0	0.781681	0.828393	0	#NUM!	#NUM!	#NUM!	-0.355347	-0.271612	#NUM!	#NUM!	#NUM!
B	AC002558.3	0	0	0	0.461757	0	0.343784	#DIV/0!	#DIV/0!	#DIV/0!	#DIV/0!	#DIV/0!	#DIV/0!	#DIV/0!	#DIV/0!	#DIV/0!	#DIV/0!	#DIV/0!	#DIV/0!	#DIV/0!	#DIV/0!	#DIV/0!
A	AC002563.1	0.577017	0	0	0.1378	0.26207	0	1	0	0	0.238814	0.454181	0	0	#NUM!	#NUM!	-2.06604	-1.13866	#NUM!	-2.06604	#NUM!	#NUM!
B	AC002563.1	0	0	0	0.273405	0	0	#DIV/0!	#DIV/0!	#DIV/0!	#DIV/0!	#DIV/0!	#DIV/0!	#DIV/0!	#DIV/0!	#DIV/0!	#DIV/0!	#DIV/0!	#DIV/0!	#DIV/0!	#DIV/0!	#DIV/0!
A	AC002984.1	0	0	0	0	0	0	#DIV/0!	#DIV/0!	#DIV/0!	#DIV/0!	#DIV/0!	#DIV/0!	#DIV/0!	#DIV/0!	#DIV/0!	#DIV/0!	#DIV/0!	#DIV/0!	#DIV/0!	#DIV/0!	#DIV/0!
B	AC002984.1	0	0	0	0	0	0	#DIV/0!	#DIV/0!	#DIV/0!	#DIV/0!	#DIV/0!	#DIV/0!	#DIV/0!	#DIV/0!	#DIV/0!	#DIV/0!	#DIV/0!	#DIV/0!	#DIV/0!	#DIV/0!	#DIV/0!
A	AC002985.1	0	0.177618	0	0.145425	0	0	#DIV/0!	#DIV/0!	#DIV/0!	#DIV/0!	#DIV/0!	#DIV/0!	#DIV/0!	#DIV/0!	#DIV/0!	#DIV/0!	#DIV/0!	#DIV/0!	#DIV/0!	#DIV/0!	#DIV/0!
B	AC002985.1	0	0.209736	0	0.307972	0	0	#DIV/0!	#DIV/0!	#DIV/0!	#DIV/0!	#DIV/0!	#DIV/0!	#DIV/0!	#DIV/0!	#DIV/0!	#DIV/0!	#DIV/0!	#DIV/0!	#DIV/0!	#DIV/0!	#DIV/0!
A	AC002985.2	0.0722499	0.0846517	0.0751063	0.117588	0.188452	0.052924	1	1.17165	1.03954	1.62752	2.60834	0.732513	0	0.228543	0.0559383	0.702673	1.38313	-0.449073	0.702673	1.15459	-0.505012
B	AC002985.2	0.339077	0.346926	0.324191	0.169314	0.0536894	0.0834429	1	1.02315	0.956098	0.499338	0.15834	0.246088	0	0.033015	-0.0647689	-1.00191	-2.6589	-2.02275	-1.00191	-2.69192	-1.95798
A	AC002996.1	2.72515	6.39775	7.36077	9.90484	6.44992	7.57699	1	2.34767	2.70105	3.6346	2.36681	2.78039	0	1.23123	1.43352	1.8618	1.24295	1.47529	1.8618	0.0117166	0.0417682
B	AC002996.1	11.0138	9.91559	6.82234	6.24372	6.20738	3.11267	1	0.900288	0.619436	0.5669	0.5636	0.282615	0	-0.151542	-0.690974	-0.818835	-0.827256	-1.82309	-0.818835	-0.675714	-1.13211
A	AC003001.1	0	0	0	0	0	0	#DIV/0!	#DIV/0!	#DIV/0!	#DIV/0!	#DIV/0!	#DIV/0!	#DIV/0!	#DIV/0!	#DIV/0!	#DIV/0!	#DIV/0!	#DIV/0!	#DIV/0!	#DIV/0!	#DIV/0!
B	AC003001.1	0	0	0	0	0	0	#DIV/0!	#DIV/0!	#DIV/0!	#DIV/0!	#DIV/0!	#DIV/0!	#DIV/0!	#DIV/0!	#DIV/0!	#DIV/0!	#DIV/0!	#DIV/0!	#DIV/0!	#DIV/0!	#DIV/0!
A	AC003001.2	0	0	0	0	0	0	#DIV/0!	#DIV/0!	#DIV/0!	#DIV/0!	#DIV/0!	#DIV/0!	#DIV/0!	#DIV/0!	#DIV/0!	#DIV/0!	#DIV/0!	#DIV/0!	#DIV/0!	#DIV/0!	#DIV/0!
B	AC003001.2	0	0	0	0	0	0	#DIV/0!	#DIV/0!	#DIV/0!	#DIV/0!	#DIV/0!	#DIV/0!	#DIV/0!	#DIV/0!	#DIV/0!	#DIV/0!	#DIV/0!	#DIV/0!	#DIV/0!	#DIV/0!	#DIV/0!
A	AC003002.1	15.5466	12.325	12.3088	16.4791	15.4581	16.2664	1	0.792781	0.791736	1.05998	0.994312	1.0463	0	-0.335006	-0.336909	0.0840398	-0.00823015	0.0653014	0.0840398	0.326776	0.40221
B	AC003002.1	13.3188	12.9131	13.4802	14.4867	17.6725	17.4643	1	0.969537	1.01212	1.08769	1.32688	1.31125	0	-0.0446315	0.0173732	0.121264	0.408038	0.390938	0.121264	0.452669	0.373564
A	AC003002.2	0.223346	0	0	0	0	0	1	0	0	0	0	0	0	#NUM!	#NUM!	#NUM!	#NUM!	#NUM!	#NUM!	#NUM!	#NUM!
B	AC003002.2	0	0	0	0	0	0	#DIV/0!	#DIV/0!	#DIV/0!	#DIV/0!	#DIV/0!	#DIV/0!	#DIV/0!	#DIV/0!	#DIV/0!	#DIV/0!	#DIV/0!	#DIV/0!	#DIV/0!	#DIV/0!	#DIV/0!
A	AC003002.3	2.3442	2.34112	0.493325	2.449	0.867018	1.1962	1	0.998686	0.210445	1.04471	0.369857	0.510281	0	-0.00189678	-2.24849	0.0630971	-1.43496	-0.970637	0.0630971	-1.43307	1.27785
B	AC003002.3	1.64692	1.30349	0.503074	0.622321	0	1.02353	1	0.791471	0.305464	0.37787	0	0.621481	0	-0.337391	-1.71093	-1.40404	#NUM!	-0.686217	-1.40404	#NUM!	1.02471
A	AC003002.4	0.773323	0.648335	0.858361	0.834522	0.472471	0.425965	1	0.838375	1.10996	1.07914	0.610962	0.550824	0	-0.254332	0.150513	0.109879	-0.710845	-0.860336	0.109879	-0.456514	-1.01085
B	AC003002.4	0.736233	0.4908	0.387996	0.721178	0.828799	0.4486	1	0.666637	0.527002	0.979551	1.12573	0.609318	0	-0.585027	-0.924121	-0.029807	0.17086	-0.714733	-0.029807	0.755887	0.209388
A	AC003005.1	0	0	0	0	0	0	#DIV/0!	#DIV/0!	#DIV/0!	#DIV/0!	#DIV/0!	#DIV/0!	#DIV/0!	#DIV/0!	#DIV/0!	#DIV/0!	#DIV/0!	#DIV/0!	#DIV/0!	#DIV/0!	#DIV/0!
B	AC003005.1	0.136502	0	0	0	0	0	1	0	0	0	0	0	0	#NUM!	#NUM!	#NUM!	#NUM!	#NUM!	#NUM!	#NUM!	#NUM!
A	AC003005.2	0.528838	0.726489	0.623347	1.37231	1.08352	1.25035	1	1.37375	1.17871	2.59495	2.04888	2.36433	0	0.458115	0.23721	1.37571	1.03483	1.24143	1.37571	0.576717	1.00422
B	AC003005.2	1.00152	0.785373	0.751979	1.27343	0.425216	0.546011	1	0.784181	0.750838	1.2715	0.424571	0.545182	0	-0.350741	-0.413427	0.346528	-1.23592	-0.875189	0.346528	-0.885182	-0.461762
A	AC003006.1	0	0	0	0	0	0	#DIV/0!	#DIV/0!	#DIV/0!	#DIV/0!	#DIV/0!	#DIV/0!	#DIV/0!	#DIV/0!	#DIV/0!	#DIV/0!	#DIV/0!	#DIV/0!	#DIV/0!	#DIV/0!	#DIV/0!
B	AC003006.1	0	0	0	0	0	0	#DIV/0!	#DIV/0!	#DIV/0!	#DIV/0!	#DIV/0!	#DIV/0!	#DIV/0!	#DIV/0!	#DIV/0!	#DIV/0!	#DIV/0!	#DIV/0!	#DIV/0!	#DIV/0!	#DIV/0!
A	AC003009.1	0	0	0	0	0	0	#DIV/0!	#DIV/0!	#DIV/0!	#DIV/0!	#DIV/0!	#DIV/0!	#DIV/0!	#DIV/0!	#DIV/0!	#DIV/0!	#DIV/0!	#DIV/0!	#DIV/0!	#DIV/0!	#DIV/0!
B	AC003009.1	0	0	0	0	0	0	#DIV/0!	#DIV/0!	#DIV/0!	#DIV/0!	#DIV/0!	#DIV/0!	#DIV/0!	#DIV/0!	#DIV/0!	#DIV/0!	#DIV/0!	#DIV/0!	#DIV/0!	#DIV/0!	#DIV/0!
A	AC003029.1	0	0.105549	0.0956489	0	0	0	#DIV/0!	#DIV/0!	#DIV/0!	#DIV/0!	#DIV/0!	#DIV/0!	#DIV/0!	#DIV/0!	#DIV/0!	#DIV/0!	#DIV/0!	#DIV/0!	#DIV/0!	#DIV/0!	#DIV/0!
B	AC003029.1	0	0	0	0	0	0	#DIV/0!	#DIV/0!	#DIV/0!	#DIV/0!	#DIV/0!	#DIV/0!	#DIV/0!	#DIV/0!	#DIV/0!	#DIV/0!	#DIV/0!	#DIV/0!	#DIV/0!	#DIV/0!	#DIV/0!
A	AC003035.1	4.09464	4.92035	4.58773	3.52177	3.02178	5.44441	1	1.20166	1.12042	0.860093	0.737984	1.32964	0	0.265024	0.164044	-0.217436	-0.438338	0.411039	-0.217436	-0.703362	0.246995
B	AC003035.1	4.2596	3.39572	3.72038	3.68825	3.65112	3.92112	1	0.797192	0.873411	0.865868	0.857151	0.920537	0	-0.327	-0.195268	-0.207782	-0.222379	-0.119452	-0.207782	0.104622	0.0758158
A	AC003035.2	0	0	0	0	0	0	#DIV/0!	#DIV/0!	#DIV/0!	#DIV/0!	#DIV/0!	#DIV/0!	#DIV/0!	#DIV/0!	#DIV/0!	#DIV/0!	#DIV/0!	#DIV/0!	#DIV/0!	#DIV/0!	#DIV/0!
B	AC003035.2	0	0	0	0	0	0	#DIV/0!	#DIV/0!	#DIV/0!	#DIV/0!	#DIV/0!	#DIV/0!	#DIV/0!	#DIV/0!	#DIV/0!	#DIV/0!	#DIV/0!	#DIV/0!	#DIV/0!	#DIV/0!	#DIV/0!
A	AC003042.1	NA	NA	NA	NA	NA	NA	#VALUE!	#VALUE!	#VALUE!	#VALUE!	#VALUE!	#VALUE!	#VALUE!	#VALUE!	#VALUE!	#VALUE!	#VALUE!	#VALUE!	#VALUE!	#VALUE!	#VALUE!
B	AC003042.1	NA	NA	NA	NA	NA	NA	#VALUE!	#VALUE!	#VALUE!	#VALUE!	#VALUE!	#VALUE!	#VALUE!	#VALUE!	#VALUE!	#VALUE!	#VALUE!	#VALUE!	#VALUE!	#VALUE!	#VALUE!
A	AC003042.2	NA	NA	NA	NA	NA	NA	#VALUE!	#VALUE!	#VALUE!	#VALUE!	#VALUE!	#VALUE!	#VALUE!	#VALUE!	#VALUE!	#VALUE!	#VALUE!	#VALUE!	#VALUE!	#VALUE!	#VALUE!
B	AC003042.2	NA	NA	NA	NA	NA	NA	#VALUE!	#VALUE!	#VALUE!	#VALUE!	#VALUE!	#VALUE!	#VALUE!	#VALUE!	#VALUE!	#VALUE!	#VALUE!	#VALUE!	#VALUE!	#VALUE!	#VALUE!
A	AC003043.1	0	0	0	0	0.220415	0	#DIV/0!	#DIV/0!	#DIV/0!	#DIV/0!	#DIV/0!	#DIV/0!	#DIV/0!	#DIV/0!	#DIV/0!	#DIV/0!	#DIV/0!	#DIV/0!	#DIV/0!	#DIV/0!	#DIV/0!
B	AC003043.1	0	0.243177	0	0	0.211517	0	#DIV/0!	#DIV/0!	#DIV/0!	#DIV/0!	#DIV/0!	#DIV/0!	#DIV/0!	#DIV/0!	#DIV/0!	#DIV/0!	#DIV/0!	#DIV/0!	#DIV/0!	#DIV/0!	#DIV/0!
A	AC003045.1	0	0	0	0	0	0	#DIV/0!	#DIV/0!	#DIV/0!	#DIV/0!	#DIV/0!	#DIV/0!	#DIV/0!	#DIV/0!	#DIV/0!	#DIV/0!	#DIV/0!	#DIV/0!	#DIV/0!	#DIV/0!	#DIV/0!
B	AC003045.1	0	0	0	0	0	0	#DIV/0!	#DIV/0!	#DIV/0!	#DIV/0!	#DIV/0!	#DIV/0!	#DIV/0!	#DIV/0!	#DIV/0!	#DIV/0!	#DIV/0!	#DIV/0!	#DIV/0!	#DIV/0!	#DIV/0!
A	AC003070.1	0.232275	0.147966	0	0.142369	0	0	1	0.637029	0	0.612933	0	0	0	-0.650568	#NUM!	-0.706199	#NUM!	#NUM!	-0.706199	#NUM!	#NUM!
B	AC003070.1	0.13126	0.303724	0	0.302955	0.436006	0	1	2.31391	0	2.30805	3.3217	0	0	1.21033	#NUM!	1.20668	1.73192	#NUM!	1.20668	0.521587	#NUM!
A	AC003070.2	0	0.193501	0	0	0.179232	0.554427	#DIV/0!	#DIV/0!	#DIV/0!	#DIV/0!	#DIV/0!	#DIV/0!	#DIV/0!	#DIV/0!	#DIV/0!	#DIV/0!	#DIV/0!	#DIV/0!	#DIV/0!	#DIV/0!	#DIV/0!
B	AC003070.2	0.653456	0.564362	0	0.710644	0.506062	0.713297	1	0.863657	0	1.08752	0.774439	1.09158	0	-0.211469	#NUM!	0.121037	-0.368776	0.126413	0.121037	-0.157307	#NUM!
A	AC003070.3	NA	NA	NA	NA	NA	NA	#VALUE!	#VALUE!	#VALUE!	#VALUE!	#VALUE!	#VALUE!	#VALUE!	#VALUE!	#VALUE!	#VALUE!	#VALUE!	#VALUE!	#VALUE!	#VALUE!	#VALUE!
B	AC003070.3	NA	NA	NA	NA	NA	NA	#VALUE!	#VALUE!	#VALUE!	#VALUE!	#VALUE!	#VALUE!	#VALUE!	#VALUE!	#VALUE!	#VALUE!	#VALUE!	#VALUE!	#VALUE!	#VALUE!	#VALUE!
A	AC003070.4	NA	NA	NA	NA	NA	NA	#VALUE!	#VALUE!	#VALUE!	#VALUE!	#VALUE!	#VALUE!	#VALUE!	#VALUE!	#VALUE!	#VALUE!	#VALUE!	#VALUE!	#VALUE!	#VALUE!	#VALUE!
B	AC003070.4	NA	NA	NA	NA	NA	NA	#VALUE!	#VALUE!	#VALUE!	#VALUE!	#VALUE!	#VALUE!	#VALUE!	#VALUE!	#VALUE!	#VALUE!	#VALUE!	#VALUE!	#VALUE!	#VALUE!	#VALUE!
A	AC003071.1	0	0	0	0	0.0552281	0	#DIV/0!	#DIV/0!	#DIV/0!	#DIV/0!	#DIV/0!	#DIV/0!	#DIV/0!	#DIV/0!	#DIV/0!	#DIV/0!	#DIV/0!	#DIV/0!	#DIV/0!	#DIV/0!	#DIV/0!
B	AC003071.1	0	0	0.0599911	0	0	0	#DIV/0!	#DIV/0!	#DIV/0!	#DIV/0!	#DIV/0!	#DIV/0!	#DIV/0!	#DIV/0!	#DIV/0!	#DIV/0!	#DIV/0!	#DIV/0!	#DIV/0!	#DIV/0!	#DIV/0!
A	AC003071.2	0	0	0	0	0	0	#DIV/0!	#DIV/0!	#DIV/0!	#DIV/0!	#DIV/0!	#DIV/0!	#DIV/0!	#DIV/0!	#DIV/0!	#DIV/0!	#DIV/0!	#DIV/0!	#DIV/0!	#DIV/0!	#DIV/0!
B	AC003071.2	0	0	0	0	0	0.256485	#DIV/0!	#DIV/0!	#DIV/0!	#DIV/0!	#DIV/0!	#DIV/0!	#DIV/0!	#DIV/0!	#DIV/0!	#DIV/0!	#DIV/0!	#DIV/0!	#DIV/0!	#DIV/0!	#DIV/0!
A	AC003072.1	0.238461	0.0627674	0.113241	0.176767	0	0.269312	1	0.263219	0.474883	0.741283	0	1.12938	0	-1.92567	-1.07436	-0.431904	#NUM!	0.175525	-0.431904	#NUM!	1.24988
B	AC003072.1	0.242457	0.562508	0.0960614	0.340563	0.406918	0.257309	1	2.32003	0.3962	1.40463	1.67831	1.06126	0	1.21414	-1.3357	0.490193	0.747009	0.085773	0.490193	-0.467136	1.42147
A	AC003075.1	3.03532	2.22715	1.65226	1.57876	2.12978	2.00478	1	0.733743	0.544345	0.520127	0.701665	0.660483	0	-0.446654	-0.877407	-0.943063	-0.511145	-0.598406	-0.943063	-0.064491	0.279001
B	AC003075.1	2.3297	1.91309	1.2125	1.97108	2.40465	2.23665	1	0.821176	0.520454	0.846067	1.03217	0.96006	0	-0.284236	-0.942159	-0.241156	0.0456864	-0.0588033	-0.241156	0.329922	0.883355
A	AC003080.1	0	0	0	0.127286	0.0623775	0	#DIV/0!	#DIV/0!	#DIV/0!	#DIV/0!	#DIV/0!	#DIV/0!	#DIV/0!	#DIV/0!	#DIV/0!	#DIV/0!	#DIV/0!	#DIV/0!	#DIV/0!	#DIV/0!	#DIV/0!
B	AC003080.1	0	0.0704638	0.0691301	0	0.121236	0.0648123	#DIV/0!	#DIV/0!	#DIV/0!	#DIV/0!	#DIV/0!	#DIV/0!	#DIV/0!	#DIV/0!	#DIV/0!	#DIV/0!	#DIV/0!	#DIV/0!	#DIV/0!	#DIV/0!	#DIV/0!
A	AC003084.1	0	0	0	0	0	0	#DIV/0!	#DIV/0!	#DIV/0!	#DIV/0!	#DIV/0!	#DIV/0!	#DIV/0!	#DIV/0!	#DIV/0!	#DIV/0!	#DIV/0!	#DIV/0!	#DIV/0!	#DIV/0!	#DIV/0!
B	AC003084.1	0	0	0	0	0	0	#DIV/0!	#DIV/0!	#DIV/0!	#DIV/0!	#DIV/0!	#DIV/0!	#DIV/0!	#DIV/0!	#DIV/0!	#DIV/0!	#DIV/0!	#DIV/0!	#DIV/0!	#DIV/0!	#DIV/0!
A	AC003087.1	0	0	0	0	0	0	#DIV/0!	#DIV/0!	#DIV/0!	#DIV/0!	#DIV/0!	#DIV/0!	#DIV/0!	#DIV/0!	#DIV/0!	#DIV/0!	#DIV/0!	#DIV/0!	#DIV/0!	#DIV/0!	#DIV/0!
B	AC003087.1	0	0	0	0.118739	0	0	#DIV/0!	#DIV/0!	#DIV/0!	#DIV/0!	#DIV/0!	#DIV/0!	#DIV/0!	#DIV/0!	#DIV/0!	#DIV/0!	#DIV/0!	#DIV/0!	#DIV/0!	#DIV/0!	#DIV/0!
A	AC003092.1	0	0	0	0.0813562	0.058921	0.0849393	#DIV/0!	#DIV/0!	#DIV/0!	#DIV/0!	#DIV/0!	#DIV/0!	#DIV/0!	#DIV/0!	#DIV/0!	#DIV/0!	#DIV/0!	#DIV/0!	#DIV/0!	#DIV/0!	#DIV/0!
B	AC003092.1	0	0	0	0	0.0801229	0.0861584	#DIV/0!	#DIV/0!	#DIV/0!	#DIV/0!	#DIV/0!	#DIV/0!	#DIV/0!	#DIV/0!	#DIV/0!	#DIV/0!	#DIV/0!	#DIV/0!	#DIV/0!	#DIV/0!	#DIV/0!
A	AC003092.2	0	0	0	0	0	0	#DIV/0!	#DIV/0!	#DIV/0!	#DIV/0!	#DIV/0!	#DIV/0!	#DIV/0!	#DIV/0!	#DIV/0!	#DIV/0!	#DIV/0!	#DIV/0!	#DIV/0!	#DIV/0!	#DIV/0!
B	AC003092.2	0	0	0	0	0	0	#DIV/0!	#DIV/0!	#DIV/0!	#DIV/0!	#DIV/0!	#DIV/0!	#DIV/0!	#DIV/0!	#DIV/0!	#DIV/0!	#DIV/0!	#DIV/0!	#DIV/0!	#DIV/0!	#DIV/0!
A	AC003098.1	0	0	0	0	0	0	#DIV/0!	#DIV/0!	#DIV/0!	#DIV/0!	#DIV/0!	#DIV/0!	#DIV/0!	#DIV/0!	#DIV/0!	#DIV/0!	#DIV/0!	#DIV/0!	#DIV/0!	#DIV/0!	#DIV/0!
B	AC003098.1	0	0	0	0	0	0	#DIV/0!	#DIV/0!	#DIV/0!	#DIV/0!	#DIV/0!	#DIV/0!	#DIV/0!	#DIV/0!	#DIV/0!	#DIV/0!	#DIV/0!	#DIV/0!	#DIV/0!	#DIV/0!	#DIV/0!
A	AC003101.1	0.419721	0.156794	0.140893	0.451862	0.146521	0.303783	1	0.373567	0.335683	1.07658	0.349091	0.723774	0	-1.42056	-1.57483	0.106452	-1.51832	-0.46639	0.106452	-0.0977629	1.10844
B	AC003101.1	0.137188	0.474043	0.163789	0.586071	0.275733	0.147148	1	3.45543	1.1939	4.27203	2.00989	1.0726	0	1.78886	0.255684	2.09492	1.00712	0.101114	2.09492	-0.781746	-0.154571
A	AC003101.2	1.15659	1.31823	0.879376	1.2561	1.37928	1.57136	1	1.13976	0.760318	1.08604	1.19254	1.35861	0	0.188725	-0.395325	0.119074	0.254038	0.442136	0.119074	0.0653133	0.837462
B	AC003101.2	1.2754	1.60533	0.336811	1.19153	1.55957	2.0912	1	1.25869	0.264083	0.93424	1.22281	1.63964	0	0.33192	-1.92094	-0.0981345	0.290199	0.713381	-0.0981345	-0.0417216	2.63432
A	AC003101.3	0	0	0	0	0	0	#DIV/0!	#DIV/0!	#DIV/0!	#DIV/0!	#DIV/0!	#DIV/0!	#DIV/0!	#DIV/0!	#DIV/0!	#DIV/0!	#DIV/0!	#DIV/0!	#DIV/0!	#DIV/0!	#DIV/0!
B	AC003101.3	0	0	0	0	0	0	#DIV/0!	#DIV/0!	#DIV/0!	#DIV/0!	#DIV/0!	#DIV/0!	#DIV/0!	#DIV/0!	#DIV/0!	#DIV/0!	#DIV/0!	#DIV/0!	#DIV/0!	#DIV/0!	#DIV/0!
A	AC003102.1	1.10704	1.29231	0.798082	1.48964	1.01813	0.640193	1	1.16735	0.720915	1.34561	0.919687	0.578293	0	0.223241	-0.472098	0.428256	-0.120786	-0.790129	0.428256	-0.344027	-0.31803
B	AC003102.1	0.846691	0.717598	0.272272	1.1917	1.06484	0.682944	1	0.847532	0.321572	1.40748	1.25765	0.806604	0	-0.23866	-1.63679	0.493114	0.330729	-0.310068	0.493114	0.569389	1.32672
A	AC003102.2	0	0.0368138	0.0347614	0.0442207	0.070015	0	#DIV/0!	#DIV/0!	#DIV/0!	#DIV/0!	#DIV/0!	#DIV/0!	#DIV/0!	#DIV/0!	#DIV/0!	#DIV/0!	#DIV/0!	#DIV/0!	#DIV/0!	#DIV/0!	#DIV/0!
B	AC003102.2	0	0	0.110689	0.074852	0.000362599	0	#DIV/0!	#DIV/0!	#DIV/0!	#DIV/0!	#DIV/0!	#DIV/0!	#DIV/0!	#DIV/0!	#DIV/0!	#DIV/0!	#DIV/0!	#DIV/0!	#DIV/0!	#DIV/0!	#DIV/0!
A	AC003103.1	NA	NA	NA	NA	NA	NA	#VALUE!	#VALUE!	#VALUE!	#VALUE!	#VALUE!	#VALUE!	#VALUE!	#VALUE!	#VALUE!	#VALUE!	#VALUE!	#VALUE!	#VALUE!	#VALUE!	#VALUE!
B	AC003103.1	NA	NA	NA	NA	NA	NA	#VALUE!	#VALUE!	#VALUE!	#VALUE!	#VALUE!	#VALUE!	#VALUE!	#VALUE!	#VALUE!	#VALUE!	#VALUE!	#VALUE!	#VALUE!	#VALUE!	#VALUE!
A	AC003103.2	NA	NA	NA	NA	NA	NA	#VALUE!	#VALUE!	#VALUE!	#VALUE!	#VALUE!	#VALUE!	#VALUE!	#VALUE!	#VALUE!	#VALUE!	#VALUE!	#VALUE!	#VALUE!	#VALUE!	#VALUE!
B	AC003103.2	NA	NA	NA	NA	NA	NA	#VALUE!	#VALUE!	#VALUE!	#VALUE!	#VALUE!	#VALUE!	#VALUE!	#VALUE!	#VALUE!	#VALUE!	#VALUE!	#VALUE!	#VALUE!	#VALUE!	#VALUE!
A	AC003659.1	0	0	0	0	0	0	#DIV/0!	#DIV/0!	#DIV/0!	#DIV/0!	#DIV/0!	#DIV/0!	#DIV/0!	#DIV/0!	#DIV/0!	#DIV/0!	#DIV/0!	#DIV/0!	#DIV/0!	#DIV/0!	#DIV/0!
B	AC003659.1	0	0	0	0	0	0	#DIV/0!	#DIV/0!	#DIV/0!	#DIV/0!	#DIV/0!	#DIV/0!	#DIV/0!	#DIV/0!	#DIV/0!	#DIV/0!	#DIV/0!	#DIV/0!	#DIV/0!	#DIV/0!	#DIV/0!
A	AC003666.1	0	0	0	0	0	0	#DIV/0!	#DIV/0!	#DIV/0!	#DIV/0!	#DIV/0!	#DIV/0!	#DIV/0!	#DIV/0!	#DIV/0!	#DIV/0!	#DIV/0!	#DIV/0!	#DIV/0!	#DIV/0!	#DIV/0!
B	AC003666.1	0	0	0	0	0	0	#DIV/0!	#DIV/0!	#DIV/0!	#DIV/0!	#DIV/0!	#DIV/0!	#DIV/0!	#DIV/0!	#DIV/0!	#DIV/0!	#DIV/0!	#DIV/0!	#DIV/0!	#DIV/0!	#DIV/0!
A	AC003669.1	0	0	0	0.0955088	0	0	#DIV/0!	#DIV/0!	#DIV/0!	#DIV/0!	#DIV/0!	#DIV/0!	#DIV/0!	#DIV/0!	#DIV/0!	#DIV/0!	#DIV/0!	#DIV/0!	#DIV/0!	#DIV/0!	#DIV/0!
B	AC003669.1	0	0	0	0	0	0	#DIV/0!	#DIV/0!	#DIV/0!	#DIV/0!	#DIV/0!	#DIV/0!	#DIV/0!	#DIV/0!	#DIV/0!	#DIV/0!	#DIV/0!	#DIV/0!	#DIV/0!	#DIV/0!	#DIV/0!
A	AC003681.1	0.0968719	0.0718388	0.0304114	0.0705185	0.0717677	0.0389513	1	0.741586	0.313934	0.727956	0.740852	0.402091	0	-0.431315	-1.67147	-0.458076	-0.432744	-1.31441	-0.458076	-0.00142857	0.357059
B	AC003681.1	0.0484369	0.0443146	0.0353774	0.101938	0.0547598	0.0332689	1	0.914893	0.730381	2.10455	1.13054	0.68685	0	-0.128324	-0.453279	1.07351	0.177011	-0.541932	1.07351	0.305335	-0.0886539
A	AC003682.1	0	0	0	0	0	0	#DIV/0!	#DIV/0!	#DIV/0!	#DIV/0!	#DIV/0!	#DIV/0!	#DIV/0!	#DIV/0!	#DIV/0!	#DIV/0!	#DIV/0!	#DIV/0!	#DIV/0!	#DIV/0!	#DIV/0!
B	AC003682.1	0	0	0	0	0	0	#DIV/0!	#DIV/0!	#DIV/0!	#DIV/0!	#DIV/0!	#DIV/0!	#DIV/0!	#DIV/0!	#DIV/0!	#DIV/0!	#DIV/0!	#DIV/0!	#DIV/0!	#DIV/0!	#DIV/0!
A	AC003684.1	0	0	0.0258846	0.0275213	0.051682	0.0703213	#DIV/0!	#DIV/0!	#DIV/0!	#DIV/0!	#DIV/0!	#DIV/0!	#DIV/0!	#DIV/0!	#DIV/0!	#DIV/0!	#DIV/0!	#DIV/0!	#DIV/0!	#DIV/0!	#DIV/0!
B	AC003684.1	0.0512305	0.0297222	0	0	0.0562383	0	1	0.580166	0	0	1.09775	0	0	-0.785462	#NUM!	#NUM!	0.13455	#NUM!	#NUM!	0.920012	#NUM!
A	AC003685.1	0	0	0	0	0	0	#DIV/0!	#DIV/0!	#DIV/0!	#DIV/0!	#DIV/0!	#DIV/0!	#DIV/0!	#DIV/0!	#DIV/0!	#DIV/0!	#DIV/0!	#DIV/0!	#DIV/0!	#DIV/0!	#DIV/0!
B	AC003685.1	0	0	0	0	0	0	#DIV/0!	#DIV/0!	#DIV/0!	#DIV/0!	#DIV/0!	#DIV/0!	#DIV/0!	#DIV/0!	#DIV/0!	#DIV/0!	#DIV/0!	#DIV/0!	#DIV/0!	#DIV/0!	#DIV/0!
A	AC003685.2	0	0	0	0	0	0	#DIV/0!	#DIV/0!	#DIV/0!	#DIV/0!	#DIV/0!	#DIV/0!	#DIV/0!	#DIV/0!	#DIV/0!	#DIV/0!	#DIV/0!	#DIV/0!	#DIV/0!	#DIV/0!	#DIV/0!
B	AC003685.2	0	0	0	0	0	0	#DIV/0!	#DIV/0!	#DIV/0!	#DIV/0!	#DIV/0!	#DIV/0!	#DIV/0!	#DIV/0!	#DIV/0!	#DIV/0!	#DIV/0!	#DIV/0!	#DIV/0!	#DIV/0!	#DIV/0!
A	AC003686.1	0	0	0	0	0	0	#DIV/0!	#DIV/0!	#DIV/0!	#DIV/0!	#DIV/0!	#DIV/0!	#DIV/0!	#DIV/0!	#DIV/0!	#DIV/0!	#DIV/0!	#DIV/0!	#DIV/0!	#DIV/0!	#DIV/0!
B	AC003686.1	0	0	0	0	0	0	#DIV/0!	#DIV/0!	#DIV/0!	#DIV/0!	#DIV/0!	#DIV/0!	#DIV/0!	#DIV/0!	#DIV/0!	#DIV/0!	#DIV/0!	#DIV/0!	#DIV/0!	#DIV/0!	#DIV/0!
A	AC003687.1	0	0	0	0	0	0	#DIV/0!	#DIV/0!	#DIV/0!	#DIV/0!	#DIV/0!	#DIV/0!	#DIV/0!	#DIV/0!	#DIV/0!	#DIV/0!	#DIV/0!	#DIV/0!	#DIV/0!	#DIV/0!	#DIV/0!
B	AC003687.1	0	0	0	0	0	0	#DIV/0!	#DIV/0!	#DIV/0!	#DIV/0!	#DIV/0!	#DIV/0!	#DIV/0!	#DIV/0!	#DIV/0!	#DIV/0!	#DIV/0!	#DIV/0!	#DIV/0!	#DIV/0!	#DIV/0!
A	AC003688.1	0	0	0	0	0	0	#DIV/0!	#DIV/0!	#DIV/0!	#DIV/0!	#DIV/0!	#DIV/0!	#DIV/0!	#DIV/0!	#DIV/0!	#DIV/0!	#DIV/0!	#DIV/0!	#DIV/0!	#DIV/0!	#DIV/0!
B	AC003688.1	0	0	0	0	0	0	#DIV/0!	#DIV/0!	#DIV/0!	#DIV/0!	#DIV/0!	#DIV/0!	#DIV/0!	#DIV/0!	#DIV/0!	#DIV/0!	#DIV/0!	#DIV/0!	#DIV/0!	#DIV/0!	#DIV/0!
A	AC003688.2	0	0	0	0	0	0	#DIV/0!	#DIV/0!	#DIV/0!	#DIV/0!	#DIV/0!	#DIV/0!	#DIV/0!	#DIV/0!	#DIV/0!	#DIV/0!	#DIV/0!	#DIV/0!	#DIV/0!	#DIV/0!	#DIV/0!
B	AC003688.2	0	0	0	0	0	0	#DIV/0!	#DIV/0!	#DIV/0!	#DIV/0!	#DIV/0!	#DIV/0!	#DIV/0!	#DIV/0!	#DIV/0!	#DIV/0!	#DIV/0!	#DIV/0!	#DIV/0!	#DIV/0!	#DIV/0!
A	AC003956.1	0	0	0.191554	0.21117	0	0	#DIV/0!	#DIV/0!	#DIV/0!	#DIV/0!	#DIV/0!	#DIV/0!	#DIV/0!	#DIV/0!	#DIV/0!	#DIV/0!	#DIV/0!	#DIV/0!	#DIV/0!	#DIV/0!	#DIV/0!
B	AC003956.1	0	0.447666	0	0.623615	0.199361	0	#DIV/0!	#DIV/0!	#DIV/0!	#DIV/0!	#DIV/0!	#DIV/0!	#DIV/0!	#DIV/0!	#DIV/0!	#DIV/0!	#DIV/0!	#DIV/0!	#DIV/0!	#DIV/0!	#DIV/0!
A	AC003957.1	0.0385294	0.0233897	0	0.0230346	0	0.0109608	1	0.607061	0	0.597845	0	0.284479	0	-0.720086	#NUM!	-0.742157	#NUM!	-1.81361	-0.742157	#NUM!	#NUM!
B	AC003957.1	0	0.030829	0	0.0125771	0	0.0357208	#DIV/0!	#DIV/0!	#DIV/0!	#DIV/0!	#DIV/0!	#DIV/0!	#DIV/0!	#DIV/0!	#DIV/0!	#DIV/0!	#DIV/0!	#DIV/0!	#DIV/0!	#DIV/0!	#DIV/0!
A	AC003958.1	0	0	0	0	0	0	#DIV/0!	#DIV/0!	#DIV/0!	#DIV/0!	#DIV/0!	#DIV/0!	#DIV/0!	#DIV/0!	#DIV/0!	#DIV/0!	#DIV/0!	#DIV/0!	#DIV/0!	#DIV/0!	#DIV/0!
B	AC003958.1	0	0	0	0	0	0	#DIV/0!	#DIV/0!	#DIV/0!	#DIV/0!	#DIV/0!	#DIV/0!	#DIV/0!	#DIV/0!	#DIV/0!	#DIV/0!	#DIV/0!	#DIV/0!	#DIV/0!	#DIV/0!	#DIV/0!
A	AC003958.2	0	0.0207876	0.00944596	0.0379144	0	0	#DIV/0!	#DIV/0!	#DIV/0!	#DIV/0!	#DIV/0!	#DIV/0!	#DIV/0!	#DIV/0!	#DIV/0!	#DIV/0!	#DIV/0!	#DIV/0!	#DIV/0!	#DIV/0!	#DIV/0!
B	AC003958.2	0	0	0	0	0	0.0388611	#DIV/0!	#DIV/0!	#DIV/0!	#DIV/0!	#DIV/0!	#DIV/0!	#DIV/0!	#DIV/0!	#DIV/0!	#DIV/0!	#DIV/0!	#DIV/0!	#DIV/0!	#DIV/0!	#DIV/0!
A	AC003958.3	NA	NA	NA	NA	NA	NA	#VALUE!	#VALUE!	#VALUE!	#VALUE!	#VALUE!	#VALUE!	#VALUE!	#VALUE!	#VALUE!	#VALUE!	#VALUE!	#VALUE!	#VALUE!	#VALUE!	#VALUE!
B	AC003958.3	NA	NA	NA	NA	NA	NA	#VALUE!	#VALUE!	#VALUE!	#VALUE!	#VALUE!	#VALUE!	#VALUE!	#VALUE!	#VALUE!	#VALUE!	#VALUE!	#VALUE!	#VALUE!	#VALUE!	#VALUE!
A	AC003958.4	NA	NA	NA	NA	NA	NA	#VALUE!	#VALUE!	#VALUE!	#VALUE!	#VALUE!	#VALUE!	#VALUE!	#VALUE!	#VALUE!	#VALUE!	#VALUE!	#VALUE!	#VALUE!	#VALUE!	#VALUE!
B	AC003958.4	NA	NA	NA	NA	NA	NA	#VALUE!	#VALUE!	#VALUE!	#VALUE!	#VALUE!	#VALUE!	#VALUE!	#VALUE!	#VALUE!	#VALUE!	#VALUE!	#VALUE!	#VALUE!	#VALUE!	#VALUE!
A	AC003958.5	NA	NA	NA	NA	NA	NA	#VALUE!	#VALUE!	#VALUE!	#VALUE!	#VALUE!	#VALUE!	#VALUE!	#VALUE!	#VALUE!	#VALUE!	#VALUE!	#VALUE!	#VALUE!	#VALUE!	#VALUE!
B	AC003958.5	NA	NA	NA	NA	NA	NA	#VALUE!	#VALUE!	#VALUE!	#VALUE!	#VALUE!	#VALUE!	#VALUE!	#VALUE!	#VALUE!	#VALUE!	#VALUE!	#VALUE!	#VALUE!	#VALUE!	#VALUE!
A	AC003965.1	0.880371	1.18039	1.42634	1.30471	1.44866	1.34436	1	1.34079	1.62016	1.482	1.64551	1.52704	0	0.42308	0.696134	0.567546	0.718536	0.610736	0.567546	0.295455	-0.0853984
B	AC003965.1	0.837909	1.08242	1.40294	1.03298	1.25577	0.679904	1	1.29181	1.67433	1.23281	1.49869	0.811429	0	0.369395	0.743588	0.301947	0.583707	-0.301463	0.301947	0.214312	-1.04505
A	AC003965.2	0	0	0	0	0	0	#DIV/0!	#DIV/0!	#DIV/0!	#DIV/0!	#DIV/0!	#DIV/0!	#DIV/0!	#DIV/0!	#DIV/0!	#DIV/0!	#DIV/0!	#DIV/0!	#DIV/0!	#DIV/0!	#DIV/0!
B	AC003965.2	0	0	0	0	0	0	#DIV/0!	#DIV/0!	#DIV/0!	#DIV/0!	#DIV/0!	#DIV/0!	#DIV/0!	#DIV/0!	#DIV/0!	#DIV/0!	#DIV/0!	#DIV/0!	#DIV/0!	#DIV/0!	#DIV/0!
A	AC003965.3	NA	NA	NA	NA	NA	NA	#VALUE!	#VALUE!	#VALUE!	#VALUE!	#VALUE!	#VALUE!	#VALUE!	#VALUE!	#VALUE!	#VALUE!	#VALUE!	#VALUE!	#VALUE!	#VALUE!	#VALUE!
B	AC003965.3	NA	NA	NA	NA	NA	NA	#VALUE!	#VALUE!	#VALUE!	#VALUE!	#VALUE!	#VALUE!	#VALUE!	#VALUE!	#VALUE!	#VALUE!	#VALUE!	#VALUE!	#VALUE!	#VALUE!	#VALUE!
A	AC003973.1	0	0	0	0	0	0	#DIV/0!	#DIV/0!	#DIV/0!	#DIV/0!	#DIV/0!	#DIV/0!	#DIV/0!	#DIV/0!	#DIV/0!	#DIV/0!	#DIV/0!	#DIV/0!	#DIV/0!	#DIV/0!	#DIV/0!
B	AC003973.1	0	0	0	0	0	0	#DIV/0!	#DIV/0!	#DIV/0!	#DIV/0!	#DIV/0!	#DIV/0!	#DIV/0!	#DIV/0!	#DIV/0!	#DIV/0!	#DIV/0!	#DIV/0!	#DIV/0!	#DIV/0!	#DIV/0!
A	AC003973.2	0.104769	0.164083	0	0.0734608	0.132285	0	1	1.56614	0	0.701169	1.26263	0	0	0.647214	#NUM!	-0.512165	0.336438	#NUM!	-0.512165	-0.310776	#NUM!
B	AC003973.2	0	0.0373751	0	0.0385288	0.0838622	0	#DIV/0!	#DIV/0!	#DIV/0!	#DIV/0!	#DIV/0!	#DIV/0!	#DIV/0!	#DIV/0!	#DIV/0!	#DIV/0!	#DIV/0!	#DIV/0!	#DIV/0!	#DIV/0!	#DIV/0!
A	AC003973.3	0	0	0	0	0.0145234	0	#DIV/0!	#DIV/0!	#DIV/0!	#DIV/0!	#DIV/0!	#DIV/0!	#DIV/0!	#DIV/0!	#DIV/0!	#DIV/0!	#DIV/0!	#DIV/0!	#DIV/0!	#DIV/0!	#DIV/0!
B	AC003973.3	0	0.0165855	0	0.0334564	0.0291218	0	#DIV/0!	#DIV/0!	#DIV/0!	#DIV/0!	#DIV/0!	#DIV/0!	#DIV/0!	#DIV/0!	#DIV/0!	#DIV/0!	#DIV/0!	#DIV/0!	#DIV/0!	#DIV/0!	#DIV/0!
A	AC003975.1	0.464252	0.713024	0.392173	0.544532	0.664385	0	1	1.53586	0.844742	1.17292	1.43109	0	0	0.619043	-0.243418	0.230109	0.517111	#NUM!	0.230109	-0.101931	#NUM!
B	AC003975.1	0.612648	0.420097	0.589927	0.691535	1.27292	0.137894	1	0.685707	0.962913	1.12876	2.07773	0.225079	0	-0.544336	-0.054522	0.174744	1.05501	-2.1515	0.174744	1.59935	-2.09698
A	AC003976.1	NA	NA	NA	NA	NA	NA	#VALUE!	#VALUE!	#VALUE!	#VALUE!	#VALUE!	#VALUE!	#VALUE!	#VALUE!	#VALUE!	#VALUE!	#VALUE!	#VALUE!	#VALUE!	#VALUE!	#VALUE!
B	AC003976.1	NA	NA	NA	NA	NA	NA	#VALUE!	#VALUE!	#VALUE!	#VALUE!	#VALUE!	#VALUE!	#VALUE!	#VALUE!	#VALUE!	#VALUE!	#VALUE!	#VALUE!	#VALUE!	#VALUE!	#VALUE!
A	AC003976.2	NA	NA	NA	NA	NA	NA	#VALUE!	#VALUE!	#VALUE!	#VALUE!	#VALUE!	#VALUE!	#VALUE!	#VALUE!	#VALUE!	#VALUE!	#VALUE!	#VALUE!	#VALUE!	#VALUE!	#VALUE!
B	AC003976.2	NA	NA	NA	NA	NA	NA	#VALUE!	#VALUE!	#VALUE!	#VALUE!	#VALUE!	#VALUE!	#VALUE!	#VALUE!	#VALUE!	#VALUE!	#VALUE!	#VALUE!	#VALUE!	#VALUE!	#VALUE!
A	AC003982.1	0.554486	0	0	0	0	0.432389	1	0	0	0	0	0.779801	0	#NUM!	#NUM!	#NUM!	#NUM!	-0.358821	#NUM!	#NUM!	#NUM!
B	AC003982.1	0.383796	0.452812	0	0	0	0	1	1.17982	0	0	0	0	0	0.238573	#NUM!	#NUM!	#NUM!	#NUM!	#NUM!	#NUM!	#NUM!
A	AC003982.2	0	0	0	0	0	0	#DIV/0!	#DIV/0!	#DIV/0!	#DIV/0!	#DIV/0!	#DIV/0!	#DIV/0!	#DIV/0!	#DIV/0!	#DIV/0!	#DIV/0!	#DIV/0!	#DIV/0!	#DIV/0!	#DIV/0!
B	AC003982.2	0	0	0	0	0	0	#DIV/0!	#DIV/0!	#DIV/0!	#DIV/0!	#DIV/0!	#DIV/0!	#DIV/0!	#DIV/0!	#DIV/0!	#DIV/0!	#DIV/0!	#DIV/0!	#DIV/0!	#DIV/0!	#DIV/0!
A	AC003984.1	0	0	0	0	0	0	#DIV/0!	#DIV/0!	#DIV/0!	#DIV/0!	#DIV/0!	#DIV/0!	#DIV/0!	#DIV/0!	#DIV/0!	#DIV/0!	#DIV/0!	#DIV/0!	#DIV/0!	#DIV/0!	#DIV/0!
B	AC003984.1	0	0	0	0	0.0111703	0	#DIV/0!	#DIV/0!	#DIV/0!	#DIV/0!	#DIV/0!	#DIV/0!	#DIV/0!	#DIV/0!	#DIV/0!	#DIV/0!	#DIV/0!	#DIV/0!	#DIV/0!	#DIV/0!	#DIV/0!
A	AC003985.1	0	0	0	0	0	0	#DIV/0!	#DIV/0!	#DIV/0!	#DIV/0!	#DIV/0!	#DIV/0!	#DIV/0!	#DIV/0!	#DIV/0!	#DIV/0!	#DIV/0!	#DIV/0!	#DIV/0!	#DIV/0!	#DIV/0!
B	AC003985.1	0	0	0	0	0	0	#DIV/0!	#DIV/0!	#DIV/0!	#DIV/0!	#DIV/0!	#DIV/0!	#DIV/0!	#DIV/0!	#DIV/0!	#DIV/0!	#DIV/0!	#DIV/0!	#DIV/0!	#DIV/0!	#DIV/0!
A	AC003985.2	0	0	0	0	0	0	#DIV/0!	#DIV/0!	#DIV/0!	#DIV/0!	#DIV/0!	#DIV/0!	#DIV/0!	#DIV/0!	#DIV/0!	#DIV/0!	#DIV/0!	#DIV/0!	#DIV/0!	#DIV/0!	#DIV/0!
B	AC003985.2	0	0	0	0	0	0	#DIV/0!	#DIV/0!	#DIV/0!	#DIV/0!	#DIV/0!	#DIV/0!	#DIV/0!	#DIV/0!	#DIV/0!	#DIV/0!	#DIV/0!	#DIV/0!	#DIV/0!	#DIV/0!	#DIV/0!
A	AC003986.1	0	0	0	0	0	0	#DIV/0!	#DIV/0!	#DIV/0!	#DIV/0!	#DIV/0!	#DIV/0!	#DIV/0!	#DIV/0!	#DIV/0!	#DIV/0!	#DIV/0!	#DIV/0!	#DIV/0!	#DIV/0!	#DIV/0!
B	AC003986.1	0	0	0	0	0	0	#DIV/0!	#DIV/0!	#DIV/0!	#DIV/0!	#DIV/0!	#DIV/0!	#DIV/0!	#DIV/0!	#DIV/0!	#DIV/0!	#DIV/0!	#DIV/0!	#DIV/0!	#DIV/0!	#DIV/0!
A	AC003986.2	0.214442	0.124234	0.110193	0.118885	0.0705544	0.0990752	1	0.579336	0.513859	0.554392	0.329014	0.462014	0	-0.787527	-0.960555	-0.851021	-1.60378	-1.11399	-0.851021	-0.816252	-0.153437
B	AC003986.2	0.112594	0.107959	0.0254564	0.158456	0.309366	0.0529011	1	0.958834	0.22609	1.40732	2.74762	0.469839	0	-0.0606464	-2.14503	0.492952	1.45818	-1.08976	0.492952	1.51883	1.05527
A	AC003986.3	0	0	0.0618511	0.0666444	0.260779	0	#DIV/0!	#DIV/0!	#DIV/0!	#DIV/0!	#DIV/0!	#DIV/0!	#DIV/0!	#DIV/0!	#DIV/0!	#DIV/0!	#DIV/0!	#DIV/0!	#DIV/0!	#DIV/0!	#DIV/0!
B	AC003986.3	0.248384	0.0730721	0.0719726	0.0688833	0	0.136413	1	0.29419	0.289763	0.277326	0	0.549202	0	-1.76518	-1.78705	-1.85035	#NUM!	-0.864591	-1.85035	#NUM!	0.922461
A	AC003988.1	0	0	0	0	0	0	#DIV/0!	#DIV/0!	#DIV/0!	#DIV/0!	#DIV/0!	#DIV/0!	#DIV/0!	#DIV/0!	#DIV/0!	#DIV/0!	#DIV/0!	#DIV/0!	#DIV/0!	#DIV/0!	#DIV/0!
B	AC003988.1	0	0	0	0	0.0811157	0	#DIV/0!	#DIV/0!	#DIV/0!	#DIV/0!	#DIV/0!	#DIV/0!	#DIV/0!	#DIV/0!	#DIV/0!	#DIV/0!	#DIV/0!	#DIV/0!	#DIV/0!	#DIV/0!	#DIV/0!
A	AC003989.1	0	0.22141	0.10045	0	0.104903	0	#DIV/0!	#DIV/0!	#DIV/0!	#DIV/0!	#DIV/0!	#DIV/0!	#DIV/0!	#DIV/0!	#DIV/0!	#DIV/0!	#DIV/0!	#DIV/0!	#DIV/0!	#DIV/0!	#DIV/0!
B	AC003989.1	0.101469	0	0	0	0	0.108441	1	0	0	0	0	1.06871	0	#NUM!	#NUM!	#NUM!	#NUM!	0.0958713	#NUM!	#NUM!	#NUM!
A	AC003989.2	1.25229	0	0	0	0	0.957891	1	0	0	0	0	0.764911	0	#NUM!	#NUM!	#NUM!	#NUM!	-0.386635	#NUM!	#NUM!	#NUM!
B	AC003989.2	0.870793	0	0	0.955929	0.859548	0	1	0	0	1.09777	0.987086	0	0	#NUM!	#NUM!	0.134574	-0.0187516	#NUM!	0.134574	#NUM!	#NUM!
A	AC003991.1	1.81512	2.47064	2.21245	5.32181	5.96987	3.30302	1	1.36114	1.2189	2.93193	3.28896	1.81972	0	0.444815	0.285575	1.55185	1.71763	0.863719	1.55185	1.27282	0.578144
B	AC003991.1	2.49001	2.67223	1.97745	7.01125	4.12218	2.01375	1	1.07318	0.794153	2.81575	1.65548	0.80873	0	0.101893	-0.332512	1.49352	0.727253	-0.306269	1.49352	0.625361	0.0262425
A	AC003991.2	1.05107	0.97724	0.559899	2.31563	1.33935	1.0598	1	0.929757	0.532694	2.20312	1.27427	1.00831	0	-0.105074	-0.90862	1.13955	0.349674	0.0119333	1.13955	0.454748	0.920554
B	AC003991.2	0.563754	1.245	1.11874	1.25284	1.31517	0.966878	1	2.20841	1.98445	2.22232	2.33288	1.71507	0	1.14301	0.988737	1.15206	1.22211	0.778268	1.15206	0.0791036	-0.210469
A	AC003992.1	0	0.198965	0.173361	0	0	0	#DIV/0!	#DIV/0!	#DIV/0!	#DIV/0!	#DIV/0!	#DIV/0!	#DIV/0!	#DIV/0!	#DIV/0!	#DIV/0!	#DIV/0!	#DIV/0!	#DIV/0!	#DIV/0!	#DIV/0!
B	AC003992.1	0.0895865	0	0	0	0	0.211893	1	0	0	0	0	2.36523	0	#NUM!	#NUM!	#NUM!	#NUM!	1.24198	#NUM!	#NUM!	#NUM!
A	AC004000.1	0.557135	0.435361	0	0.138645	0	0	1	0.781428	0	0.248854	0	0	0	-0.355815	#NUM!	-2.00663	#NUM!	#NUM!	-2.00663	#NUM!	#NUM!
B	AC004000.1	0.124779	0	0.152502	0.142705	0	0	1	0	1.22218	1.14366	0	0	0	#NUM!	0.289453	0.193661	#NUM!	#NUM!	0.193661	#NUM!	#NUM!
A	AC004004.1	0	0	0	0	0	0	#DIV/0!	#DIV/0!	#DIV/0!	#DIV/0!	#DIV/0!	#DIV/0!	#DIV/0!	#DIV/0!	#DIV/0!	#DIV/0!	#DIV/0!	#DIV/0!	#DIV/0!	#DIV/0!	#DIV/0!
B	AC004004.1	0	0	0	0	0	0	#DIV/0!	#DIV/0!	#DIV/0!	#DIV/0!	#DIV/0!	#DIV/0!	#DIV/0!	#DIV/0!	#DIV/0!	#DIV/0!	#DIV/0!	#DIV/0!	#DIV/0!	#DIV/0!	#DIV/0!
A	AC004006.1	0	0	0	0	0	0	#DIV/0!	#DIV/0!	#DIV/0!	#DIV/0!	#DIV/0!	#DIV/0!	#DIV/0!	#DIV/0!	#DIV/0!	#DIV/0!	#DIV/0!	#DIV/0!	#DIV/0!	#DIV/0!	#DIV/0!
B	AC004006.1	0	0	0	0	0	0	#DIV/0!	#DIV/0!	#DIV/0!	#DIV/0!	#DIV/0!	#DIV/0!	#DIV/0!	#DIV/0!	#DIV/0!	#DIV/0!	#DIV/0!	#DIV/0!	#DIV/0!	#DIV/0!	#DIV/0!
A	AC004009.1	0	0	0	0	0	0	#DIV/0!	#DIV/0!	#DIV/0!	#DIV/0!	#DIV/0!	#DIV/0!	#DIV/0!	#DIV/0!	#DIV/0!	#DIV/0!	#DIV/0!	#DIV/0!	#DIV/0!	#DIV/0!	#DIV/0!
B	AC004009.1	0	0	0	0	0	0	#DIV/0!	#DIV/0!	#DIV/0!	#DIV/0!	#DIV/0!	#DIV/0!	#DIV/0!	#DIV/0!	#DIV/0!	#DIV/0!	#DIV/0!	#DIV/0!	#DIV/0!	#DIV/0!	#DIV/0!
A	AC004009.2	0	0	0	0	0	0	#DIV/0!	#DIV/0!	#DIV/0!	#DIV/0!	#DIV/0!	#DIV/0!	#DIV/0!	#DIV/0!	#DIV/0!	#DIV/0!	#DIV/0!	#DIV/0!	#DIV/0!	#DIV/0!	#DIV/0!
B	AC004009.2	0	0	0	0	0	0	#DIV/0!	#DIV/0!	#DIV/0!	#DIV/0!	#DIV/0!	#DIV/0!	#DIV/0!	#DIV/0!	#DIV/0!	#DIV/0!	#DIV/0!	#DIV/0!	#DIV/0!	#DIV/0!	#DIV/0!
A	AC004009.3	0	0	0	0	0	0	#DIV/0!	#DIV/0!	#DIV/0!	#DIV/0!	#DIV/0!	#DIV/0!	#DIV/0!	#DIV/0!	#DIV/0!	#DIV/0!	#DIV/0!	#DIV/0!	#DIV/0!	#DIV/0!	#DIV/0!
B	AC004009.3	0	0	0	0	0	0	#DIV/0!	#DIV/0!	#DIV/0!	#DIV/0!	#DIV/0!	#DIV/0!	#DIV/0!	#DIV/0!	#DIV/0!	#DIV/0!	#DIV/0!	#DIV/0!	#DIV/0!	#DIV/0!	#DIV/0!
A	AC004012.1	0	0	0	0	0	0	#DIV/0!	#DIV/0!	#DIV/0!	#DIV/0!	#DIV/0!	#DIV/0!	#DIV/0!	#DIV/0!	#DIV/0!	#DIV/0!	#DIV/0!	#DIV/0!	#DIV/0!	#DIV/0!	#DIV/0!
B	AC004012.1	0	0	0	0	0	0	#DIV/0!	#DIV/0!	#DIV/0!	#DIV/0!	#DIV/0!	#DIV/0!	#DIV/0!	#DIV/0!	#DIV/0!	#DIV/0!	#DIV/0!	#DIV/0!	#DIV/0!	#DIV/0!	#DIV/0!
A	AC004014.1	0	0	0	0	0	0	#DIV/0!	#DIV/0!	#DIV/0!	#DIV/0!	#DIV/0!	#DIV/0!	#DIV/0!	#DIV/0!	#DIV/0!	#DIV/0!	#DIV/0!	#DIV/0!	#DIV/0!	#DIV/0!	#DIV/0!
B	AC004014.1	0	0	0	0	0	0	#DIV/0!	#DIV/0!	#DIV/0!	#DIV/0!	#DIV/0!	#DIV/0!	#DIV/0!	#DIV/0!	#DIV/0!	#DIV/0!	#DIV/0!	#DIV/0!	#DIV/0!	#DIV/0!	#DIV/0!
A	AC004014.2	0	0	0	0	0	0	#DIV/0!	#DIV/0!	#DIV/0!	#DIV/0!	#DIV/0!	#DIV/0!	#DIV/0!	#DIV/0!	#DIV/0!	#DIV/0!	#DIV/0!	#DIV/0!	#DIV/0!	#DIV/0!	#DIV/0!
B	AC004014.2	0	0	0	0	0	0	#DIV/0!	#DIV/0!	#DIV/0!	#DIV/0!	#DIV/0!	#DIV/0!	#DIV/0!	#DIV/0!	#DIV/0!	#DIV/0!	#DIV/0!	#DIV/0!	#DIV/0!	#DIV/0!	#DIV/0!
A	AC004022.1	0	0	0	0	0	0	#DIV/0!	#DIV/0!	#DIV/0!	#DIV/0!	#DIV/0!	#DIV/0!	#DIV/0!	#DIV/0!	#DIV/0!	#DIV/0!	#DIV/0!	#DIV/0!	#DIV/0!	#DIV/0!	#DIV/0!
B	AC004022.1	0	0	0	0	0	0	#DIV/0!	#DIV/0!	#DIV/0!	#DIV/0!	#DIV/0!	#DIV/0!	#DIV/0!	#DIV/0!	#DIV/0!	#DIV/0!	#DIV/0!	#DIV/0!	#DIV/0!	#DIV/0!	#DIV/0!
A	AC004022.2	0	0	0	0	0	0	#DIV/0!	#DIV/0!	#DIV/0!	#DIV/0!	#DIV/0!	#DIV/0!	#DIV/0!	#DIV/0!	#DIV/0!	#DIV/0!	#DIV/0!	#DIV/0!	#DIV/0!	#DIV/0!	#DIV/0!
B	AC004022.2	0	0	0	0	0	0	#DIV/0!	#DIV/0!	#DIV/0!	#DIV/0!	#DIV/0!	#DIV/0!	#DIV/0!	#DIV/0!	#DIV/0!	#DIV/0!	#DIV/0!	#DIV/0!	#DIV/0!	#DIV/0!	#DIV/0!
A	AC004023.1	0.379899	0.10443	0.115014	0.22595	0.124374	0.0516067	1	0.274889	0.302749	0.594763	0.327387	0.135843	0	-1.86308	-1.72381	-0.749612	-1.61093	-2.87999	-0.749612	0.252149	-1.15618
B	AC004023.1	0.143926	0.0564138	0.0267544	0.274836	0.103915	0.164383	1	0.391964	0.18589	1.90956	0.722003	1.14214	0	-1.35121	-2.42748	0.933244	-0.469923	0.191734	0.933244	0.881284	2.61921
A	AC004024.1	0	0.914986	1.9993	1.75424	0.847896	1.34602	#DIV/0!	#DIV/0!	#DIV/0!	#DIV/0!	#DIV/0!	#DIV/0!	#DIV/0!	#DIV/0!	#DIV/0!	#DIV/0!	#DIV/0!	#DIV/0!	#DIV/0!	#DIV/0!	#DIV/0!
B	AC004024.1	1.18567	0.474824	0.478814	1.85593	0.814248	0.853848	1	0.400469	0.403834	1.5653	0.686741	0.72014	0	-1.32024	-1.30817	0.64644	-0.542162	-0.473651	0.64644	0.778075	0.834514
A	AC004034.1	0	0.118209	0	0.113716	0	0	#DIV/0!	#DIV/0!	#DIV/0!	#DIV/0!	#DIV/0!	#DIV/0!	#DIV/0!	#DIV/0!	#DIV/0!	#DIV/0!	#DIV/0!	#DIV/0!	#DIV/0!	#DIV/0!	#DIV/0!
B	AC004034.1	0.211626	0.124689	0	0.308507	0.107883	0	1	0.589195	0	1.45779	0.509781	0	0	-0.763183	#NUM!	0.543786	-0.972049	#NUM!	0.543786	-0.208867	#NUM!
A	AC004039.1	3.90965	5.49761	4.07893	6.86985	6.27173	4.72987	1	1.40616	1.0433	1.75715	1.60417	1.20979	0	0.491765	0.0611513	0.813239	0.681826	0.274762	0.813239	0.190061	0.213611
B	AC004039.1	3.79908	5.40072	4.49689	6.47061	5.54551	3.58429	1	1.42159	1.18368	1.70321	1.4597	0.943464	0	0.507504	0.243279	0.768253	0.545671	-0.0839608	0.768253	0.0381676	-0.327239
A	AC004052.1	0	0	0	0	0	0	#DIV/0!	#DIV/0!	#DIV/0!	#DIV/0!	#DIV/0!	#DIV/0!	#DIV/0!	#DIV/0!	#DIV/0!	#DIV/0!	#DIV/0!	#DIV/0!	#DIV/0!	#DIV/0!	#DIV/0!
B	AC004052.1	0	0	0	0	0	0	#DIV/0!	#DIV/0!	#DIV/0!	#DIV/0!	#DIV/0!	#DIV/0!	#DIV/0!	#DIV/0!	#DIV/0!	#DIV/0!	#DIV/0!	#DIV/0!	#DIV/0!	#DIV/0!	#DIV/0!
A	AC004053.1	0	0	0	0	0	0	#DIV/0!	#DIV/0!	#DIV/0!	#DIV/0!	#DIV/0!	#DIV/0!	#DIV/0!	#DIV/0!	#DIV/0!	#DIV/0!	#DIV/0!	#DIV/0!	#DIV/0!	#DIV/0!	#DIV/0!
B	AC004053.1	0	0	0	0	0	0	#DIV/0!	#DIV/0!	#DIV/0!	#DIV/0!	#DIV/0!	#DIV/0!	#DIV/0!	#DIV/0!	#DIV/0!	#DIV/0!	#DIV/0!	#DIV/0!	#DIV/0!	#DIV/0!	#DIV/0!
A	AC004054.1	0	0	0	0	0	0	#DIV/0!	#DIV/0!	#DIV/0!	#DIV/0!	#DIV/0!	#DIV/0!	#DIV/0!	#DIV/0!	#DIV/0!	#DIV/0!	#DIV/0!	#DIV/0!	#DIV/0!	#DIV/0!	#DIV/0!
B	AC004054.1	0	0	0	0	0	0	#DIV/0!	#DIV/0!	#DIV/0!	#DIV/0!	#DIV/0!	#DIV/0!	#DIV/0!	#DIV/0!	#DIV/0!	#DIV/0!	#DIV/0!	#DIV/0!	#DIV/0!	#DIV/0!	#DIV/0!
A	AC004057.1	2093.39	1768.49	1700.25	1607.74	1640.74	1747.16	1	0.844797	0.812199	0.768008	0.783772	0.834608	0	-0.243323	-0.300094	-0.380807	-0.351494	-0.260829	-0.380807	-0.108171	0.0392648
B	AC004057.1	1655.4	1743.42	1845.98	1774.87	1752.8	1832.15	1	1.05317	1.11513	1.07217	1.05884	1.10677	0	0.0747403	0.157207	0.100533	0.0824815	0.146358	0.100533	0.00774122	-0.0108493
A	AC004062.1	0	0	0	0	0	0	#DIV/0!	#DIV/0!	#DIV/0!	#DIV/0!	#DIV/0!	#DIV/0!	#DIV/0!	#DIV/0!	#DIV/0!	#DIV/0!	#DIV/0!	#DIV/0!	#DIV/0!	#DIV/0!	#DIV/0!
B	AC004062.1	0	0	0	0	0	0	#DIV/0!	#DIV/0!	#DIV/0!	#DIV/0!	#DIV/0!	#DIV/0!	#DIV/0!	#DIV/0!	#DIV/0!	#DIV/0!	#DIV/0!	#DIV/0!	#DIV/0!	#DIV/0!	#DIV/0!
A	AC004063.1	0.137403	0.159141	0	0.366755	0.193674	0.20631	1	1.15821	0	2.66919	1.40953	1.5015	0	0.211892	#NUM!	1.4164	0.495217	0.5864	1.4164	0.283325	#NUM!
B	AC004063.1	0.374275	0.223541	0.216695	0.10117	0.552785	0	1	0.597264	0.578973	0.270309	1.47695	0	0	-0.743559	-0.788433	-1.88732	0.56262	#NUM!	-1.88732	1.30618	#NUM!
A	AC004066.1	0	0	0	0	0	0	#DIV/0!	#DIV/0!	#DIV/0!	#DIV/0!	#DIV/0!	#DIV/0!	#DIV/0!	#DIV/0!	#DIV/0!	#DIV/0!	#DIV/0!	#DIV/0!	#DIV/0!	#DIV/0!	#DIV/0!
B	AC004066.1	0	0	0	0	0	0	#DIV/0!	#DIV/0!	#DIV/0!	#DIV/0!	#DIV/0!	#DIV/0!	#DIV/0!	#DIV/0!	#DIV/0!	#DIV/0!	#DIV/0!	#DIV/0!	#DIV/0!	#DIV/0!	#DIV/0!
A	AC004066.2	0	0	0	0	0	0	#DIV/0!	#DIV/0!	#DIV/0!	#DIV/0!	#DIV/0!	#DIV/0!	#DIV/0!	#DIV/0!	#DIV/0!	#DIV/0!	#DIV/0!	#DIV/0!	#DIV/0!	#DIV/0!	#DIV/0!
B	AC004066.2	0	0	0	0	0	0	#DIV/0!	#DIV/0!	#DIV/0!	#DIV/0!	#DIV/0!	#DIV/0!	#DIV/0!	#DIV/0!	#DIV/0!	#DIV/0!	#DIV/0!	#DIV/0!	#DIV/0!	#DIV/0!	#DIV/0!
A	AC004067.1	1.31832	0.881496	1.17887	1.20612	1.05331	1.39593	1	0.668651	0.894221	0.914892	0.798979	1.05887	0	-0.580675	-0.161296	-0.128327	-0.323771	0.082526	-0.128327	0.256904	0.243822
B	AC004067.1	1.02708	1.31223	1.52871	1.09747	1.19321	1.15258	1	1.27763	1.4884	1.06853	1.16175	1.12219	0	0.353472	0.573766	0.0956329	0.216299	0.166318	0.0956329	-0.137173	-0.407448
A	AC004069.1	0.431227	0.337671	0.499822	0.649365	0.321554	0.228409	1	0.783047	1.15907	1.50585	0.745672	0.529672	0	-0.352829	0.212967	0.590582	-0.423386	-0.916828	0.590582	-0.0705572	-1.12979
B	AC004069.1	0.30756	0.383183	0.350542	1.22149	0.329686	0.239108	1	1.24588	1.13975	3.97155	1.07194	0.777435	0	0.317166	0.188719	1.9897	0.100225	-0.363205	1.9897	-0.216941	-0.551925
A	AC004069.2	0	0	0	0	0	0	#DIV/0!	#DIV/0!	#DIV/0!	#DIV/0!	#DIV/0!	#DIV/0!	#DIV/0!	#DIV/0!	#DIV/0!	#DIV/0!	#DIV/0!	#DIV/0!	#DIV/0!	#DIV/0!	#DIV/0!
B	AC004069.2	0	0	0.0418848	0	0	0	#DIV/0!	#DIV/0!	#DIV/0!	#DIV/0!	#DIV/0!	#DIV/0!	#DIV/0!	#DIV/0!	#DIV/0!	#DIV/0!	#DIV/0!	#DIV/0!	#DIV/0!	#DIV/0!	#DIV/0!
A	AC004074.1	0	0	0	0	0	0	#DIV/0!	#DIV/0!	#DIV/0!	#DIV/0!	#DIV/0!	#DIV/0!	#DIV/0!	#DIV/0!	#DIV/0!	#DIV/0!	#DIV/0!	#DIV/0!	#DIV/0!	#DIV/0!	#DIV/0!
B	AC004074.1	0	0	0	0	0	0	#DIV/0!	#DIV/0!	#DIV/0!	#DIV/0!	#DIV/0!	#DIV/0!	#DIV/0!	#DIV/0!	#DIV/0!	#DIV/0!	#DIV/0!	#DIV/0!	#DIV/0!	#DIV/0!	#DIV/0!
A	AC004076.1	0	0.252635	0	0.219794	0.185015	0	#DIV/0!	#DIV/0!	#DIV/0!	#DIV/0!	#DIV/0!	#DIV/0!	#DIV/0!	#DIV/0!	#DIV/0!	#DIV/0!	#DIV/0!	#DIV/0!	#DIV/0!	#DIV/0!	#DIV/0!
B	AC004076.1	0.386665	0.00930174	0.100763	0.152541	0.0655515	0.0972944	1	0.0240564	0.260595	0.394505	0.169531	0.251625	0	-5.37744	-1.94012	-1.34189	-2.56038	-1.99065	-1.34189	2.81706	-0.0505373
A	AC004076.2	0.47043	0.424858	0.355958	0.476158	0.303846	0.176755	1	0.903127	0.756665	1.01218	0.64589	0.375731	0	-0.146999	-0.402273	0.0174603	-0.63064	-1.41223	0.0174603	-0.48364	-1.00996
B	AC004076.2	0.32179	0.409858	0.308536	0.618034	0.419628	0.185264	1	1.27368	0.958812	1.92061	1.30404	0.57573	0	0.349005	-0.0606807	0.941567	0.382991	-0.796537	0.941567	0.0339868	-0.735856
A	AC004080.1	0	0	0	0	0	0	#DIV/0!	#DIV/0!	#DIV/0!	#DIV/0!	#DIV/0!	#DIV/0!	#DIV/0!	#DIV/0!	#DIV/0!	#DIV/0!	#DIV/0!	#DIV/0!	#DIV/0!	#DIV/0!	#DIV/0!
B	AC004080.1	0	0	0	0	0	0	#DIV/0!	#DIV/0!	#DIV/0!	#DIV/0!	#DIV/0!	#DIV/0!	#DIV/0!	#DIV/0!	#DIV/0!	#DIV/0!	#DIV/0!	#DIV/0!	#DIV/0!	#DIV/0!	#DIV/0!
A	AC004080.2	1.34054	0.545387	0.642684	0.656474	0.674476	0.296646	1	0.406841	0.479422	0.489709	0.503138	0.221288	0	-1.29746	-1.06063	-1.03	-0.990975	-2.176	-1.03	0.306487	-1.11537
B	AC004080.2	0.677609	0.62748	1.40661	0.854088	0.637921	0.577541	1	0.926021	2.07584	1.26044	0.941429	0.852322	0	-0.110884	1.0537	0.333932	-0.0870753	-0.23053	0.333932	0.0238083	-1.28423
A	AC004080.3	0	0.088367	0	0.10924	0	0	#DIV/0!	#DIV/0!	#DIV/0!	#DIV/0!	#DIV/0!	#DIV/0!	#DIV/0!	#DIV/0!	#DIV/0!	#DIV/0!	#DIV/0!	#DIV/0!	#DIV/0!	#DIV/0!	#DIV/0!
B	AC004080.3	0.14788	0.23743	0	0	0.0931866	0	1	1.60556	0	0	0.63015	0	0	0.683075	#NUM!	#NUM!	-0.666233	#NUM!	#NUM!	-1.34931	#NUM!
A	AC004080.4	0	0	0	0	0	0.0790284	#DIV/0!	#DIV/0!	#DIV/0!	#DIV/0!	#DIV/0!	#DIV/0!	#DIV/0!	#DIV/0!	#DIV/0!	#DIV/0!	#DIV/0!	#DIV/0!	#DIV/0!	#DIV/0!	#DIV/0!
B	AC004080.4	0	0	0	0	0	0	#DIV/0!	#DIV/0!	#DIV/0!	#DIV/0!	#DIV/0!	#DIV/0!	#DIV/0!	#DIV/0!	#DIV/0!	#DIV/0!	#DIV/0!	#DIV/0!	#DIV/0!	#DIV/0!	#DIV/0!
A	AC004080.5	0	0	0	0	0	0	#DIV/0!	#DIV/0!	#DIV/0!	#DIV/0!	#DIV/0!	#DIV/0!	#DIV/0!	#DIV/0!	#DIV/0!	#DIV/0!	#DIV/0!	#DIV/0!	#DIV/0!	#DIV/0!	#DIV/0!
B	AC004080.5	0	0	0	0	0	0	#DIV/0!	#DIV/0!	#DIV/0!	#DIV/0!	#DIV/0!	#DIV/0!	#DIV/0!	#DIV/0!	#DIV/0!	#DIV/0!	#DIV/0!	#DIV/0!	#DIV/0!	#DIV/0!	#DIV/0!
A	AC004080.6	0	0	0	0	0	0	#DIV/0!	#DIV/0!	#DIV/0!	#DIV/0!	#DIV/0!	#DIV/0!	#DIV/0!	#DIV/0!	#DIV/0!	#DIV/0!	#DIV/0!	#DIV/0!	#DIV/0!	#DIV/0!	#DIV/0!
B	AC004080.6	0	0	0	0	0	0	#DIV/0!	#DIV/0!	#DIV/0!	#DIV/0!	#DIV/0!	#DIV/0!	#DIV/0!	#DIV/0!	#DIV/0!	#DIV/0!	#DIV/0!	#DIV/0!	#DIV/0!	#DIV/0!	#DIV/0!
A	AC004099.1	NA	NA	NA	NA	NA	NA	#VALUE!	#VALUE!	#VALUE!	#VALUE!	#VALUE!	#VALUE!	#VALUE!	#VALUE!	#VALUE!	#VALUE!	#VALUE!	#VALUE!	#VALUE!	#VALUE!	#VALUE!
B	AC004099.1	NA	NA	NA	NA	NA	NA	#VALUE!	#VALUE!	#VALUE!	#VALUE!	#VALUE!	#VALUE!	#VALUE!	#VALUE!	#VALUE!	#VALUE!	#VALUE!	#VALUE!	#VALUE!	#VALUE!	#VALUE!
A	AC004112.1	1.21792	1.51933	1.35326	0.921305	1.20294	1.24993	1	1.24747	1.11112	0.756455	0.987696	1.02628	0	0.31901	0.152009	-0.402675	-0.0178606	0.037422	-0.402675	-0.336871	-0.114587
B	AC004112.1	1.78777	2.31733	0.799082	0.316249	1.37734	2.57832	1	1.29621	0.446971	0.176896	0.770422	1.4422	0	0.3743	-1.16175	-2.49903	-0.376279	0.528268	-2.49903	-0.750579	1.69002
A	AC004129.1	0.158717	0.0604642	0.164523	0	0.114345	0.0827287	1	0.380956	1.03658	0	0.720433	0.521234	0	-1.3923	0.0518326	#NUM!	-0.473063	-0.939997	#NUM!	0.91924	-0.991829
B	AC004129.1	0	0	0	0	0	0.0584777	#DIV/0!	#DIV/0!	#DIV/0!	#DIV/0!	#DIV/0!	#DIV/0!	#DIV/0!	#DIV/0!	#DIV/0!	#DIV/0!	#DIV/0!	#DIV/0!	#DIV/0!	#DIV/0!	#DIV/0!
A	AC004129.2	0	0	0	0	0	0	#DIV/0!	#DIV/0!	#DIV/0!	#DIV/0!	#DIV/0!	#DIV/0!	#DIV/0!	#DIV/0!	#DIV/0!	#DIV/0!	#DIV/0!	#DIV/0!	#DIV/0!	#DIV/0!	#DIV/0!
B	AC004129.2	0	0	0	0	0	0	#DIV/0!	#DIV/0!	#DIV/0!	#DIV/0!	#DIV/0!	#DIV/0!	#DIV/0!	#DIV/0!	#DIV/0!	#DIV/0!	#DIV/0!	#DIV/0!	#DIV/0!	#DIV/0!	#DIV/0!
A	AC004130.1	2.8671	2.87724	3.83288	3.34859	3.18093	2.58356	1	1.00354	1.33685	1.16794	1.10946	0.901104	0	0.00509334	0.418837	0.223962	0.149859	-0.150235	0.223962	0.144765	-0.569071
B	AC004130.1	2.92255	2.81519	3.27297	2.59031	4.03706	2.91599	1	0.963266	1.1199	0.886319	1.38135	0.997757	0	-0.0539934	0.163375	-0.174102	0.466079	-0.00323996	-0.174102	0.520073	-0.166615
A	AC004134.1	0	0	0	1.06582	0	0	#DIV/0!	#DIV/0!	#DIV/0!	#DIV/0!	#DIV/0!	#DIV/0!	#DIV/0!	#DIV/0!	#DIV/0!	#DIV/0!	#DIV/0!	#DIV/0!	#DIV/0!	#DIV/0!	#DIV/0!
B	AC004134.1	0.481096	0.562781	0	0	0	0.523808	1	1.16979	0	0	0	1.08878	0	0.226249	#NUM!	#NUM!	#NUM!	0.122713	#NUM!	#NUM!	#NUM!
A	AC004147.1	0	0	0	0	0	0	#DIV/0!	#DIV/0!	#DIV/0!	#DIV/0!	#DIV/0!	#DIV/0!	#DIV/0!	#DIV/0!	#DIV/0!	#DIV/0!	#DIV/0!	#DIV/0!	#DIV/0!	#DIV/0!	#DIV/0!
B	AC004147.1	0	0	0	0	0	0	#DIV/0!	#DIV/0!	#DIV/0!	#DIV/0!	#DIV/0!	#DIV/0!	#DIV/0!	#DIV/0!	#DIV/0!	#DIV/0!	#DIV/0!	#DIV/0!	#DIV/0!	#DIV/0!	#DIV/0!
A	AC004147.2	0	0	0	0	0	0	#DIV/0!	#DIV/0!	#DIV/0!	#DIV/0!	#DIV/0!	#DIV/0!	#DIV/0!	#DIV/0!	#DIV/0!	#DIV/0!	#DIV/0!	#DIV/0!	#DIV/0!	#DIV/0!	#DIV/0!
B	AC004147.2	0	0	0	0	0	0	#DIV/0!	#DIV/0!	#DIV/0!	#DIV/0!	#DIV/0!	#DIV/0!	#DIV/0!	#DIV/0!	#DIV/0!	#DIV/0!	#DIV/0!	#DIV/0!	#DIV/0!	#DIV/0!	#DIV/0!
A	AC004147.3	0	0	0	0	0	0	#DIV/0!	#DIV/0!	#DIV/0!	#DIV/0!	#DIV/0!	#DIV/0!	#DIV/0!	#DIV/0!	#DIV/0!	#DIV/0!	#DIV/0!	#DIV/0!	#DIV/0!	#DIV/0!	#DIV/0!
B	AC004147.3	0	0	0	0	0	0.185849	#DIV/0!	#DIV/0!	#DIV/0!	#DIV/0!	#DIV/0!	#DIV/0!	#DIV/0!	#DIV/0!	#DIV/0!	#DIV/0!	#DIV/0!	#DIV/0!	#DIV/0!	#DIV/0!	#DIV/0!
A	AC004147.4	NA	NA	NA	NA	NA	NA	#VALUE!	#VALUE!	#VALUE!	#VALUE!	#VALUE!	#VALUE!	#VALUE!	#VALUE!	#VALUE!	#VALUE!	#VALUE!	#VALUE!	#VALUE!	#VALUE!	#VALUE!
B	AC004147.4	NA	NA	NA	NA	NA	NA	#VALUE!	#VALUE!	#VALUE!	#VALUE!	#VALUE!	#VALUE!	#VALUE!	#VALUE!	#VALUE!	#VALUE!	#VALUE!	#VALUE!	#VALUE!	#VALUE!	#VALUE!
A	AC004147.5	0	0	0	0	0	0	#DIV/0!	#DIV/0!	#DIV/0!	#DIV/0!	#DIV/0!	#DIV/0!	#DIV/0!	#DIV/0!	#DIV/0!	#DIV/0!	#DIV/0!	#DIV/0!	#DIV/0!	#DIV/0!	#DIV/0!
B	AC004147.5	0	0	0	0	0	0	#DIV/0!	#DIV/0!	#DIV/0!	#DIV/0!	#DIV/0!	#DIV/0!	#DIV/0!	#DIV/0!	#DIV/0!	#DIV/0!	#DIV/0!	#DIV/0!	#DIV/0!	#DIV/0!	#DIV/0!
A	AC004148.1	0	0	0.127784	0.274899	0	0	#DIV/0!	#DIV/0!	#DIV/0!	#DIV/0!	#DIV/0!	#DIV/0!	#DIV/0!	#DIV/0!	#DIV/0!	#DIV/0!	#DIV/0!	#DIV/0!	#DIV/0!	#DIV/0!	#DIV/0!
B	AC004148.1	0	0	0	0	0	0	#DIV/0!	#DIV/0!	#DIV/0!	#DIV/0!	#DIV/0!	#DIV/0!	#DIV/0!	#DIV/0!	#DIV/0!	#DIV/0!	#DIV/0!	#DIV/0!	#DIV/0!	#DIV/0!	#DIV/0!
A	AC004148.2	7.07153	2.8991	1.23803	5.32751	2.39538	1.21677	1	0.409968	0.175072	0.753374	0.338736	0.172066	0	-1.28642	-2.51398	-0.408561	-1.56177	-2.53897	-0.408561	-0.275351	-0.0249898
B	AC004148.2	3.81972	2.59724	0.695721	5.1455	2.57256	0.918405	1	0.679956	0.182139	1.34709	0.673494	0.240438	0	-0.556488	-2.45689	0.429844	-0.570262	-2.05626	0.429844	-0.0137746	0.400622
A	AC004149.1	2.22486	0.947245	1.05192	1.28786	0.479488	1.81582	1	0.425755	0.472803	0.57885	0.215514	0.81615	0	-1.23191	-1.08069	-0.788739	-2.21415	-0.293093	-0.788739	-0.982243	0.787596
B	AC004149.1	2.07011	1.02889	1.29136	1.66732	1.10519	1.05657	1	0.497022	0.623812	0.805426	0.53388	0.510393	0	-1.00862	-0.680816	-0.312176	-0.905413	-0.970319	-0.312176	0.103206	-0.289503
A	AC004156.1	0.381455	0.391884	0.199188	0.369678	0.263063	0.209787	1	1.02734	0.52218	0.969126	0.68963	0.549965	0	0.0389138	-0.937382	-0.0452437	-0.536105	-0.862588	-0.0452437	-0.575018	0.0747945
B	AC004156.1	0.280469	0.253772	0.174441	0.370565	0.251298	0.182115	1	0.904813	0.621962	1.32123	0.895992	0.649323	0	-0.144308	-0.685102	0.401885	-0.158442	-0.622992	0.401885	-0.0141337	0.0621106
A	AC004158.1	1.48331	0.0574354	0.104695	1.50394	0.123232	0.0248005	1	0.0387212	0.0705822	1.01391	0.0830792	0.0167197	0	-4.69073	-3.82455	0.0199327	-3.58937	-5.9023	0.0199327	1.10136	-2.07775
B	AC004158.1	0.0291458	0	0	0.880287	0.0543715	0.0476392	1	0	0	30.2029	1.8655	1.63451	0	#NUM!	#NUM!	4.91661	0.899563	0.708861	4.91661	#NUM!	#NUM!
A	AC004160.1	0.170371	0	0	0.0968462	0	0	1	0	0	0.568443	0	0	0	#NUM!	#NUM!	-0.814912	#NUM!	#NUM!	-0.814912	#NUM!	#NUM!
B	AC004160.1	0.0449134	0.0529484	0.104784	0	0.417937	0.206435	1	1.1789	2.33302	0	9.3054	4.59628	0	0.237441	1.2222	#NUM!	3.21807	2.20047	#NUM!	2.98063	0.978266
A	AC004160.2	0	0	0	0	0	0.106221	#DIV/0!	#DIV/0!	#DIV/0!	#DIV/0!	#DIV/0!	#DIV/0!	#DIV/0!	#DIV/0!	#DIV/0!	#DIV/0!	#DIV/0!	#DIV/0!	#DIV/0!	#DIV/0!	#DIV/0!
B	AC004160.2	0	0	0	0	0	0	#DIV/0!	#DIV/0!	#DIV/0!	#DIV/0!	#DIV/0!	#DIV/0!	#DIV/0!	#DIV/0!	#DIV/0!	#DIV/0!	#DIV/0!	#DIV/0!	#DIV/0!	#DIV/0!	#DIV/0!
A	AC004217.1	1.16989	0.367631	0.331636	0.354066	0.634575	0.547308	1	0.314244	0.283476	0.302649	0.542423	0.467829	0	-1.67004	-1.8187	-1.72428	-0.88251	-1.09595	-1.72428	0.787532	0.722752
B	AC004217.1	0.275554	0.581344	0.317989	0.652485	0.445629	0.355777	1	2.10973	1.154	2.3679	1.61721	1.29113	0	1.07706	0.206642	1.24361	0.693508	0.368638	1.24361	-0.383549	0.161996
A	AC004217.2	0	0	0	0	0	0	#DIV/0!	#DIV/0!	#DIV/0!	#DIV/0!	#DIV/0!	#DIV/0!	#DIV/0!	#DIV/0!	#DIV/0!	#DIV/0!	#DIV/0!	#DIV/0!	#DIV/0!	#DIV/0!	#DIV/0!
B	AC004217.2	0	0	0	0	0	0	#DIV/0!	#DIV/0!	#DIV/0!	#DIV/0!	#DIV/0!	#DIV/0!	#DIV/0!	#DIV/0!	#DIV/0!	#DIV/0!	#DIV/0!	#DIV/0!	#DIV/0!	#DIV/0!	#DIV/0!
A	AC004217.3	0	0	0	0	0	0	#DIV/0!	#DIV/0!	#DIV/0!	#DIV/0!	#DIV/0!	#DIV/0!	#DIV/0!	#DIV/0!	#DIV/0!	#DIV/0!	#DIV/0!	#DIV/0!	#DIV/0!	#DIV/0!	#DIV/0!
B	AC004217.3	0	0	0	0	0	0	#DIV/0!	#DIV/0!	#DIV/0!	#DIV/0!	#DIV/0!	#DIV/0!	#DIV/0!	#DIV/0!	#DIV/0!	#DIV/0!	#DIV/0!	#DIV/0!	#DIV/0!	#DIV/0!	#DIV/0!
A	AC004221.1	0.160528	0.236603	0.10799	0	0	0.173946	1	1.4739	0.672718	0	0	1.08359	0	0.559643	-0.571927	#NUM!	#NUM!	0.115815	#NUM!	#NUM!	0.687742
B	AC004221.1	0.21181	0.121134	0.185272	0	0.314671	0.277181	1	0.571899	0.874708	0	1.48563	1.30863	0	-0.806167	-0.193126	#NUM!	0.571074	0.388058	#NUM!	1.37724	0.581184
A	AC004223.1	2.79708	0.33524	0	0	0.313934	0	1	0.119854	0	0	0.112236	0	0	-3.06066	#NUM!	#NUM!	-3.15539	#NUM!	#NUM!	-0.094733	#NUM!
B	AC004223.1	0	0	0	0.330408	0	0	#DIV/0!	#DIV/0!	#DIV/0!	#DIV/0!	#DIV/0!	#DIV/0!	#DIV/0!	#DIV/0!	#DIV/0!	#DIV/0!	#DIV/0!	#DIV/0!	#DIV/0!	#DIV/0!	#DIV/0!
A	AC004223.2	0.121385	0	0.0902682	0	0	0.103041	1	0	0.743652	0	0	0.848878	0	#NUM!	-0.4273	#NUM!	#NUM!	-0.236372	#NUM!	#NUM!	0.190929
B	AC004223.2	0	0	0	0	0	0	#DIV/0!	#DIV/0!	#DIV/0!	#DIV/0!	#DIV/0!	#DIV/0!	#DIV/0!	#DIV/0!	#DIV/0!	#DIV/0!	#DIV/0!	#DIV/0!	#DIV/0!	#DIV/0!	#DIV/0!
A	AC004223.3	0	0	0	0.214692	0	0	#DIV/0!	#DIV/0!	#DIV/0!	#DIV/0!	#DIV/0!	#DIV/0!	#DIV/0!	#DIV/0!	#DIV/0!	#DIV/0!	#DIV/0!	#DIV/0!	#DIV/0!	#DIV/0!	#DIV/0!
B	AC004223.3	0	0	0	0	0	0	#DIV/0!	#DIV/0!	#DIV/0!	#DIV/0!	#DIV/0!	#DIV/0!	#DIV/0!	#DIV/0!	#DIV/0!	#DIV/0!	#DIV/0!	#DIV/0!	#DIV/0!	#DIV/0!	#DIV/0!
A	AC004223.4	0	0.649734	0.193345	0.208331	0.617092	0.435723	#DIV/0!	#DIV/0!	#DIV/0!	#DIV/0!	#DIV/0!	#DIV/0!	#DIV/0!	#DIV/0!	#DIV/0!	#DIV/0!	#DIV/0!	#DIV/0!	#DIV/0!	#DIV/0!	#DIV/0!
B	AC004223.4	0	0	0.229292	0.231643	0.615216	0.221719	#DIV/0!	#DIV/0!	#DIV/0!	#DIV/0!	#DIV/0!	#DIV/0!	#DIV/0!	#DIV/0!	#DIV/0!	#DIV/0!	#DIV/0!	#DIV/0!	#DIV/0!	#DIV/0!	#DIV/0!
A	AC004224.1	0	0	0	0	0	0	#DIV/0!	#DIV/0!	#DIV/0!	#DIV/0!	#DIV/0!	#DIV/0!	#DIV/0!	#DIV/0!	#DIV/0!	#DIV/0!	#DIV/0!	#DIV/0!	#DIV/0!	#DIV/0!	#DIV/0!
B	AC004224.1	0	0	0	0	0.0830734	0	#DIV/0!	#DIV/0!	#DIV/0!	#DIV/0!	#DIV/0!	#DIV/0!	#DIV/0!	#DIV/0!	#DIV/0!	#DIV/0!	#DIV/0!	#DIV/0!	#DIV/0!	#DIV/0!	#DIV/0!
A	AC004224.2	0	0	1.06194	0.637005	0	0	#DIV/0!	#DIV/0!	#DIV/0!	#DIV/0!	#DIV/0!	#DIV/0!	#DIV/0!	#DIV/0!	#DIV/0!	#DIV/0!	#DIV/0!	#DIV/0!	#DIV/0!	#DIV/0!	#DIV/0!
B	AC004224.2	0.585548	0	0	0	0	0	1	0	0	0	0	0	0	#NUM!	#NUM!	#NUM!	#NUM!	#NUM!	#NUM!	#NUM!	#NUM!
A	AC004231.1	1.17156	0.796837	0.670346	1.01816	0.875364	0.459701	1	0.68015	0.572182	0.869063	0.747178	0.392384	0	-0.556074	-0.805453	-0.202467	-0.420476	-1.34966	-0.202467	0.135598	-0.54421
B	AC004231.1	0.63774	0.870698	0.482016	0.952092	1.19808	1.25593	1	1.36529	0.755819	1.49292	1.87863	1.96934	0	0.449204	-0.403887	0.578133	0.909684	0.977716	0.578133	0.46048	1.3816
A	AC004231.2	NA	NA	NA	NA	NA	NA	#VALUE!	#VALUE!	#VALUE!	#VALUE!	#VALUE!	#VALUE!	#VALUE!	#VALUE!	#VALUE!	#VALUE!	#VALUE!	#VALUE!	#VALUE!	#VALUE!	#VALUE!
B	AC004231.2	NA	NA	NA	NA	NA	NA	#VALUE!	#VALUE!	#VALUE!	#VALUE!	#VALUE!	#VALUE!	#VALUE!	#VALUE!	#VALUE!	#VALUE!	#VALUE!	#VALUE!	#VALUE!	#VALUE!	#VALUE!
A	AC004231.3	0.508756	0.660996	0.362511	0.661403	0	1.97795	1	1.29924	0.712544	1.30004	0	3.88782	0	0.377668	-0.488949	0.378556	#NUM!	1.95896	0.378556	#NUM!	2.44791
B	AC004231.3	0.0534314	0.838184	0	0	0.265908	0.564863	1	15.6871	0	0	4.97662	10.5717	0	3.97151	#NUM!	#NUM!	2.31517	3.40214	#NUM!	-1.65634	#NUM!
A	AC004232.1	0	0	0	0	0	0	#DIV/0!	#DIV/0!	#DIV/0!	#DIV/0!	#DIV/0!	#DIV/0!	#DIV/0!	#DIV/0!	#DIV/0!	#DIV/0!	#DIV/0!	#DIV/0!	#DIV/0!	#DIV/0!	#DIV/0!
B	AC004232.1	0	0	0	0.698328	0	0	#DIV/0!	#DIV/0!	#DIV/0!	#DIV/0!	#DIV/0!	#DIV/0!	#DIV/0!	#DIV/0!	#DIV/0!	#DIV/0!	#DIV/0!	#DIV/0!	#DIV/0!	#DIV/0!	#DIV/0!
A	AC004232.2	0	0	0	0	0	0	#DIV/0!	#DIV/0!	#DIV/0!	#DIV/0!	#DIV/0!	#DIV/0!	#DIV/0!	#DIV/0!	#DIV/0!	#DIV/0!	#DIV/0!	#DIV/0!	#DIV/0!	#DIV/0!	#DIV/0!
B	AC004232.2	0	0	0	0	0	0	#DIV/0!	#DIV/0!	#DIV/0!	#DIV/0!	#DIV/0!	#DIV/0!	#DIV/0!	#DIV/0!	#DIV/0!	#DIV/0!	#DIV/0!	#DIV/0!	#DIV/0!	#DIV/0!	#DIV/0!
A	AC004232.3	0.146196	0.221009	0.199338	0.535402	0.10489	0.994201	1	1.51173	1.3635	3.66222	0.717461	6.80047	0	0.596201	0.447313	1.87272	-0.479027	2.76563	1.87272	-1.07523	2.31832
B	AC004232.3	0.611649	0.726874	0.348073	0.223028	0.613293	0.660479	1	1.18838	0.569073	0.364634	1.00269	1.07983	0	0.249001	-0.813314	-1.45548	0.0038725	0.110809	-1.45548	-0.245129	0.924123
A	AC004233.1	0.12309	0.088601	0	0	0.330751	0.428948	1	0.719807	0	0	2.68707	3.48483	0	-0.474319	#NUM!	#NUM!	1.42603	1.80109	#NUM!	1.90035	#NUM!
B	AC004233.1	0	0.0896294	0	0.333503	0.166057	0.170577	#DIV/0!	#DIV/0!	#DIV/0!	#DIV/0!	#DIV/0!	#DIV/0!	#DIV/0!	#DIV/0!	#DIV/0!	#DIV/0!	#DIV/0!	#DIV/0!	#DIV/0!	#DIV/0!	#DIV/0!
A	AC004233.2	0	0.0238142	0	0	0.112401	0.0236561	#DIV/0!	#DIV/0!	#DIV/0!	#DIV/0!	#DIV/0!	#DIV/0!	#DIV/0!	#DIV/0!	#DIV/0!	#DIV/0!	#DIV/0!	#DIV/0!	#DIV/0!	#DIV/0!	#DIV/0!
B	AC004233.2	0.0215742	0.024519	0.0247952	0	0	0.091043	1	1.1365	1.1493	0	0	4.21999	0	0.184593	0.200754	#NUM!	#NUM!	2.07724	#NUM!	#NUM!	1.87649
A	AC004233.3	1.15532	1.10197	1.08515	0.901534	1.13298	1.47424	1	0.953822	0.939264	0.780333	0.980663	1.27604	0	-0.0682076	-0.090398	-0.357839	-0.0281701	0.351679	-0.357839	0.0400374	0.442077
B	AC004233.3	0.729936	0.804458	0.605464	0.738635	0.867139	1.58924	1	1.10209	0.829475	1.01192	1.18797	2.17723	0	0.140247	-0.269729	0.0170917	0.248493	1.1225	0.0170917	0.108246	1.39222
A	AC004233.4	0	0.623535	0.283118	1.02258	0.148794	0.734673	#DIV/0!	#DIV/0!	#DIV/0!	#DIV/0!	#DIV/0!	#DIV/0!	#DIV/0!	#DIV/0!	#DIV/0!	#DIV/0!	#DIV/0!	#DIV/0!	#DIV/0!	#DIV/0!	#DIV/0!
B	AC004233.4	0.34168	0.167176	0.166823	0.684959	0.527308	0.295762	1	0.489277	0.488243	2.00468	1.54328	0.865611	0	-1.03128	-1.03433	1.00337	0.626	-0.208209	1.00337	1.65728	0.826118
A	AC004241.1	2.20735	2.299	1.14691	1.16868	1.5647	1.92045	1	1.04152	0.519589	0.52945	0.70886	0.870023	0	0.0586875	-0.944558	-0.917435	-0.496427	-0.200874	-0.917435	-0.555114	0.743685
B	AC004241.1	1.17583	1.36563	1.58812	0.517684	1.4071	1.54364	1	1.16142	1.35063	0.44027	1.19668	1.31281	0	0.215885	0.433633	-1.18354	0.259036	0.392656	-1.18354	0.0431513	-0.0409775
A	AC004241.2	0	0	0.131993	0	0	0	#DIV/0!	#DIV/0!	#DIV/0!	#DIV/0!	#DIV/0!	#DIV/0!	#DIV/0!	#DIV/0!	#DIV/0!	#DIV/0!	#DIV/0!	#DIV/0!	#DIV/0!	#DIV/0!	#DIV/0!
B	AC004241.2	0.130324	0	0	0.137544	0	0	1	0	0	1.0554	0	0	0	#NUM!	#NUM!	0.0777904	#NUM!	#NUM!	0.0777904	#NUM!	#NUM!
A	AC004241.3	6.15928	4.08802	3.51821	3.93986	2.64455	4.34578	1	0.663717	0.571205	0.639662	0.42936	0.705566	0	-0.591359	-0.80792	-0.644617	-1.21974	-0.503147	-0.644617	-0.62838	0.304774
B	AC004241.3	3.8488	3.0376	4.35447	3.33084	3.64348	5.64255	1	0.789233	1.13138	0.865423	0.946654	1.46605	0	-0.341477	0.178088	-0.208523	-0.0790916	0.551939	-0.208523	0.262385	0.37385
A	AC004241.4	0.111416	0.0439927	0	0.17197	0.339121	0.178472	1	0.394851	0	1.54349	3.04374	1.60185	0	-1.34062	#NUM!	0.6262	1.60584	0.679741	0.6262	2.94646	#NUM!
B	AC004241.4	0.0833037	0.0977166	0	0.271536	0	0.0453704	1	1.17302	0	3.25959	0	0.544638	0	0.230223	#NUM!	1.70469	#NUM!	-0.876629	1.70469	#NUM!	#NUM!
A	AC004241.5	0.0723105	0.0181899	0.0189841	0.0400686	0.0819586	0.0573944	1	0.251553	0.262536	0.554119	1.13343	0.793722	0	-1.99107	-1.92941	-0.851733	0.18069	-0.333295	-0.851733	2.17176	1.59612
B	AC004241.5	0.0672172	0	0.0189891	0.0516123	0.0448154	0.0182551	1	0	0.282504	0.767844	0.666725	0.271584	0	#NUM!	-1.82366	-0.381116	-0.584836	-1.88053	-0.381116	#NUM!	-0.056872
A	AC004253.1	0.86986	0.709518	0.494005	0.886697	0.881521	0.486069	1	0.815669	0.567913	1.01936	1.01341	0.55879	0	-0.293944	-0.816258	0.027658	0.0192117	-0.839622	0.027658	0.313156	-0.0233645
B	AC004253.1	0.280416	0.206369	0	0.276211	1.11017	0.322687	1	0.735939	0	0.985004	3.95901	1.15074	0	-0.442342	#NUM!	-0.0217979	1.98514	0.202567	-0.0217979	2.42748	#NUM!
A	AC004253.2	0	0	0	0	0	0	#DIV/0!	#DIV/0!	#DIV/0!	#DIV/0!	#DIV/0!	#DIV/0!	#DIV/0!	#DIV/0!	#DIV/0!	#DIV/0!	#DIV/0!	#DIV/0!	#DIV/0!	#DIV/0!	#DIV/0!
B	AC004253.2	0	0	0	0	0	0	#DIV/0!	#DIV/0!	#DIV/0!	#DIV/0!	#DIV/0!	#DIV/0!	#DIV/0!	#DIV/0!	#DIV/0!	#DIV/0!	#DIV/0!	#DIV/0!	#DIV/0!	#DIV/0!	#DIV/0!
A	AC004257.1	4.01874	2.40311	1.31463	0.874036	0.587763	0	1	0.597976	0.327125	0.21749	0.146256	0	0	-0.741841	-1.61209	-2.20098	-2.77344	#NUM!	-2.20098	-2.0316	#NUM!
B	AC004257.1	1.79153	0.906231	0	0.856713	1.28962	1.42862	1	0.505842	0	0.478202	0.719843	0.79743	0	-0.983241	#NUM!	-1.06431	-0.474246	-0.32657	-1.06431	0.508995	#NUM!
A	AC004263.1	0	0	0	0	0	0	#DIV/0!	#DIV/0!	#DIV/0!	#DIV/0!	#DIV/0!	#DIV/0!	#DIV/0!	#DIV/0!	#DIV/0!	#DIV/0!	#DIV/0!	#DIV/0!	#DIV/0!	#DIV/0!	#DIV/0!
B	AC004263.1	0	0	0	0	0	0	#DIV/0!	#DIV/0!	#DIV/0!	#DIV/0!	#DIV/0!	#DIV/0!	#DIV/0!	#DIV/0!	#DIV/0!	#DIV/0!	#DIV/0!	#DIV/0!	#DIV/0!	#DIV/0!	#DIV/0!
A	AC004263.2	0.244034	0.0955131	0	0.0919286	0	0	1	0.391393	0	0.376704	0	0	0	-1.35331	#NUM!	-1.4085	#NUM!	#NUM!	-1.4085	#NUM!	#NUM!
B	AC004263.2	0	0	0	0.0882654	0	0	#DIV/0!	#DIV/0!	#DIV/0!	#DIV/0!	#DIV/0!	#DIV/0!	#DIV/0!	#DIV/0!	#DIV/0!	#DIV/0!	#DIV/0!	#DIV/0!	#DIV/0!	#DIV/0!	#DIV/0!
A	AC004264.1	0	0.164352	0.314773	0.374579	0.168031	0.0909436	#DIV/0!	#DIV/0!	#DIV/0!	#DIV/0!	#DIV/0!	#DIV/0!	#DIV/0!	#DIV/0!	#DIV/0!	#DIV/0!	#DIV/0!	#DIV/0!	#DIV/0!	#DIV/0!	#DIV/0!
B	AC004264.1	0.50992	0.217387	0.504183	0.321843	0.218821	0.464059	1	0.426316	0.988749	0.631164	0.429128	0.910062	0	-1.23001	-0.0163234	-0.663914	-1.22052	-0.135963	-0.663914	0.00948553	-0.119639
A	AC004264.2	0.535368	0.721443	0.50696	1.99945	2.59421	1.30407	1	1.34756	0.946937	3.73472	4.84566	2.43584	0	0.430355	-0.078659	1.901	2.27669	1.28442	1.901	1.84634	1.36308
B	AC004264.2	0.640682	0.325767	0.380797	1.21389	1.61054	0.567517	1	0.508469	0.594362	1.89468	2.51379	0.885801	0	-0.975768	-0.750586	0.921957	1.32986	-0.174945	0.921957	2.30563	0.575641
A	AC004264.3	0.0733508	0.0242639	0.0900659	0.0985395	0.139259	0	1	0.330793	1.22788	1.3434	1.89853	0	0	-1.596	0.296168	0.425889	0.924886	#NUM!	0.425889	2.52089	#NUM!
B	AC004264.3	0.0456838	0.025958	0	0.047411	0.068623	0.081628	1	0.56821	0	1.03781	1.50213	1.7868	0	-0.815503	#NUM!	0.0535392	0.58701	0.837381	0.0535392	1.40251	#NUM!
A	AC004381.1	0	0	0	0	0	0	#DIV/0!	#DIV/0!	#DIV/0!	#DIV/0!	#DIV/0!	#DIV/0!	#DIV/0!	#DIV/0!	#DIV/0!	#DIV/0!	#DIV/0!	#DIV/0!	#DIV/0!	#DIV/0!	#DIV/0!
B	AC004381.1	0	0	0	0	0	0	#DIV/0!	#DIV/0!	#DIV/0!	#DIV/0!	#DIV/0!	#DIV/0!	#DIV/0!	#DIV/0!	#DIV/0!	#DIV/0!	#DIV/0!	#DIV/0!	#DIV/0!	#DIV/0!	#DIV/0!
A	AC004381.2	NA	NA	NA	NA	NA	NA	#VALUE!	#VALUE!	#VALUE!	#VALUE!	#VALUE!	#VALUE!	#VALUE!	#VALUE!	#VALUE!	#VALUE!	#VALUE!	#VALUE!	#VALUE!	#VALUE!	#VALUE!
B	AC004381.2	NA	NA	NA	NA	NA	NA	#VALUE!	#VALUE!	#VALUE!	#VALUE!	#VALUE!	#VALUE!	#VALUE!	#VALUE!	#VALUE!	#VALUE!	#VALUE!	#VALUE!	#VALUE!	#VALUE!	#VALUE!
A	AC004383.1	2.40359	1.91141	0.566613	2.74069	1.49104	3.09879	1	0.795231	0.235736	1.14025	0.620339	1.28923	0	-0.330554	-2.08476	0.189348	-0.688872	0.366514	0.189348	-0.358318	2.45127
B	AC004383.1	1.66624	1.31315	2.67573	2.19498	2.29347	1.21936	1	0.788092	1.60585	1.31733	1.37643	0.731803	0	-0.343564	0.683336	0.397612	0.460936	-0.450472	0.397612	0.8045	-1.13381
A	AC004386.1	0.228543	0	0.105568	0.229113	0.0561356	0.11867	1	0	0.461917	1.00249	0.245624	0.519246	0	#NUM!	-1.11429	0.00359369	-2.02548	-0.94551	0.00359369	#NUM!	0.168783
B	AC004386.1	0.363876	0.444721	0.123875	0.131812	0.224424	0.180679	1	1.22218	0.340432	0.362244	0.61676	0.49654	0	0.289454	-1.55456	-1.46497	-0.69722	-1.01002	-1.46497	-0.986674	0.544544
A	AC004386.2	0	0	0	0	0	0	#DIV/0!	#DIV/0!	#DIV/0!	#DIV/0!	#DIV/0!	#DIV/0!	#DIV/0!	#DIV/0!	#DIV/0!	#DIV/0!	#DIV/0!	#DIV/0!	#DIV/0!	#DIV/0!	#DIV/0!
B	AC004386.2	0	0	0	0	0	0	#DIV/0!	#DIV/0!	#DIV/0!	#DIV/0!	#DIV/0!	#DIV/0!	#DIV/0!	#DIV/0!	#DIV/0!	#DIV/0!	#DIV/0!	#DIV/0!	#DIV/0!	#DIV/0!	#DIV/0!
A	AC004408.1	0	0	0	0	0	0.130951	#DIV/0!	#DIV/0!	#DIV/0!	#DIV/0!	#DIV/0!	#DIV/0!	#DIV/0!	#DIV/0!	#DIV/0!	#DIV/0!	#DIV/0!	#DIV/0!	#DIV/0!	#DIV/0!	#DIV/0!
B	AC004408.1	0	0	0	0	0	0	#DIV/0!	#DIV/0!	#DIV/0!	#DIV/0!	#DIV/0!	#DIV/0!	#DIV/0!	#DIV/0!	#DIV/0!	#DIV/0!	#DIV/0!	#DIV/0!	#DIV/0!	#DIV/0!	#DIV/0!
A	AC004408.2	0	0.0162606	0	0.0157453	0	0	#DIV/0!	#DIV/0!	#DIV/0!	#DIV/0!	#DIV/0!	#DIV/0!	#DIV/0!	#DIV/0!	#DIV/0!	#DIV/0!	#DIV/0!	#DIV/0!	#DIV/0!	#DIV/0!	#DIV/0!
B	AC004408.2	0	0	0	0.0154877	0	0	#DIV/0!	#DIV/0!	#DIV/0!	#DIV/0!	#DIV/0!	#DIV/0!	#DIV/0!	#DIV/0!	#DIV/0!	#DIV/0!	#DIV/0!	#DIV/0!	#DIV/0!	#DIV/0!	#DIV/0!
A	AC004415.1	0	0	0	0	0	0	#DIV/0!	#DIV/0!	#DIV/0!	#DIV/0!	#DIV/0!	#DIV/0!	#DIV/0!	#DIV/0!	#DIV/0!	#DIV/0!	#DIV/0!	#DIV/0!	#DIV/0!	#DIV/0!	#DIV/0!
B	AC004415.1	0	0	0	0	0	0	#DIV/0!	#DIV/0!	#DIV/0!	#DIV/0!	#DIV/0!	#DIV/0!	#DIV/0!	#DIV/0!	#DIV/0!	#DIV/0!	#DIV/0!	#DIV/0!	#DIV/0!	#DIV/0!	#DIV/0!
A	AC004448.1	16.7538	18.2443	15.7921	13.8863	16.1514	13.6396	1	1.08896	0.942598	0.828845	0.964044	0.81412	0	0.122957	-0.0852853	-0.270826	-0.0528291	-0.296687	-0.270826	-0.175787	-0.211402
B	AC004448.1	13.3993	10.6011	14.6699	8.7405	12.2386	14.255	1	0.791168	1.09483	0.65231	0.913376	1.06386	0	-0.337944	0.130701	-0.61637	-0.130719	0.0893104	-0.61637	0.207225	-0.041391
A	AC004448.2	0	0.0920894	0	0	0	0	#DIV/0!	#DIV/0!	#DIV/0!	#DIV/0!	#DIV/0!	#DIV/0!	#DIV/0!	#DIV/0!	#DIV/0!	#DIV/0!	#DIV/0!	#DIV/0!	#DIV/0!	#DIV/0!	#DIV/0!
B	AC004448.2	0.104478	0	0.0955959	0.140904	0	0.0916641	1	0	0.914986	1.34865	0	0.877353	0	#NUM!	-0.128179	0.431513	#NUM!	-0.18877	0.431513	#NUM!	-0.0605919
A	AC004448.3	0	0	0	0	0	0	#DIV/0!	#DIV/0!	#DIV/0!	#DIV/0!	#DIV/0!	#DIV/0!	#DIV/0!	#DIV/0!	#DIV/0!	#DIV/0!	#DIV/0!	#DIV/0!	#DIV/0!	#DIV/0!	#DIV/0!
B	AC004448.3	0	0	0	0	0	0	#DIV/0!	#DIV/0!	#DIV/0!	#DIV/0!	#DIV/0!	#DIV/0!	#DIV/0!	#DIV/0!	#DIV/0!	#DIV/0!	#DIV/0!	#DIV/0!	#DIV/0!	#DIV/0!	#DIV/0!
A	AC004448.4	1.06827	0.413357	0.228501	0.479221	0.225379	0.119511	1	0.38694	0.213898	0.448595	0.210975	0.111873	0	-1.36982	-2.22501	-1.15652	-2.24485	-3.16006	-1.15652	-0.875035	-0.935056
B	AC004448.4	0.218789	0	0.0780647	0.303213	0.466679	0.182811	1	0	0.356804	1.38587	2.13301	0.835559	0	#NUM!	-1.4868	0.470795	1.09289	-0.259187	0.470795	#NUM!	1.22761
A	AC004448.5	0	0	0	0	0	0	#DIV/0!	#DIV/0!	#DIV/0!	#DIV/0!	#DIV/0!	#DIV/0!	#DIV/0!	#DIV/0!	#DIV/0!	#DIV/0!	#DIV/0!	#DIV/0!	#DIV/0!	#DIV/0!	#DIV/0!
B	AC004448.5	0	0	0	0	0	0	#DIV/0!	#DIV/0!	#DIV/0!	#DIV/0!	#DIV/0!	#DIV/0!	#DIV/0!	#DIV/0!	#DIV/0!	#DIV/0!	#DIV/0!	#DIV/0!	#DIV/0!	#DIV/0!	#DIV/0!
A	AC004449.1	3.0225	1.64398	2.49401	5.19487	4.14575	4.64002	1	0.543914	0.825148	1.71873	1.37163	1.53516	0	-0.87855	-0.277275	0.781345	0.455891	0.618389	0.781345	1.33444	0.895664
B	AC004449.1	2.28809	1.34886	1.03201	4.45582	4.13125	4.51088	1	0.589514	0.451036	1.9474	1.80555	1.97146	0	-0.762403	-1.14869	0.961547	0.852435	0.979265	0.961547	1.61484	2.12795
A	AC004453.1	1.36305	1.52661	0.655759	0.796079	1.35989	1.07569	1	1.12	0.481097	0.584042	0.997682	0.789179	0	0.163493	-1.0556	-0.775855	-0.00334853	-0.341576	-0.775855	-0.166842	0.714025
B	AC004453.1	1.61309	0.959698	0.936342	0.713987	2.1063	1.75023	1	0.594944	0.580465	0.442621	1.30575	1.08502	0	-0.749175	-0.784719	-1.17586	0.384884	0.117718	-1.17586	1.13406	0.902437
A	AC004453.2	0	0	0	0.0214661	0.0846365	0	#DIV/0!	#DIV/0!	#DIV/0!	#DIV/0!	#DIV/0!	#DIV/0!	#DIV/0!	#DIV/0!	#DIV/0!	#DIV/0!	#DIV/0!	#DIV/0!	#DIV/0!	#DIV/0!	#DIV/0!
B	AC004453.2	0	0	0	0.0213616	0.0202691	0	#DIV/0!	#DIV/0!	#DIV/0!	#DIV/0!	#DIV/0!	#DIV/0!	#DIV/0!	#DIV/0!	#DIV/0!	#DIV/0!	#DIV/0!	#DIV/0!	#DIV/0!	#DIV/0!	#DIV/0!
A	AC004461.1	0	0	0	0	0	0	#DIV/0!	#DIV/0!	#DIV/0!	#DIV/0!	#DIV/0!	#DIV/0!	#DIV/0!	#DIV/0!	#DIV/0!	#DIV/0!	#DIV/0!	#DIV/0!	#DIV/0!	#DIV/0!	#DIV/0!
B	AC004461.1	0.143694	0	0	0	0	0	1	0	0	0	0	0	0	#NUM!	#NUM!	#NUM!	#NUM!	#NUM!	#NUM!	#NUM!	#NUM!
A	AC004461.2	0	0.132155	0.119133	0.255661	0	0.0657332	#DIV/0!	#DIV/0!	#DIV/0!	#DIV/0!	#DIV/0!	#DIV/0!	#DIV/0!	#DIV/0!	#DIV/0!	#DIV/0!	#DIV/0!	#DIV/0!	#DIV/0!	#DIV/0!	#DIV/0!
B	AC004461.2	0.239793	0.140566	0	0.0650854	0.182813	0	1	0.586197	0	0.271423	0.762378	0	0	-0.770542	#NUM!	-1.88138	-0.391421	#NUM!	-1.88138	0.379121	#NUM!
A	AC004466.1	0.681455	0.306978	0.818575	0.36544	0.818697	0.43476	1	0.450474	1.20122	0.536264	1.2014	0.637988	0	-1.15048	0.264496	-0.898984	0.264711	-0.648399	-0.898984	1.41519	-0.912895
B	AC004466.1	0.376981	0.520425	0.611902	0.779143	0.831607	0.490907	1	1.38051	1.62316	2.0668	2.20597	1.30221	0	0.465198	0.698809	1.0474	1.14141	0.380958	1.0474	0.676212	-0.317851
A	AC004466.2	0.856972	0.262635	0.236953	0.12614	0.369369	0.643124	1	0.306469	0.2765	0.147193	0.431016	0.750461	0	-1.70619	-1.85465	-2.76422	-1.21419	-0.414151	-2.76422	0.492004	1.4405
B	AC004466.2	0.466391	0.271811	0.137434	0.370624	0.234028	0.373364	1	0.582796	0.294675	0.794664	0.501785	0.800539	0	-0.778936	-1.7628	-0.331584	-0.994859	-0.320957	-0.331584	-0.215923	1.44184
A	AC004466.3	0.14115	0	0	0	0.109262	0	1	0	0	0	0.774084	0	0	#NUM!	#NUM!	#NUM!	-0.369437	#NUM!	#NUM!	#NUM!	#NUM!
B	AC004466.3	0	0.25234	0.122111	0.114209	0.106601	0	#DIV/0!	#DIV/0!	#DIV/0!	#DIV/0!	#DIV/0!	#DIV/0!	#DIV/0!	#DIV/0!	#DIV/0!	#DIV/0!	#DIV/0!	#DIV/0!	#DIV/0!	#DIV/0!	#DIV/0!
A	AC004467.1	0	0	0	0	0	0	#DIV/0!	#DIV/0!	#DIV/0!	#DIV/0!	#DIV/0!	#DIV/0!	#DIV/0!	#DIV/0!	#DIV/0!	#DIV/0!	#DIV/0!	#DIV/0!	#DIV/0!	#DIV/0!	#DIV/0!
B	AC004467.1	0	0	0	0	0	0	#DIV/0!	#DIV/0!	#DIV/0!	#DIV/0!	#DIV/0!	#DIV/0!	#DIV/0!	#DIV/0!	#DIV/0!	#DIV/0!	#DIV/0!	#DIV/0!	#DIV/0!	#DIV/0!	#DIV/0!
A	AC004470.1	0	0	0	0	0	0	#DIV/0!	#DIV/0!	#DIV/0!	#DIV/0!	#DIV/0!	#DIV/0!	#DIV/0!	#DIV/0!	#DIV/0!	#DIV/0!	#DIV/0!	#DIV/0!	#DIV/0!	#DIV/0!	#DIV/0!
B	AC004470.1	0	0	0	0	0	0	#DIV/0!	#DIV/0!	#DIV/0!	#DIV/0!	#DIV/0!	#DIV/0!	#DIV/0!	#DIV/0!	#DIV/0!	#DIV/0!	#DIV/0!	#DIV/0!	#DIV/0!	#DIV/0!	#DIV/0!
A	AC004471.1	0	0.671929	0.208398	0.329803	0.859321	0.668499	#DIV/0!	#DIV/0!	#DIV/0!	#DIV/0!	#DIV/0!	#DIV/0!	#DIV/0!	#DIV/0!	#DIV/0!	#DIV/0!	#DIV/0!	#DIV/0!	#DIV/0!	#DIV/0!	#DIV/0!
B	AC004471.1	0.491049	0.443801	0.118728	0.925055	0.495798	0.311666	1	0.903781	0.241784	1.88383	1.00967	0.634694	0	-0.145954	-2.04821	0.913672	0.0138855	-0.655866	0.913672	0.15984	1.39234
A	AC004471.2	0.144432	0.19063	0.0958186	0.203542	0.233597	0.19391	1	1.31986	0.663417	1.40926	1.61735	1.34257	0	0.400385	-0.592013	0.494936	0.693631	0.424997	0.494936	0.293247	1.01701
B	AC004471.2	0.226293	0.115919	0.118975	0.048013	0.0441978	0.0640393	1	0.512252	0.525756	0.212172	0.195312	0.282993	0	-0.965075	-0.927534	-2.23669	-2.35615	-1.82116	-2.23669	-1.39107	-0.893629
A	AC004477.1	3.25547	1.59109	1.44709	0.957056	1.21015	1.30105	1	0.488744	0.444509	0.293984	0.371728	0.39965	0	-1.03285	-1.16971	-1.76619	-1.42768	-1.32319	-1.76619	-0.39483	-0.153476
B	AC004477.1	1.2545	2.35215	1.65266	2.11221	2.06154	1.05289	1	1.87497	1.31738	1.68371	1.64332	0.839286	0	0.906866	0.397676	0.751643	0.71661	-0.252766	0.751643	-0.190256	-0.650442
A	AC004477.2	0	0	0	0	0	0	#DIV/0!	#DIV/0!	#DIV/0!	#DIV/0!	#DIV/0!	#DIV/0!	#DIV/0!	#DIV/0!	#DIV/0!	#DIV/0!	#DIV/0!	#DIV/0!	#DIV/0!	#DIV/0!	#DIV/0!
B	AC004477.2	0	0	0	0	0	0	#DIV/0!	#DIV/0!	#DIV/0!	#DIV/0!	#DIV/0!	#DIV/0!	#DIV/0!	#DIV/0!	#DIV/0!	#DIV/0!	#DIV/0!	#DIV/0!	#DIV/0!	#DIV/0!	#DIV/0!
A	AC004477.3	2.0532	1.40638	1.01005	0.76539	0.922687	1.14033	1	0.68497	0.491939	0.372779	0.44939	0.555392	0	-0.545888	-1.02345	-1.42361	-1.15396	-0.848423	-1.42361	-0.608073	0.175025
B	AC004477.3	0.558793	1.13792	0.920882	0.728902	1.65322	0.730497	1	2.03639	1.64798	1.30442	2.95856	1.30728	0	1.02601	0.720702	0.383411	1.56489	0.386564	0.383411	0.53888	-0.334138
A	AC004485.1	0	0	0	0	0	0	#DIV/0!	#DIV/0!	#DIV/0!	#DIV/0!	#DIV/0!	#DIV/0!	#DIV/0!	#DIV/0!	#DIV/0!	#DIV/0!	#DIV/0!	#DIV/0!	#DIV/0!	#DIV/0!	#DIV/0!
B	AC004485.1	0	0	0	0	0	0	#DIV/0!	#DIV/0!	#DIV/0!	#DIV/0!	#DIV/0!	#DIV/0!	#DIV/0!	#DIV/0!	#DIV/0!	#DIV/0!	#DIV/0!	#DIV/0!	#DIV/0!	#DIV/0!	#DIV/0!
A	AC004486.1	0.633342	0.510582	0.455588	0	0	0	1	0.806171	0.71934	0	0	0	0	-0.310842	-0.475255	#NUM!	#NUM!	#NUM!	#NUM!	#NUM!	#NUM!
B	AC004486.1	0	0	0	0	0	0	#DIV/0!	#DIV/0!	#DIV/0!	#DIV/0!	#DIV/0!	#DIV/0!	#DIV/0!	#DIV/0!	#DIV/0!	#DIV/0!	#DIV/0!	#DIV/0!	#DIV/0!	#DIV/0!	#DIV/0!
A	AC004490.1	0.456569	0.0386274	0.0178222	0.0924506	0.0734427	0.0168607	1	0.0846036	0.0390351	0.20249	0.160858	0.0369291	0	-3.56314	-4.67909	-2.30408	-2.63614	-4.7591	-2.30408	0.926995	-0.080011
B	AC004490.1	0	0.0188571	0.0753235	0.0176381	0.369471	0.0165842	#DIV/0!	#DIV/0!	#DIV/0!	#DIV/0!	#DIV/0!	#DIV/0!	#DIV/0!	#DIV/0!	#DIV/0!	#DIV/0!	#DIV/0!	#DIV/0!	#DIV/0!	#DIV/0!	#DIV/0!
A	AC004491.1	0.0708547	0.0929326	0.0282565	0.0252108	0.123319	0.123563	1	1.31159	0.398795	0.35581	1.74045	1.74389	0	0.391321	-1.32628	-1.49082	0.79946	0.802311	-1.49082	0.408138	2.12859
B	AC004491.1	0.0277864	0.0823028	0.0891469	0.173567	0.0856355	0.025568	1	2.96198	3.20829	6.24647	3.08192	0.920162	0	1.56656	1.68181	2.64304	1.62383	-0.12004	2.64304	0.0572675	-1.80185
A	AC004492.1	0.965115	1.56346	0.634915	0.413109	0.406776	0.708392	1	1.61997	0.657865	0.428041	0.421479	0.733998	0	0.69597	-0.604137	-1.22418	-1.24647	-0.446153	-1.22418	-1.94244	0.157984
B	AC004492.1	0.909024	1.00586	0.74782	0.662508	0.871465	0.367723	1	1.10653	0.822663	0.728812	0.958682	0.404525	0	0.146039	-0.281627	-0.456381	-0.0608757	-1.3057	-0.456381	-0.206915	-1.02407
A	AC004492.2	NA	NA	NA	NA	NA	NA	#VALUE!	#VALUE!	#VALUE!	#VALUE!	#VALUE!	#VALUE!	#VALUE!	#VALUE!	#VALUE!	#VALUE!	#VALUE!	#VALUE!	#VALUE!	#VALUE!	#VALUE!
B	AC004492.2	NA	NA	NA	NA	NA	NA	#VALUE!	#VALUE!	#VALUE!	#VALUE!	#VALUE!	#VALUE!	#VALUE!	#VALUE!	#VALUE!	#VALUE!	#VALUE!	#VALUE!	#VALUE!	#VALUE!	#VALUE!
A	AC004494.1	0.0562709	0.0352993	0.119625	0.198321	0.168232	0.130634	1	0.62731	2.12588	3.5244	2.98968	2.32151	0	-0.672749	1.08806	1.81738	1.57999	1.21507	1.81738	2.25274	0.127009
B	AC004494.1	0.0463942	0.273918	0.0513975	0.0850016	0.0687215	0.0877905	1	5.90415	1.10784	1.83216	1.48125	1.89227	0	2.56173	0.147754	0.873546	0.566817	0.92012	0.873546	-1.99491	0.772367
A	AC004494.2	0	0	0	0	0	0	#DIV/0!	#DIV/0!	#DIV/0!	#DIV/0!	#DIV/0!	#DIV/0!	#DIV/0!	#DIV/0!	#DIV/0!	#DIV/0!	#DIV/0!	#DIV/0!	#DIV/0!	#DIV/0!	#DIV/0!
B	AC004494.2	0	0	0	0	0	0	#DIV/0!	#DIV/0!	#DIV/0!	#DIV/0!	#DIV/0!	#DIV/0!	#DIV/0!	#DIV/0!	#DIV/0!	#DIV/0!	#DIV/0!	#DIV/0!	#DIV/0!	#DIV/0!	#DIV/0!
A	AC004520.1	0.806157	0.978897	0.955467	1.06224	0.873795	0.680459	1	1.21428	1.18521	1.31766	1.0839	0.844078	0	0.280096	0.245145	0.397977	0.116234	-0.244553	0.397977	-0.163862	-0.489698
B	AC004520.1	0.952885	0.834408	0.402164	0.820748	0.894873	0.852949	1	0.875665	0.422049	0.86133	0.93912	0.895123	0	-0.191549	-1.24452	-0.215363	-0.0906192	-0.159843	-0.215363	0.10093	1.08468
A	AC004522.1	0	0	0	0	0	0	#DIV/0!	#DIV/0!	#DIV/0!	#DIV/0!	#DIV/0!	#DIV/0!	#DIV/0!	#DIV/0!	#DIV/0!	#DIV/0!	#DIV/0!	#DIV/0!	#DIV/0!	#DIV/0!	#DIV/0!
B	AC004522.1	0	0	0	0	0	0	#DIV/0!	#DIV/0!	#DIV/0!	#DIV/0!	#DIV/0!	#DIV/0!	#DIV/0!	#DIV/0!	#DIV/0!	#DIV/0!	#DIV/0!	#DIV/0!	#DIV/0!	#DIV/0!	#DIV/0!
A	AC004522.2	0	0	0	0	0	0	#DIV/0!	#DIV/0!	#DIV/0!	#DIV/0!	#DIV/0!	#DIV/0!	#DIV/0!	#DIV/0!	#DIV/0!	#DIV/0!	#DIV/0!	#DIV/0!	#DIV/0!	#DIV/0!	#DIV/0!
B	AC004522.2	0	0	0	0	0	0	#DIV/0!	#DIV/0!	#DIV/0!	#DIV/0!	#DIV/0!	#DIV/0!	#DIV/0!	#DIV/0!	#DIV/0!	#DIV/0!	#DIV/0!	#DIV/0!	#DIV/0!	#DIV/0!	#DIV/0!
A	AC004528.1	0	0.43316	0	0.563158	0.193163	0.331326	#DIV/0!	#DIV/0!	#DIV/0!	#DIV/0!	#DIV/0!	#DIV/0!	#DIV/0!	#DIV/0!	#DIV/0!	#DIV/0!	#DIV/0!	#DIV/0!	#DIV/0!	#DIV/0!	#DIV/0!
B	AC004528.1	0.370032	0.487411	0.343224	0.965606	0.367712	0.391666	1	1.31721	0.927552	2.60952	0.99373	1.05847	0	0.397489	-0.1085	1.38378	-0.00907378	0.0819739	1.38378	-0.406563	0.190473
A	AC004528.2	0	0	0	0	0	0	#DIV/0!	#DIV/0!	#DIV/0!	#DIV/0!	#DIV/0!	#DIV/0!	#DIV/0!	#DIV/0!	#DIV/0!	#DIV/0!	#DIV/0!	#DIV/0!	#DIV/0!	#DIV/0!	#DIV/0!
B	AC004528.2	0	0	0	0	0	0	#DIV/0!	#DIV/0!	#DIV/0!	#DIV/0!	#DIV/0!	#DIV/0!	#DIV/0!	#DIV/0!	#DIV/0!	#DIV/0!	#DIV/0!	#DIV/0!	#DIV/0!	#DIV/0!	#DIV/0!
A	AC004534.1	0.166077	0	0	0	0	0.129489	1	0	0	0	0	0.779693	0	#NUM!	#NUM!	#NUM!	#NUM!	-0.359023	#NUM!	#NUM!	#NUM!
B	AC004534.1	0.117115	0	0	0	0	0	1	0	0	0	0	0	0	#NUM!	#NUM!	#NUM!	#NUM!	#NUM!	#NUM!	#NUM!	#NUM!
A	AC004540.1	4.36519	4.15199	5.11946	3.39806	3.69896	3.74814	1	0.951159	1.17279	0.778445	0.847376	0.858644	0	-0.0722422	0.229947	-0.361333	-0.238925	-0.219868	-0.361333	-0.166683	-0.449816
B	AC004540.1	3.88721	4.66832	5.01927	4.08405	5.62445	4.33841	1	1.20094	1.29122	1.05064	1.44691	1.11607	0	0.264167	0.36874	0.0712654	0.532975	0.158431	0.0712654	0.268808	-0.210309
A	AC004540.2	0.834656	1.16417	1.20567	1.0677	0.806873	0.500487	1	1.39479	1.44451	1.27921	0.966713	0.599633	0	0.480051	0.530581	0.355253	-0.0488401	-0.737849	0.355253	-0.528891	-1.26843
B	AC004540.2	1.15019	0.972866	1.12636	0.455184	0.837525	0.693375	1	0.845831	0.979282	0.395747	0.728162	0.602835	0	-0.241559	-0.0302042	-1.33735	-0.457668	-0.730164	-1.33735	-0.216109	-0.69996
A	AC004542.1	0	0	0	0	0	0	#DIV/0!	#DIV/0!	#DIV/0!	#DIV/0!	#DIV/0!	#DIV/0!	#DIV/0!	#DIV/0!	#DIV/0!	#DIV/0!	#DIV/0!	#DIV/0!	#DIV/0!	#DIV/0!	#DIV/0!
B	AC004542.1	0	0	0	0	0	0	#DIV/0!	#DIV/0!	#DIV/0!	#DIV/0!	#DIV/0!	#DIV/0!	#DIV/0!	#DIV/0!	#DIV/0!	#DIV/0!	#DIV/0!	#DIV/0!	#DIV/0!	#DIV/0!	#DIV/0!
A	AC004542.2	0	0.11215	0	0	0	0	#DIV/0!	#DIV/0!	#DIV/0!	#DIV/0!	#DIV/0!	#DIV/0!	#DIV/0!	#DIV/0!	#DIV/0!	#DIV/0!	#DIV/0!	#DIV/0!	#DIV/0!	#DIV/0!	#DIV/0!
B	AC004542.2	0	0	0	0	0	0	#DIV/0!	#DIV/0!	#DIV/0!	#DIV/0!	#DIV/0!	#DIV/0!	#DIV/0!	#DIV/0!	#DIV/0!	#DIV/0!	#DIV/0!	#DIV/0!	#DIV/0!	#DIV/0!	#DIV/0!
A	AC004543.1	0	0	0	0	0	0	#DIV/0!	#DIV/0!	#DIV/0!	#DIV/0!	#DIV/0!	#DIV/0!	#DIV/0!	#DIV/0!	#DIV/0!	#DIV/0!	#DIV/0!	#DIV/0!	#DIV/0!	#DIV/0!	#DIV/0!
B	AC004543.1	0	0	0	0	0	0	#DIV/0!	#DIV/0!	#DIV/0!	#DIV/0!	#DIV/0!	#DIV/0!	#DIV/0!	#DIV/0!	#DIV/0!	#DIV/0!	#DIV/0!	#DIV/0!	#DIV/0!	#DIV/0!	#DIV/0!
A	AC004551.1	0.539081	0.2164	0.48933	0.887092	0.516609	0.60013	1	0.401424	0.907711	1.64556	0.958314	1.11325	0	-1.3168	-0.139694	0.718582	-0.0614293	0.154773	0.718582	1.25537	0.294467
B	AC004551.1	0.891197	0.574586	0.447693	0.985596	0.188616	0.114609	1	0.644735	0.50235	1.10592	0.211643	0.128601	0	-0.633222	-0.993235	0.145252	-2.24029	-2.95902	0.145252	-1.60707	-1.96579
A	AC004552.1	0.575407	0.417847	0.366988	0.66451	1.83825	1.32996	1	0.726176	0.637789	1.15485	3.1947	2.31134	0	-0.461608	-0.64885	0.207708	1.67568	1.20873	0.207708	2.13729	1.85758
B	AC004552.1	1.39375	0.885155	1.30089	0.793138	0.736612	0	1	0.635089	0.933374	0.569068	0.528511	0	0	-0.65497	-0.0994728	-0.813328	-0.919995	#NUM!	-0.813328	-0.265025	#NUM!
A	AC004554.1	0	0	0	0	0	0	#DIV/0!	#DIV/0!	#DIV/0!	#DIV/0!	#DIV/0!	#DIV/0!	#DIV/0!	#DIV/0!	#DIV/0!	#DIV/0!	#DIV/0!	#DIV/0!	#DIV/0!	#DIV/0!	#DIV/0!
B	AC004554.1	0	0	0	0	0	0	#DIV/0!	#DIV/0!	#DIV/0!	#DIV/0!	#DIV/0!	#DIV/0!	#DIV/0!	#DIV/0!	#DIV/0!	#DIV/0!	#DIV/0!	#DIV/0!	#DIV/0!	#DIV/0!	#DIV/0!
A	AC004554.2	0	0	0	0	0	0	#DIV/0!	#DIV/0!	#DIV/0!	#DIV/0!	#DIV/0!	#DIV/0!	#DIV/0!	#DIV/0!	#DIV/0!	#DIV/0!	#DIV/0!	#DIV/0!	#DIV/0!	#DIV/0!	#DIV/0!
B	AC004554.2	0.0212515	0	0.0479509	0	0	0	1	0	2.25635	0	0	0	0	#NUM!	1.17399	#NUM!	#NUM!	#NUM!	#NUM!	#NUM!	#NUM!
A	AC004556.1	NA	NA	NA	NA	NA	NA	#VALUE!	#VALUE!	#VALUE!	#VALUE!	#VALUE!	#VALUE!	#VALUE!	#VALUE!	#VALUE!	#VALUE!	#VALUE!	#VALUE!	#VALUE!	#VALUE!	#VALUE!
B	AC004556.1	NA	NA	NA	NA	NA	NA	#VALUE!	#VALUE!	#VALUE!	#VALUE!	#VALUE!	#VALUE!	#VALUE!	#VALUE!	#VALUE!	#VALUE!	#VALUE!	#VALUE!	#VALUE!	#VALUE!	#VALUE!
A	AC004584.1	0.454727	0.110745	0.217179	0.659983	0	0.108127	1	0.243542	0.477603	1.45138	0	0.237784	0	-2.03776	-1.06612	0.537428	#NUM!	-2.07227	0.537428	#NUM!	-1.00616
B	AC004584.1	0.181791	0.166869	0	0.226426	0.14235	0.10861	1	0.917917	0	1.24553	0.783042	0.597444	0	-0.123565	#NUM!	0.316759	-0.352838	-0.743124	0.316759	-0.229273	#NUM!
A	AC004584.2	0	0	0	0	0	0	#DIV/0!	#DIV/0!	#DIV/0!	#DIV/0!	#DIV/0!	#DIV/0!	#DIV/0!	#DIV/0!	#DIV/0!	#DIV/0!	#DIV/0!	#DIV/0!	#DIV/0!	#DIV/0!	#DIV/0!
B	AC004584.2	0	0	0	0.307783	0.140535	0.150699	#DIV/0!	#DIV/0!	#DIV/0!	#DIV/0!	#DIV/0!	#DIV/0!	#DIV/0!	#DIV/0!	#DIV/0!	#DIV/0!	#DIV/0!	#DIV/0!	#DIV/0!	#DIV/0!	#DIV/0!
A	AC004584.3	0.148263	0.17201	0.064034	0.156593	0.0554776	0.0596202	1	1.16017	0.431895	1.05618	0.374184	0.402125	0	0.214334	-1.21125	0.0788611	-1.41818	-1.31429	0.0788611	-1.63252	-0.103037
B	AC004584.3	0.0419449	0.059737	0	0.117644	0.0376321	0.0309848	1	1.42418	0	2.80473	0.897179	0.738702	0	0.510129	#NUM!	1.48786	-0.156532	-0.436935	1.48786	-0.666661	#NUM!
A	AC004585.1	1.48384	0.653708	1.13217	0.903805	1.40778	1.50857	1	0.440553	0.763006	0.609101	0.948744	1.01667	0	-1.18261	-0.390234	-0.715247	-0.0759088	0.0238557	-0.715247	1.1067	0.414089
B	AC004585.1	1.23039	1.29602	0.89372	1.06083	0.891115	1.58104	1	1.05334	0.726371	0.86219	0.724254	1.28499	0	0.0749701	-0.461221	-0.213922	-0.465432	0.36176	-0.213922	-0.540402	0.822981
A	AC004585.2	0	0	0	0	0	0	#DIV/0!	#DIV/0!	#DIV/0!	#DIV/0!	#DIV/0!	#DIV/0!	#DIV/0!	#DIV/0!	#DIV/0!	#DIV/0!	#DIV/0!	#DIV/0!	#DIV/0!	#DIV/0!	#DIV/0!
B	AC004585.2	0	0	0	0	0	0	#DIV/0!	#DIV/0!	#DIV/0!	#DIV/0!	#DIV/0!	#DIV/0!	#DIV/0!	#DIV/0!	#DIV/0!	#DIV/0!	#DIV/0!	#DIV/0!	#DIV/0!	#DIV/0!	#DIV/0!
A	AC004590.1	1.04403	0.48002	0.297597	0.619358	1.12547	1.10375	1	0.459776	0.285046	0.593238	1.07801	1.0572	0	-1.121	-1.81073	-0.753318	0.108364	0.0802503	-0.753318	1.22936	1.89098
B	AC004590.1	0.544879	0.436273	0.848555	0.461234	0.494187	1.52046	1	0.800679	1.55733	0.846489	0.906967	2.79045	0	-0.320705	0.639072	-0.240437	-0.140879	1.4805	-0.240437	0.179826	0.841428
A	AC004593.1	0	0	0	0	0	0	#DIV/0!	#DIV/0!	#DIV/0!	#DIV/0!	#DIV/0!	#DIV/0!	#DIV/0!	#DIV/0!	#DIV/0!	#DIV/0!	#DIV/0!	#DIV/0!	#DIV/0!	#DIV/0!	#DIV/0!
B	AC004593.1	0	0	0	0	0	0	#DIV/0!	#DIV/0!	#DIV/0!	#DIV/0!	#DIV/0!	#DIV/0!	#DIV/0!	#DIV/0!	#DIV/0!	#DIV/0!	#DIV/0!	#DIV/0!	#DIV/0!	#DIV/0!	#DIV/0!
A	AC004594.1	0.265447	0	0	0	0	0	1	0	0	0	0	0	0	#NUM!	#NUM!	#NUM!	#NUM!	#NUM!	#NUM!	#NUM!	#NUM!
B	AC004594.1	0	0	0	0	0.0711934	0	#DIV/0!	#DIV/0!	#DIV/0!	#DIV/0!	#DIV/0!	#DIV/0!	#DIV/0!	#DIV/0!	#DIV/0!	#DIV/0!	#DIV/0!	#DIV/0!	#DIV/0!	#DIV/0!	#DIV/0!
A	AC004596.1	0.143551	0	0	0	0.102491	0	1	0	0	0	0.713969	0	0	#NUM!	#NUM!	#NUM!	-0.486066	#NUM!	#NUM!	#NUM!	#NUM!
B	AC004596.1	0.0999644	0	0	0	0	0.10599	1	0	0	0	0	1.06028	0	#NUM!	#NUM!	#NUM!	#NUM!	0.0844418	#NUM!	#NUM!	#NUM!
A	AC004597.1	0	0	0	0	0	0	#DIV/0!	#DIV/0!	#DIV/0!	#DIV/0!	#DIV/0!	#DIV/0!	#DIV/0!	#DIV/0!	#DIV/0!	#DIV/0!	#DIV/0!	#DIV/0!	#DIV/0!	#DIV/0!	#DIV/0!
B	AC004597.1	0	0	0	0	0	0	#DIV/0!	#DIV/0!	#DIV/0!	#DIV/0!	#DIV/0!	#DIV/0!	#DIV/0!	#DIV/0!	#DIV/0!	#DIV/0!	#DIV/0!	#DIV/0!	#DIV/0!	#DIV/0!	#DIV/0!
A	AC004623.1	0.291181	0.0630438	0.1109	0.247993	0.0271695	0.253255	1	0.216511	0.380863	0.85168	0.0933079	0.869751	0	-2.20749	-1.39266	-0.231617	-3.42186	-0.201325	-0.231617	-1.21437	1.19133
B	AC004623.1	0.30152	0.0786086	0.0342919	0.116042	0.0493408	0.1524	1	0.260708	0.11373	0.384857	0.16364	0.505439	0	-1.93949	-3.13631	-1.37761	-2.6114	-0.984391	-1.37761	-0.671906	2.15192
A	AC004637.1	0	0	0.125976	0.2683	0.522048	0.270402	#DIV/0!	#DIV/0!	#DIV/0!	#DIV/0!	#DIV/0!	#DIV/0!	#DIV/0!	#DIV/0!	#DIV/0!	#DIV/0!	#DIV/0!	#DIV/0!	#DIV/0!	#DIV/0!	#DIV/0!
B	AC004637.1	0	0.140219	0	0.254143	0.122359	0	#DIV/0!	#DIV/0!	#DIV/0!	#DIV/0!	#DIV/0!	#DIV/0!	#DIV/0!	#DIV/0!	#DIV/0!	#DIV/0!	#DIV/0!	#DIV/0!	#DIV/0!	#DIV/0!	#DIV/0!
A	AC004656.1	6.24085	5.80272	4.47032	4.84165	5.74791	4.87728	1	0.929796	0.7163	0.7758	0.921014	0.781509	0	-0.105013	-0.481364	-0.366244	-0.118705	-0.355666	-0.366244	-0.0136918	0.125699
B	AC004656.1	5.15586	5.79643	5.70186	4.8184	5.92039	5.41951	1	1.12424	1.1059	0.934548	1.14828	1.05114	0	0.168952	0.14522	-0.0976589	0.199479	0.0719493	-0.0976589	0.0305276	-0.0732702
A	AC004672.1	0	0	0.0184333	0	0	0	#DIV/0!	#DIV/0!	#DIV/0!	#DIV/0!	#DIV/0!	#DIV/0!	#DIV/0!	#DIV/0!	#DIV/0!	#DIV/0!	#DIV/0!	#DIV/0!	#DIV/0!	#DIV/0!	#DIV/0!
B	AC004672.1	0	0	0	0	0	0	#DIV/0!	#DIV/0!	#DIV/0!	#DIV/0!	#DIV/0!	#DIV/0!	#DIV/0!	#DIV/0!	#DIV/0!	#DIV/0!	#DIV/0!	#DIV/0!	#DIV/0!	#DIV/0!	#DIV/0!
A	AC004672.2	0.118304	0.112747	0	0	0	0	1	0.953028	0	0	0	0	0	-0.0694098	#NUM!	#NUM!	#NUM!	#NUM!	#NUM!	#NUM!	#NUM!
B	AC004672.2	0.0868456	0.10184	0	0.198031	0.088747	0.192059	1	1.17266	0	2.28027	1.02189	2.2115	0	0.22978	#NUM!	1.1892	0.0312456	1.14502	1.1892	-0.198534	#NUM!
A	AC004674.1	0	0	0	0	0	0	#DIV/0!	#DIV/0!	#DIV/0!	#DIV/0!	#DIV/0!	#DIV/0!	#DIV/0!	#DIV/0!	#DIV/0!	#DIV/0!	#DIV/0!	#DIV/0!	#DIV/0!	#DIV/0!	#DIV/0!
B	AC004674.1	0	0	0	0	0	0	#DIV/0!	#DIV/0!	#DIV/0!	#DIV/0!	#DIV/0!	#DIV/0!	#DIV/0!	#DIV/0!	#DIV/0!	#DIV/0!	#DIV/0!	#DIV/0!	#DIV/0!	#DIV/0!	#DIV/0!
A	AC004675.1	NA	NA	NA	NA	NA	NA	#VALUE!	#VALUE!	#VALUE!	#VALUE!	#VALUE!	#VALUE!	#VALUE!	#VALUE!	#VALUE!	#VALUE!	#VALUE!	#VALUE!	#VALUE!	#VALUE!	#VALUE!
B	AC004675.1	NA	NA	NA	NA	NA	NA	#VALUE!	#VALUE!	#VALUE!	#VALUE!	#VALUE!	#VALUE!	#VALUE!	#VALUE!	#VALUE!	#VALUE!	#VALUE!	#VALUE!	#VALUE!	#VALUE!	#VALUE!
A	AC004675.2	NA	NA	NA	NA	NA	NA	#VALUE!	#VALUE!	#VALUE!	#VALUE!	#VALUE!	#VALUE!	#VALUE!	#VALUE!	#VALUE!	#VALUE!	#VALUE!	#VALUE!	#VALUE!	#VALUE!	#VALUE!
B	AC004675.2	NA	NA	NA	NA	NA	NA	#VALUE!	#VALUE!	#VALUE!	#VALUE!	#VALUE!	#VALUE!	#VALUE!	#VALUE!	#VALUE!	#VALUE!	#VALUE!	#VALUE!	#VALUE!	#VALUE!	#VALUE!
A	AC004678.1	0.106775	0.250334	0.154222	0.255104	0.173567	0.326262	1	2.3445	1.44436	2.38917	1.62554	3.0556	0	1.22928	0.530435	1.25651	0.700919	1.61146	1.25651	-0.528362	1.08102
B	AC004678.1	0.177432	0.258043	0.089219	0.37208	0.0729229	0.38813	1	1.45432	0.502835	2.09703	0.410991	2.18749	0	0.540345	-0.991843	1.06835	-1.28282	1.12927	1.06835	-1.82317	2.12112
A	AC004678.2	0.170483	0.162855	0.181293	0.476099	0.416113	0.3505	1	0.955257	1.06341	2.79265	2.44079	2.05592	0	-0.0660399	0.0886953	1.48163	1.28735	1.03979	1.48163	1.35339	0.951091
B	AC004678.2	0.375157	0.163094	0	0.893576	0.226078	0.253331	1	0.434735	0	2.38187	0.602622	0.675267	0	-1.20179	#NUM!	1.2521	-0.730674	-0.566471	1.2521	0.471117	#NUM!
A	AC004686.1	0.31975	0.246507	0	0.12012	0	0	1	0.770937	0	0.375668	0	0	0	-0.375316	#NUM!	-1.41247	#NUM!	#NUM!	-1.41247	#NUM!	#NUM!
B	AC004686.1	0.114157	0	0	0.243334	0.114017	0.121307	1	0	0	2.13157	0.998774	1.06263	0	#NUM!	#NUM!	1.09192	-0.00177038	0.0876435	1.09192	#NUM!	#NUM!
A	AC004687.1	0	0	0	0	0.102347	0	#DIV/0!	#DIV/0!	#DIV/0!	#DIV/0!	#DIV/0!	#DIV/0!	#DIV/0!	#DIV/0!	#DIV/0!	#DIV/0!	#DIV/0!	#DIV/0!	#DIV/0!	#DIV/0!	#DIV/0!
B	AC004687.1	0	0	0	0.0335819	0.0320246	0	#DIV/0!	#DIV/0!	#DIV/0!	#DIV/0!	#DIV/0!	#DIV/0!	#DIV/0!	#DIV/0!	#DIV/0!	#DIV/0!	#DIV/0!	#DIV/0!	#DIV/0!	#DIV/0!	#DIV/0!
A	AC004690.1	0	0	0	0	0	0	#DIV/0!	#DIV/0!	#DIV/0!	#DIV/0!	#DIV/0!	#DIV/0!	#DIV/0!	#DIV/0!	#DIV/0!	#DIV/0!	#DIV/0!	#DIV/0!	#DIV/0!	#DIV/0!	#DIV/0!
B	AC004690.1	0	0	0	0	0	0	#DIV/0!	#DIV/0!	#DIV/0!	#DIV/0!	#DIV/0!	#DIV/0!	#DIV/0!	#DIV/0!	#DIV/0!	#DIV/0!	#DIV/0!	#DIV/0!	#DIV/0!	#DIV/0!	#DIV/0!
A	AC004690.2	0	0	0	0	0	0	#DIV/0!	#DIV/0!	#DIV/0!	#DIV/0!	#DIV/0!	#DIV/0!	#DIV/0!	#DIV/0!	#DIV/0!	#DIV/0!	#DIV/0!	#DIV/0!	#DIV/0!	#DIV/0!	#DIV/0!
B	AC004690.2	0	0	0	0	0	0	#DIV/0!	#DIV/0!	#DIV/0!	#DIV/0!	#DIV/0!	#DIV/0!	#DIV/0!	#DIV/0!	#DIV/0!	#DIV/0!	#DIV/0!	#DIV/0!	#DIV/0!	#DIV/0!	#DIV/0!
A	AC004691.1	0	0.110208	0	0	0	0	#DIV/0!	#DIV/0!	#DIV/0!	#DIV/0!	#DIV/0!	#DIV/0!	#DIV/0!	#DIV/0!	#DIV/0!	#DIV/0!	#DIV/0!	#DIV/0!	#DIV/0!	#DIV/0!	#DIV/0!
B	AC004691.1	0.0991607	0	0.116793	0	0	0	1	0	1.17782	0	0	0	0	#NUM!	0.236113	#NUM!	#NUM!	#NUM!	#NUM!	#NUM!	#NUM!
A	AC004691.2	0	0	0	0	0	0	#DIV/0!	#DIV/0!	#DIV/0!	#DIV/0!	#DIV/0!	#DIV/0!	#DIV/0!	#DIV/0!	#DIV/0!	#DIV/0!	#DIV/0!	#DIV/0!	#DIV/0!	#DIV/0!	#DIV/0!
B	AC004691.2	0	0	0	0	0	0	#DIV/0!	#DIV/0!	#DIV/0!	#DIV/0!	#DIV/0!	#DIV/0!	#DIV/0!	#DIV/0!	#DIV/0!	#DIV/0!	#DIV/0!	#DIV/0!	#DIV/0!	#DIV/0!	#DIV/0!
A	AC004692.1	0.213603	0.169092	0	0.323392	0.156186	0	1	0.791618	0	1.51399	0.731198	0	0	-0.337124	#NUM!	0.598352	-0.451667	#NUM!	0.598352	-0.114543	#NUM!
B	AC004692.1	0	0.170562	0	0.155971	0.2965	0.156096	#DIV/0!	#DIV/0!	#DIV/0!	#DIV/0!	#DIV/0!	#DIV/0!	#DIV/0!	#DIV/0!	#DIV/0!	#DIV/0!	#DIV/0!	#DIV/0!	#DIV/0!	#DIV/0!	#DIV/0!
A	AC004692.2	0.395624	0	0.20851	0.117942	0	0	1	0	0.527041	0.298116	0	0	0	#NUM!	-0.924013	-1.74605	#NUM!	#NUM!	-1.74605	#NUM!	#NUM!
B	AC004692.2	0.103534	0	0	0	0.213598	0	1	0	0	0	2.06307	0	0	#NUM!	#NUM!	#NUM!	1.04479	#NUM!	#NUM!	#NUM!	#NUM!
A	AC004696.1	0	0	0	0	0	0	#DIV/0!	#DIV/0!	#DIV/0!	#DIV/0!	#DIV/0!	#DIV/0!	#DIV/0!	#DIV/0!	#DIV/0!	#DIV/0!	#DIV/0!	#DIV/0!	#DIV/0!	#DIV/0!	#DIV/0!
B	AC004696.1	0	0	0	0	0	0	#DIV/0!	#DIV/0!	#DIV/0!	#DIV/0!	#DIV/0!	#DIV/0!	#DIV/0!	#DIV/0!	#DIV/0!	#DIV/0!	#DIV/0!	#DIV/0!	#DIV/0!	#DIV/0!	#DIV/0!
A	AC004696.2	0	0	0	0	0	0	#DIV/0!	#DIV/0!	#DIV/0!	#DIV/0!	#DIV/0!	#DIV/0!	#DIV/0!	#DIV/0!	#DIV/0!	#DIV/0!	#DIV/0!	#DIV/0!	#DIV/0!	#DIV/0!	#DIV/0!
B	AC004696.2	0	0	0	0	0	0	#DIV/0!	#DIV/0!	#DIV/0!	#DIV/0!	#DIV/0!	#DIV/0!	#DIV/0!	#DIV/0!	#DIV/0!	#DIV/0!	#DIV/0!	#DIV/0!	#DIV/0!	#DIV/0!	#DIV/0!
A	AC004702.1	0	0	0	0	1.93217	0	#DIV/0!	#DIV/0!	#DIV/0!	#DIV/0!	#DIV/0!	#DIV/0!	#DIV/0!	#DIV/0!	#DIV/0!	#DIV/0!	#DIV/0!	#DIV/0!	#DIV/0!	#DIV/0!	#DIV/0!
B	AC004702.1	0	0	0	0	0	0	#DIV/0!	#DIV/0!	#DIV/0!	#DIV/0!	#DIV/0!	#DIV/0!	#DIV/0!	#DIV/0!	#DIV/0!	#DIV/0!	#DIV/0!	#DIV/0!	#DIV/0!	#DIV/0!	#DIV/0!
A	AC004704.1	0	0.112189	0.072134	0.156543	0	0.0808493	#DIV/0!	#DIV/0!	#DIV/0!	#DIV/0!	#DIV/0!	#DIV/0!	#DIV/0!	#DIV/0!	#DIV/0!	#DIV/0!	#DIV/0!	#DIV/0!	#DIV/0!	#DIV/0!	#DIV/0!
B	AC004704.1	0	0.0859683	0	0.0838663	0.0760035	0	#DIV/0!	#DIV/0!	#DIV/0!	#DIV/0!	#DIV/0!	#DIV/0!	#DIV/0!	#DIV/0!	#DIV/0!	#DIV/0!	#DIV/0!	#DIV/0!	#DIV/0!	#DIV/0!	#DIV/0!
A	AC004706.1	0.817233	0.36058	0.419628	0.649797	0.488305	0.257088	1	0.441221	0.513474	0.795118	0.59751	0.314583	0	-1.18043	-0.961637	-0.330758	-0.742965	-1.66849	-0.330758	0.437463	-0.706849
B	AC004706.1	0.56904	0.442237	0.270682	0.918565	0.570846	1.07789	1	0.777163	0.475682	1.61424	1.00317	1.89423	0	-0.36371	-1.07193	0.690852	0.00457153	0.921608	0.690852	0.368282	1.99354
A	AC004706.2	0	0	0	0	0	0	#DIV/0!	#DIV/0!	#DIV/0!	#DIV/0!	#DIV/0!	#DIV/0!	#DIV/0!	#DIV/0!	#DIV/0!	#DIV/0!	#DIV/0!	#DIV/0!	#DIV/0!	#DIV/0!	#DIV/0!
B	AC004706.2	0	0	0.0592234	0	0.243803	0	#DIV/0!	#DIV/0!	#DIV/0!	#DIV/0!	#DIV/0!	#DIV/0!	#DIV/0!	#DIV/0!	#DIV/0!	#DIV/0!	#DIV/0!	#DIV/0!	#DIV/0!	#DIV/0!	#DIV/0!
A	AC004706.3	1.56297	0.785476	0.380994	0.733087	0.917159	0.582188	1	0.502554	0.243763	0.469035	0.586806	0.372489	0	-0.992649	-2.03645	-1.09223	-0.769044	-1.42473	-1.09223	0.223605	0.611716
B	AC004706.3	0.999117	0.644414	0.585621	0.842886	0.80987	0.530418	1	0.644984	0.586139	0.843631	0.810585	0.530886	0	-0.632665	-0.770686	-0.245317	-0.302964	-0.913525	-0.245317	0.329702	-0.142839
A	AC004706.4	0.0853667	0.171688	0.157662	0.24129	0.326476	0.17055	1	2.01118	1.84688	2.82651	3.8244	1.99785	0	1.00804	0.88509	1.49902	1.93523	0.998449	1.49902	0.927188	0.11336
B	AC004706.4	0.141945	0.174506	0.0644308	0.230652	0.167061	0.132371	1	1.22939	0.453914	1.62494	1.17694	0.932551	0	0.297945	-1.13951	0.700386	0.235043	-0.100745	0.700386	-0.0629017	1.03876
A	AC004707.1	0.240286	0.168618	0.152023	0.319095	0	0.0797776	1	0.701739	0.632675	1.32798	0	0.332011	0	-0.510994	-0.660463	0.409233	#NUM!	-1.5907	0.409233	#NUM!	-0.930234
B	AC004707.1	0	0	0.256194	0.0748543	0.216711	0	#DIV/0!	#DIV/0!	#DIV/0!	#DIV/0!	#DIV/0!	#DIV/0!	#DIV/0!	#DIV/0!	#DIV/0!	#DIV/0!	#DIV/0!	#DIV/0!	#DIV/0!	#DIV/0!	#DIV/0!
A	AC004754.1	0	0	0	0	0	0.0604781	#DIV/0!	#DIV/0!	#DIV/0!	#DIV/0!	#DIV/0!	#DIV/0!	#DIV/0!	#DIV/0!	#DIV/0!	#DIV/0!	#DIV/0!	#DIV/0!	#DIV/0!	#DIV/0!	#DIV/0!
B	AC004754.1	0	0	0	0.0600593	0.0575926	0	#DIV/0!	#DIV/0!	#DIV/0!	#DIV/0!	#DIV/0!	#DIV/0!	#DIV/0!	#DIV/0!	#DIV/0!	#DIV/0!	#DIV/0!	#DIV/0!	#DIV/0!	#DIV/0!	#DIV/0!
A	AC004771.1	0.128793	0	0.181963	0.0969968	0	0	1	0	1.41283	0.753122	0	0	0	#NUM!	0.498591	-0.409045	#NUM!	#NUM!	-0.409045	#NUM!	#NUM!
B	AC004771.1	0.266122	0.104193	0.105952	0.095027	0.0902506	0.286437	1	0.391523	0.398133	0.357081	0.339132	1.07634	0	-1.35283	-1.32868	-1.48568	-1.56008	0.10613	-1.48568	-0.20725	1.43481
A	AC004771.2	0.986882	0.32826	0.144828	0.143689	0.425826	0.600378	1	0.332623	0.146753	0.145599	0.431486	0.608358	0	-1.58804	-2.76854	-2.77993	-1.21261	-0.717006	-2.77993	0.375425	2.05153
B	AC004771.2	0.270889	0.483288	0	0.458705	0.13648	0.580481	1	1.78408	0	1.69333	0.503823	2.14287	0	0.835181	#NUM!	0.759865	-0.989012	1.09955	0.759865	-1.82419	#NUM!
A	AC004771.3	0.751059	0.666078	0.704712	0.533092	0.520091	0.652526	1	0.886852	0.938291	0.709787	0.692477	0.868808	0	-0.173235	-0.0918925	-0.494542	-0.530162	-0.202891	-0.494542	-0.356927	-0.110998
B	AC004771.3	0.586243	0.559871	1.04083	1.10094	1.27286	0.413368	1	0.955015	1.77542	1.87796	2.17122	0.705114	0	-0.0664043	0.828164	0.909165	1.1185	-0.504072	0.909165	1.18491	-1.33224
A	AC004771.4	0	0	0	0	0	0	#DIV/0!	#DIV/0!	#DIV/0!	#DIV/0!	#DIV/0!	#DIV/0!	#DIV/0!	#DIV/0!	#DIV/0!	#DIV/0!	#DIV/0!	#DIV/0!	#DIV/0!	#DIV/0!	#DIV/0!
B	AC004771.4	0	0	0.538834	0	0	0	#DIV/0!	#DIV/0!	#DIV/0!	#DIV/0!	#DIV/0!	#DIV/0!	#DIV/0!	#DIV/0!	#DIV/0!	#DIV/0!	#DIV/0!	#DIV/0!	#DIV/0!	#DIV/0!	#DIV/0!
A	AC004771.5	0	0	0.319813	0.20871	0	0.210858	#DIV/0!	#DIV/0!	#DIV/0!	#DIV/0!	#DIV/0!	#DIV/0!	#DIV/0!	#DIV/0!	#DIV/0!	#DIV/0!	#DIV/0!	#DIV/0!	#DIV/0!	#DIV/0!	#DIV/0!
B	AC004771.5	0.151428	0.208938	0	1.03897	0	0.157774	1	1.37978	0	6.86115	0	1.04191	0	0.464443	#NUM!	2.77845	#NUM!	0.0592275	2.77845	#NUM!	#NUM!
A	AC004775.1	0	0.131712	0	0	0	0.0659176	#DIV/0!	#DIV/0!	#DIV/0!	#DIV/0!	#DIV/0!	#DIV/0!	#DIV/0!	#DIV/0!	#DIV/0!	#DIV/0!	#DIV/0!	#DIV/0!	#DIV/0!	#DIV/0!	#DIV/0!
B	AC004775.1	0	0	0	0	0	0	#DIV/0!	#DIV/0!	#DIV/0!	#DIV/0!	#DIV/0!	#DIV/0!	#DIV/0!	#DIV/0!	#DIV/0!	#DIV/0!	#DIV/0!	#DIV/0!	#DIV/0!	#DIV/0!	#DIV/0!
A	AC004777.1	0.815691	0.972326	0	0	0.303306	0.315131	1	1.19203	0	0	0.371839	0.386336	0	0.253417	#NUM!	#NUM!	-1.42725	-1.37207	#NUM!	-1.68067	#NUM!
B	AC004777.1	0.559964	0	0	0	0.289073	0	1	0	0	0	0.516235	0	0	#NUM!	#NUM!	#NUM!	-0.9539	#NUM!	#NUM!	#NUM!	#NUM!
A	AC004784.1	0	0.141884	0	0	0.0446452	0.116937	#DIV/0!	#DIV/0!	#DIV/0!	#DIV/0!	#DIV/0!	#DIV/0!	#DIV/0!	#DIV/0!	#DIV/0!	#DIV/0!	#DIV/0!	#DIV/0!	#DIV/0!	#DIV/0!	#DIV/0!
B	AC004784.1	0.105617	0	0	0	0	0	1	0	0	0	0	0	0	#NUM!	#NUM!	#NUM!	#NUM!	#NUM!	#NUM!	#NUM!	#NUM!
A	AC004789.1	NA	NA	NA	NA	NA	NA	#VALUE!	#VALUE!	#VALUE!	#VALUE!	#VALUE!	#VALUE!	#VALUE!	#VALUE!	#VALUE!	#VALUE!	#VALUE!	#VALUE!	#VALUE!	#VALUE!	#VALUE!
B	AC004789.1	NA	NA	NA	NA	NA	NA	#VALUE!	#VALUE!	#VALUE!	#VALUE!	#VALUE!	#VALUE!	#VALUE!	#VALUE!	#VALUE!	#VALUE!	#VALUE!	#VALUE!	#VALUE!	#VALUE!	#VALUE!
A	AC004790.1	0	0	0	0	0	0	#DIV/0!	#DIV/0!	#DIV/0!	#DIV/0!	#DIV/0!	#DIV/0!	#DIV/0!	#DIV/0!	#DIV/0!	#DIV/0!	#DIV/0!	#DIV/0!	#DIV/0!	#DIV/0!	#DIV/0!
B	AC004790.1	0	0	0	0	0	0	#DIV/0!	#DIV/0!	#DIV/0!	#DIV/0!	#DIV/0!	#DIV/0!	#DIV/0!	#DIV/0!	#DIV/0!	#DIV/0!	#DIV/0!	#DIV/0!	#DIV/0!	#DIV/0!	#DIV/0!
A	AC004790.2	0	0	0	0	0	0	#DIV/0!	#DIV/0!	#DIV/0!	#DIV/0!	#DIV/0!	#DIV/0!	#DIV/0!	#DIV/0!	#DIV/0!	#DIV/0!	#DIV/0!	#DIV/0!	#DIV/0!	#DIV/0!	#DIV/0!
B	AC004790.2	0	0	0	0	0	0	#DIV/0!	#DIV/0!	#DIV/0!	#DIV/0!	#DIV/0!	#DIV/0!	#DIV/0!	#DIV/0!	#DIV/0!	#DIV/0!	#DIV/0!	#DIV/0!	#DIV/0!	#DIV/0!	#DIV/0!
A	AC004792.1	0	0	0	0	0	0	#DIV/0!	#DIV/0!	#DIV/0!	#DIV/0!	#DIV/0!	#DIV/0!	#DIV/0!	#DIV/0!	#DIV/0!	#DIV/0!	#DIV/0!	#DIV/0!	#DIV/0!	#DIV/0!	#DIV/0!
B	AC004792.1	0	0	0	0	0	0	#DIV/0!	#DIV/0!	#DIV/0!	#DIV/0!	#DIV/0!	#DIV/0!	#DIV/0!	#DIV/0!	#DIV/0!	#DIV/0!	#DIV/0!	#DIV/0!	#DIV/0!	#DIV/0!	#DIV/0!
A	AC004801.1	0	0	0	0	0	0	#DIV/0!	#DIV/0!	#DIV/0!	#DIV/0!	#DIV/0!	#DIV/0!	#DIV/0!	#DIV/0!	#DIV/0!	#DIV/0!	#DIV/0!	#DIV/0!	#DIV/0!	#DIV/0!	#DIV/0!
B	AC004801.1	0.192794	0	0	0	0.192733	0	1	0	0	0	0.999684	0	0	#NUM!	#NUM!	#NUM!	-0.000456541	#NUM!	#NUM!	#NUM!	#NUM!
A	AC004801.2	5.9115	4.08535	2.14542	5.55726	3.85313	2.38586	1	0.691085	0.362924	0.940076	0.651802	0.403597	0	-0.533065	-1.46226	-0.0891505	-0.617493	-1.30901	-0.0891505	-0.0844288	0.153249
B	AC004801.2	3.56576	4.53755	3.89973	6.00875	2.19845	0.99298	1	1.27253	1.09366	1.68512	0.616545	0.278476	0	0.347704	0.129165	0.752855	-0.697723	-1.84437	0.752855	-1.04543	-1.97354
A	AC004801.3	0	0	0	0	0	0	#DIV/0!	#DIV/0!	#DIV/0!	#DIV/0!	#DIV/0!	#DIV/0!	#DIV/0!	#DIV/0!	#DIV/0!	#DIV/0!	#DIV/0!	#DIV/0!	#DIV/0!	#DIV/0!	#DIV/0!
B	AC004801.3	0	0	0	0	0.0449193	0.0968518	#DIV/0!	#DIV/0!	#DIV/0!	#DIV/0!	#DIV/0!	#DIV/0!	#DIV/0!	#DIV/0!	#DIV/0!	#DIV/0!	#DIV/0!	#DIV/0!	#DIV/0!	#DIV/0!	#DIV/0!
A	AC004801.4	0.074121	0.0568302	0.0384601	0.0308355	0.0526414	0.0261516	1	0.766722	0.518883	0.416016	0.710209	0.352823	0	-0.383225	-0.94652	-1.26529	-0.493684	-1.50298	-1.26529	-0.11046	-0.556463
B	AC004801.4	0.0127187	0.0708824	0	0.0598066	0.0491298	0.0290711	1	5.57309	0	4.70226	3.8628	2.2857	0	2.47848	#NUM!	2.23335	1.94965	1.19263	2.23335	-0.528829	#NUM!
A	AC004801.5	0	0	0	0	0	0	#DIV/0!	#DIV/0!	#DIV/0!	#DIV/0!	#DIV/0!	#DIV/0!	#DIV/0!	#DIV/0!	#DIV/0!	#DIV/0!	#DIV/0!	#DIV/0!	#DIV/0!	#DIV/0!	#DIV/0!
B	AC004801.5	0	0	0.105714	0	0.102971	0	#DIV/0!	#DIV/0!	#DIV/0!	#DIV/0!	#DIV/0!	#DIV/0!	#DIV/0!	#DIV/0!	#DIV/0!	#DIV/0!	#DIV/0!	#DIV/0!	#DIV/0!	#DIV/0!	#DIV/0!
A	AC004801.6	0.667722	0.852748	0.724599	0.966927	1.03968	0.617662	1	1.2771	1.08518	1.4481	1.55706	0.925029	0	0.352872	0.117935	0.534159	0.63882	-0.11243	0.534159	0.285948	-0.230365
B	AC004801.6	0.785704	1.02388	0.796252	0.86777	0.846405	1.21022	1	1.30314	1.01342	1.10445	1.07726	1.5403	0	0.381989	0.0192392	0.143327	0.107362	0.623212	0.143327	-0.274627	0.603972
A	AC004801.7	0.17932	0.123155	0.0523248	0.173347	0.118874	0.0826423	1	0.686789	0.291796	0.966691	0.662915	0.460865	0	-0.542061	-1.77697	-0.0488735	-0.593103	-1.11758	-0.0488735	-0.051042	0.659386
B	AC004801.7	0.115165	0.118925	0.113399	0.0992164	0.052007	0.121194	1	1.03265	0.984665	0.861515	0.451587	1.05235	0	0.0463497	-0.0222944	-0.215052	-1.14692	0.0736159	-0.215052	-1.19327	0.0959104
A	AC004803.1	3.52127	4.41031	2.80078	3.38857	2.60827	3.42647	1	1.25248	0.79539	0.962316	0.740718	0.97308	0	0.324785	-0.330266	-0.0554181	-0.433003	-0.0393691	-0.0554181	-0.757788	0.290897
B	AC004803.1	2.84628	3.51832	3.8221	3.80443	3.96786	4.43742	1	1.23611	1.34284	1.33663	1.39405	1.55902	0	0.305808	0.425285	0.4186	0.479281	0.640641	0.4186	0.173472	0.215356
A	AC004805.1	0	0	0	0	0	0	#DIV/0!	#DIV/0!	#DIV/0!	#DIV/0!	#DIV/0!	#DIV/0!	#DIV/0!	#DIV/0!	#DIV/0!	#DIV/0!	#DIV/0!	#DIV/0!	#DIV/0!	#DIV/0!	#DIV/0!
B	AC004805.1	0	0	0	0	0	0	#DIV/0!	#DIV/0!	#DIV/0!	#DIV/0!	#DIV/0!	#DIV/0!	#DIV/0!	#DIV/0!	#DIV/0!	#DIV/0!	#DIV/0!	#DIV/0!	#DIV/0!	#DIV/0!	#DIV/0!
A	AC004805.2	0	0	0	0	0	0	#DIV/0!	#DIV/0!	#DIV/0!	#DIV/0!	#DIV/0!	#DIV/0!	#DIV/0!	#DIV/0!	#DIV/0!	#DIV/0!	#DIV/0!	#DIV/0!	#DIV/0!	#DIV/0!	#DIV/0!
B	AC004805.2	0	0	0	0	0	0	#DIV/0!	#DIV/0!	#DIV/0!	#DIV/0!	#DIV/0!	#DIV/0!	#DIV/0!	#DIV/0!	#DIV/0!	#DIV/0!	#DIV/0!	#DIV/0!	#DIV/0!	#DIV/0!	#DIV/0!
A	AC004805.3	0	0	0	0	0	0	#DIV/0!	#DIV/0!	#DIV/0!	#DIV/0!	#DIV/0!	#DIV/0!	#DIV/0!	#DIV/0!	#DIV/0!	#DIV/0!	#DIV/0!	#DIV/0!	#DIV/0!	#DIV/0!	#DIV/0!
B	AC004805.3	0	0.253231	0	0	0	0	#DIV/0!	#DIV/0!	#DIV/0!	#DIV/0!	#DIV/0!	#DIV/0!	#DIV/0!	#DIV/0!	#DIV/0!	#DIV/0!	#DIV/0!	#DIV/0!	#DIV/0!	#DIV/0!	#DIV/0!
A	AC004808.1	0	0	0	0	0	0	#DIV/0!	#DIV/0!	#DIV/0!	#DIV/0!	#DIV/0!	#DIV/0!	#DIV/0!	#DIV/0!	#DIV/0!	#DIV/0!	#DIV/0!	#DIV/0!	#DIV/0!	#DIV/0!	#DIV/0!
B	AC004808.1	0	0	0	0	0	0	#DIV/0!	#DIV/0!	#DIV/0!	#DIV/0!	#DIV/0!	#DIV/0!	#DIV/0!	#DIV/0!	#DIV/0!	#DIV/0!	#DIV/0!	#DIV/0!	#DIV/0!	#DIV/0!	#DIV/0!
A	AC004808.2	0	0	0	0	0	0	#DIV/0!	#DIV/0!	#DIV/0!	#DIV/0!	#DIV/0!	#DIV/0!	#DIV/0!	#DIV/0!	#DIV/0!	#DIV/0!	#DIV/0!	#DIV/0!	#DIV/0!	#DIV/0!	#DIV/0!
B	AC004808.2	0	0	0	0	0	0	#DIV/0!	#DIV/0!	#DIV/0!	#DIV/0!	#DIV/0!	#DIV/0!	#DIV/0!	#DIV/0!	#DIV/0!	#DIV/0!	#DIV/0!	#DIV/0!	#DIV/0!	#DIV/0!	#DIV/0!
A	AC004812.1	0	0	0	0	0	0	#DIV/0!	#DIV/0!	#DIV/0!	#DIV/0!	#DIV/0!	#DIV/0!	#DIV/0!	#DIV/0!	#DIV/0!	#DIV/0!	#DIV/0!	#DIV/0!	#DIV/0!	#DIV/0!	#DIV/0!
B	AC004812.1	0	0	0	0	0	0	#DIV/0!	#DIV/0!	#DIV/0!	#DIV/0!	#DIV/0!	#DIV/0!	#DIV/0!	#DIV/0!	#DIV/0!	#DIV/0!	#DIV/0!	#DIV/0!	#DIV/0!	#DIV/0!	#DIV/0!
A	AC004812.2	2.91406	3.22143	2.96584	2.88903	3.12891	3.31419	1	1.10548	1.01777	0.991411	1.07373	1.13731	0	0.144671	0.0254102	-0.0124454	0.10263	0.185626	-0.0124454	-0.0420411	0.160216
B	AC004812.2	2.83322	3.82098	3.15609	2.93741	3.40462	2.87573	1	1.34864	1.11396	1.03677	1.20168	1.015	0	0.4315	0.155696	0.052102	0.265051	0.0214856	0.052102	-0.166449	-0.13421
A	AC004815.1	0	0	0	0	0	0	#DIV/0!	#DIV/0!	#DIV/0!	#DIV/0!	#DIV/0!	#DIV/0!	#DIV/0!	#DIV/0!	#DIV/0!	#DIV/0!	#DIV/0!	#DIV/0!	#DIV/0!	#DIV/0!	#DIV/0!
B	AC004815.1	0	0	0	0	0	0	#DIV/0!	#DIV/0!	#DIV/0!	#DIV/0!	#DIV/0!	#DIV/0!	#DIV/0!	#DIV/0!	#DIV/0!	#DIV/0!	#DIV/0!	#DIV/0!	#DIV/0!	#DIV/0!	#DIV/0!
A	AC004816.1	6.72766	4.33859	5.38456	5.78485	6.84717	4.21153	1	0.644888	0.800361	0.859861	1.01776	0.626002	0	-0.632879	-0.321276	-0.217825	0.025403	-0.67576	-0.217825	0.658282	-0.354484
B	AC004816.1	4.10944	7.60425	4.95912	3.57575	5.25094	5.00291	1	1.85043	1.20676	0.870131	1.27778	1.21742	0	0.887864	0.271142	-0.200696	0.353634	0.283826	-0.200696	-0.53423	0.0126834
A	AC004816.2	1.65704	0	1.10341	2.07872	0.574448	0.588123	1	0	0.665892	1.25448	0.346671	0.354924	0	#NUM!	-0.586639	0.327087	-1.52836	-1.49442	0.327087	#NUM!	-0.907779
B	AC004816.2	0.261089	1.49539	0	1.11946	1.07288	0.560225	1	5.72751	0	4.28766	4.10925	2.14572	0	2.51791	#NUM!	2.10019	2.03888	1.10146	2.10019	-0.479033	#NUM!
A	AC004817.1	0	0.100274	0	0.0611725	0	0	#DIV/0!	#DIV/0!	#DIV/0!	#DIV/0!	#DIV/0!	#DIV/0!	#DIV/0!	#DIV/0!	#DIV/0!	#DIV/0!	#DIV/0!	#DIV/0!	#DIV/0!	#DIV/0!	#DIV/0!
B	AC004817.1	0	0.0691952	0	0	0	0	#DIV/0!	#DIV/0!	#DIV/0!	#DIV/0!	#DIV/0!	#DIV/0!	#DIV/0!	#DIV/0!	#DIV/0!	#DIV/0!	#DIV/0!	#DIV/0!	#DIV/0!	#DIV/0!	#DIV/0!
A	AC004817.2	0	0	0	0	0	0	#DIV/0!	#DIV/0!	#DIV/0!	#DIV/0!	#DIV/0!	#DIV/0!	#DIV/0!	#DIV/0!	#DIV/0!	#DIV/0!	#DIV/0!	#DIV/0!	#DIV/0!	#DIV/0!	#DIV/0!
B	AC004817.2	0	0	0	0	0	0	#DIV/0!	#DIV/0!	#DIV/0!	#DIV/0!	#DIV/0!	#DIV/0!	#DIV/0!	#DIV/0!	#DIV/0!	#DIV/0!	#DIV/0!	#DIV/0!	#DIV/0!	#DIV/0!	#DIV/0!
A	AC004817.3	0.534451	0.328744	0.16125	0.406991	0.295716	0.242963	1	0.615106	0.301711	0.761512	0.553308	0.454603	0	-0.701093	-1.72876	-0.393061	-0.853845	-1.13732	-0.393061	-0.152752	0.591437
B	AC004817.3	0.301841	0.317549	0.307538	0.251908	0.389096	0.308693	1	1.05204	1.01887	0.834572	1.28908	1.0227	0	0.0731904	0.0269759	-0.260892	0.366337	0.032384	-0.260892	0.293147	0.00540808
A	AC004817.4	0.229851	0.333439	0.132425	0.300551	0.220436	0.130151	1	1.45067	0.576134	1.30759	0.959039	0.566241	0	0.536724	-0.795523	0.386911	-0.0603391	-0.820513	0.386911	-0.597063	-0.0249891
B	AC004817.4	0.132936	0.218619	0.107285	0.155619	0.15966	0.145943	1	1.64454	0.807042	1.17063	1.20103	1.09784	0	0.717687	-0.309283	0.227286	0.264271	0.134673	0.227286	-0.453416	0.443957
A	AC004824.1	0	0	0	0	0	0	#DIV/0!	#DIV/0!	#DIV/0!	#DIV/0!	#DIV/0!	#DIV/0!	#DIV/0!	#DIV/0!	#DIV/0!	#DIV/0!	#DIV/0!	#DIV/0!	#DIV/0!	#DIV/0!	#DIV/0!
B	AC004824.1	0	0	0	0	0	0	#DIV/0!	#DIV/0!	#DIV/0!	#DIV/0!	#DIV/0!	#DIV/0!	#DIV/0!	#DIV/0!	#DIV/0!	#DIV/0!	#DIV/0!	#DIV/0!	#DIV/0!	#DIV/0!	#DIV/0!
A	AC004824.2	NA	NA	NA	NA	NA	NA	#VALUE!	#VALUE!	#VALUE!	#VALUE!	#VALUE!	#VALUE!	#VALUE!	#VALUE!	#VALUE!	#VALUE!	#VALUE!	#VALUE!	#VALUE!	#VALUE!	#VALUE!
B	AC004824.2	NA	NA	NA	NA	NA	NA	#VALUE!	#VALUE!	#VALUE!	#VALUE!	#VALUE!	#VALUE!	#VALUE!	#VALUE!	#VALUE!	#VALUE!	#VALUE!	#VALUE!	#VALUE!	#VALUE!	#VALUE!
A	AC004825.1	0	0	0	0	0	0	#DIV/0!	#DIV/0!	#DIV/0!	#DIV/0!	#DIV/0!	#DIV/0!	#DIV/0!	#DIV/0!	#DIV/0!	#DIV/0!	#DIV/0!	#DIV/0!	#DIV/0!	#DIV/0!	#DIV/0!
B	AC004825.1	0	0	0	0	0	0	#DIV/0!	#DIV/0!	#DIV/0!	#DIV/0!	#DIV/0!	#DIV/0!	#DIV/0!	#DIV/0!	#DIV/0!	#DIV/0!	#DIV/0!	#DIV/0!	#DIV/0!	#DIV/0!	#DIV/0!
A	AC004825.2	2.47145	2.68564	2.1673	1.61818	1.71802	2.31168	1	1.08667	0.876935	0.654749	0.695147	0.935354	0	0.119908	-0.189459	-0.610986	-0.524611	-0.096416	-0.610986	-0.644519	0.0930428
B	AC004825.2	1.41893	3.09962	2.99123	2.44668	3.56511	2.53122	1	2.18448	2.10809	1.72431	2.51253	1.78389	0	1.12729	1.07594	0.786022	1.32914	0.835029	0.786022	0.201855	-0.240906
A	AC004828.1	0	0	0	0	0	0	#DIV/0!	#DIV/0!	#DIV/0!	#DIV/0!	#DIV/0!	#DIV/0!	#DIV/0!	#DIV/0!	#DIV/0!	#DIV/0!	#DIV/0!	#DIV/0!	#DIV/0!	#DIV/0!	#DIV/0!
B	AC004828.1	0	0	0	0	0	0	#DIV/0!	#DIV/0!	#DIV/0!	#DIV/0!	#DIV/0!	#DIV/0!	#DIV/0!	#DIV/0!	#DIV/0!	#DIV/0!	#DIV/0!	#DIV/0!	#DIV/0!	#DIV/0!	#DIV/0!
A	AC004830.1	1.67535	0.808626	0.366138	0.979979	1.01117	0.470311	1	0.482661	0.218544	0.58494	0.603559	0.280724	0	-1.05092	-2.194	-0.77364	-0.728433	-1.83278	-0.77364	0.322485	0.361228
B	AC004830.1	0.851507	0.715033	0.565484	2.70394	1.1562	0.668023	1	0.839727	0.664098	3.17548	1.35783	0.784519	0	-0.252009	-0.590532	1.66697	0.441304	-0.350121	1.66697	0.693313	0.240412
A	AC004832.1	0	0	0	0.135899	0	0.0686163	#DIV/0!	#DIV/0!	#DIV/0!	#DIV/0!	#DIV/0!	#DIV/0!	#DIV/0!	#DIV/0!	#DIV/0!	#DIV/0!	#DIV/0!	#DIV/0!	#DIV/0!	#DIV/0!	#DIV/0!
B	AC004832.1	0.125891	0	0	0	0	0.0662155	1	0	0	0	0	0.525975	0	#NUM!	#NUM!	#NUM!	#NUM!	-0.926934	#NUM!	#NUM!	#NUM!
A	AC004832.2	0	0.133565	0.120873	0	0	0	#DIV/0!	#DIV/0!	#DIV/0!	#DIV/0!	#DIV/0!	#DIV/0!	#DIV/0!	#DIV/0!	#DIV/0!	#DIV/0!	#DIV/0!	#DIV/0!	#DIV/0!	#DIV/0!	#DIV/0!
B	AC004832.2	0	0	0	0	0	0	#DIV/0!	#DIV/0!	#DIV/0!	#DIV/0!	#DIV/0!	#DIV/0!	#DIV/0!	#DIV/0!	#DIV/0!	#DIV/0!	#DIV/0!	#DIV/0!	#DIV/0!	#DIV/0!	#DIV/0!
A	AC004832.3	0.748085	1.2304	0.449417	1.42516	0.305751	0	1	1.64473	0.600757	1.90508	0.408712	0	0	0.717853	-0.735148	0.92985	-1.29084	#NUM!	0.92985	-2.0087	#NUM!
B	AC004832.3	1.23	0.541993	1.12483	0.55771	0.330032	0	1	0.440645	0.914496	0.453423	0.268319	0	0	-1.18231	-0.128951	-1.14107	-1.89798	#NUM!	-1.14107	-0.715668	#NUM!
A	AC004832.4	0	0	0.183653	0.798302	0.199655	0.209485	#DIV/0!	#DIV/0!	#DIV/0!	#DIV/0!	#DIV/0!	#DIV/0!	#DIV/0!	#DIV/0!	#DIV/0!	#DIV/0!	#DIV/0!	#DIV/0!	#DIV/0!	#DIV/0!	#DIV/0!
B	AC004832.4	0.188842	0.230329	0	0.454036	0.593931	0.21825	1	1.21969	0	2.40432	3.14512	1.15573	0	0.286516	#NUM!	1.26563	1.65312	0.208802	1.26563	1.3666	#NUM!
A	AC004832.5	0.422508	0.80903	0.437891	0.472333	0.310513	0.164145	1	1.91483	1.03641	1.11793	0.734928	0.388502	0	0.937215	0.0515931	0.160826	-0.444325	-1.36401	0.160826	-1.38154	-1.4156
B	AC004832.5	0.297125	0.3556	0.172337	0.339325	0.306917	0.166094	1	1.1968	0.580015	1.14203	1.03296	0.559004	0	0.259185	-0.785838	0.191598	0.0467786	-0.83907	0.191598	-0.212407	-0.0532325
A	AC004832.6	0.314042	0.0790983	0.0712966	0.228902	0.0737711	0.152347	1	0.251872	0.227029	0.72889	0.234908	0.485117	0	-1.98924	-2.13905	-0.456227	-2.08983	-1.0436	-0.456227	-0.100591	1.09546
B	AC004832.6	0.140462	0.160749	0.0824879	0.0711837	0.206734	0.0742375	1	1.14443	0.587261	0.506783	1.47181	0.528524	0	0.19463	-0.767925	-0.980561	0.557596	-0.91996	-0.980561	0.362966	-0.152034
A	AC004834.1	NA	NA	NA	NA	NA	NA	#VALUE!	#VALUE!	#VALUE!	#VALUE!	#VALUE!	#VALUE!	#VALUE!	#VALUE!	#VALUE!	#VALUE!	#VALUE!	#VALUE!	#VALUE!	#VALUE!	#VALUE!
B	AC004834.1	NA	NA	NA	NA	NA	NA	#VALUE!	#VALUE!	#VALUE!	#VALUE!	#VALUE!	#VALUE!	#VALUE!	#VALUE!	#VALUE!	#VALUE!	#VALUE!	#VALUE!	#VALUE!	#VALUE!	#VALUE!
A	AC004835.1	0.59016	0.437259	0.234622	0.669807	0.503442	0.265911	1	0.740916	0.397557	1.13496	0.85306	0.450574	0	-0.432618	-1.33077	0.182639	-0.229281	-1.15016	0.182639	0.203338	0.180605
B	AC004835.1	0.684593	0.534669	0.350198	0.88938	0.484775	0.317305	1	0.781003	0.511542	1.29914	0.708121	0.463494	0	-0.356601	-0.967076	0.377553	-0.497931	-1.10938	0.377553	-0.141331	-0.142301
A	AC004835.2	0	0	0	0	0	0	#DIV/0!	#DIV/0!	#DIV/0!	#DIV/0!	#DIV/0!	#DIV/0!	#DIV/0!	#DIV/0!	#DIV/0!	#DIV/0!	#DIV/0!	#DIV/0!	#DIV/0!	#DIV/0!	#DIV/0!
B	AC004835.2	0	0	0	0	0	0	#DIV/0!	#DIV/0!	#DIV/0!	#DIV/0!	#DIV/0!	#DIV/0!	#DIV/0!	#DIV/0!	#DIV/0!	#DIV/0!	#DIV/0!	#DIV/0!	#DIV/0!	#DIV/0!	#DIV/0!
A	AC004836.1	0	0	0	0.145961	0	0	#DIV/0!	#DIV/0!	#DIV/0!	#DIV/0!	#DIV/0!	#DIV/0!	#DIV/0!	#DIV/0!	#DIV/0!	#DIV/0!	#DIV/0!	#DIV/0!	#DIV/0!	#DIV/0!	#DIV/0!
B	AC004836.1	0.0695784	0	0	0	0	0	1	0	0	0	0	0	0	#NUM!	#NUM!	#NUM!	#NUM!	#NUM!	#NUM!	#NUM!	#NUM!
A	AC004837.1	0	0	0	0	0	0	#DIV/0!	#DIV/0!	#DIV/0!	#DIV/0!	#DIV/0!	#DIV/0!	#DIV/0!	#DIV/0!	#DIV/0!	#DIV/0!	#DIV/0!	#DIV/0!	#DIV/0!	#DIV/0!	#DIV/0!
B	AC004837.1	0	0	0	0	0.0903571	0	#DIV/0!	#DIV/0!	#DIV/0!	#DIV/0!	#DIV/0!	#DIV/0!	#DIV/0!	#DIV/0!	#DIV/0!	#DIV/0!	#DIV/0!	#DIV/0!	#DIV/0!	#DIV/0!	#DIV/0!
A	AC004837.2	0.271124	0.365055	0.0649602	0.140433	0.277607	0	1	1.34645	0.239596	0.517966	1.02391	0	0	0.429161	-2.06132	-0.949071	0.0340911	#NUM!	-0.949071	-0.39507	#NUM!
B	AC004837.2	0	0.156211	0.0761501	0.074562	0	0.074448	#DIV/0!	#DIV/0!	#DIV/0!	#DIV/0!	#DIV/0!	#DIV/0!	#DIV/0!	#DIV/0!	#DIV/0!	#DIV/0!	#DIV/0!	#DIV/0!	#DIV/0!	#DIV/0!	#DIV/0!
A	AC004837.3	0	0.13517	0	0	0.374626	0	#DIV/0!	#DIV/0!	#DIV/0!	#DIV/0!	#DIV/0!	#DIV/0!	#DIV/0!	#DIV/0!	#DIV/0!	#DIV/0!	#DIV/0!	#DIV/0!	#DIV/0!	#DIV/0!	#DIV/0!
B	AC004837.3	0	0	0	0	0	0	#DIV/0!	#DIV/0!	#DIV/0!	#DIV/0!	#DIV/0!	#DIV/0!	#DIV/0!	#DIV/0!	#DIV/0!	#DIV/0!	#DIV/0!	#DIV/0!	#DIV/0!	#DIV/0!	#DIV/0!
A	AC004839.1	0.788595	0.810817	0.714819	0.888052	0.870189	0.792041	1	1.02818	0.906446	1.12612	1.10347	1.00437	0	0.0400918	-0.141707	0.17136	0.142044	0.00629055	0.17136	0.101952	0.147997
B	AC004839.1	0.621938	0.726311	0.589655	0.816437	0.527008	0.565885	1	1.16782	0.948093	1.31273	0.847364	0.909874	0	0.223817	-0.0768997	0.392571	-0.238946	-0.136262	0.392571	-0.462763	-0.0593622
A	AC004839.2	NA	NA	NA	NA	NA	NA	#VALUE!	#VALUE!	#VALUE!	#VALUE!	#VALUE!	#VALUE!	#VALUE!	#VALUE!	#VALUE!	#VALUE!	#VALUE!	#VALUE!	#VALUE!	#VALUE!	#VALUE!
B	AC004839.2	NA	NA	NA	NA	NA	NA	#VALUE!	#VALUE!	#VALUE!	#VALUE!	#VALUE!	#VALUE!	#VALUE!	#VALUE!	#VALUE!	#VALUE!	#VALUE!	#VALUE!	#VALUE!	#VALUE!	#VALUE!
A	AC004840.1	0	0	0	0	0.1085	0	#DIV/0!	#DIV/0!	#DIV/0!	#DIV/0!	#DIV/0!	#DIV/0!	#DIV/0!	#DIV/0!	#DIV/0!	#DIV/0!	#DIV/0!	#DIV/0!	#DIV/0!	#DIV/0!	#DIV/0!
B	AC004840.1	0	0	0	0.213601	0	0.215784	#DIV/0!	#DIV/0!	#DIV/0!	#DIV/0!	#DIV/0!	#DIV/0!	#DIV/0!	#DIV/0!	#DIV/0!	#DIV/0!	#DIV/0!	#DIV/0!	#DIV/0!	#DIV/0!	#DIV/0!
A	AC004840.2	0	0	0	0	0	0	#DIV/0!	#DIV/0!	#DIV/0!	#DIV/0!	#DIV/0!	#DIV/0!	#DIV/0!	#DIV/0!	#DIV/0!	#DIV/0!	#DIV/0!	#DIV/0!	#DIV/0!	#DIV/0!	#DIV/0!
B	AC004840.2	0	0	0	0.324606	0	0	#DIV/0!	#DIV/0!	#DIV/0!	#DIV/0!	#DIV/0!	#DIV/0!	#DIV/0!	#DIV/0!	#DIV/0!	#DIV/0!	#DIV/0!	#DIV/0!	#DIV/0!	#DIV/0!	#DIV/0!
A	AC004846.1	0.0932313	0.0171551	0.0517834	0.072456	0.124582	0.0298028	1	0.184006	0.555429	0.777164	1.33627	0.319665	0	-2.44218	-0.848325	-0.363709	0.418209	-1.64537	-0.363709	2.86039	-0.797042
B	AC004846.1	0.0272553	0.0605518	0.0164531	0.0442991	0.111666	0.0294106	1	2.22165	0.603666	1.62534	4.09704	1.07908	0	1.15163	-0.728177	0.700741	2.03458	0.109799	0.700741	0.882948	0.837977
A	AC004846.2	0.52557	0.310635	0.281059	0.422262	0.48678	0.0596542	1	0.591044	0.53477	0.803436	0.926194	0.113504	0	-0.758663	-0.90301	-0.315745	-0.110613	-3.13919	-0.315745	0.64805	-2.23618
B	AC004846.2	0.265768	0.135918	0.501971	0.0656311	0.396547	0.179694	1	0.511416	1.88876	0.246949	1.49208	0.676131	0	-0.967431	0.917437	-2.01772	0.577324	-0.564625	-2.01772	1.54476	-1.48206
A	AC004847.1	0.127351	0.0247211	0.0675839	0.119536	0.0234741	0.0247596	1	0.194118	0.53069	0.938634	0.184326	0.19442	0	-2.365	-0.914059	-0.0913651	-2.43967	-2.36275	-0.0913651	-0.0746731	-1.44869
B	AC004847.1	0.0229438	0.106735	0	0.0730403	0.0915736	0.0740066	1	4.65202	0	3.18344	3.99121	3.22556	0	2.21786	#NUM!	1.67059	1.99683	1.68955	1.67059	-0.22103	#NUM!
A	AC004852.1	0	0	0	0	0	0	#DIV/0!	#DIV/0!	#DIV/0!	#DIV/0!	#DIV/0!	#DIV/0!	#DIV/0!	#DIV/0!	#DIV/0!	#DIV/0!	#DIV/0!	#DIV/0!	#DIV/0!	#DIV/0!	#DIV/0!
B	AC004852.1	0	0	0	0	0	0	#DIV/0!	#DIV/0!	#DIV/0!	#DIV/0!	#DIV/0!	#DIV/0!	#DIV/0!	#DIV/0!	#DIV/0!	#DIV/0!	#DIV/0!	#DIV/0!	#DIV/0!	#DIV/0!	#DIV/0!
A	AC004852.2	0	0.0182879	0.0490522	0	0.104618	0	#DIV/0!	#DIV/0!	#DIV/0!	#DIV/0!	#DIV/0!	#DIV/0!	#DIV/0!	#DIV/0!	#DIV/0!	#DIV/0!	#DIV/0!	#DIV/0!	#DIV/0!	#DIV/0!	#DIV/0!
B	AC004852.2	0.0168718	0	0	0.0382316	0	0.0191244	1	0	0	2.26601	0	1.13351	0	#NUM!	#NUM!	1.18015	#NUM!	0.180801	1.18015	#NUM!	#NUM!
A	AC004852.3	0	0	0	0	0	0	#DIV/0!	#DIV/0!	#DIV/0!	#DIV/0!	#DIV/0!	#DIV/0!	#DIV/0!	#DIV/0!	#DIV/0!	#DIV/0!	#DIV/0!	#DIV/0!	#DIV/0!	#DIV/0!	#DIV/0!
B	AC004852.3	0	0	0	0	0	0	#DIV/0!	#DIV/0!	#DIV/0!	#DIV/0!	#DIV/0!	#DIV/0!	#DIV/0!	#DIV/0!	#DIV/0!	#DIV/0!	#DIV/0!	#DIV/0!	#DIV/0!	#DIV/0!	#DIV/0!
A	AC004853.1	1.87198	0.172295	0.385778	0.839803	0.972561	0.701442	1	0.0920389	0.20608	0.448618	0.519536	0.374706	0	-3.44161	-2.27872	-1.15644	-0.944704	-1.41617	-1.15644	2.49691	0.862553
B	AC004853.1	0	0.750682	1.08891	1.26873	0.172702	0.514725	#DIV/0!	#DIV/0!	#DIV/0!	#DIV/0!	#DIV/0!	#DIV/0!	#DIV/0!	#DIV/0!	#DIV/0!	#DIV/0!	#DIV/0!	#DIV/0!	#DIV/0!	#DIV/0!	#DIV/0!
A	AC004853.2	0	0	0	0	0	0	#DIV/0!	#DIV/0!	#DIV/0!	#DIV/0!	#DIV/0!	#DIV/0!	#DIV/0!	#DIV/0!	#DIV/0!	#DIV/0!	#DIV/0!	#DIV/0!	#DIV/0!	#DIV/0!	#DIV/0!
B	AC004853.2	0	0	0	0	0	0	#DIV/0!	#DIV/0!	#DIV/0!	#DIV/0!	#DIV/0!	#DIV/0!	#DIV/0!	#DIV/0!	#DIV/0!	#DIV/0!	#DIV/0!	#DIV/0!	#DIV/0!	#DIV/0!	#DIV/0!
A	AC004853.3	0	0	0	0	0	0	#DIV/0!	#DIV/0!	#DIV/0!	#DIV/0!	#DIV/0!	#DIV/0!	#DIV/0!	#DIV/0!	#DIV/0!	#DIV/0!	#DIV/0!	#DIV/0!	#DIV/0!	#DIV/0!	#DIV/0!
B	AC004853.3	0	0	0	0	0	0	#DIV/0!	#DIV/0!	#DIV/0!	#DIV/0!	#DIV/0!	#DIV/0!	#DIV/0!	#DIV/0!	#DIV/0!	#DIV/0!	#DIV/0!	#DIV/0!	#DIV/0!	#DIV/0!	#DIV/0!
A	AC004854.1	0.25374	0.200337	0.177021	0.384078	0.189514	0	1	0.789537	0.697647	1.51367	0.746883	0	0	-0.340922	-0.51943	0.598048	-0.421047	#NUM!	0.598048	-0.0801245	#NUM!
B	AC004854.1	0	0.425671	0	0.209358	0	0	#DIV/0!	#DIV/0!	#DIV/0!	#DIV/0!	#DIV/0!	#DIV/0!	#DIV/0!	#DIV/0!	#DIV/0!	#DIV/0!	#DIV/0!	#DIV/0!	#DIV/0!	#DIV/0!	#DIV/0!
A	AC004854.2	1.05998	0.766544	1.14248	1.1311	1.52068	1.17873	1	0.723168	1.07783	1.0671	1.43463	1.11203	0	-0.467597	0.108132	0.0936894	0.52068	0.153196	0.0936894	0.988276	0.0450644
B	AC004854.2	0.696293	0.947498	0.916347	1.05164	1.57723	1.10779	1	1.36077	1.31604	1.51034	2.26518	1.59098	0	0.444428	0.396199	0.594874	1.17963	0.669918	0.594874	0.735198	0.273718
A	AC004858.1	0	0	0	0	0	0	#DIV/0!	#DIV/0!	#DIV/0!	#DIV/0!	#DIV/0!	#DIV/0!	#DIV/0!	#DIV/0!	#DIV/0!	#DIV/0!	#DIV/0!	#DIV/0!	#DIV/0!	#DIV/0!	#DIV/0!
B	AC004858.1	0	0	0	0	0	0	#DIV/0!	#DIV/0!	#DIV/0!	#DIV/0!	#DIV/0!	#DIV/0!	#DIV/0!	#DIV/0!	#DIV/0!	#DIV/0!	#DIV/0!	#DIV/0!	#DIV/0!	#DIV/0!	#DIV/0!
A	AC004862.1	0	0.239186	0	0	0	0.108387	#DIV/0!	#DIV/0!	#DIV/0!	#DIV/0!	#DIV/0!	#DIV/0!	#DIV/0!	#DIV/0!	#DIV/0!	#DIV/0!	#DIV/0!	#DIV/0!	#DIV/0!	#DIV/0!	#DIV/0!
B	AC004862.1	0.0967351	0	0.255809	0	0	0	1	0	2.64443	0	0	0	0	#NUM!	1.40296	#NUM!	#NUM!	#NUM!	#NUM!	#NUM!	#NUM!
A	AC004865.1	0	0	0	0	0	0.0440022	#DIV/0!	#DIV/0!	#DIV/0!	#DIV/0!	#DIV/0!	#DIV/0!	#DIV/0!	#DIV/0!	#DIV/0!	#DIV/0!	#DIV/0!	#DIV/0!	#DIV/0!	#DIV/0!	#DIV/0!
B	AC004865.1	0	0	0	0	0	0	#DIV/0!	#DIV/0!	#DIV/0!	#DIV/0!	#DIV/0!	#DIV/0!	#DIV/0!	#DIV/0!	#DIV/0!	#DIV/0!	#DIV/0!	#DIV/0!	#DIV/0!	#DIV/0!	#DIV/0!
A	AC004865.2	0.262624	0.0622308	0.0560875	0	0.0581366	0	1	0.236958	0.213566	0	0.221368	0	0	-2.0773	-2.22725	#NUM!	-2.17548	#NUM!	#NUM!	-0.0981821	#NUM!
B	AC004865.2	0.289473	0	0	0.654887	0.299041	0	1	0	0	2.26234	1.03305	0	0	#NUM!	#NUM!	1.17782	0.0469126	#NUM!	1.17782	#NUM!	#NUM!
A	AC004866.1	0	0	0	0	0	0	#DIV/0!	#DIV/0!	#DIV/0!	#DIV/0!	#DIV/0!	#DIV/0!	#DIV/0!	#DIV/0!	#DIV/0!	#DIV/0!	#DIV/0!	#DIV/0!	#DIV/0!	#DIV/0!	#DIV/0!
B	AC004866.1	0	0	0	0	0	0	#DIV/0!	#DIV/0!	#DIV/0!	#DIV/0!	#DIV/0!	#DIV/0!	#DIV/0!	#DIV/0!	#DIV/0!	#DIV/0!	#DIV/0!	#DIV/0!	#DIV/0!	#DIV/0!	#DIV/0!
A	AC004866.2	0	0	0	0	0	0	#DIV/0!	#DIV/0!	#DIV/0!	#DIV/0!	#DIV/0!	#DIV/0!	#DIV/0!	#DIV/0!	#DIV/0!	#DIV/0!	#DIV/0!	#DIV/0!	#DIV/0!	#DIV/0!	#DIV/0!
B	AC004866.2	0	0	0	0	0	0	#DIV/0!	#DIV/0!	#DIV/0!	#DIV/0!	#DIV/0!	#DIV/0!	#DIV/0!	#DIV/0!	#DIV/0!	#DIV/0!	#DIV/0!	#DIV/0!	#DIV/0!	#DIV/0!	#DIV/0!
A	AC004869.1	0	0	0	0	0	0	#DIV/0!	#DIV/0!	#DIV/0!	#DIV/0!	#DIV/0!	#DIV/0!	#DIV/0!	#DIV/0!	#DIV/0!	#DIV/0!	#DIV/0!	#DIV/0!	#DIV/0!	#DIV/0!	#DIV/0!
B	AC004869.1	0	0	0	0	0	0	#DIV/0!	#DIV/0!	#DIV/0!	#DIV/0!	#DIV/0!	#DIV/0!	#DIV/0!	#DIV/0!	#DIV/0!	#DIV/0!	#DIV/0!	#DIV/0!	#DIV/0!	#DIV/0!	#DIV/0!
A	AC004869.2	0	0	0	0	0	0	#DIV/0!	#DIV/0!	#DIV/0!	#DIV/0!	#DIV/0!	#DIV/0!	#DIV/0!	#DIV/0!	#DIV/0!	#DIV/0!	#DIV/0!	#DIV/0!	#DIV/0!	#DIV/0!	#DIV/0!
B	AC004869.2	0	0	0	0	0	0	#DIV/0!	#DIV/0!	#DIV/0!	#DIV/0!	#DIV/0!	#DIV/0!	#DIV/0!	#DIV/0!	#DIV/0!	#DIV/0!	#DIV/0!	#DIV/0!	#DIV/0!	#DIV/0!	#DIV/0!
A	AC004870.1	0	0	0	0	0	0.0623359	#DIV/0!	#DIV/0!	#DIV/0!	#DIV/0!	#DIV/0!	#DIV/0!	#DIV/0!	#DIV/0!	#DIV/0!	#DIV/0!	#DIV/0!	#DIV/0!	#DIV/0!	#DIV/0!	#DIV/0!
B	AC004870.1	0	0	0	0	0	0	#DIV/0!	#DIV/0!	#DIV/0!	#DIV/0!	#DIV/0!	#DIV/0!	#DIV/0!	#DIV/0!	#DIV/0!	#DIV/0!	#DIV/0!	#DIV/0!	#DIV/0!	#DIV/0!	#DIV/0!
A	AC004870.2	2.28437	3.7576	1.66954	1.76896	2.61089	2.42482	1	1.64491	0.730853	0.774376	1.14293	1.06148	0	0.718013	-0.452347	-0.368894	0.192743	0.0860788	-0.368894	-0.52527	0.538426
B	AC004870.2	2.31895	3.02483	2.35123	3.03702	2.41914	4.1711	1	1.3044	1.01392	1.30966	1.04321	1.7987	0	0.383386	0.0199445	0.38919	0.0610262	0.846957	0.38919	-0.32236	0.827013
A	AC004870.3	0	0	0	0	0	0	#DIV/0!	#DIV/0!	#DIV/0!	#DIV/0!	#DIV/0!	#DIV/0!	#DIV/0!	#DIV/0!	#DIV/0!	#DIV/0!	#DIV/0!	#DIV/0!	#DIV/0!	#DIV/0!	#DIV/0!
B	AC004870.3	0	0	0	0	0	0	#DIV/0!	#DIV/0!	#DIV/0!	#DIV/0!	#DIV/0!	#DIV/0!	#DIV/0!	#DIV/0!	#DIV/0!	#DIV/0!	#DIV/0!	#DIV/0!	#DIV/0!	#DIV/0!	#DIV/0!
A	AC004870.4	0	0	0	0	0	0	#DIV/0!	#DIV/0!	#DIV/0!	#DIV/0!	#DIV/0!	#DIV/0!	#DIV/0!	#DIV/0!	#DIV/0!	#DIV/0!	#DIV/0!	#DIV/0!	#DIV/0!	#DIV/0!	#DIV/0!
B	AC004870.4	0	0	0	0	0	0	#DIV/0!	#DIV/0!	#DIV/0!	#DIV/0!	#DIV/0!	#DIV/0!	#DIV/0!	#DIV/0!	#DIV/0!	#DIV/0!	#DIV/0!	#DIV/0!	#DIV/0!	#DIV/0!	#DIV/0!
A	AC004872.1	0	0	0	0	0	0	#DIV/0!	#DIV/0!	#DIV/0!	#DIV/0!	#DIV/0!	#DIV/0!	#DIV/0!	#DIV/0!	#DIV/0!	#DIV/0!	#DIV/0!	#DIV/0!	#DIV/0!	#DIV/0!	#DIV/0!
B	AC004872.1	0	0	0	0	0	0	#DIV/0!	#DIV/0!	#DIV/0!	#DIV/0!	#DIV/0!	#DIV/0!	#DIV/0!	#DIV/0!	#DIV/0!	#DIV/0!	#DIV/0!	#DIV/0!	#DIV/0!	#DIV/0!	#DIV/0!
A	AC004875.1	0	0	0	0	0	0	#DIV/0!	#DIV/0!	#DIV/0!	#DIV/0!	#DIV/0!	#DIV/0!	#DIV/0!	#DIV/0!	#DIV/0!	#DIV/0!	#DIV/0!	#DIV/0!	#DIV/0!	#DIV/0!	#DIV/0!
B	AC004875.1	0	0	0	0	0	0	#DIV/0!	#DIV/0!	#DIV/0!	#DIV/0!	#DIV/0!	#DIV/0!	#DIV/0!	#DIV/0!	#DIV/0!	#DIV/0!	#DIV/0!	#DIV/0!	#DIV/0!	#DIV/0!	#DIV/0!
A	AC004877.1	0	0.0112714	0.0188335	0.0120748	0.0125687	0	#DIV/0!	#DIV/0!	#DIV/0!	#DIV/0!	#DIV/0!	#DIV/0!	#DIV/0!	#DIV/0!	#DIV/0!	#DIV/0!	#DIV/0!	#DIV/0!	#DIV/0!	#DIV/0!	#DIV/0!
B	AC004877.1	0.020788	0.0240604	0.0336135	0.0470679	0.0576653	0.0377568	1	1.15742	1.61697	2.26419	2.77397	1.81628	0	0.21091	0.69329	1.17899	1.47195	0.860986	1.17899	1.26104	0.167696
A	AC004877.2	0	0.284734	0.42506	0.554867	0.63719	0.0948937	#DIV/0!	#DIV/0!	#DIV/0!	#DIV/0!	#DIV/0!	#DIV/0!	#DIV/0!	#DIV/0!	#DIV/0!	#DIV/0!	#DIV/0!	#DIV/0!	#DIV/0!	#DIV/0!	#DIV/0!
B	AC004877.2	0.520068	0.507869	0.200084	0.29445	0.268605	0.293587	1	0.976543	0.384727	0.566176	0.516481	0.564517	0	-0.0342439	-1.37809	-0.820678	-0.953214	-0.824912	-0.820678	-0.91897	0.553182
A	AC004882.1	0	0	0	0	0	0	#DIV/0!	#DIV/0!	#DIV/0!	#DIV/0!	#DIV/0!	#DIV/0!	#DIV/0!	#DIV/0!	#DIV/0!	#DIV/0!	#DIV/0!	#DIV/0!	#DIV/0!	#DIV/0!	#DIV/0!
B	AC004882.1	0	0	0	0	0	0	#DIV/0!	#DIV/0!	#DIV/0!	#DIV/0!	#DIV/0!	#DIV/0!	#DIV/0!	#DIV/0!	#DIV/0!	#DIV/0!	#DIV/0!	#DIV/0!	#DIV/0!	#DIV/0!	#DIV/0!
A	AC004882.2	0	0	0	0	0	0	#DIV/0!	#DIV/0!	#DIV/0!	#DIV/0!	#DIV/0!	#DIV/0!	#DIV/0!	#DIV/0!	#DIV/0!	#DIV/0!	#DIV/0!	#DIV/0!	#DIV/0!	#DIV/0!	#DIV/0!
B	AC004882.2	0	0	0	0	0	0	#DIV/0!	#DIV/0!	#DIV/0!	#DIV/0!	#DIV/0!	#DIV/0!	#DIV/0!	#DIV/0!	#DIV/0!	#DIV/0!	#DIV/0!	#DIV/0!	#DIV/0!	#DIV/0!	#DIV/0!
A	AC004884.1	0	0	0	0	0	0.219959	#DIV/0!	#DIV/0!	#DIV/0!	#DIV/0!	#DIV/0!	#DIV/0!	#DIV/0!	#DIV/0!	#DIV/0!	#DIV/0!	#DIV/0!	#DIV/0!	#DIV/0!	#DIV/0!	#DIV/0!
B	AC004884.1	0	0	0	0	0	0	#DIV/0!	#DIV/0!	#DIV/0!	#DIV/0!	#DIV/0!	#DIV/0!	#DIV/0!	#DIV/0!	#DIV/0!	#DIV/0!	#DIV/0!	#DIV/0!	#DIV/0!	#DIV/0!	#DIV/0!
A	AC004884.2	0	0.197815	0.173498	0	0.250669	0.0984519	#DIV/0!	#DIV/0!	#DIV/0!	#DIV/0!	#DIV/0!	#DIV/0!	#DIV/0!	#DIV/0!	#DIV/0!	#DIV/0!	#DIV/0!	#DIV/0!	#DIV/0!	#DIV/0!	#DIV/0!
B	AC004884.2	0.351787	0.211222	0.726818	0	0.0935199	0.788954	1	0.600426	2.06607	0	0.265842	2.2427	0	-0.735942	1.04689	#NUM!	-1.91136	1.16524	#NUM!	-1.17541	0.118347
A	AC004888.1	0	0	0	0	0	0	#DIV/0!	#DIV/0!	#DIV/0!	#DIV/0!	#DIV/0!	#DIV/0!	#DIV/0!	#DIV/0!	#DIV/0!	#DIV/0!	#DIV/0!	#DIV/0!	#DIV/0!	#DIV/0!	#DIV/0!
B	AC004888.1	0	0	0	0	0	0	#DIV/0!	#DIV/0!	#DIV/0!	#DIV/0!	#DIV/0!	#DIV/0!	#DIV/0!	#DIV/0!	#DIV/0!	#DIV/0!	#DIV/0!	#DIV/0!	#DIV/0!	#DIV/0!	#DIV/0!
A	AC004889.1	0.0169813	0.903529	0.814246	1.17968	0.233553	0.0907556	1	53.2073	47.9496	69.4695	13.7536	5.34444	0	5.73355	5.58345	6.11831	3.78173	2.41804	6.11831	-1.95182	-3.16541
B	AC004889.1	0.591335	0.465144	0.486441	1.49033	0.260493	0.350582	1	0.786599	0.822615	2.52028	0.440516	0.592865	0	-0.3463	-0.281711	1.33359	-1.18273	-0.754223	1.33359	-0.836433	-0.472513
A	AC004890.1	0	0.948193	0.843648	0	0.87196	1.71856	#DIV/0!	#DIV/0!	#DIV/0!	#DIV/0!	#DIV/0!	#DIV/0!	#DIV/0!	#DIV/0!	#DIV/0!	#DIV/0!	#DIV/0!	#DIV/0!	#DIV/0!	#DIV/0!	#DIV/0!
B	AC004890.1	2.43546	1.92907	0.989218	0.946884	0	1.75808	1	0.792076	0.406173	0.388791	0	0.721868	0	-0.336289	-1.29983	-1.36293	#NUM!	-0.470194	-1.36293	#NUM!	0.82964
A	AC004890.2	1.15354	0.632148	0.304752	0.426403	0.918065	0.847792	1	0.548008	0.264189	0.369647	0.795868	0.734949	0	-0.867732	-1.92036	-1.43578	-0.329399	-0.444284	-1.43578	0.538333	1.47608
B	AC004890.2	1.16602	0.429121	0.444214	1.72185	0.518166	0.904364	1	0.368022	0.380967	1.4767	0.44439	0.7756	0	-1.44213	-1.39226	0.562373	-1.1701	-0.366615	0.562373	0.272031	1.02565
A	AC004890.3	0.103273	0.166731	0.150799	0.121011	0.118709	0.125354	1	1.61447	1.4602	1.17176	1.14947	1.21381	0	0.691059	0.546164	0.228675	0.200966	0.279545	0.228675	-0.490093	-0.266619
B	AC004890.3	0.304262	0.315292	0.220222	0.46386	0.195601	0.167785	1	1.03625	0.723791	1.52454	0.64287	0.551449	0	0.0513744	-0.466356	0.608375	-0.6374	-0.8587	0.608375	-0.688775	-0.392345
A	AC004893.1	0	0	0	0.0306226	0.0298631	0	#DIV/0!	#DIV/0!	#DIV/0!	#DIV/0!	#DIV/0!	#DIV/0!	#DIV/0!	#DIV/0!	#DIV/0!	#DIV/0!	#DIV/0!	#DIV/0!	#DIV/0!	#DIV/0!	#DIV/0!
B	AC004893.1	0.0288835	0.0337252	0	0	0.058353	0	1	1.16763	0	0	2.02029	0	0	0.223581	#NUM!	#NUM!	1.01456	#NUM!	#NUM!	0.79098	#NUM!
A	AC004893.2	1.36405	1.21334	1.14467	1.04826	1.84285	1.71848	1	0.889511	0.839167	0.768492	1.35102	1.25983	0	-0.168915	-0.25297	-0.379898	0.434045	0.333235	-0.379898	0.60296	0.586204
B	AC004893.2	1.53403	1.63858	1.19189	1.8018	1.96898	1.14721	1	1.06815	0.776965	1.17455	1.28354	0.747841	0	0.0951204	-0.364079	0.232111	0.360127	-0.419197	0.232111	0.265007	-0.055118
A	AC004895.1	0.426799	0.240539	0.705098	0.312291	0.412205	0.112932	1	0.563588	1.65206	0.731704	0.965806	0.264602	0	-0.827286	0.724267	-0.450668	-0.0501941	-1.9181	-0.450668	0.777092	-2.64237
B	AC004895.1	0.19282	0.571862	0.121999	0.294349	0.0941667	0.129794	1	2.96578	0.632709	1.52655	0.488366	0.673136	0	1.56841	-0.660385	0.610273	-1.03397	-0.571031	0.610273	-2.60238	0.0893544
A	AC004898.1	0.106287	0	0	0	0.0795995	0	1	0	0	0	0.748911	0	0	#NUM!	#NUM!	#NUM!	-0.417134	#NUM!	#NUM!	#NUM!	#NUM!
B	AC004898.1	0	0	0.0782655	0	0	0	#DIV/0!	#DIV/0!	#DIV/0!	#DIV/0!	#DIV/0!	#DIV/0!	#DIV/0!	#DIV/0!	#DIV/0!	#DIV/0!	#DIV/0!	#DIV/0!	#DIV/0!	#DIV/0!	#DIV/0!
A	AC004899.1	0	0.108752	0	0	0	0	#DIV/0!	#DIV/0!	#DIV/0!	#DIV/0!	#DIV/0!	#DIV/0!	#DIV/0!	#DIV/0!	#DIV/0!	#DIV/0!	#DIV/0!	#DIV/0!	#DIV/0!	#DIV/0!	#DIV/0!
B	AC004899.1	0	0	0	0	0	0.00166594	#DIV/0!	#DIV/0!	#DIV/0!	#DIV/0!	#DIV/0!	#DIV/0!	#DIV/0!	#DIV/0!	#DIV/0!	#DIV/0!	#DIV/0!	#DIV/0!	#DIV/0!	#DIV/0!	#DIV/0!
A	AC004899.2	0	0	0	0	0	0	#DIV/0!	#DIV/0!	#DIV/0!	#DIV/0!	#DIV/0!	#DIV/0!	#DIV/0!	#DIV/0!	#DIV/0!	#DIV/0!	#DIV/0!	#DIV/0!	#DIV/0!	#DIV/0!	#DIV/0!
B	AC004899.2	0	0	0	0	0	0	#DIV/0!	#DIV/0!	#DIV/0!	#DIV/0!	#DIV/0!	#DIV/0!	#DIV/0!	#DIV/0!	#DIV/0!	#DIV/0!	#DIV/0!	#DIV/0!	#DIV/0!	#DIV/0!	#DIV/0!
A	AC004906.1	0	0	0	0	0	0	#DIV/0!	#DIV/0!	#DIV/0!	#DIV/0!	#DIV/0!	#DIV/0!	#DIV/0!	#DIV/0!	#DIV/0!	#DIV/0!	#DIV/0!	#DIV/0!	#DIV/0!	#DIV/0!	#DIV/0!
B	AC004906.1	0	0	0	0	0.0417144	0	#DIV/0!	#DIV/0!	#DIV/0!	#DIV/0!	#DIV/0!	#DIV/0!	#DIV/0!	#DIV/0!	#DIV/0!	#DIV/0!	#DIV/0!	#DIV/0!	#DIV/0!	#DIV/0!	#DIV/0!
A	AC004908.1	3.891	4.65413	1.36908	3.047	3.31229	0.983472	1	1.19613	0.351858	0.783089	0.85127	0.252756	0	0.258371	-1.50693	-0.352751	-0.232312	-1.98419	-0.352751	-0.490683	-0.477251
B	AC004908.1	3.83415	2.40921	1.93801	2.19141	3.19762	1.89536	1	0.628356	0.50546	0.57155	0.833984	0.494336	0	-0.670347	-0.984331	-0.807047	-0.261908	-1.01643	-0.807047	0.408438	-0.0321041
A	AC004908.2	4.46741	1.50427	0.985528	2.4871	2.6849	1.13887	1	0.336721	0.220604	0.556721	0.600997	0.254928	0	-1.57038	-2.18047	-0.844974	-0.73457	-1.97184	-0.844974	0.835805	0.208634
B	AC004908.2	2.79157	1.34737	0.840448	1.81153	1.17744	0.932992	1	0.482657	0.301066	0.648929	0.421784	0.334218	0	-1.05093	-1.73185	-0.623868	-1.24542	-1.58114	-0.623868	-0.194493	0.150706
A	AC004908.3	2.94903	1.02979	0.486606	0.764054	0.551095	0.553637	1	0.349196	0.165005	0.259087	0.186873	0.187735	0	-1.51789	-2.59941	-1.94849	-2.41987	-2.41323	-1.94849	-0.901977	0.186186
B	AC004908.3	1.1939	0.959426	0.462561	0.761226	0.547821	0.253502	1	0.803607	0.387437	0.637596	0.45885	0.212331	0	-0.315439	-1.36797	-0.649285	-1.12391	-2.23561	-0.649285	-0.808467	-0.867647
A	AC004910.1	0.0809345	0	0.0673032	0.0810992	0.506569	0.146814	1	0	0.831576	1.00203	6.259	1.81399	0	#NUM!	-0.26608	0.00293287	2.64593	0.859163	0.00293287	#NUM!	1.12524
B	AC004910.1	0.176112	0.220569	0.126544	0	0.303746	0.117312	1	1.25244	0.718543	0	1.72473	0.666122	0	0.324737	-0.476854	#NUM!	0.786372	-0.586143	#NUM!	0.461635	-0.109289
A	AC004911.1	0	0.0611944	0	0	0	0	#DIV/0!	#DIV/0!	#DIV/0!	#DIV/0!	#DIV/0!	#DIV/0!	#DIV/0!	#DIV/0!	#DIV/0!	#DIV/0!	#DIV/0!	#DIV/0!	#DIV/0!	#DIV/0!	#DIV/0!
B	AC004911.1	0	0	0	0	0	0	#DIV/0!	#DIV/0!	#DIV/0!	#DIV/0!	#DIV/0!	#DIV/0!	#DIV/0!	#DIV/0!	#DIV/0!	#DIV/0!	#DIV/0!	#DIV/0!	#DIV/0!	#DIV/0!	#DIV/0!
A	AC004917.1	0	0	0	0.227101	0.198936	0.16095	#DIV/0!	#DIV/0!	#DIV/0!	#DIV/0!	#DIV/0!	#DIV/0!	#DIV/0!	#DIV/0!	#DIV/0!	#DIV/0!	#DIV/0!	#DIV/0!	#DIV/0!	#DIV/0!	#DIV/0!
B	AC004917.1	0.148806	0.0742707	0.174363	0.189933	0.186633	0.0980714	1	0.499111	1.17175	1.27638	1.2542	0.659055	0	-1.00257	0.228659	0.352058	0.326771	-0.601528	0.352058	1.32934	-0.830187
A	AC004918.1	0.837193	1.15947	1.31275	1.18387	1.41812	0.836465	1	1.38495	1.56804	1.41409	1.6939	0.99913	0	0.469833	0.64896	0.499879	0.760347	-0.00125507	0.499879	0.290514	-0.650215
B	AC004918.1	0.8845	0.780031	0.53778	1.00729	0.782968	0.585744	1	0.881889	0.608005	1.13882	0.88521	0.662232	0	-0.181331	-0.717846	0.187545	-0.175909	-0.594592	0.187545	0.00542188	0.123254
A	AC004918.2	NA	NA	NA	NA	NA	NA	#VALUE!	#VALUE!	#VALUE!	#VALUE!	#VALUE!	#VALUE!	#VALUE!	#VALUE!	#VALUE!	#VALUE!	#VALUE!	#VALUE!	#VALUE!	#VALUE!	#VALUE!
B	AC004918.2	NA	NA	NA	NA	NA	NA	#VALUE!	#VALUE!	#VALUE!	#VALUE!	#VALUE!	#VALUE!	#VALUE!	#VALUE!	#VALUE!	#VALUE!	#VALUE!	#VALUE!	#VALUE!	#VALUE!	#VALUE!
A	AC004918.3	1.14268	1.68122	0.797564	1.48504	1.1762	0.839474	1	1.4713	0.697977	1.29961	1.02933	0.734654	0	0.557087	-0.518749	0.37808	0.041712	-0.444864	0.37808	-0.515375	0.0738854
B	AC004918.3	1.30764	0.635325	0.723664	2.1029	1.29186	0.703674	1	0.485856	0.553412	1.60816	0.987932	0.538125	0	-1.0414	-0.853574	0.685415	-0.0175157	-0.893986	0.685415	1.02388	-0.0404128
A	AC004920.1	0.150434	0	0	0.102507	0	0	1	0	0	0.681408	0	0	0	#NUM!	#NUM!	-0.553408	#NUM!	#NUM!	-0.553408	#NUM!	#NUM!
B	AC004920.1	0	0	0	0	0	0	#DIV/0!	#DIV/0!	#DIV/0!	#DIV/0!	#DIV/0!	#DIV/0!	#DIV/0!	#DIV/0!	#DIV/0!	#DIV/0!	#DIV/0!	#DIV/0!	#DIV/0!	#DIV/0!	#DIV/0!
A	AC004921.1	0	0	0	0	0	0	#DIV/0!	#DIV/0!	#DIV/0!	#DIV/0!	#DIV/0!	#DIV/0!	#DIV/0!	#DIV/0!	#DIV/0!	#DIV/0!	#DIV/0!	#DIV/0!	#DIV/0!	#DIV/0!	#DIV/0!
B	AC004921.1	0.132247	0	0	0	0	0	1	0	0	0	0	0	0	#NUM!	#NUM!	#NUM!	#NUM!	#NUM!	#NUM!	#NUM!	#NUM!
A	AC004922.1	1.46812	1.49658	1.22872	1.61614	1.1825	1.09092	1	1.01939	0.836934	1.10082	0.805452	0.743073	0	0.0276995	-0.256814	0.138582	-0.31213	-0.428425	0.138582	-0.339829	-0.171611
B	AC004922.1	1.84997	1.28978	1.51496	1.14488	0.996348	1.50947	1	0.69719	0.818911	0.618864	0.538575	0.815943	0	-0.520377	-0.288222	-0.692305	-0.89278	-0.29346	-0.692305	-0.372403	-0.00523762
A	AC004923.1	0.272689	0.300777	0.522082	0.155945	0	0.146342	1	1.103	1.91457	0.571879	0	0.536663	0	0.141438	0.93702	-0.806219	#NUM!	-0.897913	-0.806219	#NUM!	-1.83493
B	AC004923.1	0.177059	0.0913737	0.131833	0.31164	0.0595832	0.248349	1	0.516064	0.744571	1.76009	0.336516	1.40263	0	-0.954379	-0.425519	0.81565	-1.57125	0.488139	0.81565	-0.616873	0.913657
A	AC004923.2	0	0	0	0	0	0	#DIV/0!	#DIV/0!	#DIV/0!	#DIV/0!	#DIV/0!	#DIV/0!	#DIV/0!	#DIV/0!	#DIV/0!	#DIV/0!	#DIV/0!	#DIV/0!	#DIV/0!	#DIV/0!	#DIV/0!
B	AC004923.2	0	0	0	0	0	0	#DIV/0!	#DIV/0!	#DIV/0!	#DIV/0!	#DIV/0!	#DIV/0!	#DIV/0!	#DIV/0!	#DIV/0!	#DIV/0!	#DIV/0!	#DIV/0!	#DIV/0!	#DIV/0!	#DIV/0!
A	AC004923.3	0	0	0	0	0	0	#DIV/0!	#DIV/0!	#DIV/0!	#DIV/0!	#DIV/0!	#DIV/0!	#DIV/0!	#DIV/0!	#DIV/0!	#DIV/0!	#DIV/0!	#DIV/0!	#DIV/0!	#DIV/0!	#DIV/0!
B	AC004923.3	0	0	0	0	0	0	#DIV/0!	#DIV/0!	#DIV/0!	#DIV/0!	#DIV/0!	#DIV/0!	#DIV/0!	#DIV/0!	#DIV/0!	#DIV/0!	#DIV/0!	#DIV/0!	#DIV/0!	#DIV/0!	#DIV/0!
A	AC004923.4	3.3295	3.91529	2.57829	6.05453	3.29866	2.88305	1	1.17594	0.774378	1.81845	0.990737	0.865911	0	0.233814	-0.368891	0.862709	-0.0134255	-0.20771	0.862709	-0.247239	0.161181
B	AC004923.4	4.23213	1.75361	2.49633	5.61662	3.95551	2.51562	1	0.414356	0.589852	1.32714	0.934638	0.59441	0	-1.27106	-0.761575	0.408318	-0.0975202	-0.75047	0.408318	1.17354	0.0111053
A	AC004924.1	0	0	0	0.0553655	0	0	#DIV/0!	#DIV/0!	#DIV/0!	#DIV/0!	#DIV/0!	#DIV/0!	#DIV/0!	#DIV/0!	#DIV/0!	#DIV/0!	#DIV/0!	#DIV/0!	#DIV/0!	#DIV/0!	#DIV/0!
B	AC004924.1	0	0	0	0	0	0	#DIV/0!	#DIV/0!	#DIV/0!	#DIV/0!	#DIV/0!	#DIV/0!	#DIV/0!	#DIV/0!	#DIV/0!	#DIV/0!	#DIV/0!	#DIV/0!	#DIV/0!	#DIV/0!	#DIV/0!
A	AC004925.1	0.92991	0.749475	0.578208	0.868652	0.771611	0.75691	1	0.805965	0.621789	0.934125	0.82977	0.81396	0	-0.311211	-0.685503	-0.0983128	-0.269217	-0.296969	-0.0983128	0.0419934	0.388533
B	AC004925.1	0.6796	0.699225	0.711556	0.795677	1.01564	0.952675	1	1.02888	1.04702	1.1708	1.49447	1.40182	0	0.0410709	0.0662914	0.227497	0.579631	0.487298	0.227497	0.53856	0.421007
A	AC004930.1	0	0	0	0	0	0	#DIV/0!	#DIV/0!	#DIV/0!	#DIV/0!	#DIV/0!	#DIV/0!	#DIV/0!	#DIV/0!	#DIV/0!	#DIV/0!	#DIV/0!	#DIV/0!	#DIV/0!	#DIV/0!	#DIV/0!
B	AC004930.1	0	0.379722	0	0.732372	0	0	#DIV/0!	#DIV/0!	#DIV/0!	#DIV/0!	#DIV/0!	#DIV/0!	#DIV/0!	#DIV/0!	#DIV/0!	#DIV/0!	#DIV/0!	#DIV/0!	#DIV/0!	#DIV/0!	#DIV/0!
A	AC004936.1	0	0	0	0	0	0	#DIV/0!	#DIV/0!	#DIV/0!	#DIV/0!	#DIV/0!	#DIV/0!	#DIV/0!	#DIV/0!	#DIV/0!	#DIV/0!	#DIV/0!	#DIV/0!	#DIV/0!	#DIV/0!	#DIV/0!
B	AC004936.1	0	0	0	0	0	0	#DIV/0!	#DIV/0!	#DIV/0!	#DIV/0!	#DIV/0!	#DIV/0!	#DIV/0!	#DIV/0!	#DIV/0!	#DIV/0!	#DIV/0!	#DIV/0!	#DIV/0!	#DIV/0!	#DIV/0!
A	AC004938.1	0	0	0	0	0	0	#DIV/0!	#DIV/0!	#DIV/0!	#DIV/0!	#DIV/0!	#DIV/0!	#DIV/0!	#DIV/0!	#DIV/0!	#DIV/0!	#DIV/0!	#DIV/0!	#DIV/0!	#DIV/0!	#DIV/0!
B	AC004938.1	0	0	0	0	0	0	#DIV/0!	#DIV/0!	#DIV/0!	#DIV/0!	#DIV/0!	#DIV/0!	#DIV/0!	#DIV/0!	#DIV/0!	#DIV/0!	#DIV/0!	#DIV/0!	#DIV/0!	#DIV/0!	#DIV/0!
A	AC004941.1	0	0	0.0749516	0.0665258	0.0395076	0.0422538	#DIV/0!	#DIV/0!	#DIV/0!	#DIV/0!	#DIV/0!	#DIV/0!	#DIV/0!	#DIV/0!	#DIV/0!	#DIV/0!	#DIV/0!	#DIV/0!	#DIV/0!	#DIV/0!	#DIV/0!
B	AC004941.1	0.0535293	0.0583884	0.0282017	0.103081	0.0554196	0.111897	1	1.09077	0.526846	1.92569	1.03531	2.09039	0	0.125353	-0.924547	0.945378	0.0500675	1.06377	0.945378	-0.0752855	1.98832
A	AC004941.2	0	0	0	0	0	0	#DIV/0!	#DIV/0!	#DIV/0!	#DIV/0!	#DIV/0!	#DIV/0!	#DIV/0!	#DIV/0!	#DIV/0!	#DIV/0!	#DIV/0!	#DIV/0!	#DIV/0!	#DIV/0!	#DIV/0!
B	AC004941.2	0	0	0	0	0	0	#DIV/0!	#DIV/0!	#DIV/0!	#DIV/0!	#DIV/0!	#DIV/0!	#DIV/0!	#DIV/0!	#DIV/0!	#DIV/0!	#DIV/0!	#DIV/0!	#DIV/0!	#DIV/0!	#DIV/0!
A	AC004943.1	0.156162	0.21121	0.228855	0.204762	0.0406786	0.16943	1	1.35251	1.4655	1.31122	0.26049	1.08496	0	0.435635	0.55139	0.390907	-1.9407	0.117647	0.390907	-2.37634	-0.433744
B	AC004943.1	0.19453	0.347571	0.179305	0.357259	0.0404699	0.13047	1	1.78672	0.921734	1.83653	0.20804	0.670695	0	0.837317	-0.117577	0.87698	-2.26507	-0.576272	0.87698	-3.10239	-0.458695
A	AC004943.2	0.745029	0.561396	0.568024	0.585861	0.818522	0.652428	1	0.753522	0.762419	0.78636	1.09864	0.875708	0	-0.408278	-0.391345	-0.346738	0.135725	-0.191478	-0.346738	0.544002	0.199867
B	AC004943.2	0.675443	0.746818	0.76085	0.738464	0.690659	0.667695	1	1.10567	1.12645	1.0933	1.02253	0.988529	0	0.144923	0.171778	0.128694	0.0321396	-0.0166448	0.128694	-0.112783	-0.188423
A	AC004943.3	0	0	0	0	0	0	#DIV/0!	#DIV/0!	#DIV/0!	#DIV/0!	#DIV/0!	#DIV/0!	#DIV/0!	#DIV/0!	#DIV/0!	#DIV/0!	#DIV/0!	#DIV/0!	#DIV/0!	#DIV/0!	#DIV/0!
B	AC004943.3	0.0929998	0	0	0	0	0	1	0	0	0	0	0	0	#NUM!	#NUM!	#NUM!	#NUM!	#NUM!	#NUM!	#NUM!	#NUM!
A	AC004944.1	0	0	0	0	0	0	#DIV/0!	#DIV/0!	#DIV/0!	#DIV/0!	#DIV/0!	#DIV/0!	#DIV/0!	#DIV/0!	#DIV/0!	#DIV/0!	#DIV/0!	#DIV/0!	#DIV/0!	#DIV/0!	#DIV/0!
B	AC004944.1	0	0	0	0	0	0	#DIV/0!	#DIV/0!	#DIV/0!	#DIV/0!	#DIV/0!	#DIV/0!	#DIV/0!	#DIV/0!	#DIV/0!	#DIV/0!	#DIV/0!	#DIV/0!	#DIV/0!	#DIV/0!	#DIV/0!
A	AC004945.1	0	0	0	0	0	0	#DIV/0!	#DIV/0!	#DIV/0!	#DIV/0!	#DIV/0!	#DIV/0!	#DIV/0!	#DIV/0!	#DIV/0!	#DIV/0!	#DIV/0!	#DIV/0!	#DIV/0!	#DIV/0!	#DIV/0!
B	AC004945.1	0	0	0	0	0	0	#DIV/0!	#DIV/0!	#DIV/0!	#DIV/0!	#DIV/0!	#DIV/0!	#DIV/0!	#DIV/0!	#DIV/0!	#DIV/0!	#DIV/0!	#DIV/0!	#DIV/0!	#DIV/0!	#DIV/0!
A	AC004946.1	0	0	0	0	0	0	#DIV/0!	#DIV/0!	#DIV/0!	#DIV/0!	#DIV/0!	#DIV/0!	#DIV/0!	#DIV/0!	#DIV/0!	#DIV/0!	#DIV/0!	#DIV/0!	#DIV/0!	#DIV/0!	#DIV/0!
B	AC004946.1	0	0	0	0	0	0	#DIV/0!	#DIV/0!	#DIV/0!	#DIV/0!	#DIV/0!	#DIV/0!	#DIV/0!	#DIV/0!	#DIV/0!	#DIV/0!	#DIV/0!	#DIV/0!	#DIV/0!	#DIV/0!	#DIV/0!
A	AC004947.1	1.31705	1.20247	0.533009	0.968156	0.569325	0.820156	1	0.913006	0.4047	0.735096	0.432274	0.622723	0	-0.131304	-1.30507	-0.443995	-1.20998	-0.683337	-0.443995	-1.07868	0.621738
B	AC004947.1	1.16728	1.05424	1.62164	1.0755	1.11902	1.12948	1	0.903155	1.38924	0.921368	0.958658	0.96761	0	-0.146955	0.474301	-0.118151	-0.0609121	-0.047502	-0.118151	0.086043	-0.521803
A	AC004947.2	0.0597191	0.0978196	0.130568	0.0158096	0.109829	0.1148	1	1.638	2.18637	0.264733	1.83909	1.92233	0	0.711931	1.12854	-1.91739	0.878995	0.942858	-1.91739	0.167064	-0.185679
B	AC004947.2	0.0752562	0.0711545	0.135128	0.069649	0.0785486	0.0869938	1	0.945497	1.79557	0.925492	1.04375	1.15597	0	-0.0808554	0.844444	-0.111708	0.0617751	0.209102	-0.111708	0.142631	-0.635342
A	AC004948.1	0	0.0998528	0	0	0	0	#DIV/0!	#DIV/0!	#DIV/0!	#DIV/0!	#DIV/0!	#DIV/0!	#DIV/0!	#DIV/0!	#DIV/0!	#DIV/0!	#DIV/0!	#DIV/0!	#DIV/0!	#DIV/0!	#DIV/0!
B	AC004948.1	0	0	0	0	0.0975341	0	#DIV/0!	#DIV/0!	#DIV/0!	#DIV/0!	#DIV/0!	#DIV/0!	#DIV/0!	#DIV/0!	#DIV/0!	#DIV/0!	#DIV/0!	#DIV/0!	#DIV/0!	#DIV/0!	#DIV/0!
A	AC004949.1	0.067367	0	0	0.0133705	0	0	1	0	0	0.198473	0	0	0	#NUM!	#NUM!	-2.33299	#NUM!	#NUM!	-2.33299	#NUM!	#NUM!
B	AC004949.1	0	0	0	0	0	0.0144775	#DIV/0!	#DIV/0!	#DIV/0!	#DIV/0!	#DIV/0!	#DIV/0!	#DIV/0!	#DIV/0!	#DIV/0!	#DIV/0!	#DIV/0!	#DIV/0!	#DIV/0!	#DIV/0!	#DIV/0!
A	AC004951.1	1.63468	0.976604	0.843844	1.9773	1.64358	1.3609	1	0.597428	0.516214	1.20959	1.00544	0.832518	0	-0.743163	-0.95396	0.274524	0.00783343	-0.264447	0.274524	0.750996	0.689513
B	AC004951.1	1.45133	1.14594	1.25915	2.06329	1.48361	1.07137	1	0.789579	0.867584	1.42165	1.02224	0.738199	0	-0.340844	-0.204925	0.507571	0.0317363	-0.437919	0.507571	0.37258	-0.232993
A	AC004951.2	0.261396	0.163002	0.312095	0.432534	0.701208	0.439915	1	0.623583	1.19395	1.65471	2.68255	1.68294	0	-0.681347	0.255748	0.726576	1.42361	0.750988	0.726576	2.10495	0.49524
B	AC004951.2	0.246301	0.466002	0.405933	0.261058	0.440771	0.12895	1	1.892	1.64812	1.05991	1.78956	0.523546	0	0.919914	0.720819	0.0839479	0.839607	-0.933611	0.0839479	-0.0803068	-1.65443
A	AC004951.3	0.297783	0.264447	0.233508	0.0838825	0.236525	0	1	0.888053	0.784155	0.28169	0.794286	0	0	-0.171283	-0.350789	-1.82782	-0.332269	#NUM!	-1.82782	-0.160986	#NUM!
B	AC004951.3	0.318361	0.151269	0.225646	0.203619	0.146309	0.259126	1	0.475149	0.708774	0.639585	0.459569	0.813938	0	-1.07355	-0.496602	-0.644791	-1.12165	-0.29701	-0.644791	-0.0480978	0.199593
A	AC004951.4	0.0645109	0.0397253	0.0660578	0.248303	0	0.0605469	1	0.615792	1.02398	3.84901	0	0.938553	0	-0.699485	0.034186	1.94449	#NUM!	-0.0914898	1.94449	#NUM!	-0.125676
B	AC004951.4	0.187712	0	0	0.0818065	0.0792972	0.0633772	1	0	0	0.435809	0.422441	0.33763	0	#NUM!	#NUM!	-1.19823	-1.24318	-1.56649	-1.19823	#NUM!	#NUM!
A	AC004965.1	0	0	0	0	0	0	#DIV/0!	#DIV/0!	#DIV/0!	#DIV/0!	#DIV/0!	#DIV/0!	#DIV/0!	#DIV/0!	#DIV/0!	#DIV/0!	#DIV/0!	#DIV/0!	#DIV/0!	#DIV/0!	#DIV/0!
B	AC004965.1	0	0	0	0	0	0	#DIV/0!	#DIV/0!	#DIV/0!	#DIV/0!	#DIV/0!	#DIV/0!	#DIV/0!	#DIV/0!	#DIV/0!	#DIV/0!	#DIV/0!	#DIV/0!	#DIV/0!	#DIV/0!	#DIV/0!
A	AC004967.1	10.1392	11.1251	11.5274	13.4597	14.7564	11.0381	1	1.09724	1.13691	1.32749	1.45538	1.08866	0	0.133874	0.185123	0.408702	0.541397	0.122548	0.408702	0.407522	-0.0625753
B	AC004967.1	12.1895	9.75319	12.1194	13.4712	12.9929	14.651	1	0.80013	0.994249	1.10515	1.06591	1.20194	0	-0.321693	-0.00832067	0.144239	0.0920845	0.26536	0.144239	0.413777	0.273681
A	AC004969.1	2.08792	1.05637	0.893561	2.09355	2.25988	1.43634	1	0.505944	0.427967	1.0027	1.08236	0.687929	0	-0.982951	-1.22443	0.00388494	0.11418	-0.539669	0.00388494	1.09713	0.684759
B	AC004969.1	2.27574	1.20997	0.629529	1.78582	2.14975	0.635864	1	0.531682	0.276626	0.784721	0.944638	0.27941	0	-0.911364	-1.85399	-0.349749	-0.0821668	-1.83955	-0.349749	0.829198	0.0144454
A	AC004972.1	0	0.0502995	0	0	0	0.019186	#DIV/0!	#DIV/0!	#DIV/0!	#DIV/0!	#DIV/0!	#DIV/0!	#DIV/0!	#DIV/0!	#DIV/0!	#DIV/0!	#DIV/0!	#DIV/0!	#DIV/0!	#DIV/0!	#DIV/0!
B	AC004972.1	0	0	0.039457	0	0	0	#DIV/0!	#DIV/0!	#DIV/0!	#DIV/0!	#DIV/0!	#DIV/0!	#DIV/0!	#DIV/0!	#DIV/0!	#DIV/0!	#DIV/0!	#DIV/0!	#DIV/0!	#DIV/0!	#DIV/0!
A	AC004973.1	0.552041	0.531507	0.237192	0.0947901	0	0.261244	1	0.962803	0.429664	0.171708	0	0.473233	0	-0.0546867	-1.21872	-2.54197	#NUM!	-1.07938	-2.54197	#NUM!	0.139343
B	AC004973.1	0.0793051	0	0.185888	0.261248	0.0883886	0	1	0	2.34396	3.29421	1.11454	0	0	#NUM!	1.22895	1.71993	0.156447	#NUM!	1.71993	#NUM!	#NUM!
A	AC004975.1	1.64498	0	0	0	1.26739	1.30475	1	0	0	0	0.770459	0.793171	0	#NUM!	#NUM!	#NUM!	-0.37621	-0.334297	#NUM!	#NUM!	#NUM!
B	AC004975.1	1.15789	1.35844	0.712291	0	1.76383	1.26069	1	1.1732	0.615163	0	1.52331	1.08878	0	0.230453	-0.70096	#NUM!	0.607213	0.122715	#NUM!	0.376761	0.823675
A	AC004975.2	0	0.131536	0	0.125461	0	0.127314	#DIV/0!	#DIV/0!	#DIV/0!	#DIV/0!	#DIV/0!	#DIV/0!	#DIV/0!	#DIV/0!	#DIV/0!	#DIV/0!	#DIV/0!	#DIV/0!	#DIV/0!	#DIV/0!	#DIV/0!
B	AC004975.2	0	0	0.136723	0	0.114846	0	#DIV/0!	#DIV/0!	#DIV/0!	#DIV/0!	#DIV/0!	#DIV/0!	#DIV/0!	#DIV/0!	#DIV/0!	#DIV/0!	#DIV/0!	#DIV/0!	#DIV/0!	#DIV/0!	#DIV/0!
A	AC004980.1	8.79894	8.97447	8.33238	9.19673	9.46876	9.15916	1	1.01995	0.946976	1.04521	1.07613	1.04094	0	0.0284973	-0.0786004	0.0637919	0.105847	0.0578862	0.0637919	0.0773493	0.136487
B	AC004980.1	9.55799	8.56912	8.88476	9.58343	9.5849	10.6004	1	0.89654	0.929563	1.00266	1.00282	1.10906	0	-0.157559	-0.105375	0.00383549	0.00405612	0.149344	0.00383549	0.161616	0.254718
A	AC004980.2	0.625512	0.475692	0.332541	0.118356	0.234459	0.365444	1	0.760484	0.53163	0.189215	0.374827	0.584232	0	-0.39501	-0.911505	-2.4019	-1.4157	-0.775387	-2.4019	-1.02069	0.136118
B	AC004980.2	0.415273	0.410166	0	0.760576	0.114691	0.123243	1	0.987702	0	1.83151	0.276182	0.296776	0	-0.0178522	#NUM!	0.873032	-1.85631	-1.75255	0.873032	-1.83846	#NUM!
A	AC004980.3	3.76323	4.08806	1.07385	3.32136	3.0615	2.8699	1	1.08632	0.285353	0.882582	0.81353	0.762616	0	0.119445	-1.80918	-0.180197	-0.297733	-0.390971	-0.180197	-0.417178	1.41821
B	AC004980.3	1.8043	2.91902	2.15815	4.19246	2.81922	2.94228	1	1.61781	1.19611	2.32359	1.5625	1.6307	0	0.694045	0.258356	1.21636	0.643857	0.705495	1.21636	-0.050188	0.447139
A	AC004980.4	0	0	0.698	1.39162	2.22016	0	#DIV/0!	#DIV/0!	#DIV/0!	#DIV/0!	#DIV/0!	#DIV/0!	#DIV/0!	#DIV/0!	#DIV/0!	#DIV/0!	#DIV/0!	#DIV/0!	#DIV/0!	#DIV/0!	#DIV/0!
B	AC004980.4	0	0	0	0	0	0	#DIV/0!	#DIV/0!	#DIV/0!	#DIV/0!	#DIV/0!	#DIV/0!	#DIV/0!	#DIV/0!	#DIV/0!	#DIV/0!	#DIV/0!	#DIV/0!	#DIV/0!	#DIV/0!	#DIV/0!
A	AC004980.5	NA	NA	NA	NA	NA	NA	#VALUE!	#VALUE!	#VALUE!	#VALUE!	#VALUE!	#VALUE!	#VALUE!	#VALUE!	#VALUE!	#VALUE!	#VALUE!	#VALUE!	#VALUE!	#VALUE!	#VALUE!
B	AC004980.5	NA	NA	NA	NA	NA	NA	#VALUE!	#VALUE!	#VALUE!	#VALUE!	#VALUE!	#VALUE!	#VALUE!	#VALUE!	#VALUE!	#VALUE!	#VALUE!	#VALUE!	#VALUE!	#VALUE!	#VALUE!
A	AC004980.6	NA	NA	NA	NA	NA	NA	#VALUE!	#VALUE!	#VALUE!	#VALUE!	#VALUE!	#VALUE!	#VALUE!	#VALUE!	#VALUE!	#VALUE!	#VALUE!	#VALUE!	#VALUE!	#VALUE!	#VALUE!
B	AC004980.6	NA	NA	NA	NA	NA	NA	#VALUE!	#VALUE!	#VALUE!	#VALUE!	#VALUE!	#VALUE!	#VALUE!	#VALUE!	#VALUE!	#VALUE!	#VALUE!	#VALUE!	#VALUE!	#VALUE!	#VALUE!
A	AC004980.7	NA	NA	NA	NA	NA	NA	#VALUE!	#VALUE!	#VALUE!	#VALUE!	#VALUE!	#VALUE!	#VALUE!	#VALUE!	#VALUE!	#VALUE!	#VALUE!	#VALUE!	#VALUE!	#VALUE!	#VALUE!
B	AC004980.7	NA	NA	NA	NA	NA	NA	#VALUE!	#VALUE!	#VALUE!	#VALUE!	#VALUE!	#VALUE!	#VALUE!	#VALUE!	#VALUE!	#VALUE!	#VALUE!	#VALUE!	#VALUE!	#VALUE!	#VALUE!
A	AC004982.1	0.283575	0.190295	0.23931	0.498218	0.313615	0.244965	1	0.671057	0.843904	1.75692	1.10593	0.863846	0	-0.575493	-0.24485	0.813047	0.145264	-0.211155	0.813047	0.720757	0.033695
B	AC004982.1	0.149298	0.444796	0.112216	0.413645	0.237017	0.118486	1	2.97925	0.751624	2.7706	1.58754	0.793621	0	1.57495	-0.411916	1.4702	0.666796	-0.333478	1.4702	-0.908153	0.0784382
A	AC004982.2	5.61662	1.14016	0.856936	2.21485	3.14999	1.31162	1	0.202997	0.152571	0.394338	0.560833	0.233524	0	-2.30047	-2.71244	-1.3425	-0.834357	-2.09836	-1.3425	1.46611	0.614087
B	AC004982.2	2.00321	1.1253	0.537473	2.36874	1.66116	2.40073	1	0.561748	0.268306	1.18247	0.829249	1.19844	0	-0.832004	-1.89805	0.241806	-0.270123	0.261159	0.241806	0.561881	2.15921
A	AC004986.1	0	0	0	0	0	0	#DIV/0!	#DIV/0!	#DIV/0!	#DIV/0!	#DIV/0!	#DIV/0!	#DIV/0!	#DIV/0!	#DIV/0!	#DIV/0!	#DIV/0!	#DIV/0!	#DIV/0!	#DIV/0!	#DIV/0!
B	AC004986.1	0	0	0	0	0	0	#DIV/0!	#DIV/0!	#DIV/0!	#DIV/0!	#DIV/0!	#DIV/0!	#DIV/0!	#DIV/0!	#DIV/0!	#DIV/0!	#DIV/0!	#DIV/0!	#DIV/0!	#DIV/0!	#DIV/0!
A	AC004987.1	0	0	0	0	0	0	#DIV/0!	#DIV/0!	#DIV/0!	#DIV/0!	#DIV/0!	#DIV/0!	#DIV/0!	#DIV/0!	#DIV/0!	#DIV/0!	#DIV/0!	#DIV/0!	#DIV/0!	#DIV/0!	#DIV/0!
B	AC004987.1	0	0	0	0	0	0	#DIV/0!	#DIV/0!	#DIV/0!	#DIV/0!	#DIV/0!	#DIV/0!	#DIV/0!	#DIV/0!	#DIV/0!	#DIV/0!	#DIV/0!	#DIV/0!	#DIV/0!	#DIV/0!	#DIV/0!
A	AC004987.2	0	0	0.0626623	0	0	0.135419	#DIV/0!	#DIV/0!	#DIV/0!	#DIV/0!	#DIV/0!	#DIV/0!	#DIV/0!	#DIV/0!	#DIV/0!	#DIV/0!	#DIV/0!	#DIV/0!	#DIV/0!	#DIV/0!	#DIV/0!
B	AC004987.2	0	0.141386	0	0.0673162	0	0.0637822	#DIV/0!	#DIV/0!	#DIV/0!	#DIV/0!	#DIV/0!	#DIV/0!	#DIV/0!	#DIV/0!	#DIV/0!	#DIV/0!	#DIV/0!	#DIV/0!	#DIV/0!	#DIV/0!	#DIV/0!
A	AC004987.3	0	0	0	0.0529899	0.0287748	0	#DIV/0!	#DIV/0!	#DIV/0!	#DIV/0!	#DIV/0!	#DIV/0!	#DIV/0!	#DIV/0!	#DIV/0!	#DIV/0!	#DIV/0!	#DIV/0!	#DIV/0!	#DIV/0!	#DIV/0!
B	AC004987.3	0	0	0	0	0	0	#DIV/0!	#DIV/0!	#DIV/0!	#DIV/0!	#DIV/0!	#DIV/0!	#DIV/0!	#DIV/0!	#DIV/0!	#DIV/0!	#DIV/0!	#DIV/0!	#DIV/0!	#DIV/0!	#DIV/0!
A	AC004987.4	0	4.25e-05	0	0	0.438109	0	#DIV/0!	#DIV/0!	#DIV/0!	#DIV/0!	#DIV/0!	#DIV/0!	#DIV/0!	#DIV/0!	#DIV/0!	#DIV/0!	#DIV/0!	#DIV/0!	#DIV/0!	#DIV/0!	#DIV/0!
B	AC004987.4	6.14e-05	0	0	0.459641	0.000430354	0	1	0	0	7486.01	7.00902	0	0	#NUM!	#NUM!	12.87	2.80921	#NUM!	12.87	#NUM!	#NUM!
A	AC004988.1	0.0584713	0.102075	0.0408999	0.127957	0.116982	0.047879	1	1.74573	0.699487	2.18837	2.00067	0.818846	0	0.803829	-0.515631	1.12986	1.00049	-0.288336	1.12986	0.196657	0.227296
B	AC004988.1	0.0239259	0.0521066	0.0469483	0.079848	0.0904967	0.0579733	1	2.17783	1.96224	3.3373	3.78237	2.42304	0	1.12289	0.9725	1.73868	1.91929	1.27682	1.73868	0.796399	0.304316
A	AC004990.1	0.243921	0	0.0235824	0.172574	0.0241672	0.176663	1	0	0.0966805	0.7075	0.099078	0.724263	0	#NUM!	-3.37063	-0.499199	-3.33529	-0.465414	-0.499199	#NUM!	2.90522
B	AC004990.1	0.203106	0.109755	0.0891661	0.138485	0.166082	0.0582422	1	0.540384	0.439013	0.681836	0.817711	0.286758	0	-0.887942	-1.18767	-0.552503	-0.290337	-1.8021	-0.552503	0.597605	-0.61443
A	AC004994.1	0	0	0	0	0	0	#DIV/0!	#DIV/0!	#DIV/0!	#DIV/0!	#DIV/0!	#DIV/0!	#DIV/0!	#DIV/0!	#DIV/0!	#DIV/0!	#DIV/0!	#DIV/0!	#DIV/0!	#DIV/0!	#DIV/0!
B	AC004994.1	0	0	0	0	0	0	#DIV/0!	#DIV/0!	#DIV/0!	#DIV/0!	#DIV/0!	#DIV/0!	#DIV/0!	#DIV/0!	#DIV/0!	#DIV/0!	#DIV/0!	#DIV/0!	#DIV/0!	#DIV/0!	#DIV/0!
A	AC004997.1	0	4.98e-09	0.0662959	0.280717	0.454404	0.13679	#DIV/0!	#DIV/0!	#DIV/0!	#DIV/0!	#DIV/0!	#DIV/0!	#DIV/0!	#DIV/0!	#DIV/0!	#DIV/0!	#DIV/0!	#DIV/0!	#DIV/0!	#DIV/0!	#DIV/0!
B	AC004997.1	0.0859971	0.275286	3.21e-05	0.0105279	0.369809	0	1	3.20111	0.000373268	0.122421	4.30025	0	0	1.67857	-11.3875	-3.03007	2.10442	#NUM!	-3.03007	0.425849	#NUM!
A	AC005000.1	0	0	1.29937	0	1.11555	0	#DIV/0!	#DIV/0!	#DIV/0!	#DIV/0!	#DIV/0!	#DIV/0!	#DIV/0!	#DIV/0!	#DIV/0!	#DIV/0!	#DIV/0!	#DIV/0!	#DIV/0!	#DIV/0!	#DIV/0!
B	AC005000.1	0	0	0	0	0	0	#DIV/0!	#DIV/0!	#DIV/0!	#DIV/0!	#DIV/0!	#DIV/0!	#DIV/0!	#DIV/0!	#DIV/0!	#DIV/0!	#DIV/0!	#DIV/0!	#DIV/0!	#DIV/0!	#DIV/0!
A	AC005000.2	0.349995	0	0	0	0.259028	0	1	0	0	0	0.740091	0	0	#NUM!	#NUM!	#NUM!	-0.434226	#NUM!	#NUM!	#NUM!	#NUM!
B	AC005000.2	0.481096	0.285468	0	0	0.247777	0	1	0.59337	0	0	0.515026	0	0	-0.752996	#NUM!	#NUM!	-0.957283	#NUM!	#NUM!	-0.204287	#NUM!
A	AC005002.1	0	0	0	0	0	0	#DIV/0!	#DIV/0!	#DIV/0!	#DIV/0!	#DIV/0!	#DIV/0!	#DIV/0!	#DIV/0!	#DIV/0!	#DIV/0!	#DIV/0!	#DIV/0!	#DIV/0!	#DIV/0!	#DIV/0!
B	AC005002.1	0	0	0	0	0	0	#DIV/0!	#DIV/0!	#DIV/0!	#DIV/0!	#DIV/0!	#DIV/0!	#DIV/0!	#DIV/0!	#DIV/0!	#DIV/0!	#DIV/0!	#DIV/0!	#DIV/0!	#DIV/0!	#DIV/0!
A	AC005002.2	0	0	0	0	0	0	#DIV/0!	#DIV/0!	#DIV/0!	#DIV/0!	#DIV/0!	#DIV/0!	#DIV/0!	#DIV/0!	#DIV/0!	#DIV/0!	#DIV/0!	#DIV/0!	#DIV/0!	#DIV/0!	#DIV/0!
B	AC005002.2	0	0	0	0	0	0	#DIV/0!	#DIV/0!	#DIV/0!	#DIV/0!	#DIV/0!	#DIV/0!	#DIV/0!	#DIV/0!	#DIV/0!	#DIV/0!	#DIV/0!	#DIV/0!	#DIV/0!	#DIV/0!	#DIV/0!
A	AC005005.1	0	0	0	0	0.168336	0	#DIV/0!	#DIV/0!	#DIV/0!	#DIV/0!	#DIV/0!	#DIV/0!	#DIV/0!	#DIV/0!	#DIV/0!	#DIV/0!	#DIV/0!	#DIV/0!	#DIV/0!	#DIV/0!	#DIV/0!
B	AC005005.1	0.0812737	0	0	0	0	0	1	0	0	0	0	0	0	#NUM!	#NUM!	#NUM!	#NUM!	#NUM!	#NUM!	#NUM!	#NUM!
A	AC005005.2	0	0	0	0	0	0	#DIV/0!	#DIV/0!	#DIV/0!	#DIV/0!	#DIV/0!	#DIV/0!	#DIV/0!	#DIV/0!	#DIV/0!	#DIV/0!	#DIV/0!	#DIV/0!	#DIV/0!	#DIV/0!	#DIV/0!
B	AC005005.2	0	0	0	0	0	0	#DIV/0!	#DIV/0!	#DIV/0!	#DIV/0!	#DIV/0!	#DIV/0!	#DIV/0!	#DIV/0!	#DIV/0!	#DIV/0!	#DIV/0!	#DIV/0!	#DIV/0!	#DIV/0!	#DIV/0!
A	AC005005.3	0.144413	0.355881	0.207841	0.896775	0.700875	0.797011	1	2.46433	1.43921	6.20979	4.85327	5.51897	0	1.30119	0.52528	2.63455	2.27896	2.4644	2.63455	0.977762	1.93912
B	AC005005.3	0.394263	0.220993	0.46314	0.910013	0.808906	0.584852	1	0.560522	1.1747	2.30814	2.05169	1.48341	0	-0.835158	0.23229	1.20673	1.03681	0.568913	1.20673	1.87197	0.336623
A	AC005005.4	0.155707	0.12154	0.092792	0.175819	0.128941	0.19768	1	0.780569	0.59594	1.12917	0.8281	1.26956	0	-0.357403	-0.746761	0.175257	-0.272123	0.344333	0.175257	0.0852799	1.09109
B	AC005005.4	0.164861	0.107378	0.0932317	0.249926	0.144281	0.0862796	1	0.651324	0.565517	1.51598	0.875168	0.523348	0	-0.618552	-0.822358	0.600251	-0.192369	-0.934159	0.600251	0.426183	-0.111801
A	AC005006.1	1.59227	0	0.107612	0.418801	0	0.427375	1	0	0.067584	0.263021	0	0.268406	0	#NUM!	-3.88717	-1.92675	#NUM!	-1.89751	-1.92675	#NUM!	1.98966
B	AC005006.1	0.734186	1.34725	0	0	0	0	1	1.83503	0	0	0	0	0	0.8758	#NUM!	#NUM!	#NUM!	#NUM!	#NUM!	#NUM!	#NUM!
A	AC005008.1	0	0	0	0	0	0.0779581	#DIV/0!	#DIV/0!	#DIV/0!	#DIV/0!	#DIV/0!	#DIV/0!	#DIV/0!	#DIV/0!	#DIV/0!	#DIV/0!	#DIV/0!	#DIV/0!	#DIV/0!	#DIV/0!	#DIV/0!
B	AC005008.1	0.14075	0	0	0	0	0	1	0	0	0	0	0	0	#NUM!	#NUM!	#NUM!	#NUM!	#NUM!	#NUM!	#NUM!	#NUM!
A	AC005008.2	0	0	0	0	0	0	#DIV/0!	#DIV/0!	#DIV/0!	#DIV/0!	#DIV/0!	#DIV/0!	#DIV/0!	#DIV/0!	#DIV/0!	#DIV/0!	#DIV/0!	#DIV/0!	#DIV/0!	#DIV/0!	#DIV/0!
B	AC005008.2	0	0	0	0	0	0	#DIV/0!	#DIV/0!	#DIV/0!	#DIV/0!	#DIV/0!	#DIV/0!	#DIV/0!	#DIV/0!	#DIV/0!	#DIV/0!	#DIV/0!	#DIV/0!	#DIV/0!	#DIV/0!	#DIV/0!
A	AC005009.1	0	0	0.30614	0.335389	0	0	#DIV/0!	#DIV/0!	#DIV/0!	#DIV/0!	#DIV/0!	#DIV/0!	#DIV/0!	#DIV/0!	#DIV/0!	#DIV/0!	#DIV/0!	#DIV/0!	#DIV/0!	#DIV/0!	#DIV/0!
B	AC005009.1	0	0.375944	0	0	0.3303	0	#DIV/0!	#DIV/0!	#DIV/0!	#DIV/0!	#DIV/0!	#DIV/0!	#DIV/0!	#DIV/0!	#DIV/0!	#DIV/0!	#DIV/0!	#DIV/0!	#DIV/0!	#DIV/0!	#DIV/0!
A	AC005009.2	0	0.0804393	0.137088	0.0782137	0	0.0798718	#DIV/0!	#DIV/0!	#DIV/0!	#DIV/0!	#DIV/0!	#DIV/0!	#DIV/0!	#DIV/0!	#DIV/0!	#DIV/0!	#DIV/0!	#DIV/0!	#DIV/0!	#DIV/0!	#DIV/0!
B	AC005009.2	0	0	0.169654	0.0792988	0.148773	0.0214246	#DIV/0!	#DIV/0!	#DIV/0!	#DIV/0!	#DIV/0!	#DIV/0!	#DIV/0!	#DIV/0!	#DIV/0!	#DIV/0!	#DIV/0!	#DIV/0!	#DIV/0!	#DIV/0!	#DIV/0!
A	AC005011.1	0.809005	1.30781	0	0	0	0	1	1.61657	0	0	0	0	0	0.692932	#NUM!	#NUM!	#NUM!	#NUM!	#NUM!	#NUM!	#NUM!
B	AC005011.1	0	0	1.3737	0	0.578146	0	#DIV/0!	#DIV/0!	#DIV/0!	#DIV/0!	#DIV/0!	#DIV/0!	#DIV/0!	#DIV/0!	#DIV/0!	#DIV/0!	#DIV/0!	#DIV/0!	#DIV/0!	#DIV/0!	#DIV/0!
A	AC005013.1	0	0	0	0	0	0	#DIV/0!	#DIV/0!	#DIV/0!	#DIV/0!	#DIV/0!	#DIV/0!	#DIV/0!	#DIV/0!	#DIV/0!	#DIV/0!	#DIV/0!	#DIV/0!	#DIV/0!	#DIV/0!	#DIV/0!
B	AC005013.1	0	0	0.0934958	0	0	0	#DIV/0!	#DIV/0!	#DIV/0!	#DIV/0!	#DIV/0!	#DIV/0!	#DIV/0!	#DIV/0!	#DIV/0!	#DIV/0!	#DIV/0!	#DIV/0!	#DIV/0!	#DIV/0!	#DIV/0!
A	AC005014.1	0	0.0145319	0	0	0	0.0144652	#DIV/0!	#DIV/0!	#DIV/0!	#DIV/0!	#DIV/0!	#DIV/0!	#DIV/0!	#DIV/0!	#DIV/0!	#DIV/0!	#DIV/0!	#DIV/0!	#DIV/0!	#DIV/0!	#DIV/0!
B	AC005014.1	0.0266184	0	0	0	0	0	1	0	0	0	0	0	0	#NUM!	#NUM!	#NUM!	#NUM!	#NUM!	#NUM!	#NUM!	#NUM!
A	AC005014.2	0.251422	0.312593	0	0.20103	0	0.209001	1	1.2433	0	0.799572	0	0.831276	0	0.314175	#NUM!	-0.3227	#NUM!	-0.266601	-0.3227	#NUM!	#NUM!
B	AC005014.2	0.19145	0.229924	0.661349	0.108752	0.198393	0.217604	1	1.20096	3.45442	0.568044	1.03627	1.13661	0	0.264189	1.78844	-0.815926	0.0513935	0.184737	-0.815926	-0.212796	-1.60371
A	AC005014.3	0	0	0	1.27924	0	0	#DIV/0!	#DIV/0!	#DIV/0!	#DIV/0!	#DIV/0!	#DIV/0!	#DIV/0!	#DIV/0!	#DIV/0!	#DIV/0!	#DIV/0!	#DIV/0!	#DIV/0!	#DIV/0!	#DIV/0!
B	AC005014.3	0	0	0	0.697422	1.21899	0.668658	#DIV/0!	#DIV/0!	#DIV/0!	#DIV/0!	#DIV/0!	#DIV/0!	#DIV/0!	#DIV/0!	#DIV/0!	#DIV/0!	#DIV/0!	#DIV/0!	#DIV/0!	#DIV/0!	#DIV/0!
A	AC005017.1	0	0	0.103323	0	0	0.114621	#DIV/0!	#DIV/0!	#DIV/0!	#DIV/0!	#DIV/0!	#DIV/0!	#DIV/0!	#DIV/0!	#DIV/0!	#DIV/0!	#DIV/0!	#DIV/0!	#DIV/0!	#DIV/0!	#DIV/0!
B	AC005017.1	0.103024	0.121634	0	0	0.211033	0.166263	1	1.18064	0	0	2.04839	1.61383	0	0.239566	#NUM!	#NUM!	1.03449	0.690487	#NUM!	0.794922	#NUM!
A	AC005019.1	0	0	0.405902	0.146333	0.143209	0	#DIV/0!	#DIV/0!	#DIV/0!	#DIV/0!	#DIV/0!	#DIV/0!	#DIV/0!	#DIV/0!	#DIV/0!	#DIV/0!	#DIV/0!	#DIV/0!	#DIV/0!	#DIV/0!	#DIV/0!
B	AC005019.1	0	0	0	0.153691	0	0	#DIV/0!	#DIV/0!	#DIV/0!	#DIV/0!	#DIV/0!	#DIV/0!	#DIV/0!	#DIV/0!	#DIV/0!	#DIV/0!	#DIV/0!	#DIV/0!	#DIV/0!	#DIV/0!	#DIV/0!
A	AC005019.2	0	0	0	0	0	0	#DIV/0!	#DIV/0!	#DIV/0!	#DIV/0!	#DIV/0!	#DIV/0!	#DIV/0!	#DIV/0!	#DIV/0!	#DIV/0!	#DIV/0!	#DIV/0!	#DIV/0!	#DIV/0!	#DIV/0!
B	AC005019.2	0	0	0	0	0	0	#DIV/0!	#DIV/0!	#DIV/0!	#DIV/0!	#DIV/0!	#DIV/0!	#DIV/0!	#DIV/0!	#DIV/0!	#DIV/0!	#DIV/0!	#DIV/0!	#DIV/0!	#DIV/0!	#DIV/0!
A	AC005020.1	0	0	0.0994564	0	0.103531	0	#DIV/0!	#DIV/0!	#DIV/0!	#DIV/0!	#DIV/0!	#DIV/0!	#DIV/0!	#DIV/0!	#DIV/0!	#DIV/0!	#DIV/0!	#DIV/0!	#DIV/0!	#DIV/0!	#DIV/0!
B	AC005020.1	0	0	0.231235	0	0	0.209314	#DIV/0!	#DIV/0!	#DIV/0!	#DIV/0!	#DIV/0!	#DIV/0!	#DIV/0!	#DIV/0!	#DIV/0!	#DIV/0!	#DIV/0!	#DIV/0!	#DIV/0!	#DIV/0!	#DIV/0!
A	AC005020.2	0.0852538	0	0.0929674	0.0625197	0	0.064435	1	0	1.09048	0.733336	0	0.755802	0	#NUM!	0.124961	-0.447453	#NUM!	-0.40392	-0.447453	#NUM!	-0.52888
B	AC005020.2	0	0.0677063	0.131057	0	0	0	#DIV/0!	#DIV/0!	#DIV/0!	#DIV/0!	#DIV/0!	#DIV/0!	#DIV/0!	#DIV/0!	#DIV/0!	#DIV/0!	#DIV/0!	#DIV/0!	#DIV/0!	#DIV/0!	#DIV/0!
A	AC005021.1	0.259933	1.48322	0	0.602779	0.395067	0	1	5.70616	0	2.31898	1.51988	0	0	2.51252	#NUM!	1.21349	0.603958	#NUM!	1.21349	-1.90856	#NUM!
B	AC005021.1	0	0.219974	0	0.255765	0.809654	0	#DIV/0!	#DIV/0!	#DIV/0!	#DIV/0!	#DIV/0!	#DIV/0!	#DIV/0!	#DIV/0!	#DIV/0!	#DIV/0!	#DIV/0!	#DIV/0!	#DIV/0!	#DIV/0!	#DIV/0!
A	AC005033.1	0	0	0	0	0	0	#DIV/0!	#DIV/0!	#DIV/0!	#DIV/0!	#DIV/0!	#DIV/0!	#DIV/0!	#DIV/0!	#DIV/0!	#DIV/0!	#DIV/0!	#DIV/0!	#DIV/0!	#DIV/0!	#DIV/0!
B	AC005033.1	0	0	0	0	0	0	#DIV/0!	#DIV/0!	#DIV/0!	#DIV/0!	#DIV/0!	#DIV/0!	#DIV/0!	#DIV/0!	#DIV/0!	#DIV/0!	#DIV/0!	#DIV/0!	#DIV/0!	#DIV/0!	#DIV/0!
A	AC005034.1	0	0	0	0	0	0	#DIV/0!	#DIV/0!	#DIV/0!	#DIV/0!	#DIV/0!	#DIV/0!	#DIV/0!	#DIV/0!	#DIV/0!	#DIV/0!	#DIV/0!	#DIV/0!	#DIV/0!	#DIV/0!	#DIV/0!
B	AC005034.1	0	0	0	0	0	0	#DIV/0!	#DIV/0!	#DIV/0!	#DIV/0!	#DIV/0!	#DIV/0!	#DIV/0!	#DIV/0!	#DIV/0!	#DIV/0!	#DIV/0!	#DIV/0!	#DIV/0!	#DIV/0!	#DIV/0!
A	AC005034.2	0.427396	0	0	0.167765	0.495578	0	1	0	0	0.392528	1.15953	0	0	#NUM!	#NUM!	-1.34913	0.213539	#NUM!	-1.34913	#NUM!	#NUM!
B	AC005034.2	0	0.380172	0	0.177113	0	0	#DIV/0!	#DIV/0!	#DIV/0!	#DIV/0!	#DIV/0!	#DIV/0!	#DIV/0!	#DIV/0!	#DIV/0!	#DIV/0!	#DIV/0!	#DIV/0!	#DIV/0!	#DIV/0!	#DIV/0!
A	AC005034.3	4.75246	4.03307	3.95014	3.11108	3.84712	3.56793	1	0.848628	0.831178	0.654625	0.809501	0.750754	0	-0.236796	-0.266771	-0.611259	-0.304896	-0.413587	-0.611259	-0.0680996	-0.146816
B	AC005034.3	3.76454	3.57545	4.11398	3.97982	3.91304	3.6959	1	0.949771	1.09282	1.05719	1.03945	0.981767	0	-0.0743488	0.128061	0.0802296	0.0558163	-0.0265479	0.0802296	0.130165	-0.154609
A	AC005034.4	0.201959	0.113909	0.0574849	0.293281	0.0764858	0.13205	1	0.56402	0.284636	1.45218	0.378719	0.653846	0	-0.826181	-1.81281	0.538221	-1.4008	-0.612978	0.538221	-0.574618	1.19983
B	AC005034.4	0.163515	0.163485	0.257196	0.293802	0.21774	0	1	0.999817	1.57292	1.79679	1.33162	0	0	-0.000264715	0.653445	0.845421	0.413183	#NUM!	0.845421	0.413448	#NUM!
A	AC005034.5	3.31881	2.55883	1.60954	3.23328	1.95213	1.70926	1	0.771008	0.484975	0.974229	0.588202	0.515022	0	-0.375182	-1.04402	-0.0376676	-0.765617	-0.957294	-0.0376676	-0.390435	0.0867234
B	AC005034.5	2.98105	1.62948	2.47755	1.78275	1.78366	1.8601	1	0.546613	0.8311	0.598028	0.598333	0.623975	0	-0.871409	-0.266906	-0.741716	-0.74098	-0.68044	-0.741716	0.130429	-0.413534
A	AC005035.1	0.0156974	0.0116333	0	0.0361013	0	0.011947	1	0.741097	0	2.29983	0	0.761081	0	-0.432265	#NUM!	1.20153	#NUM!	-0.393877	1.20153	#NUM!	#NUM!
B	AC005035.1	0	0	0	0	0	0	#DIV/0!	#DIV/0!	#DIV/0!	#DIV/0!	#DIV/0!	#DIV/0!	#DIV/0!	#DIV/0!	#DIV/0!	#DIV/0!	#DIV/0!	#DIV/0!	#DIV/0!	#DIV/0!	#DIV/0!
A	AC005037.1	0.556527	0.53746	1.06071	0.482317	0.804016	0.383562	1	0.965739	1.90595	0.866655	1.4447	0.689206	0	-0.0502943	0.930507	-0.20647	0.530773	-0.536992	-0.20647	0.581067	-1.4675
B	AC005037.1	0.344036	0.72609	0.493958	0.817107	0.664775	0.676219	1	2.11051	1.43577	2.37506	1.93228	1.96555	0	1.07759	0.521829	1.24797	0.950307	0.974931	1.24797	-0.127282	0.453102
A	AC005040.1	0	0	0	0	0	0	#DIV/0!	#DIV/0!	#DIV/0!	#DIV/0!	#DIV/0!	#DIV/0!	#DIV/0!	#DIV/0!	#DIV/0!	#DIV/0!	#DIV/0!	#DIV/0!	#DIV/0!	#DIV/0!	#DIV/0!
B	AC005040.1	0	0	0	0	0	0	#DIV/0!	#DIV/0!	#DIV/0!	#DIV/0!	#DIV/0!	#DIV/0!	#DIV/0!	#DIV/0!	#DIV/0!	#DIV/0!	#DIV/0!	#DIV/0!	#DIV/0!	#DIV/0!	#DIV/0!
A	AC005041.1	0	0	0	0	0	0	#DIV/0!	#DIV/0!	#DIV/0!	#DIV/0!	#DIV/0!	#DIV/0!	#DIV/0!	#DIV/0!	#DIV/0!	#DIV/0!	#DIV/0!	#DIV/0!	#DIV/0!	#DIV/0!	#DIV/0!
B	AC005041.1	0	0	0	0	0	0	#DIV/0!	#DIV/0!	#DIV/0!	#DIV/0!	#DIV/0!	#DIV/0!	#DIV/0!	#DIV/0!	#DIV/0!	#DIV/0!	#DIV/0!	#DIV/0!	#DIV/0!	#DIV/0!	#DIV/0!
A	AC005041.2	0.343077	0.258988	0.156685	0.0834043	0.242819	0	1	0.754898	0.456705	0.243107	0.707768	0	0	-0.405647	-1.13067	-2.04034	-0.498651	#NUM!	-2.04034	-0.0930039	#NUM!
B	AC005041.2	0	0	0.090295	0.494781	0.0781076	0.165999	#DIV/0!	#DIV/0!	#DIV/0!	#DIV/0!	#DIV/0!	#DIV/0!	#DIV/0!	#DIV/0!	#DIV/0!	#DIV/0!	#DIV/0!	#DIV/0!	#DIV/0!	#DIV/0!	#DIV/0!
A	AC005042.1	0.0782297	0.239778	0.325141	0.173684	0.226268	0	1	3.06505	4.15623	2.22018	2.89235	0	0	1.61591	2.05528	1.15068	1.53224	#NUM!	1.15068	-0.0836667	#NUM!
B	AC005042.1	0	0.127466	0.0624373	0.116901	0.218921	0.175039	#DIV/0!	#DIV/0!	#DIV/0!	#DIV/0!	#DIV/0!	#DIV/0!	#DIV/0!	#DIV/0!	#DIV/0!	#DIV/0!	#DIV/0!	#DIV/0!	#DIV/0!	#DIV/0!	#DIV/0!
A	AC005042.2	0	0	0	0	0	0	#DIV/0!	#DIV/0!	#DIV/0!	#DIV/0!	#DIV/0!	#DIV/0!	#DIV/0!	#DIV/0!	#DIV/0!	#DIV/0!	#DIV/0!	#DIV/0!	#DIV/0!	#DIV/0!	#DIV/0!
B	AC005042.2	0	0	0	0	0	0	#DIV/0!	#DIV/0!	#DIV/0!	#DIV/0!	#DIV/0!	#DIV/0!	#DIV/0!	#DIV/0!	#DIV/0!	#DIV/0!	#DIV/0!	#DIV/0!	#DIV/0!	#DIV/0!	#DIV/0!
A	AC005042.3	0	0	0	0	0	0	#DIV/0!	#DIV/0!	#DIV/0!	#DIV/0!	#DIV/0!	#DIV/0!	#DIV/0!	#DIV/0!	#DIV/0!	#DIV/0!	#DIV/0!	#DIV/0!	#DIV/0!	#DIV/0!	#DIV/0!
B	AC005042.3	0	0	0	0	0	0	#DIV/0!	#DIV/0!	#DIV/0!	#DIV/0!	#DIV/0!	#DIV/0!	#DIV/0!	#DIV/0!	#DIV/0!	#DIV/0!	#DIV/0!	#DIV/0!	#DIV/0!	#DIV/0!	#DIV/0!
A	AC005046.1	2.72921	0.911025	0.629248	3.50509	1.52972	0.892971	1	0.333805	0.23056	1.28429	0.560499	0.32719	0	-1.58292	-2.11678	0.360968	-0.835216	-1.6118	0.360968	0.747705	0.504985
B	AC005046.1	1.16093	1.44516	0.113486	3.31546	1.02293	0.389011	1	1.24483	0.0977544	2.85587	0.88113	0.335086	0	0.315948	-3.35469	1.51393	-0.182574	-1.5774	1.51393	-0.498522	1.7773
A	AC005050.1	0	0	0	0	0	0	#DIV/0!	#DIV/0!	#DIV/0!	#DIV/0!	#DIV/0!	#DIV/0!	#DIV/0!	#DIV/0!	#DIV/0!	#DIV/0!	#DIV/0!	#DIV/0!	#DIV/0!	#DIV/0!	#DIV/0!
B	AC005050.1	0	0	0	0	0	0	#DIV/0!	#DIV/0!	#DIV/0!	#DIV/0!	#DIV/0!	#DIV/0!	#DIV/0!	#DIV/0!	#DIV/0!	#DIV/0!	#DIV/0!	#DIV/0!	#DIV/0!	#DIV/0!	#DIV/0!
A	AC005052.1	0	0.019745	0	0.0191007	0.0186719	0.0195269	#DIV/0!	#DIV/0!	#DIV/0!	#DIV/0!	#DIV/0!	#DIV/0!	#DIV/0!	#DIV/0!	#DIV/0!	#DIV/0!	#DIV/0!	#DIV/0!	#DIV/0!	#DIV/0!	#DIV/0!
B	AC005052.1	0	0	0	0	0	0	#DIV/0!	#DIV/0!	#DIV/0!	#DIV/0!	#DIV/0!	#DIV/0!	#DIV/0!	#DIV/0!	#DIV/0!	#DIV/0!	#DIV/0!	#DIV/0!	#DIV/0!	#DIV/0!	#DIV/0!
A	AC005056.1	0.598184	0.202142	0.36722	0.388186	0.189579	0.401266	1	0.337926	0.613891	0.648941	0.316924	0.670807	0	-1.56522	-0.703945	-0.623841	-1.65779	-0.57603	-0.623841	-0.0925699	0.127914
B	AC005056.1	0.0969273	0.10954	0.171549	0.293432	0.457311	0.274879	1	1.13013	1.76987	3.02734	4.71808	2.83593	0	0.176483	0.823646	1.59805	2.2382	1.50382	1.59805	2.06172	0.680176
A	AC005062.1	1.73178	0	0	0	0	0	1	0	0	0	0	0	0	#NUM!	#NUM!	#NUM!	#NUM!	#NUM!	#NUM!	#NUM!	#NUM!
B	AC005062.1	0	0	0	0	0.0582774	0	#DIV/0!	#DIV/0!	#DIV/0!	#DIV/0!	#DIV/0!	#DIV/0!	#DIV/0!	#DIV/0!	#DIV/0!	#DIV/0!	#DIV/0!	#DIV/0!	#DIV/0!	#DIV/0!	#DIV/0!
A	AC005064.1	0	0	0	0.0336201	0	0.0166457	#DIV/0!	#DIV/0!	#DIV/0!	#DIV/0!	#DIV/0!	#DIV/0!	#DIV/0!	#DIV/0!	#DIV/0!	#DIV/0!	#DIV/0!	#DIV/0!	#DIV/0!	#DIV/0!	#DIV/0!
B	AC005064.1	0	0	0.0358354	0	0	0	#DIV/0!	#DIV/0!	#DIV/0!	#DIV/0!	#DIV/0!	#DIV/0!	#DIV/0!	#DIV/0!	#DIV/0!	#DIV/0!	#DIV/0!	#DIV/0!	#DIV/0!	#DIV/0!	#DIV/0!
A	AC005066.1	0	0	0	0	0	0	#DIV/0!	#DIV/0!	#DIV/0!	#DIV/0!	#DIV/0!	#DIV/0!	#DIV/0!	#DIV/0!	#DIV/0!	#DIV/0!	#DIV/0!	#DIV/0!	#DIV/0!	#DIV/0!	#DIV/0!
B	AC005066.1	0	0	0	0	0	0	#DIV/0!	#DIV/0!	#DIV/0!	#DIV/0!	#DIV/0!	#DIV/0!	#DIV/0!	#DIV/0!	#DIV/0!	#DIV/0!	#DIV/0!	#DIV/0!	#DIV/0!	#DIV/0!	#DIV/0!
A	AC005070.1	0	0	0	0	0	0	#DIV/0!	#DIV/0!	#DIV/0!	#DIV/0!	#DIV/0!	#DIV/0!	#DIV/0!	#DIV/0!	#DIV/0!	#DIV/0!	#DIV/0!	#DIV/0!	#DIV/0!	#DIV/0!	#DIV/0!
B	AC005070.1	0	0	0	0	0	0	#DIV/0!	#DIV/0!	#DIV/0!	#DIV/0!	#DIV/0!	#DIV/0!	#DIV/0!	#DIV/0!	#DIV/0!	#DIV/0!	#DIV/0!	#DIV/0!	#DIV/0!	#DIV/0!	#DIV/0!
A	AC005070.2	0	0	0	0	0	0	#DIV/0!	#DIV/0!	#DIV/0!	#DIV/0!	#DIV/0!	#DIV/0!	#DIV/0!	#DIV/0!	#DIV/0!	#DIV/0!	#DIV/0!	#DIV/0!	#DIV/0!	#DIV/0!	#DIV/0!
B	AC005070.2	0	0	0	0	0	0	#DIV/0!	#DIV/0!	#DIV/0!	#DIV/0!	#DIV/0!	#DIV/0!	#DIV/0!	#DIV/0!	#DIV/0!	#DIV/0!	#DIV/0!	#DIV/0!	#DIV/0!	#DIV/0!	#DIV/0!
A	AC005070.3	0.432399	0.196295	0.236429	0.265639	0.351278	0.320484	1	0.453967	0.546784	0.614338	0.812393	0.741177	0	-1.13934	-0.870956	-0.702896	-0.29975	-0.432111	-0.702896	0.83959	0.438845
B	AC005070.3	0.162746	0.337895	0.26649	0.298998	0.353088	0.243691	1	2.07621	1.63746	1.83721	2.16956	1.49737	0	1.05395	0.711459	0.877514	1.11741	0.582431	0.877514	0.0634528	-0.129028
A	AC005072.1	0.175656	0	0.0226201	0.142911	0.0830063	0.0869096	1	0	0.128775	0.813585	0.47255	0.494772	0	#NUM!	-2.95708	-0.297636	-1.08146	-1.01517	-0.297636	#NUM!	1.94191
B	AC005072.1	0	0.0801138	0	0.0267156	0	0.0702681	#DIV/0!	#DIV/0!	#DIV/0!	#DIV/0!	#DIV/0!	#DIV/0!	#DIV/0!	#DIV/0!	#DIV/0!	#DIV/0!	#DIV/0!	#DIV/0!	#DIV/0!	#DIV/0!	#DIV/0!
A	AC005076.1	3.31146	3.97066	3.7449	3.95859	2.49828	3.15155	1	1.19907	1.13089	1.19542	0.754435	0.95171	0	0.261911	0.17746	0.257519	-0.406531	-0.0714059	0.257519	-0.668442	-0.248866
B	AC005076.1	2.9039	2.98054	1.82645	3.28889	4.07169	4.2742	1	1.02639	0.628966	1.13258	1.40215	1.47188	0	0.037582	-0.668946	0.179609	0.487636	0.557663	0.179609	0.450054	1.22661
A	AC005077.1	0	0	0.168924	0	0	0	#DIV/0!	#DIV/0!	#DIV/0!	#DIV/0!	#DIV/0!	#DIV/0!	#DIV/0!	#DIV/0!	#DIV/0!	#DIV/0!	#DIV/0!	#DIV/0!	#DIV/0!	#DIV/0!	#DIV/0!
B	AC005077.1	0	0	0	0	0	0	#DIV/0!	#DIV/0!	#DIV/0!	#DIV/0!	#DIV/0!	#DIV/0!	#DIV/0!	#DIV/0!	#DIV/0!	#DIV/0!	#DIV/0!	#DIV/0!	#DIV/0!	#DIV/0!	#DIV/0!
A	AC005077.2	0	0	0	0	0	0	#DIV/0!	#DIV/0!	#DIV/0!	#DIV/0!	#DIV/0!	#DIV/0!	#DIV/0!	#DIV/0!	#DIV/0!	#DIV/0!	#DIV/0!	#DIV/0!	#DIV/0!	#DIV/0!	#DIV/0!
B	AC005077.2	0	0	0	0.0895641	0	0	#DIV/0!	#DIV/0!	#DIV/0!	#DIV/0!	#DIV/0!	#DIV/0!	#DIV/0!	#DIV/0!	#DIV/0!	#DIV/0!	#DIV/0!	#DIV/0!	#DIV/0!	#DIV/0!	#DIV/0!
A	AC005077.3	0	0	0	0	0	0	#DIV/0!	#DIV/0!	#DIV/0!	#DIV/0!	#DIV/0!	#DIV/0!	#DIV/0!	#DIV/0!	#DIV/0!	#DIV/0!	#DIV/0!	#DIV/0!	#DIV/0!	#DIV/0!	#DIV/0!
B	AC005077.3	0	0	0	0	0	0	#DIV/0!	#DIV/0!	#DIV/0!	#DIV/0!	#DIV/0!	#DIV/0!	#DIV/0!	#DIV/0!	#DIV/0!	#DIV/0!	#DIV/0!	#DIV/0!	#DIV/0!	#DIV/0!	#DIV/0!
A	AC005077.4	0.0990757	0.111712	0.0884768	0.145081	0.103616	0.0928131	1	1.12754	0.893022	1.46434	1.04583	0.93679	0	0.173181	-0.163232	0.550255	0.0646436	-0.0942028	0.550255	-0.108537	0.0690292
B	AC005077.4	0.169964	0.0533737	0.155702	0.0721621	0.0831257	0.138449	1	0.314029	0.916088	0.424573	0.489078	0.814578	0	-1.67103	-0.126442	-1.23592	-1.03186	-0.295875	-1.23592	0.639166	-0.169433
A	AC005082.1	0.926633	0.168252	0.187897	0.284619	0.322071	0.273019	1	0.181574	0.202774	0.307154	0.347571	0.294636	0	-2.46137	-2.30206	-1.70297	-1.52462	-1.763	-1.70297	0.936755	0.539059
B	AC005082.1	0.328104	0.423852	0.432452	0.193676	0.475871	0.215746	1	1.29182	1.31803	0.590288	1.45037	0.657554	0	0.369407	0.398387	-0.760508	0.536417	-0.604819	-0.760508	0.16701	-1.00321
A	AC005083.1	0	0	0	0	0	0	#DIV/0!	#DIV/0!	#DIV/0!	#DIV/0!	#DIV/0!	#DIV/0!	#DIV/0!	#DIV/0!	#DIV/0!	#DIV/0!	#DIV/0!	#DIV/0!	#DIV/0!	#DIV/0!	#DIV/0!
B	AC005083.1	0	0	0	0	0	0	#DIV/0!	#DIV/0!	#DIV/0!	#DIV/0!	#DIV/0!	#DIV/0!	#DIV/0!	#DIV/0!	#DIV/0!	#DIV/0!	#DIV/0!	#DIV/0!	#DIV/0!	#DIV/0!	#DIV/0!
A	AC005084.1	0	0	0	0	0	0	#DIV/0!	#DIV/0!	#DIV/0!	#DIV/0!	#DIV/0!	#DIV/0!	#DIV/0!	#DIV/0!	#DIV/0!	#DIV/0!	#DIV/0!	#DIV/0!	#DIV/0!	#DIV/0!	#DIV/0!
B	AC005084.1	0	0	0	0	0	0	#DIV/0!	#DIV/0!	#DIV/0!	#DIV/0!	#DIV/0!	#DIV/0!	#DIV/0!	#DIV/0!	#DIV/0!	#DIV/0!	#DIV/0!	#DIV/0!	#DIV/0!	#DIV/0!	#DIV/0!
A	AC005086.1	0.219851	0	0	0	0.0581592	0.178705	1	0	0	0	0.264539	0.812846	0	#NUM!	#NUM!	#NUM!	-1.91845	-0.298946	#NUM!	#NUM!	#NUM!
B	AC005086.1	0.111199	0	0.0627498	0.0874961	0.22795	0.000284033	1	0	0.564302	0.786843	2.04993	0.00255428	0	#NUM!	-0.825461	-0.345853	1.03557	-8.61287	-0.345853	#NUM!	-7.78741
A	AC005086.2	0	0	0	0.275811	0	0.501327	#DIV/0!	#DIV/0!	#DIV/0!	#DIV/0!	#DIV/0!	#DIV/0!	#DIV/0!	#DIV/0!	#DIV/0!	#DIV/0!	#DIV/0!	#DIV/0!	#DIV/0!	#DIV/0!	#DIV/0!
B	AC005086.2	0.796159	0	0	0	1.02161	0	1	0	0	0	1.28317	0	0	#NUM!	#NUM!	#NUM!	0.359716	#NUM!	#NUM!	#NUM!	#NUM!
A	AC005086.3	0	0	0	0	2.21582	0	#DIV/0!	#DIV/0!	#DIV/0!	#DIV/0!	#DIV/0!	#DIV/0!	#DIV/0!	#DIV/0!	#DIV/0!	#DIV/0!	#DIV/0!	#DIV/0!	#DIV/0!	#DIV/0!	#DIV/0!
B	AC005086.3	1.12609	2.08968	0	1.24064	0.983499	0.953141	1	1.8557	0	1.10172	0.873375	0.846416	0	0.89196	#NUM!	0.139762	-0.195327	-0.240561	0.139762	-1.08729	#NUM!
A	AC005086.4	4.27843	4.65002	4.83707	2.45635	2.07543	2.23289	1	1.08685	1.13057	0.574124	0.485091	0.521895	0	0.120155	0.177052	-0.800565	-1.04367	-0.938169	-0.800565	-1.16383	-1.11522
B	AC005086.4	3.43656	3.4012	1.49865	4.1333	1.13599	1.60123	1	0.989711	0.43609	1.20274	0.33056	0.46594	0	-0.0149213	-1.1973	0.266329	-1.59702	-1.10178	0.266329	-1.58209	0.0955171
A	AC005088.1	0	0	0	0	0	0	#DIV/0!	#DIV/0!	#DIV/0!	#DIV/0!	#DIV/0!	#DIV/0!	#DIV/0!	#DIV/0!	#DIV/0!	#DIV/0!	#DIV/0!	#DIV/0!	#DIV/0!	#DIV/0!	#DIV/0!
B	AC005088.1	0.310526	0	0	0	0	0	1	0	0	0	0	0	0	#NUM!	#NUM!	#NUM!	#NUM!	#NUM!	#NUM!	#NUM!	#NUM!
A	AC005089.1	0.28629	0.0447426	0.0467275	0.11656	0.0652003	0.0870398	1	0.156284	0.163217	0.40714	0.227742	0.304027	0	-2.67776	-2.61513	-1.2964	-2.13453	-1.71773	-1.2964	0.54323	0.897403
B	AC005089.1	0.120144	0.0763459	0.152089	0.0829952	0.142781	0.105547	1	0.635453	1.26589	0.690798	1.18842	0.878504	0	-0.654142	0.340151	-0.533665	0.249039	-0.186879	-0.533665	0.903181	-0.52703
A	AC005090.1	0	0	0	0	0	0	#DIV/0!	#DIV/0!	#DIV/0!	#DIV/0!	#DIV/0!	#DIV/0!	#DIV/0!	#DIV/0!	#DIV/0!	#DIV/0!	#DIV/0!	#DIV/0!	#DIV/0!	#DIV/0!	#DIV/0!
B	AC005090.1	0	0	0	0	0	0	#DIV/0!	#DIV/0!	#DIV/0!	#DIV/0!	#DIV/0!	#DIV/0!	#DIV/0!	#DIV/0!	#DIV/0!	#DIV/0!	#DIV/0!	#DIV/0!	#DIV/0!	#DIV/0!	#DIV/0!
A	AC005091.1	0.0523592	0.0772577	0	0.0747908	0	0.0770405	1	1.47553	0	1.42842	0	1.47138	0	0.561236	#NUM!	0.514418	#NUM!	0.557174	0.514418	#NUM!	#NUM!
B	AC005091.1	0.0713992	0.0409027	0	0	0	0	1	0.572873	0	0	0	0	0	-0.803712	#NUM!	#NUM!	#NUM!	#NUM!	#NUM!	#NUM!	#NUM!
A	AC005094.1	0	0	0	0.190024	0	0	#DIV/0!	#DIV/0!	#DIV/0!	#DIV/0!	#DIV/0!	#DIV/0!	#DIV/0!	#DIV/0!	#DIV/0!	#DIV/0!	#DIV/0!	#DIV/0!	#DIV/0!	#DIV/0!	#DIV/0!
B	AC005094.1	0	0	0	0	0	0	#DIV/0!	#DIV/0!	#DIV/0!	#DIV/0!	#DIV/0!	#DIV/0!	#DIV/0!	#DIV/0!	#DIV/0!	#DIV/0!	#DIV/0!	#DIV/0!	#DIV/0!	#DIV/0!	#DIV/0!
A	AC005096.1	0.313859	0	0.0742832	0.395923	0.154881	0.326769	1	0	0.236677	1.26147	0.493473	1.04113	0	#NUM!	-2.07901	0.335103	-1.01896	0.0581545	0.335103	#NUM!	2.13716
B	AC005096.1	0.148728	0	0.17295	0.406755	0.0758472	0.324348	1	0	1.16286	2.73489	0.509973	2.18081	0	#NUM!	0.217679	1.45148	-0.971508	1.12487	1.45148	#NUM!	0.907188
A	AC005099.1	0	0	0	0.169226	0	0	#DIV/0!	#DIV/0!	#DIV/0!	#DIV/0!	#DIV/0!	#DIV/0!	#DIV/0!	#DIV/0!	#DIV/0!	#DIV/0!	#DIV/0!	#DIV/0!	#DIV/0!	#DIV/0!	#DIV/0!
B	AC005099.1	0	0.0884465	0.0914028	0	0	0	#DIV/0!	#DIV/0!	#DIV/0!	#DIV/0!	#DIV/0!	#DIV/0!	#DIV/0!	#DIV/0!	#DIV/0!	#DIV/0!	#DIV/0!	#DIV/0!	#DIV/0!	#DIV/0!	#DIV/0!
A	AC005102.1	0	0	0	0	0	0	#DIV/0!	#DIV/0!	#DIV/0!	#DIV/0!	#DIV/0!	#DIV/0!	#DIV/0!	#DIV/0!	#DIV/0!	#DIV/0!	#DIV/0!	#DIV/0!	#DIV/0!	#DIV/0!	#DIV/0!
B	AC005102.1	0	0	0	0	0	0	#DIV/0!	#DIV/0!	#DIV/0!	#DIV/0!	#DIV/0!	#DIV/0!	#DIV/0!	#DIV/0!	#DIV/0!	#DIV/0!	#DIV/0!	#DIV/0!	#DIV/0!	#DIV/0!	#DIV/0!
A	AC005104.1	0.560046	0.758735	0.270404	1.30562	0.860608	0.300664	1	1.35477	0.482825	2.33127	1.53667	0.536856	0	0.438051	-1.05043	1.22112	0.619811	-0.897393	1.22112	0.18176	0.153036
B	AC005104.1	0.409311	0.330496	0.638679	0.92825	0.140024	0	1	0.807445	1.56038	2.26784	0.342097	0	0	-0.308565	0.641894	1.18132	-1.54752	#NUM!	1.18132	-1.23896	#NUM!
A	AC005104.2	0	0	0	0.071717	0	0	#DIV/0!	#DIV/0!	#DIV/0!	#DIV/0!	#DIV/0!	#DIV/0!	#DIV/0!	#DIV/0!	#DIV/0!	#DIV/0!	#DIV/0!	#DIV/0!	#DIV/0!	#DIV/0!	#DIV/0!
B	AC005104.2	0	0	0	0	0	0	#DIV/0!	#DIV/0!	#DIV/0!	#DIV/0!	#DIV/0!	#DIV/0!	#DIV/0!	#DIV/0!	#DIV/0!	#DIV/0!	#DIV/0!	#DIV/0!	#DIV/0!	#DIV/0!	#DIV/0!
A	AC005105.1	0	0	0	0.0619467	0	0	#DIV/0!	#DIV/0!	#DIV/0!	#DIV/0!	#DIV/0!	#DIV/0!	#DIV/0!	#DIV/0!	#DIV/0!	#DIV/0!	#DIV/0!	#DIV/0!	#DIV/0!	#DIV/0!	#DIV/0!
B	AC005105.1	0	0	0	0	0	0	#DIV/0!	#DIV/0!	#DIV/0!	#DIV/0!	#DIV/0!	#DIV/0!	#DIV/0!	#DIV/0!	#DIV/0!	#DIV/0!	#DIV/0!	#DIV/0!	#DIV/0!	#DIV/0!	#DIV/0!
A	AC005144.1	NA	NA	NA	NA	NA	NA	#VALUE!	#VALUE!	#VALUE!	#VALUE!	#VALUE!	#VALUE!	#VALUE!	#VALUE!	#VALUE!	#VALUE!	#VALUE!	#VALUE!	#VALUE!	#VALUE!	#VALUE!
B	AC005144.1	NA	NA	NA	NA	NA	NA	#VALUE!	#VALUE!	#VALUE!	#VALUE!	#VALUE!	#VALUE!	#VALUE!	#VALUE!	#VALUE!	#VALUE!	#VALUE!	#VALUE!	#VALUE!	#VALUE!	#VALUE!
A	AC005150.1	0.0883966	0	0.602666	0.498822	0.559961	0	1	0	6.81775	5.643	6.33464	0	0	#NUM!	2.7693	2.49646	2.66326	#NUM!	2.49646	#NUM!	#NUM!
B	AC005150.1	0.515768	0.332269	0.384283	0.000652171	0.0856418	0.609426	1	0.644222	0.745069	0.00126447	0.166047	1.18159	0	-0.634371	-0.424553	-9.62726	-2.59034	0.240729	-9.62726	-1.95596	0.665282
A	AC005154.1	16.7444	17.5345	10.1633	18.8267	17.3852	10.7943	1	1.04718	0.606964	1.12435	1.03827	0.644651	0	0.0665138	-0.720318	0.169096	0.0541791	-0.633409	0.169096	-0.0123347	0.0869088
B	AC005154.1	15.2393	11.7033	8.98638	21.5536	15.2715	9.49948	1	0.767967	0.589685	1.41434	1.00212	0.623355	0	-0.380883	-0.761984	0.500133	0.00304808	-0.681875	0.500133	0.383932	0.0801085
A	AC005154.2	1.4902	0.189282	0	0.365968	0.181302	0.568126	1	0.127018	0	0.245583	0.121663	0.381241	0	-2.9769	#NUM!	-2.02572	-3.03904	-1.39122	-2.02572	-0.0621424	#NUM!
B	AC005154.2	0.171482	0.413654	0	0.198911	0.708183	0	1	2.41223	0	1.15995	4.12978	0	0	1.27037	#NUM!	0.214066	2.04607	#NUM!	0.214066	0.775698	#NUM!
A	AC005154.3	0.109765	0.104256	0.0962605	0.0836708	0.210057	0	1	0.949811	0.876969	0.762272	1.9137	0	0	-0.0742877	-0.189402	-0.391622	0.936363	#NUM!	-0.391622	1.01065	#NUM!
B	AC005154.3	0.0439152	0	0	0.255127	0.052319	0.0348126	1	0	0	5.80954	1.19136	0.792723	0	#NUM!	#NUM!	2.53842	0.252615	-0.335111	2.53842	#NUM!	#NUM!
A	AC005154.4	0	0	0.10941	0	0	0	#DIV/0!	#DIV/0!	#DIV/0!	#DIV/0!	#DIV/0!	#DIV/0!	#DIV/0!	#DIV/0!	#DIV/0!	#DIV/0!	#DIV/0!	#DIV/0!	#DIV/0!	#DIV/0!	#DIV/0!
B	AC005154.4	0.134475	0	0	0	0	0	1	0	0	0	0	0	0	#NUM!	#NUM!	#NUM!	#NUM!	#NUM!	#NUM!	#NUM!	#NUM!
A	AC005154.5	0.246814	0.189157	0	0.183503	0.362111	0	1	0.766395	0	0.743487	1.46714	0	0	-0.38384	#NUM!	-0.427621	0.553008	#NUM!	-0.427621	0.936848	#NUM!
B	AC005154.5	0	0	0.201725	0.194406	0.353341	0	#DIV/0!	#DIV/0!	#DIV/0!	#DIV/0!	#DIV/0!	#DIV/0!	#DIV/0!	#DIV/0!	#DIV/0!	#DIV/0!	#DIV/0!	#DIV/0!	#DIV/0!	#DIV/0!	#DIV/0!
A	AC005154.6	0	0	0	0.161853	0	0	#DIV/0!	#DIV/0!	#DIV/0!	#DIV/0!	#DIV/0!	#DIV/0!	#DIV/0!	#DIV/0!	#DIV/0!	#DIV/0!	#DIV/0!	#DIV/0!	#DIV/0!	#DIV/0!	#DIV/0!
B	AC005154.6	0.136234	0	0	0	0	0	1	0	0	0	0	0	0	#NUM!	#NUM!	#NUM!	#NUM!	#NUM!	#NUM!	#NUM!	#NUM!
A	AC005156.1	0	0	0	0	0	0	#DIV/0!	#DIV/0!	#DIV/0!	#DIV/0!	#DIV/0!	#DIV/0!	#DIV/0!	#DIV/0!	#DIV/0!	#DIV/0!	#DIV/0!	#DIV/0!	#DIV/0!	#DIV/0!	#DIV/0!
B	AC005156.1	0	0	0	0.18923	0	0	#DIV/0!	#DIV/0!	#DIV/0!	#DIV/0!	#DIV/0!	#DIV/0!	#DIV/0!	#DIV/0!	#DIV/0!	#DIV/0!	#DIV/0!	#DIV/0!	#DIV/0!	#DIV/0!	#DIV/0!
A	AC005160.1	0	0	0	0	0	0	#DIV/0!	#DIV/0!	#DIV/0!	#DIV/0!	#DIV/0!	#DIV/0!	#DIV/0!	#DIV/0!	#DIV/0!	#DIV/0!	#DIV/0!	#DIV/0!	#DIV/0!	#DIV/0!	#DIV/0!
B	AC005160.1	0	0	0	0	0	0	#DIV/0!	#DIV/0!	#DIV/0!	#DIV/0!	#DIV/0!	#DIV/0!	#DIV/0!	#DIV/0!	#DIV/0!	#DIV/0!	#DIV/0!	#DIV/0!	#DIV/0!	#DIV/0!	#DIV/0!
A	AC005162.1	0	0.172045	0	0.167554	0	0	#DIV/0!	#DIV/0!	#DIV/0!	#DIV/0!	#DIV/0!	#DIV/0!	#DIV/0!	#DIV/0!	#DIV/0!	#DIV/0!	#DIV/0!	#DIV/0!	#DIV/0!	#DIV/0!	#DIV/0!
B	AC005162.1	0	0	0	0.174932	0	0	#DIV/0!	#DIV/0!	#DIV/0!	#DIV/0!	#DIV/0!	#DIV/0!	#DIV/0!	#DIV/0!	#DIV/0!	#DIV/0!	#DIV/0!	#DIV/0!	#DIV/0!	#DIV/0!	#DIV/0!
A	AC005162.2	0	0.0879573	0.0790287	0	0	0	#DIV/0!	#DIV/0!	#DIV/0!	#DIV/0!	#DIV/0!	#DIV/0!	#DIV/0!	#DIV/0!	#DIV/0!	#DIV/0!	#DIV/0!	#DIV/0!	#DIV/0!	#DIV/0!	#DIV/0!
B	AC005162.2	0	0	0.0918556	0	0	0.182556	#DIV/0!	#DIV/0!	#DIV/0!	#DIV/0!	#DIV/0!	#DIV/0!	#DIV/0!	#DIV/0!	#DIV/0!	#DIV/0!	#DIV/0!	#DIV/0!	#DIV/0!	#DIV/0!	#DIV/0!
A	AC005162.3	0.0277348	0	0	0.0107887	0.0532935	0	1	0	0	0.388995	1.92154	0	0	#NUM!	#NUM!	-1.36218	0.942262	#NUM!	-1.36218	#NUM!	#NUM!
B	AC005162.3	0.0102931	0.0121218	0.0115961	0.0233214	0.0213132	0.0351789	1	1.17766	1.12659	2.26573	2.07063	3.41772	0	0.235926	0.171962	1.17998	1.05007	1.77303	1.17998	0.814143	1.60107
A	AC005165.1	0	0	0	0	0	0	#DIV/0!	#DIV/0!	#DIV/0!	#DIV/0!	#DIV/0!	#DIV/0!	#DIV/0!	#DIV/0!	#DIV/0!	#DIV/0!	#DIV/0!	#DIV/0!	#DIV/0!	#DIV/0!	#DIV/0!
B	AC005165.1	0	0	0	0	0	0	#DIV/0!	#DIV/0!	#DIV/0!	#DIV/0!	#DIV/0!	#DIV/0!	#DIV/0!	#DIV/0!	#DIV/0!	#DIV/0!	#DIV/0!	#DIV/0!	#DIV/0!	#DIV/0!	#DIV/0!
A	AC005165.2	0	0	0.151296	0.162668	0.157377	0.164104	#DIV/0!	#DIV/0!	#DIV/0!	#DIV/0!	#DIV/0!	#DIV/0!	#DIV/0!	#DIV/0!	#DIV/0!	#DIV/0!	#DIV/0!	#DIV/0!	#DIV/0!	#DIV/0!	#DIV/0!
B	AC005165.2	0.149019	0.175249	0.176501	0	0	0.157945	1	1.17602	1.18442	0	0	1.0599	0	0.23391	0.24418	#NUM!	#NUM!	0.083926	#NUM!	#NUM!	-0.160254
A	AC005176.1	0.117369	0.157024	0.157792	0.165643	0.242926	0.173449	1	1.33787	1.34441	1.4113	2.06976	1.47781	0	0.419934	0.426973	0.497026	1.04947	0.56346	0.497026	0.629532	0.136487
B	AC005176.1	0.234506	0.114396	0.06483	0.349048	0.154725	0.214681	1	0.487817	0.276453	1.48844	0.659791	0.915461	0	-1.03559	-1.85489	0.573801	-0.599919	-0.12743	0.573801	0.43567	1.72746
A	AC005176.2	0	0	0	0	0	0	#DIV/0!	#DIV/0!	#DIV/0!	#DIV/0!	#DIV/0!	#DIV/0!	#DIV/0!	#DIV/0!	#DIV/0!	#DIV/0!	#DIV/0!	#DIV/0!	#DIV/0!	#DIV/0!	#DIV/0!
B	AC005176.2	0	0	0	0	0	0	#DIV/0!	#DIV/0!	#DIV/0!	#DIV/0!	#DIV/0!	#DIV/0!	#DIV/0!	#DIV/0!	#DIV/0!	#DIV/0!	#DIV/0!	#DIV/0!	#DIV/0!	#DIV/0!	#DIV/0!
A	AC005178.1	0	0	0	0	0	0	#DIV/0!	#DIV/0!	#DIV/0!	#DIV/0!	#DIV/0!	#DIV/0!	#DIV/0!	#DIV/0!	#DIV/0!	#DIV/0!	#DIV/0!	#DIV/0!	#DIV/0!	#DIV/0!	#DIV/0!
B	AC005178.1	0	0	0	0	0	0	#DIV/0!	#DIV/0!	#DIV/0!	#DIV/0!	#DIV/0!	#DIV/0!	#DIV/0!	#DIV/0!	#DIV/0!	#DIV/0!	#DIV/0!	#DIV/0!	#DIV/0!	#DIV/0!	#DIV/0!
A	AC005180.1	0.111615	0.173767	0	0.166465	0.0816045	0.171562	1	1.55684	0	1.49142	0.731125	1.53709	0	0.638623	#NUM!	0.576688	-0.45181	0.620199	0.576688	-1.09043	#NUM!
B	AC005180.1	0	0.184907	0	0.0866824	0.239631	0.0854049	#DIV/0!	#DIV/0!	#DIV/0!	#DIV/0!	#DIV/0!	#DIV/0!	#DIV/0!	#DIV/0!	#DIV/0!	#DIV/0!	#DIV/0!	#DIV/0!	#DIV/0!	#DIV/0!	#DIV/0!
A	AC005180.2	0	0.103871	0.180313	0.198883	0.0946675	0	#DIV/0!	#DIV/0!	#DIV/0!	#DIV/0!	#DIV/0!	#DIV/0!	#DIV/0!	#DIV/0!	#DIV/0!	#DIV/0!	#DIV/0!	#DIV/0!	#DIV/0!	#DIV/0!	#DIV/0!
B	AC005180.2	0.0867974	0.185578	0	0.288521	0.179121	0.211255	1	2.13806	0	3.32407	2.06367	2.43389	0	1.0963	#NUM!	1.73295	1.04521	1.28326	1.73295	-0.0510912	#NUM!
A	AC005181.1	0	0	0	0	0	0	#DIV/0!	#DIV/0!	#DIV/0!	#DIV/0!	#DIV/0!	#DIV/0!	#DIV/0!	#DIV/0!	#DIV/0!	#DIV/0!	#DIV/0!	#DIV/0!	#DIV/0!	#DIV/0!	#DIV/0!
B	AC005181.1	0	0	0	0	0	0	#DIV/0!	#DIV/0!	#DIV/0!	#DIV/0!	#DIV/0!	#DIV/0!	#DIV/0!	#DIV/0!	#DIV/0!	#DIV/0!	#DIV/0!	#DIV/0!	#DIV/0!	#DIV/0!	#DIV/0!
A	AC005183.1	0.0494137	0	0	0.0385629	0.0380318	0	1	0	0	0.780409	0.769661	0	0	#NUM!	#NUM!	-0.357698	-0.377705	#NUM!	-0.357698	#NUM!	#NUM!
B	AC005183.1	0	0.0217268	0	0.041845	0	0	#DIV/0!	#DIV/0!	#DIV/0!	#DIV/0!	#DIV/0!	#DIV/0!	#DIV/0!	#DIV/0!	#DIV/0!	#DIV/0!	#DIV/0!	#DIV/0!	#DIV/0!	#DIV/0!	#DIV/0!
A	AC005185.1	0	0	0	0	0	0	#DIV/0!	#DIV/0!	#DIV/0!	#DIV/0!	#DIV/0!	#DIV/0!	#DIV/0!	#DIV/0!	#DIV/0!	#DIV/0!	#DIV/0!	#DIV/0!	#DIV/0!	#DIV/0!	#DIV/0!
B	AC005185.1	0	0	0	0	0	0	#DIV/0!	#DIV/0!	#DIV/0!	#DIV/0!	#DIV/0!	#DIV/0!	#DIV/0!	#DIV/0!	#DIV/0!	#DIV/0!	#DIV/0!	#DIV/0!	#DIV/0!	#DIV/0!	#DIV/0!
A	AC005186.1	0	0	0	0.10046	0	0	#DIV/0!	#DIV/0!	#DIV/0!	#DIV/0!	#DIV/0!	#DIV/0!	#DIV/0!	#DIV/0!	#DIV/0!	#DIV/0!	#DIV/0!	#DIV/0!	#DIV/0!	#DIV/0!	#DIV/0!
B	AC005186.1	0	0	0	0	0	0	#DIV/0!	#DIV/0!	#DIV/0!	#DIV/0!	#DIV/0!	#DIV/0!	#DIV/0!	#DIV/0!	#DIV/0!	#DIV/0!	#DIV/0!	#DIV/0!	#DIV/0!	#DIV/0!	#DIV/0!
A	AC005189.1	0	0	0	0	0	0	#DIV/0!	#DIV/0!	#DIV/0!	#DIV/0!	#DIV/0!	#DIV/0!	#DIV/0!	#DIV/0!	#DIV/0!	#DIV/0!	#DIV/0!	#DIV/0!	#DIV/0!	#DIV/0!	#DIV/0!
B	AC005189.1	0.249777	0	0	0	0	0	1	0	0	0	0	0	0	#NUM!	#NUM!	#NUM!	#NUM!	#NUM!	#NUM!	#NUM!	#NUM!
A	AC005191.1	0	0	0	0	0	0	#DIV/0!	#DIV/0!	#DIV/0!	#DIV/0!	#DIV/0!	#DIV/0!	#DIV/0!	#DIV/0!	#DIV/0!	#DIV/0!	#DIV/0!	#DIV/0!	#DIV/0!	#DIV/0!	#DIV/0!
B	AC005191.1	0	0	0	0	0	0	#DIV/0!	#DIV/0!	#DIV/0!	#DIV/0!	#DIV/0!	#DIV/0!	#DIV/0!	#DIV/0!	#DIV/0!	#DIV/0!	#DIV/0!	#DIV/0!	#DIV/0!	#DIV/0!	#DIV/0!
A	AC005197.1	0.369471	0.206904	0.222236	0.0781043	0.675835	0.321626	1	0.560001	0.601498	0.211395	1.8292	0.870504	0	-0.8365	-0.733369	-2.24199	0.87121	-0.200077	-2.24199	1.70771	0.533291
B	AC005197.1	0.353762	0.487961	0.174132	0.548112	0.47693	0.215541	1	1.37935	0.492229	1.54938	1.34817	0.609283	0	0.463987	-1.0226	0.631692	0.430998	-0.714817	0.631692	-0.0329883	0.307781
A	AC005208.1	0	0	0	0	0	0	#DIV/0!	#DIV/0!	#DIV/0!	#DIV/0!	#DIV/0!	#DIV/0!	#DIV/0!	#DIV/0!	#DIV/0!	#DIV/0!	#DIV/0!	#DIV/0!	#DIV/0!	#DIV/0!	#DIV/0!
B	AC005208.1	0	0	0	0	0	0	#DIV/0!	#DIV/0!	#DIV/0!	#DIV/0!	#DIV/0!	#DIV/0!	#DIV/0!	#DIV/0!	#DIV/0!	#DIV/0!	#DIV/0!	#DIV/0!	#DIV/0!	#DIV/0!	#DIV/0!
A	AC005209.1	0	0	0	0	0	0	#DIV/0!	#DIV/0!	#DIV/0!	#DIV/0!	#DIV/0!	#DIV/0!	#DIV/0!	#DIV/0!	#DIV/0!	#DIV/0!	#DIV/0!	#DIV/0!	#DIV/0!	#DIV/0!	#DIV/0!
B	AC005209.1	0	0	0	0	0	0	#DIV/0!	#DIV/0!	#DIV/0!	#DIV/0!	#DIV/0!	#DIV/0!	#DIV/0!	#DIV/0!	#DIV/0!	#DIV/0!	#DIV/0!	#DIV/0!	#DIV/0!	#DIV/0!	#DIV/0!
A	AC005220.1	0	0	0	0.0502033	0	0	#DIV/0!	#DIV/0!	#DIV/0!	#DIV/0!	#DIV/0!	#DIV/0!	#DIV/0!	#DIV/0!	#DIV/0!	#DIV/0!	#DIV/0!	#DIV/0!	#DIV/0!	#DIV/0!	#DIV/0!
B	AC005220.1	0	0.0563935	0.0537611	0	0	0	#DIV/0!	#DIV/0!	#DIV/0!	#DIV/0!	#DIV/0!	#DIV/0!	#DIV/0!	#DIV/0!	#DIV/0!	#DIV/0!	#DIV/0!	#DIV/0!	#DIV/0!	#DIV/0!	#DIV/0!
A	AC005224.1	0.356613	0.608706	0.2246	0.644166	0.558329	0.4134	1	1.70691	0.629814	1.80634	1.56564	1.15924	0	0.771386	-0.667001	0.853073	0.646756	0.213179	0.853073	-0.12463	0.88018
B	AC005224.1	0.555935	0.413979	0.371168	0.709621	0.944489	0.253874	1	0.744654	0.667646	1.27645	1.69892	0.456661	0	-0.425359	-0.582844	0.352132	0.764618	-1.1308	0.352132	1.18998	-0.54796
A	AC005224.2	0	0	0	0	0	0	#DIV/0!	#DIV/0!	#DIV/0!	#DIV/0!	#DIV/0!	#DIV/0!	#DIV/0!	#DIV/0!	#DIV/0!	#DIV/0!	#DIV/0!	#DIV/0!	#DIV/0!	#DIV/0!	#DIV/0!
B	AC005224.2	0	0	0	0.043798	0	0	#DIV/0!	#DIV/0!	#DIV/0!	#DIV/0!	#DIV/0!	#DIV/0!	#DIV/0!	#DIV/0!	#DIV/0!	#DIV/0!	#DIV/0!	#DIV/0!	#DIV/0!	#DIV/0!	#DIV/0!
A	AC005224.3	0	0.0567824	0.0168743	0.0737089	0.0360053	0.0758565	#DIV/0!	#DIV/0!	#DIV/0!	#DIV/0!	#DIV/0!	#DIV/0!	#DIV/0!	#DIV/0!	#DIV/0!	#DIV/0!	#DIV/0!	#DIV/0!	#DIV/0!	#DIV/0!	#DIV/0!
B	AC005224.3	0.107337	0.0201717	0.0195768	0.0587109	0.0537567	0	1	0.187929	0.182386	0.546977	0.500822	0	0	-2.41174	-2.45493	-0.870447	-0.997631	#NUM!	-0.870447	1.41411	#NUM!
A	AC005224.4	1.1293	1.18958	1.11573	0.950152	0.782035	1.0188	1	1.05338	0.987984	0.841364	0.692495	0.902152	0	0.0750235	-0.0174408	-0.249199	-0.530124	-0.148558	-0.249199	-0.605147	-0.131117
B	AC005224.4	0.743617	0.985694	0.425212	0.652323	0.684676	0.480127	1	1.32554	0.571816	0.87723	0.920737	0.645664	0	0.40658	-0.806377	-0.188973	-0.119138	-0.631144	-0.188973	-0.525718	0.175234
A	AC005225.1	0	0	0	0	0	0	#DIV/0!	#DIV/0!	#DIV/0!	#DIV/0!	#DIV/0!	#DIV/0!	#DIV/0!	#DIV/0!	#DIV/0!	#DIV/0!	#DIV/0!	#DIV/0!	#DIV/0!	#DIV/0!	#DIV/0!
B	AC005225.1	0	0	0	0.0993635	0	0.0499222	#DIV/0!	#DIV/0!	#DIV/0!	#DIV/0!	#DIV/0!	#DIV/0!	#DIV/0!	#DIV/0!	#DIV/0!	#DIV/0!	#DIV/0!	#DIV/0!	#DIV/0!	#DIV/0!	#DIV/0!
A	AC005225.2	0.635883	0.301697	0.434637	0.605994	0.377548	0.560584	1	0.474454	0.683517	0.952996	0.593738	0.881584	0	-1.07566	-0.54895	-0.0694578	-0.752101	-0.181831	-0.0694578	0.32356	0.36712
B	AC005225.2	0.597899	0.580344	0.735861	0.66379	0.524269	0.413083	1	0.970639	1.23074	1.1102	0.876852	0.690891	0	-0.0429935	0.299531	0.150824	-0.189595	-0.53347	0.150824	-0.146601	-0.833002
A	AC005225.3	0	0	0	0.111151	0	0	#DIV/0!	#DIV/0!	#DIV/0!	#DIV/0!	#DIV/0!	#DIV/0!	#DIV/0!	#DIV/0!	#DIV/0!	#DIV/0!	#DIV/0!	#DIV/0!	#DIV/0!	#DIV/0!	#DIV/0!
B	AC005225.3	0.20813	0	0	0	0	0.0909475	1	0	0	0	0	0.436974	0	#NUM!	#NUM!	#NUM!	#NUM!	-1.19438	#NUM!	#NUM!	#NUM!
A	AC005225.4	0	0	0	0	0	0	#DIV/0!	#DIV/0!	#DIV/0!	#DIV/0!	#DIV/0!	#DIV/0!	#DIV/0!	#DIV/0!	#DIV/0!	#DIV/0!	#DIV/0!	#DIV/0!	#DIV/0!	#DIV/0!	#DIV/0!
B	AC005225.4	0	0	0	0	0	0	#DIV/0!	#DIV/0!	#DIV/0!	#DIV/0!	#DIV/0!	#DIV/0!	#DIV/0!	#DIV/0!	#DIV/0!	#DIV/0!	#DIV/0!	#DIV/0!	#DIV/0!	#DIV/0!	#DIV/0!
A	AC005225.5	0.553517	0.580215	0.410244	0.743862	0.355526	0.288961	1	1.04823	0.741159	1.34388	0.642304	0.522045	0	0.06796	-0.432145	0.426407	-0.638673	-0.937753	0.426407	-0.706633	-0.505607
B	AC005225.5	0.608856	0.540227	0.583571	0.812712	0.485418	0.335522	1	0.887282	0.958471	1.33482	0.797262	0.55107	0	-0.172535	-0.0611929	0.416643	-0.326873	-0.859694	0.416643	-0.154338	-0.798501
A	AC005229.1	0	0	0	0.158609	0	0	#DIV/0!	#DIV/0!	#DIV/0!	#DIV/0!	#DIV/0!	#DIV/0!	#DIV/0!	#DIV/0!	#DIV/0!	#DIV/0!	#DIV/0!	#DIV/0!	#DIV/0!	#DIV/0!	#DIV/0!
B	AC005229.1	0.142432	0	0	0	0.146786	0	1	0	0	0	1.03057	0	0	#NUM!	#NUM!	#NUM!	0.0434411	#NUM!	#NUM!	#NUM!	#NUM!
A	AC005229.2	0	0	0	0	0	0	#DIV/0!	#DIV/0!	#DIV/0!	#DIV/0!	#DIV/0!	#DIV/0!	#DIV/0!	#DIV/0!	#DIV/0!	#DIV/0!	#DIV/0!	#DIV/0!	#DIV/0!	#DIV/0!	#DIV/0!
B	AC005229.2	0	0	0	0	0	0	#DIV/0!	#DIV/0!	#DIV/0!	#DIV/0!	#DIV/0!	#DIV/0!	#DIV/0!	#DIV/0!	#DIV/0!	#DIV/0!	#DIV/0!	#DIV/0!	#DIV/0!	#DIV/0!	#DIV/0!
A	AC005229.3	0	0	0	0	0	0	#DIV/0!	#DIV/0!	#DIV/0!	#DIV/0!	#DIV/0!	#DIV/0!	#DIV/0!	#DIV/0!	#DIV/0!	#DIV/0!	#DIV/0!	#DIV/0!	#DIV/0!	#DIV/0!	#DIV/0!
B	AC005229.3	0	0	0	0	0	0	#DIV/0!	#DIV/0!	#DIV/0!	#DIV/0!	#DIV/0!	#DIV/0!	#DIV/0!	#DIV/0!	#DIV/0!	#DIV/0!	#DIV/0!	#DIV/0!	#DIV/0!	#DIV/0!	#DIV/0!
A	AC005229.4	0.693041	0.888214	0.885472	1.2156	0.862711	1.09455	1	1.28162	1.27766	1.75401	1.24482	1.57934	0	0.357967	0.353506	0.810656	0.315937	0.659325	0.810656	-0.04203	0.305819
B	AC005229.4	1.23398	0.999643	0.96018	1.29946	0.898011	1.34529	1	0.810097	0.778116	1.05306	0.727735	1.0902	0	-0.303834	-0.361942	0.0745932	-0.458514	0.124598	0.0745932	-0.15468	0.48654
A	AC005230.1	0.397277	0	0.284243	0	0	0	1	0	0.715478	0	0	0	0	#NUM!	-0.48302	#NUM!	#NUM!	#NUM!	#NUM!	#NUM!	#NUM!
B	AC005230.1	0	0.315035	0	0	0	0	#DIV/0!	#DIV/0!	#DIV/0!	#DIV/0!	#DIV/0!	#DIV/0!	#DIV/0!	#DIV/0!	#DIV/0!	#DIV/0!	#DIV/0!	#DIV/0!	#DIV/0!	#DIV/0!	#DIV/0!
A	AC005234.1	0	0	0	0	0	0	#DIV/0!	#DIV/0!	#DIV/0!	#DIV/0!	#DIV/0!	#DIV/0!	#DIV/0!	#DIV/0!	#DIV/0!	#DIV/0!	#DIV/0!	#DIV/0!	#DIV/0!	#DIV/0!	#DIV/0!
B	AC005234.1	0	0	0	0	0	0	#DIV/0!	#DIV/0!	#DIV/0!	#DIV/0!	#DIV/0!	#DIV/0!	#DIV/0!	#DIV/0!	#DIV/0!	#DIV/0!	#DIV/0!	#DIV/0!	#DIV/0!	#DIV/0!	#DIV/0!
A	AC005237.1	0	0	0	0	0	0.188228	#DIV/0!	#DIV/0!	#DIV/0!	#DIV/0!	#DIV/0!	#DIV/0!	#DIV/0!	#DIV/0!	#DIV/0!	#DIV/0!	#DIV/0!	#DIV/0!	#DIV/0!	#DIV/0!	#DIV/0!
B	AC005237.1	0	0	0	0	0	0	#DIV/0!	#DIV/0!	#DIV/0!	#DIV/0!	#DIV/0!	#DIV/0!	#DIV/0!	#DIV/0!	#DIV/0!	#DIV/0!	#DIV/0!	#DIV/0!	#DIV/0!	#DIV/0!	#DIV/0!
A	AC005237.2	0	0	0	0	0	0	#DIV/0!	#DIV/0!	#DIV/0!	#DIV/0!	#DIV/0!	#DIV/0!	#DIV/0!	#DIV/0!	#DIV/0!	#DIV/0!	#DIV/0!	#DIV/0!	#DIV/0!	#DIV/0!	#DIV/0!
B	AC005237.2	0	0	0	0	0	0	#DIV/0!	#DIV/0!	#DIV/0!	#DIV/0!	#DIV/0!	#DIV/0!	#DIV/0!	#DIV/0!	#DIV/0!	#DIV/0!	#DIV/0!	#DIV/0!	#DIV/0!	#DIV/0!	#DIV/0!
A	AC005242.1	0	0	0	0	0	0.15494	#DIV/0!	#DIV/0!	#DIV/0!	#DIV/0!	#DIV/0!	#DIV/0!	#DIV/0!	#DIV/0!	#DIV/0!	#DIV/0!	#DIV/0!	#DIV/0!	#DIV/0!	#DIV/0!	#DIV/0!
B	AC005242.1	0	0	0	0	0	0	#DIV/0!	#DIV/0!	#DIV/0!	#DIV/0!	#DIV/0!	#DIV/0!	#DIV/0!	#DIV/0!	#DIV/0!	#DIV/0!	#DIV/0!	#DIV/0!	#DIV/0!	#DIV/0!	#DIV/0!
A	AC005244.1	0	0	0	0.197761	0.388098	0.411524	#DIV/0!	#DIV/0!	#DIV/0!	#DIV/0!	#DIV/0!	#DIV/0!	#DIV/0!	#DIV/0!	#DIV/0!	#DIV/0!	#DIV/0!	#DIV/0!	#DIV/0!	#DIV/0!	#DIV/0!
B	AC005244.1	0.185469	0	0.652254	0.213221	0	0.206152	1	0	3.51678	1.14963	0	1.11152	0	#NUM!	1.81426	0.201171	#NUM!	0.15253	0.201171	#NUM!	-1.66173
A	AC005244.2	0	0	0	0	0	0	#DIV/0!	#DIV/0!	#DIV/0!	#DIV/0!	#DIV/0!	#DIV/0!	#DIV/0!	#DIV/0!	#DIV/0!	#DIV/0!	#DIV/0!	#DIV/0!	#DIV/0!	#DIV/0!	#DIV/0!
B	AC005244.2	0	0	0	0	0	0	#DIV/0!	#DIV/0!	#DIV/0!	#DIV/0!	#DIV/0!	#DIV/0!	#DIV/0!	#DIV/0!	#DIV/0!	#DIV/0!	#DIV/0!	#DIV/0!	#DIV/0!	#DIV/0!	#DIV/0!
A	AC005252.1	0	0	0	0	0	0	#DIV/0!	#DIV/0!	#DIV/0!	#DIV/0!	#DIV/0!	#DIV/0!	#DIV/0!	#DIV/0!	#DIV/0!	#DIV/0!	#DIV/0!	#DIV/0!	#DIV/0!	#DIV/0!	#DIV/0!
B	AC005252.1	0	0	0	0	0	0	#DIV/0!	#DIV/0!	#DIV/0!	#DIV/0!	#DIV/0!	#DIV/0!	#DIV/0!	#DIV/0!	#DIV/0!	#DIV/0!	#DIV/0!	#DIV/0!	#DIV/0!	#DIV/0!	#DIV/0!
A	AC005252.2	0	0	0	0	0	0	#DIV/0!	#DIV/0!	#DIV/0!	#DIV/0!	#DIV/0!	#DIV/0!	#DIV/0!	#DIV/0!	#DIV/0!	#DIV/0!	#DIV/0!	#DIV/0!	#DIV/0!	#DIV/0!	#DIV/0!
B	AC005252.2	0	0	0	0	0	0	#DIV/0!	#DIV/0!	#DIV/0!	#DIV/0!	#DIV/0!	#DIV/0!	#DIV/0!	#DIV/0!	#DIV/0!	#DIV/0!	#DIV/0!	#DIV/0!	#DIV/0!	#DIV/0!	#DIV/0!
A	AC005252.3	0	0	0	0	0	0	#DIV/0!	#DIV/0!	#DIV/0!	#DIV/0!	#DIV/0!	#DIV/0!	#DIV/0!	#DIV/0!	#DIV/0!	#DIV/0!	#DIV/0!	#DIV/0!	#DIV/0!	#DIV/0!	#DIV/0!
B	AC005252.3	0	0	0	0	0	0	#DIV/0!	#DIV/0!	#DIV/0!	#DIV/0!	#DIV/0!	#DIV/0!	#DIV/0!	#DIV/0!	#DIV/0!	#DIV/0!	#DIV/0!	#DIV/0!	#DIV/0!	#DIV/0!	#DIV/0!
A	AC005253.1	1.11882	0.865414	0.872537	0.963097	0.859896	0.937846	1	0.773506	0.779873	0.860815	0.768574	0.838246	0	-0.370516	-0.35869	-0.216225	-0.379744	-0.254555	-0.216225	-0.00922828	0.104135
B	AC005253.1	1.09748	0.886544	0.433324	1.45434	0.808085	0.459464	1	0.8078	0.394835	1.32516	0.73631	0.418654	0	-0.307931	-1.34068	0.40617	-0.441616	-1.25617	0.40617	-0.133685	0.0845057
A	AC005253.2	0	0	0	0	0	0	#DIV/0!	#DIV/0!	#DIV/0!	#DIV/0!	#DIV/0!	#DIV/0!	#DIV/0!	#DIV/0!	#DIV/0!	#DIV/0!	#DIV/0!	#DIV/0!	#DIV/0!	#DIV/0!	#DIV/0!
B	AC005253.2	0	0	0	0	0	0	#DIV/0!	#DIV/0!	#DIV/0!	#DIV/0!	#DIV/0!	#DIV/0!	#DIV/0!	#DIV/0!	#DIV/0!	#DIV/0!	#DIV/0!	#DIV/0!	#DIV/0!	#DIV/0!	#DIV/0!
A	AC005255.1	0	0	0	0	0	0	#DIV/0!	#DIV/0!	#DIV/0!	#DIV/0!	#DIV/0!	#DIV/0!	#DIV/0!	#DIV/0!	#DIV/0!	#DIV/0!	#DIV/0!	#DIV/0!	#DIV/0!	#DIV/0!	#DIV/0!
B	AC005255.1	0	0	0	0	0	0	#DIV/0!	#DIV/0!	#DIV/0!	#DIV/0!	#DIV/0!	#DIV/0!	#DIV/0!	#DIV/0!	#DIV/0!	#DIV/0!	#DIV/0!	#DIV/0!	#DIV/0!	#DIV/0!	#DIV/0!
A	AC005256.1	0	0	0	0	0	0	#DIV/0!	#DIV/0!	#DIV/0!	#DIV/0!	#DIV/0!	#DIV/0!	#DIV/0!	#DIV/0!	#DIV/0!	#DIV/0!	#DIV/0!	#DIV/0!	#DIV/0!	#DIV/0!	#DIV/0!
B	AC005256.1	0	0	0	0	0	0	#DIV/0!	#DIV/0!	#DIV/0!	#DIV/0!	#DIV/0!	#DIV/0!	#DIV/0!	#DIV/0!	#DIV/0!	#DIV/0!	#DIV/0!	#DIV/0!	#DIV/0!	#DIV/0!	#DIV/0!
A	AC005258.1	0	0	0	0	0	0	#DIV/0!	#DIV/0!	#DIV/0!	#DIV/0!	#DIV/0!	#DIV/0!	#DIV/0!	#DIV/0!	#DIV/0!	#DIV/0!	#DIV/0!	#DIV/0!	#DIV/0!	#DIV/0!	#DIV/0!
B	AC005258.1	0	0	0	0	0	0	#DIV/0!	#DIV/0!	#DIV/0!	#DIV/0!	#DIV/0!	#DIV/0!	#DIV/0!	#DIV/0!	#DIV/0!	#DIV/0!	#DIV/0!	#DIV/0!	#DIV/0!	#DIV/0!	#DIV/0!
A	AC005261.1	2.39005	1.28092	1.11929	0.719166	1.57532	1.04599	1	0.535937	0.46831	0.3009	0.659114	0.437642	0	-0.899863	-1.09447	-1.73265	-0.6014	-1.19218	-1.73265	0.298463	-0.0977125
B	AC005261.1	0.620261	0.587166	0.764448	1.28417	1.73265	0.812629	1	0.946643	1.23246	2.07038	2.79342	1.31014	0	-0.079107	0.301543	1.04989	1.48203	0.389721	1.04989	1.56114	0.0881785
A	AC005261.2	7.68592	6.58599	5.49984	7.65089	7.01816	6.52852	1	0.85689	0.715573	0.995442	0.913119	0.849413	0	-0.222818	-0.482828	-0.00659038	-0.131125	-0.235462	-0.00659038	0.0916925	0.247366
B	AC005261.2	6.15704	6.78023	6.29675	7.9825	8.19968	5.77702	1	1.10122	1.02269	1.29648	1.33176	0.938279	0	0.139097	0.0323704	0.374604	0.413331	-0.0919115	0.374604	0.274233	-0.124282
A	AC005261.3	0.0787696	0.399949	0.0797293	0.171426	0.415002	0.129194	1	5.07745	1.01218	2.1763	5.26856	1.64015	0	2.34411	0.0174711	1.12188	2.39741	0.713828	1.12188	0.0533022	0.696357
B	AC005261.3	0.0392805	0.0450245	0.0453511	0.209426	0.0789142	0.0419788	1	1.14623	1.15454	5.33155	2.00899	1.06869	0	0.196897	0.207324	2.41456	1.00647	0.0958476	2.41456	0.809575	-0.111477
A	AC005261.4	1.13244	1.53201	1.48461	1.36471	1.17047	1.23414	1	1.35284	1.31098	1.20511	1.03358	1.08981	0	0.435991	0.390649	0.26916	0.0476533	0.124071	0.26916	-0.388338	-0.266578
B	AC005261.4	1.24034	1.2003	1.08588	1.66658	1.46261	0.858209	1	0.967719	0.87547	1.34365	1.1792	0.691914	0	-0.0473406	-0.191871	0.426155	0.237809	-0.531335	0.426155	0.28515	-0.339464
A	AC005261.5	0	0	0	0.236875	0	0	#DIV/0!	#DIV/0!	#DIV/0!	#DIV/0!	#DIV/0!	#DIV/0!	#DIV/0!	#DIV/0!	#DIV/0!	#DIV/0!	#DIV/0!	#DIV/0!	#DIV/0!	#DIV/0!	#DIV/0!
B	AC005261.5	0	0	0	0	0	0	#DIV/0!	#DIV/0!	#DIV/0!	#DIV/0!	#DIV/0!	#DIV/0!	#DIV/0!	#DIV/0!	#DIV/0!	#DIV/0!	#DIV/0!	#DIV/0!	#DIV/0!	#DIV/0!	#DIV/0!
A	AC005261.6	2.90739	2.25681	1.26378	1.77239	2.35909	1.57282	1	0.776232	0.434679	0.609615	0.811412	0.540973	0	-0.36544	-1.20198	-0.714029	-0.301494	-0.886371	-0.714029	0.0639455	0.315608
B	AC005261.6	1.35828	2.00882	3.1522	1.65606	2.00452	1.16662	1	1.47894	2.32073	1.21923	1.47578	0.858895	0	0.564567	1.21458	0.285974	0.561476	-0.219446	0.285974	-0.00309149	-1.43402
A	AC005262.1	0	0	0.165292	0	0.170062	0	#DIV/0!	#DIV/0!	#DIV/0!	#DIV/0!	#DIV/0!	#DIV/0!	#DIV/0!	#DIV/0!	#DIV/0!	#DIV/0!	#DIV/0!	#DIV/0!	#DIV/0!	#DIV/0!	#DIV/0!
B	AC005262.1	0	0	0.189677	0	0	0	#DIV/0!	#DIV/0!	#DIV/0!	#DIV/0!	#DIV/0!	#DIV/0!	#DIV/0!	#DIV/0!	#DIV/0!	#DIV/0!	#DIV/0!	#DIV/0!	#DIV/0!	#DIV/0!	#DIV/0!
A	AC005262.2	0	0	0	0	0	0	#DIV/0!	#DIV/0!	#DIV/0!	#DIV/0!	#DIV/0!	#DIV/0!	#DIV/0!	#DIV/0!	#DIV/0!	#DIV/0!	#DIV/0!	#DIV/0!	#DIV/0!	#DIV/0!	#DIV/0!
B	AC005262.2	0	0	0	0	0	0	#DIV/0!	#DIV/0!	#DIV/0!	#DIV/0!	#DIV/0!	#DIV/0!	#DIV/0!	#DIV/0!	#DIV/0!	#DIV/0!	#DIV/0!	#DIV/0!	#DIV/0!	#DIV/0!	#DIV/0!
A	AC005264.1	0	0	0.0366755	0	0	0.0198976	#DIV/0!	#DIV/0!	#DIV/0!	#DIV/0!	#DIV/0!	#DIV/0!	#DIV/0!	#DIV/0!	#DIV/0!	#DIV/0!	#DIV/0!	#DIV/0!	#DIV/0!	#DIV/0!	#DIV/0!
B	AC005264.1	0.0374388	0.0215384	0	0	0.037366	0	1	0.575296	0	0	0.998055	0	0	-0.797623	#NUM!	#NUM!	-0.00280806	#NUM!	#NUM!	0.794815	#NUM!
A	AC005274.1	0	0.195804	0	0.127248	0.124377	0	#DIV/0!	#DIV/0!	#DIV/0!	#DIV/0!	#DIV/0!	#DIV/0!	#DIV/0!	#DIV/0!	#DIV/0!	#DIV/0!	#DIV/0!	#DIV/0!	#DIV/0!	#DIV/0!	#DIV/0!
B	AC005274.1	0.0600005	0	0.068433	0	0	0	1	0	1.14054	0	0	0	0	#NUM!	0.189718	#NUM!	#NUM!	#NUM!	#NUM!	#NUM!	#NUM!
A	AC005277.1	0	0	0	0	0	0	#DIV/0!	#DIV/0!	#DIV/0!	#DIV/0!	#DIV/0!	#DIV/0!	#DIV/0!	#DIV/0!	#DIV/0!	#DIV/0!	#DIV/0!	#DIV/0!	#DIV/0!	#DIV/0!	#DIV/0!
B	AC005277.1	0	0	0	0	0	0	#DIV/0!	#DIV/0!	#DIV/0!	#DIV/0!	#DIV/0!	#DIV/0!	#DIV/0!	#DIV/0!	#DIV/0!	#DIV/0!	#DIV/0!	#DIV/0!	#DIV/0!	#DIV/0!	#DIV/0!
A	AC005277.2	0	0	0.367568	0.392506	0.192062	0	#DIV/0!	#DIV/0!	#DIV/0!	#DIV/0!	#DIV/0!	#DIV/0!	#DIV/0!	#DIV/0!	#DIV/0!	#DIV/0!	#DIV/0!	#DIV/0!	#DIV/0!	#DIV/0!	#DIV/0!
B	AC005277.2	0	0.220082	0	0.20524	0.187619	0	#DIV/0!	#DIV/0!	#DIV/0!	#DIV/0!	#DIV/0!	#DIV/0!	#DIV/0!	#DIV/0!	#DIV/0!	#DIV/0!	#DIV/0!	#DIV/0!	#DIV/0!	#DIV/0!	#DIV/0!
A	AC005280.1	0	0	0	0	0	0	#DIV/0!	#DIV/0!	#DIV/0!	#DIV/0!	#DIV/0!	#DIV/0!	#DIV/0!	#DIV/0!	#DIV/0!	#DIV/0!	#DIV/0!	#DIV/0!	#DIV/0!	#DIV/0!	#DIV/0!
B	AC005280.1	0.093514	0	0	0	0	0	1	0	0	0	0	0	0	#NUM!	#NUM!	#NUM!	#NUM!	#NUM!	#NUM!	#NUM!	#NUM!
A	AC005281.1	0	0	0.0894693	0	0	0.144965	#DIV/0!	#DIV/0!	#DIV/0!	#DIV/0!	#DIV/0!	#DIV/0!	#DIV/0!	#DIV/0!	#DIV/0!	#DIV/0!	#DIV/0!	#DIV/0!	#DIV/0!	#DIV/0!	#DIV/0!
B	AC005281.1	0	0.101883	0	0	0	0	#DIV/0!	#DIV/0!	#DIV/0!	#DIV/0!	#DIV/0!	#DIV/0!	#DIV/0!	#DIV/0!	#DIV/0!	#DIV/0!	#DIV/0!	#DIV/0!	#DIV/0!	#DIV/0!	#DIV/0!
A	AC005288.1	21.5819	18.7582	18.6259	20.7974	19.7902	15.9139	1	0.869164	0.863033	0.96365	0.916981	0.737373	0	-0.2023	-0.212512	-0.0534187	-0.125036	-0.439534	-0.0534187	0.0772648	-0.227023
B	AC005288.1	17.4101	19.4528	18.6776	21.951	19.7837	18.3993	1	1.11733	1.0728	1.26082	1.13633	1.05682	0	0.160053	0.101385	0.334362	0.184388	0.0797264	0.334362	0.0243344	-0.0216582
A	AC005291.1	0.395357	0.637703	0	0.500951	0.819661	0.319295	1	1.61298	0	1.26709	2.07322	0.807612	0	0.689729	#NUM!	0.341514	1.05187	-0.308266	0.341514	0.362143	#NUM!
B	AC005291.1	0.269279	0.108009	0.727159	0.410177	0	0.0897504	1	0.401104	2.70039	1.52324	0	0.333299	0	-1.31795	1.43317	0.607145	#NUM!	-1.58511	0.607145	#NUM!	-3.01828
A	AC005291.2	0	0	0	0	0.125769	0	#DIV/0!	#DIV/0!	#DIV/0!	#DIV/0!	#DIV/0!	#DIV/0!	#DIV/0!	#DIV/0!	#DIV/0!	#DIV/0!	#DIV/0!	#DIV/0!	#DIV/0!	#DIV/0!	#DIV/0!
B	AC005291.2	0	0	0	0	0	0	#DIV/0!	#DIV/0!	#DIV/0!	#DIV/0!	#DIV/0!	#DIV/0!	#DIV/0!	#DIV/0!	#DIV/0!	#DIV/0!	#DIV/0!	#DIV/0!	#DIV/0!	#DIV/0!	#DIV/0!
A	AC005294.1	0	0	0	0	0	0	#DIV/0!	#DIV/0!	#DIV/0!	#DIV/0!	#DIV/0!	#DIV/0!	#DIV/0!	#DIV/0!	#DIV/0!	#DIV/0!	#DIV/0!	#DIV/0!	#DIV/0!	#DIV/0!	#DIV/0!
B	AC005294.1	0	0	0	0	0	0	#DIV/0!	#DIV/0!	#DIV/0!	#DIV/0!	#DIV/0!	#DIV/0!	#DIV/0!	#DIV/0!	#DIV/0!	#DIV/0!	#DIV/0!	#DIV/0!	#DIV/0!	#DIV/0!	#DIV/0!
A	AC005296.1	0	0	0	0.635754	0	0	#DIV/0!	#DIV/0!	#DIV/0!	#DIV/0!	#DIV/0!	#DIV/0!	#DIV/0!	#DIV/0!	#DIV/0!	#DIV/0!	#DIV/0!	#DIV/0!	#DIV/0!	#DIV/0!	#DIV/0!
B	AC005296.1	0	0	0	0	0	0	#DIV/0!	#DIV/0!	#DIV/0!	#DIV/0!	#DIV/0!	#DIV/0!	#DIV/0!	#DIV/0!	#DIV/0!	#DIV/0!	#DIV/0!	#DIV/0!	#DIV/0!	#DIV/0!	#DIV/0!
A	AC005297.1	0	0	0	0	0	0	#DIV/0!	#DIV/0!	#DIV/0!	#DIV/0!	#DIV/0!	#DIV/0!	#DIV/0!	#DIV/0!	#DIV/0!	#DIV/0!	#DIV/0!	#DIV/0!	#DIV/0!	#DIV/0!	#DIV/0!
B	AC005297.1	0	0	0	0	0	0	#DIV/0!	#DIV/0!	#DIV/0!	#DIV/0!	#DIV/0!	#DIV/0!	#DIV/0!	#DIV/0!	#DIV/0!	#DIV/0!	#DIV/0!	#DIV/0!	#DIV/0!	#DIV/0!	#DIV/0!
A	AC005297.2	0	0	0	0	0	0	#DIV/0!	#DIV/0!	#DIV/0!	#DIV/0!	#DIV/0!	#DIV/0!	#DIV/0!	#DIV/0!	#DIV/0!	#DIV/0!	#DIV/0!	#DIV/0!	#DIV/0!	#DIV/0!	#DIV/0!
B	AC005297.2	0	0	0	0	0	0	#DIV/0!	#DIV/0!	#DIV/0!	#DIV/0!	#DIV/0!	#DIV/0!	#DIV/0!	#DIV/0!	#DIV/0!	#DIV/0!	#DIV/0!	#DIV/0!	#DIV/0!	#DIV/0!	#DIV/0!
A	AC005297.3	0	0	0	0	0	0	#DIV/0!	#DIV/0!	#DIV/0!	#DIV/0!	#DIV/0!	#DIV/0!	#DIV/0!	#DIV/0!	#DIV/0!	#DIV/0!	#DIV/0!	#DIV/0!	#DIV/0!	#DIV/0!	#DIV/0!
B	AC005297.3	0	0	0	0	0	0	#DIV/0!	#DIV/0!	#DIV/0!	#DIV/0!	#DIV/0!	#DIV/0!	#DIV/0!	#DIV/0!	#DIV/0!	#DIV/0!	#DIV/0!	#DIV/0!	#DIV/0!	#DIV/0!	#DIV/0!
A	AC005300.1	0	0	0	0	0	0	#DIV/0!	#DIV/0!	#DIV/0!	#DIV/0!	#DIV/0!	#DIV/0!	#DIV/0!	#DIV/0!	#DIV/0!	#DIV/0!	#DIV/0!	#DIV/0!	#DIV/0!	#DIV/0!	#DIV/0!
B	AC005300.1	0	0	0	0	0	0	#DIV/0!	#DIV/0!	#DIV/0!	#DIV/0!	#DIV/0!	#DIV/0!	#DIV/0!	#DIV/0!	#DIV/0!	#DIV/0!	#DIV/0!	#DIV/0!	#DIV/0!	#DIV/0!	#DIV/0!
A	AC005301.1	0	0	0	0	0	0	#DIV/0!	#DIV/0!	#DIV/0!	#DIV/0!	#DIV/0!	#DIV/0!	#DIV/0!	#DIV/0!	#DIV/0!	#DIV/0!	#DIV/0!	#DIV/0!	#DIV/0!	#DIV/0!	#DIV/0!
B	AC005301.1	0	0	0	0	0	0	#DIV/0!	#DIV/0!	#DIV/0!	#DIV/0!	#DIV/0!	#DIV/0!	#DIV/0!	#DIV/0!	#DIV/0!	#DIV/0!	#DIV/0!	#DIV/0!	#DIV/0!	#DIV/0!	#DIV/0!
A	AC005303.1	0	0	0	0	0	0	#DIV/0!	#DIV/0!	#DIV/0!	#DIV/0!	#DIV/0!	#DIV/0!	#DIV/0!	#DIV/0!	#DIV/0!	#DIV/0!	#DIV/0!	#DIV/0!	#DIV/0!	#DIV/0!	#DIV/0!
B	AC005303.1	0	0	0	0	0	0	#DIV/0!	#DIV/0!	#DIV/0!	#DIV/0!	#DIV/0!	#DIV/0!	#DIV/0!	#DIV/0!	#DIV/0!	#DIV/0!	#DIV/0!	#DIV/0!	#DIV/0!	#DIV/0!	#DIV/0!
A	AC005304.1	0	0	0	0	0	0	#DIV/0!	#DIV/0!	#DIV/0!	#DIV/0!	#DIV/0!	#DIV/0!	#DIV/0!	#DIV/0!	#DIV/0!	#DIV/0!	#DIV/0!	#DIV/0!	#DIV/0!	#DIV/0!	#DIV/0!
B	AC005304.1	0	0	0	0	0	0	#DIV/0!	#DIV/0!	#DIV/0!	#DIV/0!	#DIV/0!	#DIV/0!	#DIV/0!	#DIV/0!	#DIV/0!	#DIV/0!	#DIV/0!	#DIV/0!	#DIV/0!	#DIV/0!	#DIV/0!
A	AC005304.2	0.853565	0.674234	0.343391	0.689285	0.402171	0.32753	1	0.789904	0.402302	0.807537	0.471166	0.38372	0	-0.340252	-1.31365	-0.3084	-1.08569	-1.38187	-0.3084	-0.74544	-0.0682252
B	AC005304.2	0.620991	0.406841	0.384339	0.631316	0.6661	0.535203	1	0.655148	0.618912	1.01663	1.07264	0.861853	0	-0.610107	-0.692193	0.02379	0.101166	-0.214486	0.02379	0.711274	0.477707
A	AC005304.3	0	0	0	0	0	0	#DIV/0!	#DIV/0!	#DIV/0!	#DIV/0!	#DIV/0!	#DIV/0!	#DIV/0!	#DIV/0!	#DIV/0!	#DIV/0!	#DIV/0!	#DIV/0!	#DIV/0!	#DIV/0!	#DIV/0!
B	AC005304.3	0	0	0	0	0	0	#DIV/0!	#DIV/0!	#DIV/0!	#DIV/0!	#DIV/0!	#DIV/0!	#DIV/0!	#DIV/0!	#DIV/0!	#DIV/0!	#DIV/0!	#DIV/0!	#DIV/0!	#DIV/0!	#DIV/0!
A	AC005306.1	1.55218	1.01739	1.00644	1.32666	0.948544	2.24179	1	0.65546	0.648406	0.854706	0.611104	1.44429	0	-0.609421	-0.625031	-0.2265	-0.710511	0.530356	-0.2265	-0.10109	1.15539
B	AC005306.1	1.69405	0.574913	0.757417	1.82859	0.648468	0.966928	1	0.339372	0.447105	1.07942	0.382792	0.57078	0	-1.55906	-1.16132	0.110258	-1.38537	-0.808994	0.110258	0.173692	0.352321
A	AC005307.1	0.0350243	0.0263028	0.0236752	0.102122	0.0249951	0	1	0.750987	0.675965	2.91575	0.71365	0	0	-0.41314	-0.56498	1.54387	-0.486711	#NUM!	1.54387	-0.0735711	#NUM!
B	AC005307.1	0.0241121	0	0.0274268	0.0263617	0	0.0263533	1	0	1.13747	1.0933	0	1.09295	0	#NUM!	0.185829	0.128686	#NUM!	0.128226	0.128686	#NUM!	-0.0576027
A	AC005323.1	0	0	0	0	0	0	#DIV/0!	#DIV/0!	#DIV/0!	#DIV/0!	#DIV/0!	#DIV/0!	#DIV/0!	#DIV/0!	#DIV/0!	#DIV/0!	#DIV/0!	#DIV/0!	#DIV/0!	#DIV/0!	#DIV/0!
B	AC005323.1	0	0	0	0	0	0	#DIV/0!	#DIV/0!	#DIV/0!	#DIV/0!	#DIV/0!	#DIV/0!	#DIV/0!	#DIV/0!	#DIV/0!	#DIV/0!	#DIV/0!	#DIV/0!	#DIV/0!	#DIV/0!	#DIV/0!
A	AC005323.2	0	0	0	0	0	0	#DIV/0!	#DIV/0!	#DIV/0!	#DIV/0!	#DIV/0!	#DIV/0!	#DIV/0!	#DIV/0!	#DIV/0!	#DIV/0!	#DIV/0!	#DIV/0!	#DIV/0!	#DIV/0!	#DIV/0!
B	AC005323.2	0	0	0	0	0	0	#DIV/0!	#DIV/0!	#DIV/0!	#DIV/0!	#DIV/0!	#DIV/0!	#DIV/0!	#DIV/0!	#DIV/0!	#DIV/0!	#DIV/0!	#DIV/0!	#DIV/0!	#DIV/0!	#DIV/0!
A	AC005324.1	0	0	0	0	0	0	#DIV/0!	#DIV/0!	#DIV/0!	#DIV/0!	#DIV/0!	#DIV/0!	#DIV/0!	#DIV/0!	#DIV/0!	#DIV/0!	#DIV/0!	#DIV/0!	#DIV/0!	#DIV/0!	#DIV/0!
B	AC005324.1	0	0	0	0.275526	0.362023	0	#DIV/0!	#DIV/0!	#DIV/0!	#DIV/0!	#DIV/0!	#DIV/0!	#DIV/0!	#DIV/0!	#DIV/0!	#DIV/0!	#DIV/0!	#DIV/0!	#DIV/0!	#DIV/0!	#DIV/0!
A	AC005324.2	0	0	0	0	0	0	#DIV/0!	#DIV/0!	#DIV/0!	#DIV/0!	#DIV/0!	#DIV/0!	#DIV/0!	#DIV/0!	#DIV/0!	#DIV/0!	#DIV/0!	#DIV/0!	#DIV/0!	#DIV/0!	#DIV/0!
B	AC005324.2	0	0	0	0	0	0	#DIV/0!	#DIV/0!	#DIV/0!	#DIV/0!	#DIV/0!	#DIV/0!	#DIV/0!	#DIV/0!	#DIV/0!	#DIV/0!	#DIV/0!	#DIV/0!	#DIV/0!	#DIV/0!	#DIV/0!
A	AC005324.3	0.248048	0.167325	0.165142	0.0562473	0.0996602	0.189843	1	0.674567	0.665766	0.22676	0.401778	0.765348	0	-0.567966	-0.586912	-2.14076	-1.31553	-0.385813	-2.14076	-0.747564	0.2011
B	AC005324.3	0.135388	0.284879	0.124465	0.184315	0.246802	0.259628	1	2.10417	0.919321	1.36138	1.82292	1.91766	0	1.07325	-0.12136	0.445074	0.866254	0.939346	0.445074	-0.206995	1.06071
A	AC005324.4	0	0	0	0	0	0	#DIV/0!	#DIV/0!	#DIV/0!	#DIV/0!	#DIV/0!	#DIV/0!	#DIV/0!	#DIV/0!	#DIV/0!	#DIV/0!	#DIV/0!	#DIV/0!	#DIV/0!	#DIV/0!	#DIV/0!
B	AC005324.4	0	0	0.670625	0	0.64388	0	#DIV/0!	#DIV/0!	#DIV/0!	#DIV/0!	#DIV/0!	#DIV/0!	#DIV/0!	#DIV/0!	#DIV/0!	#DIV/0!	#DIV/0!	#DIV/0!	#DIV/0!	#DIV/0!	#DIV/0!
A	AC005324.5	0.116941	0	0.0803047	0.0863703	0.0835707	0.175865	1	0	0.686711	0.73858	0.71464	1.50388	0	#NUM!	-0.542225	-0.437174	-0.484712	0.588688	-0.437174	#NUM!	1.13091
B	AC005324.5	0.236736	0.275213	0	0.259483	0.162356	0.261332	1	1.16253	0	1.09609	0.68581	1.1039	0	0.21727	#NUM!	0.132361	-0.544118	0.142605	0.132361	-0.761388	#NUM!
A	AC005324.6	0	0	0	0	0	0	#DIV/0!	#DIV/0!	#DIV/0!	#DIV/0!	#DIV/0!	#DIV/0!	#DIV/0!	#DIV/0!	#DIV/0!	#DIV/0!	#DIV/0!	#DIV/0!	#DIV/0!	#DIV/0!	#DIV/0!
B	AC005324.6	0	0	0	0	0	0	#DIV/0!	#DIV/0!	#DIV/0!	#DIV/0!	#DIV/0!	#DIV/0!	#DIV/0!	#DIV/0!	#DIV/0!	#DIV/0!	#DIV/0!	#DIV/0!	#DIV/0!	#DIV/0!	#DIV/0!
A	AC005326.1	0	0	0	0	0	0	#DIV/0!	#DIV/0!	#DIV/0!	#DIV/0!	#DIV/0!	#DIV/0!	#DIV/0!	#DIV/0!	#DIV/0!	#DIV/0!	#DIV/0!	#DIV/0!	#DIV/0!	#DIV/0!	#DIV/0!
B	AC005326.1	0	0	0	0	0	0	#DIV/0!	#DIV/0!	#DIV/0!	#DIV/0!	#DIV/0!	#DIV/0!	#DIV/0!	#DIV/0!	#DIV/0!	#DIV/0!	#DIV/0!	#DIV/0!	#DIV/0!	#DIV/0!	#DIV/0!
A	AC005329.1	0.280617	0.0717038	0.0923225	0.0622604	0.359832	0.274676	1	0.255522	0.328998	0.22187	1.28229	0.978829	0	-1.96848	-1.60385	-2.17222	0.358721	-0.0308716	-2.17222	2.3272	1.57298
B	AC005329.1	0.124256	0.380433	0.136773	0.105384	0.236031	0.39752	1	3.06169	1.10074	0.84812	1.89955	3.1992	0	1.61433	0.138468	-0.23766	0.925661	1.67771	-0.23766	-0.688666	1.53924
A	AC005329.2	0	0	0	0	0	0	#DIV/0!	#DIV/0!	#DIV/0!	#DIV/0!	#DIV/0!	#DIV/0!	#DIV/0!	#DIV/0!	#DIV/0!	#DIV/0!	#DIV/0!	#DIV/0!	#DIV/0!	#DIV/0!	#DIV/0!
B	AC005329.2	0	0	0	0	0	0	#DIV/0!	#DIV/0!	#DIV/0!	#DIV/0!	#DIV/0!	#DIV/0!	#DIV/0!	#DIV/0!	#DIV/0!	#DIV/0!	#DIV/0!	#DIV/0!	#DIV/0!	#DIV/0!	#DIV/0!
A	AC005329.3	0	0	0.0483429	0.0553423	0.0517369	0.0404201	#DIV/0!	#DIV/0!	#DIV/0!	#DIV/0!	#DIV/0!	#DIV/0!	#DIV/0!	#DIV/0!	#DIV/0!	#DIV/0!	#DIV/0!	#DIV/0!	#DIV/0!	#DIV/0!	#DIV/0!
B	AC005329.3	0.0352339	0	0	0.0400234	0	0	1	0	0	1.13593	0	0	0	#NUM!	#NUM!	0.18388	#NUM!	#NUM!	0.18388	#NUM!	#NUM!
A	AC005330.1	0.0558864	0.167874	0.381619	0.0806125	0.11752	0.246497	1	3.00384	6.82848	1.44244	2.10284	4.41068	0	1.58681	2.77156	0.528506	1.07234	2.141	0.528506	-0.514473	-0.630563
B	AC005330.1	0.263702	0.0850615	0.174233	0.233417	0.149476	0.275802	1	0.322567	0.660719	0.885154	0.566837	1.04589	0	-1.63233	-0.597891	-0.175999	-0.818995	0.0647244	-0.175999	0.813336	0.662615
A	AC005332.1	0.167842	0.372931	0.266993	0.217089	0.277687	0.0426125	1	2.22192	1.59074	1.29341	1.65445	0.253885	0	1.1518	0.669698	0.371183	0.726356	-1.97776	0.371183	-0.425449	-2.64745
B	AC005332.1	0.46322	0.219118	0.23527	0.266153	0.326427	0.172506	1	0.473032	0.507901	0.574571	0.704691	0.372406	0	-1.07999	-0.97738	-0.799442	-0.504937	-1.42505	-0.799442	0.575052	-0.447671
A	AC005332.10	0.116441	0.22284	0.0967937	0.323443	0.108468	0	1	1.91376	0.831268	2.77774	0.931528	0	0	0.936409	-0.266614	1.47391	-0.10233	#NUM!	1.47391	-1.03874	#NUM!
B	AC005332.10	0.201365	0.243776	0.11579	0.251318	0.438444	0.125912	1	1.21062	0.575025	1.24807	2.17736	0.625292	0	0.275743	-0.798302	0.319701	1.12258	-0.677397	0.319701	0.846836	0.120905
A	AC005332.2	0	0	0	0	0	0	#DIV/0!	#DIV/0!	#DIV/0!	#DIV/0!	#DIV/0!	#DIV/0!	#DIV/0!	#DIV/0!	#DIV/0!	#DIV/0!	#DIV/0!	#DIV/0!	#DIV/0!	#DIV/0!	#DIV/0!
B	AC005332.2	0	0	0	0	0	0	#DIV/0!	#DIV/0!	#DIV/0!	#DIV/0!	#DIV/0!	#DIV/0!	#DIV/0!	#DIV/0!	#DIV/0!	#DIV/0!	#DIV/0!	#DIV/0!	#DIV/0!	#DIV/0!	#DIV/0!
A	AC005332.3	0	0.260627	0.226998	0.118995	0.468777	0.114268	#DIV/0!	#DIV/0!	#DIV/0!	#DIV/0!	#DIV/0!	#DIV/0!	#DIV/0!	#DIV/0!	#DIV/0!	#DIV/0!	#DIV/0!	#DIV/0!	#DIV/0!	#DIV/0!	#DIV/0!
B	AC005332.3	0	0	0	0.209223	0.207545	0	#DIV/0!	#DIV/0!	#DIV/0!	#DIV/0!	#DIV/0!	#DIV/0!	#DIV/0!	#DIV/0!	#DIV/0!	#DIV/0!	#DIV/0!	#DIV/0!	#DIV/0!	#DIV/0!	#DIV/0!
A	AC005332.4	0	0	0	0	0	0	#DIV/0!	#DIV/0!	#DIV/0!	#DIV/0!	#DIV/0!	#DIV/0!	#DIV/0!	#DIV/0!	#DIV/0!	#DIV/0!	#DIV/0!	#DIV/0!	#DIV/0!	#DIV/0!	#DIV/0!
B	AC005332.4	0	0	0	0	0	0	#DIV/0!	#DIV/0!	#DIV/0!	#DIV/0!	#DIV/0!	#DIV/0!	#DIV/0!	#DIV/0!	#DIV/0!	#DIV/0!	#DIV/0!	#DIV/0!	#DIV/0!	#DIV/0!	#DIV/0!
A	AC005332.5	0.0655284	0	0.12458	0.0547418	0.0835472	0.0345961	1	0	1.90116	0.83539	1.27498	0.527956	0	#NUM!	0.92688	-0.259477	0.350471	-0.921511	-0.259477	#NUM!	-1.84839
B	AC005332.5	0.118414	0.115241	0.925519	0.102069	0.0397048	0.0288328	1	0.973204	7.81596	0.861967	0.335305	0.243491	0	-0.0391856	2.96642	-0.214295	-1.57645	-2.03806	-0.214295	-1.53727	-5.00448
A	AC005332.6	6.00331	5.00395	2.75574	4.66411	3.16214	4.3658	1	0.833532	0.459037	0.776923	0.526733	0.727232	0	-0.262691	-1.12332	-0.364156	-0.924857	-0.459512	-0.364156	-0.662166	0.663806
B	AC005332.6	3.79299	4.54835	4.55172	4.79143	4.22965	3.31251	1	1.19915	1.20003	1.26323	1.11512	0.873324	0	0.262008	0.263076	0.337121	0.157203	-0.195411	0.337121	-0.104805	-0.458487
A	AC005332.7	1.30391	0.960294	1.37409	1.08468	1.31693	1.13902	1	0.736473	1.05382	0.831867	1.00999	0.873542	0	-0.441296	0.0756322	-0.265575	0.0143344	-0.195051	-0.265575	0.455631	-0.270683
B	AC005332.7	0.923389	1.31494	1.02272	1.31259	1.43492	1.17581	1	1.42404	1.10757	1.42149	1.55397	1.27336	0	0.509987	0.147401	0.507406	0.63596	0.348645	0.507406	0.125973	0.201244
A	AC005332.8	0.961327	1.23981	0.871434	1.19228	0.794962	0.777144	1	1.28969	0.906491	1.24024	0.826942	0.808408	0	0.36702	-0.141636	0.310624	-0.274141	-0.306845	0.310624	-0.641161	-0.165209
B	AC005332.8	0.867434	0.719604	0.6837	1.14132	0.986161	0.62394	1	0.829578	0.788187	1.31574	1.13687	0.719294	0	-0.269551	-0.343391	0.395877	0.185069	-0.475347	0.395877	0.45462	-0.131956
A	AC005332.9	13.5967	11.6499	11.0882	12.3119	12.1555	10.7168	1	0.856818	0.815507	0.905506	0.894004	0.788191	0	-0.222939	-0.294231	-0.143203	-0.161647	-0.343382	-0.143203	0.0612917	-0.049151
B	AC005332.9	12.157	11.8804	12.161	12.4337	11.8464	12.4819	1	0.977248	1.00033	1.02276	0.974451	1.02673	0	-0.0332038	0.00047461	0.0324684	-0.0373386	0.0380503	0.0324684	-0.00413471	0.0375757
A	AC005336.1	0.479168	0.630951	0.560848	0.320783	0.738561	0.267371	1	1.31676	1.17046	0.669458	1.54134	0.55799	0	0.396996	0.227078	-0.578934	0.624186	-0.841689	-0.578934	0.227189	-1.06877
B	AC005336.1	0.549553	0.478397	0.564549	0.51435	0.57095	0.347758	1	0.87052	1.02729	0.935942	1.03894	0.632802	0	-0.20005	0.0388402	-0.0955082	0.0551058	-0.660175	-0.0955082	0.255156	-0.699015
A	AC005336.2	0	0	0	0	0	0.0536209	#DIV/0!	#DIV/0!	#DIV/0!	#DIV/0!	#DIV/0!	#DIV/0!	#DIV/0!	#DIV/0!	#DIV/0!	#DIV/0!	#DIV/0!	#DIV/0!	#DIV/0!	#DIV/0!	#DIV/0!
B	AC005336.2	0	0	0	0	0	0	#DIV/0!	#DIV/0!	#DIV/0!	#DIV/0!	#DIV/0!	#DIV/0!	#DIV/0!	#DIV/0!	#DIV/0!	#DIV/0!	#DIV/0!	#DIV/0!	#DIV/0!	#DIV/0!	#DIV/0!
A	AC005336.3	0.0584295	0.0321816	0.0699774	0.0622607	0.0466754	0.0319392	1	0.550777	1.19764	1.06557	0.798833	0.546628	0	-0.860461	0.260192	0.0916249	-0.324035	-0.871369	0.0916249	0.536426	-1.13156
B	AC005336.3	0	0.03461	0.0326879	0.0703637	0	0	#DIV/0!	#DIV/0!	#DIV/0!	#DIV/0!	#DIV/0!	#DIV/0!	#DIV/0!	#DIV/0!	#DIV/0!	#DIV/0!	#DIV/0!	#DIV/0!	#DIV/0!	#DIV/0!	#DIV/0!
A	AC005339.1	0.0202276	2.01709	0	0	0.652473	0	1	99.7197	0	0	32.2566	0	0	6.63981	#NUM!	#NUM!	5.01152	#NUM!	#NUM!	-1.62829	#NUM!
B	AC005339.1	0	0	0	0	0	0	#DIV/0!	#DIV/0!	#DIV/0!	#DIV/0!	#DIV/0!	#DIV/0!	#DIV/0!	#DIV/0!	#DIV/0!	#DIV/0!	#DIV/0!	#DIV/0!	#DIV/0!	#DIV/0!	#DIV/0!
A	AC005341.1	0	0	0	0	0	0	#DIV/0!	#DIV/0!	#DIV/0!	#DIV/0!	#DIV/0!	#DIV/0!	#DIV/0!	#DIV/0!	#DIV/0!	#DIV/0!	#DIV/0!	#DIV/0!	#DIV/0!	#DIV/0!	#DIV/0!
B	AC005341.1	0	0	0	0	0	0	#DIV/0!	#DIV/0!	#DIV/0!	#DIV/0!	#DIV/0!	#DIV/0!	#DIV/0!	#DIV/0!	#DIV/0!	#DIV/0!	#DIV/0!	#DIV/0!	#DIV/0!	#DIV/0!	#DIV/0!
[truncated: 125,798 more rows]

## Sheet: Ribosome Footprint
Replicate	Gene	Counts (TPM)						30min PBS Normalized						Log2 Transformed						Log(EGF) - Log(PBS)
		PBS 30	PBS 60	PBS 90	EGF 30	EGF 60	EGF 90	PBS 30	PBS 60	PBS 90	EGF 30	EGF 60	EGF 90	PBS 30	PBS 60	PBS 90	EGF 30	EGF 60	EGF 90	E-P 30	E-P 60	E-P 90
A	5_8S_rRNA	0	0	0	0	0	0	#DIV/0!	#DIV/0!	#DIV/0!	#DIV/0!	#DIV/0!	#DIV/0!	#DIV/0!	#DIV/0!	#DIV/0!	#DIV/0!	#DIV/0!	#DIV/0!	#DIV/0!	#DIV/0!	#DIV/0!
A	5_8S_rRNA	NA	NA	NA	NA	NA	NA	#DIV/0!	#DIV/0!	#DIV/0!	#DIV/0!	#DIV/0!	#DIV/0!	#DIV/0!	#DIV/0!	#DIV/0!	#DIV/0!	#DIV/0!	#DIV/0!	#DIV/0!	#DIV/0!	#DIV/0!
A	5_8S_rRNA	NA	NA	NA	NA	NA	NA	#DIV/0!	#DIV/0!	#DIV/0!	#DIV/0!	#DIV/0!	#DIV/0!	#DIV/0!	#DIV/0!	#DIV/0!	#DIV/0!	#DIV/0!	#DIV/0!	#DIV/0!	#DIV/0!	#DIV/0!
A	5_8S_rRNA	NA	NA	NA	NA	NA	NA	#DIV/0!	#DIV/0!	#DIV/0!	#DIV/0!	#DIV/0!	#DIV/0!	#DIV/0!	#DIV/0!	#DIV/0!	#DIV/0!	#DIV/0!	#DIV/0!	#DIV/0!	#DIV/0!	#DIV/0!
A	5_8S_rRNA	NA	NA	NA	NA	NA	NA	#DIV/0!	#DIV/0!	#DIV/0!	#DIV/0!	#DIV/0!	#DIV/0!	#DIV/0!	#DIV/0!	#DIV/0!	#DIV/0!	#DIV/0!	#DIV/0!	#DIV/0!	#DIV/0!	#DIV/0!
A	5_8S_rRNA	0	0	0	0	0	0	#DIV/0!	#DIV/0!	#DIV/0!	#DIV/0!	#DIV/0!	#DIV/0!	#DIV/0!	#DIV/0!	#DIV/0!	#DIV/0!	#DIV/0!	#DIV/0!	#DIV/0!	#DIV/0!	#DIV/0!
B	5_8S_rRNA	0	0	0	0	0	0	#DIV/0!	#DIV/0!	#DIV/0!	#DIV/0!	#DIV/0!	#DIV/0!	#DIV/0!	#DIV/0!	#DIV/0!	#DIV/0!	#DIV/0!	#DIV/0!	#DIV/0!	#DIV/0!	#DIV/0!
B	5_8S_rRNA	NA	NA	NA	NA	NA	NA	#DIV/0!	#DIV/0!	#DIV/0!	#DIV/0!	#DIV/0!	#DIV/0!	#DIV/0!	#DIV/0!	#DIV/0!	#DIV/0!	#DIV/0!	#DIV/0!	#DIV/0!	#DIV/0!	#DIV/0!
B	5_8S_rRNA	NA	NA	NA	NA	NA	NA	#DIV/0!	#DIV/0!	#DIV/0!	#DIV/0!	#DIV/0!	#DIV/0!	#DIV/0!	#DIV/0!	#DIV/0!	#DIV/0!	#DIV/0!	#DIV/0!	#DIV/0!	#DIV/0!	#DIV/0!
B	5_8S_rRNA	NA	NA	NA	NA	NA	NA	#DIV/0!	#DIV/0!	#DIV/0!	#DIV/0!	#DIV/0!	#DIV/0!	#DIV/0!	#DIV/0!	#DIV/0!	#DIV/0!	#DIV/0!	#DIV/0!	#DIV/0!	#DIV/0!	#DIV/0!
B	5_8S_rRNA	NA	NA	NA	NA	NA	NA	#DIV/0!	#DIV/0!	#DIV/0!	#DIV/0!	#DIV/0!	#DIV/0!	#DIV/0!	#DIV/0!	#DIV/0!	#DIV/0!	#DIV/0!	#DIV/0!	#DIV/0!	#DIV/0!	#DIV/0!
B	5_8S_rRNA	0	0	0	0	0	0	#DIV/0!	#DIV/0!	#DIV/0!	#DIV/0!	#DIV/0!	#DIV/0!	#DIV/0!	#DIV/0!	#DIV/0!	#DIV/0!	#DIV/0!	#DIV/0!	#DIV/0!	#DIV/0!	#DIV/0!
A	5S_rRNA	0	0	0	0	0	0	#DIV/0!	#DIV/0!	#DIV/0!	#DIV/0!	#DIV/0!	#DIV/0!	#DIV/0!	#DIV/0!	#DIV/0!	#DIV/0!	#DIV/0!	#DIV/0!	#DIV/0!	#DIV/0!	#DIV/0!
A	5S_rRNA	NA	NA	NA	NA	NA	NA	#DIV/0!	#DIV/0!	#DIV/0!	#DIV/0!	#DIV/0!	#DIV/0!	#DIV/0!	#DIV/0!	#DIV/0!	#DIV/0!	#DIV/0!	#DIV/0!	#DIV/0!	#DIV/0!	#DIV/0!
A	5S_rRNA	NA	NA	NA	NA	NA	NA	#DIV/0!	#DIV/0!	#DIV/0!	#DIV/0!	#DIV/0!	#DIV/0!	#DIV/0!	#DIV/0!	#DIV/0!	#DIV/0!	#DIV/0!	#DIV/0!	#DIV/0!	#DIV/0!	#DIV/0!
A	5S_rRNA	0	0	0	0	0	0	#DIV/0!	#DIV/0!	#DIV/0!	#DIV/0!	#DIV/0!	#DIV/0!	#DIV/0!	#DIV/0!	#DIV/0!	#DIV/0!	#DIV/0!	#DIV/0!	#DIV/0!	#DIV/0!	#DIV/0!
A	5S_rRNA	NA	NA	NA	NA	NA	NA	#DIV/0!	#DIV/0!	#DIV/0!	#DIV/0!	#DIV/0!	#DIV/0!	#DIV/0!	#DIV/0!	#DIV/0!	#DIV/0!	#DIV/0!	#DIV/0!	#DIV/0!	#DIV/0!	#DIV/0!
A	5S_rRNA	NA	NA	NA	NA	NA	NA	#DIV/0!	#DIV/0!	#DIV/0!	#DIV/0!	#DIV/0!	#DIV/0!	#DIV/0!	#DIV/0!	#DIV/0!	#DIV/0!	#DIV/0!	#DIV/0!	#DIV/0!	#DIV/0!	#DIV/0!
A	5S_rRNA	0	0	0	0	0	0	#DIV/0!	#DIV/0!	#DIV/0!	#DIV/0!	#DIV/0!	#DIV/0!	#DIV/0!	#DIV/0!	#DIV/0!	#DIV/0!	#DIV/0!	#DIV/0!	#DIV/0!	#DIV/0!	#DIV/0!
A	5S_rRNA	NA	NA	NA	NA	NA	NA	#DIV/0!	#DIV/0!	#DIV/0!	#DIV/0!	#DIV/0!	#DIV/0!	#DIV/0!	#DIV/0!	#DIV/0!	#DIV/0!	#DIV/0!	#DIV/0!	#DIV/0!	#DIV/0!	#DIV/0!
A	5S_rRNA	NA	NA	NA	NA	NA	NA	#DIV/0!	#DIV/0!	#DIV/0!	#DIV/0!	#DIV/0!	#DIV/0!	#DIV/0!	#DIV/0!	#DIV/0!	#DIV/0!	#DIV/0!	#DIV/0!	#DIV/0!	#DIV/0!	#DIV/0!
A	5S_rRNA	0	0	0	0	0	0	#DIV/0!	#DIV/0!	#DIV/0!	#DIV/0!	#DIV/0!	#DIV/0!	#DIV/0!	#DIV/0!	#DIV/0!	#DIV/0!	#DIV/0!	#DIV/0!	#DIV/0!	#DIV/0!	#DIV/0!
A	5S_rRNA	0	0	0	0	0	0	#DIV/0!	#DIV/0!	#DIV/0!	#DIV/0!	#DIV/0!	#DIV/0!	#DIV/0!	#DIV/0!	#DIV/0!	#DIV/0!	#DIV/0!	#DIV/0!	#DIV/0!	#DIV/0!	#DIV/0!
A	5S_rRNA	NA	NA	NA	NA	NA	NA	#DIV/0!	#DIV/0!	#DIV/0!	#DIV/0!	#DIV/0!	#DIV/0!	#DIV/0!	#DIV/0!	#DIV/0!	#DIV/0!	#DIV/0!	#DIV/0!	#DIV/0!	#DIV/0!	#DIV/0!
A	5S_rRNA	NA	NA	NA	NA	NA	NA	#DIV/0!	#DIV/0!	#DIV/0!	#DIV/0!	#DIV/0!	#DIV/0!	#DIV/0!	#DIV/0!	#DIV/0!	#DIV/0!	#DIV/0!	#DIV/0!	#DIV/0!	#DIV/0!	#DIV/0!
A	5S_rRNA	NA	NA	NA	NA	NA	NA	#DIV/0!	#DIV/0!	#DIV/0!	#DIV/0!	#DIV/0!	#DIV/0!	#DIV/0!	#DIV/0!	#DIV/0!	#DIV/0!	#DIV/0!	#DIV/0!	#DIV/0!	#DIV/0!	#DIV/0!
A	5S_rRNA	0	0	0	0	0	0	#DIV/0!	#DIV/0!	#DIV/0!	#DIV/0!	#DIV/0!	#DIV/0!	#DIV/0!	#DIV/0!	#DIV/0!	#DIV/0!	#DIV/0!	#DIV/0!	#DIV/0!	#DIV/0!	#DIV/0!
A	5S_rRNA	0	0	0	0	0	0	#DIV/0!	#DIV/0!	#DIV/0!	#DIV/0!	#DIV/0!	#DIV/0!	#DIV/0!	#DIV/0!	#DIV/0!	#DIV/0!	#DIV/0!	#DIV/0!	#DIV/0!	#DIV/0!	#DIV/0!
A	5S_rRNA	NA	NA	NA	NA	NA	NA	#DIV/0!	#DIV/0!	#DIV/0!	#DIV/0!	#DIV/0!	#DIV/0!	#DIV/0!	#DIV/0!	#DIV/0!	#DIV/0!	#DIV/0!	#DIV/0!	#DIV/0!	#DIV/0!	#DIV/0!
A	5S_rRNA	NA	NA	NA	NA	NA	NA	#DIV/0!	#DIV/0!	#DIV/0!	#DIV/0!	#DIV/0!	#DIV/0!	#DIV/0!	#DIV/0!	#DIV/0!	#DIV/0!	#DIV/0!	#DIV/0!	#DIV/0!	#DIV/0!	#DIV/0!
A	5S_rRNA	NA	NA	NA	NA	NA	NA	#DIV/0!	#DIV/0!	#DIV/0!	#DIV/0!	#DIV/0!	#DIV/0!	#DIV/0!	#DIV/0!	#DIV/0!	#DIV/0!	#DIV/0!	#DIV/0!	#DIV/0!	#DIV/0!	#DIV/0!
A	5S_rRNA	0	0	0	0	0	0	#DIV/0!	#DIV/0!	#DIV/0!	#DIV/0!	#DIV/0!	#DIV/0!	#DIV/0!	#DIV/0!	#DIV/0!	#DIV/0!	#DIV/0!	#DIV/0!	#DIV/0!	#DIV/0!	#DIV/0!
A	5S_rRNA	0	1.79832	0	0	0	0	#DIV/0!	#DIV/0!	#DIV/0!	#DIV/0!	#DIV/0!	#DIV/0!	#DIV/0!	#DIV/0!	#DIV/0!	#DIV/0!	#DIV/0!	#DIV/0!	#DIV/0!	#DIV/0!	#DIV/0!
A	5S_rRNA	0	0	0	0	0	0	#DIV/0!	#DIV/0!	#DIV/0!	#DIV/0!	#DIV/0!	#DIV/0!	#DIV/0!	#DIV/0!	#DIV/0!	#DIV/0!	#DIV/0!	#DIV/0!	#DIV/0!	#DIV/0!	#DIV/0!
A	5S_rRNA	NA	NA	NA	NA	NA	NA	#DIV/0!	#DIV/0!	#DIV/0!	#DIV/0!	#DIV/0!	#DIV/0!	#DIV/0!	#DIV/0!	#DIV/0!	#DIV/0!	#DIV/0!	#DIV/0!	#DIV/0!	#DIV/0!	#DIV/0!
A	5S_rRNA	0	0	0	0	0	0	#DIV/0!	#DIV/0!	#DIV/0!	#DIV/0!	#DIV/0!	#DIV/0!	#DIV/0!	#DIV/0!	#DIV/0!	#DIV/0!	#DIV/0!	#DIV/0!	#DIV/0!	#DIV/0!	#DIV/0!
A	5S_rRNA	0	0	0	0	0	0	#DIV/0!	#DIV/0!	#DIV/0!	#DIV/0!	#DIV/0!	#DIV/0!	#DIV/0!	#DIV/0!	#DIV/0!	#DIV/0!	#DIV/0!	#DIV/0!	#DIV/0!	#DIV/0!	#DIV/0!
A	5S_rRNA	0	0	0	0	0	0	#DIV/0!	#DIV/0!	#DIV/0!	#DIV/0!	#DIV/0!	#DIV/0!	#DIV/0!	#DIV/0!	#DIV/0!	#DIV/0!	#DIV/0!	#DIV/0!	#DIV/0!	#DIV/0!	#DIV/0!
A	5S_rRNA	0	0	0	0	0	0	#DIV/0!	#DIV/0!	#DIV/0!	#DIV/0!	#DIV/0!	#DIV/0!	#DIV/0!	#DIV/0!	#DIV/0!	#DIV/0!	#DIV/0!	#DIV/0!	#DIV/0!	#DIV/0!	#DIV/0!
A	5S_rRNA	0	0	0	0	0	0	#DIV/0!	#DIV/0!	#DIV/0!	#DIV/0!	#DIV/0!	#DIV/0!	#DIV/0!	#DIV/0!	#DIV/0!	#DIV/0!	#DIV/0!	#DIV/0!	#DIV/0!	#DIV/0!	#DIV/0!
B	5S_rRNA	0	0	0	0	0	0	#DIV/0!	#DIV/0!	#DIV/0!	#DIV/0!	#DIV/0!	#DIV/0!	#DIV/0!	#DIV/0!	#DIV/0!	#DIV/0!	#DIV/0!	#DIV/0!	#DIV/0!	#DIV/0!	#DIV/0!
B	5S_rRNA	NA	NA	NA	NA	NA	NA	#DIV/0!	#DIV/0!	#DIV/0!	#DIV/0!	#DIV/0!	#DIV/0!	#DIV/0!	#DIV/0!	#DIV/0!	#DIV/0!	#DIV/0!	#DIV/0!	#DIV/0!	#DIV/0!	#DIV/0!
B	5S_rRNA	NA	NA	NA	NA	NA	NA	#DIV/0!	#DIV/0!	#DIV/0!	#DIV/0!	#DIV/0!	#DIV/0!	#DIV/0!	#DIV/0!	#DIV/0!	#DIV/0!	#DIV/0!	#DIV/0!	#DIV/0!	#DIV/0!	#DIV/0!
B	5S_rRNA	0	0	0	0	0	0	#DIV/0!	#DIV/0!	#DIV/0!	#DIV/0!	#DIV/0!	#DIV/0!	#DIV/0!	#DIV/0!	#DIV/0!	#DIV/0!	#DIV/0!	#DIV/0!	#DIV/0!	#DIV/0!	#DIV/0!
B	5S_rRNA	NA	NA	NA	NA	NA	NA	#DIV/0!	#DIV/0!	#DIV/0!	#DIV/0!	#DIV/0!	#DIV/0!	#DIV/0!	#DIV/0!	#DIV/0!	#DIV/0!	#DIV/0!	#DIV/0!	#DIV/0!	#DIV/0!	#DIV/0!
B	5S_rRNA	NA	NA	NA	NA	NA	NA	#DIV/0!	#DIV/0!	#DIV/0!	#DIV/0!	#DIV/0!	#DIV/0!	#DIV/0!	#DIV/0!	#DIV/0!	#DIV/0!	#DIV/0!	#DIV/0!	#DIV/0!	#DIV/0!	#DIV/0!
B	5S_rRNA	0	0	0	0	0	0	#DIV/0!	#DIV/0!	#DIV/0!	#DIV/0!	#DIV/0!	#DIV/0!	#DIV/0!	#DIV/0!	#DIV/0!	#DIV/0!	#DIV/0!	#DIV/0!	#DIV/0!	#DIV/0!	#DIV/0!
B	5S_rRNA	NA	NA	NA	NA	NA	NA	#DIV/0!	#DIV/0!	#DIV/0!	#DIV/0!	#DIV/0!	#DIV/0!	#DIV/0!	#DIV/0!	#DIV/0!	#DIV/0!	#DIV/0!	#DIV/0!	#DIV/0!	#DIV/0!	#DIV/0!
B	5S_rRNA	NA	NA	NA	NA	NA	NA	#DIV/0!	#DIV/0!	#DIV/0!	#DIV/0!	#DIV/0!	#DIV/0!	#DIV/0!	#DIV/0!	#DIV/0!	#DIV/0!	#DIV/0!	#DIV/0!	#DIV/0!	#DIV/0!	#DIV/0!
B	5S_rRNA	0	0	0	0	0	0	#DIV/0!	#DIV/0!	#DIV/0!	#DIV/0!	#DIV/0!	#DIV/0!	#DIV/0!	#DIV/0!	#DIV/0!	#DIV/0!	#DIV/0!	#DIV/0!	#DIV/0!	#DIV/0!	#DIV/0!
B	5S_rRNA	0	0	0	0	0	0	#DIV/0!	#DIV/0!	#DIV/0!	#DIV/0!	#DIV/0!	#DIV/0!	#DIV/0!	#DIV/0!	#DIV/0!	#DIV/0!	#DIV/0!	#DIV/0!	#DIV/0!	#DIV/0!	#DIV/0!
B	5S_rRNA	NA	NA	NA	NA	NA	NA	#DIV/0!	#DIV/0!	#DIV/0!	#DIV/0!	#DIV/0!	#DIV/0!	#DIV/0!	#DIV/0!	#DIV/0!	#DIV/0!	#DIV/0!	#DIV/0!	#DIV/0!	#DIV/0!	#DIV/0!
B	5S_rRNA	NA	NA	NA	NA	NA	NA	#DIV/0!	#DIV/0!	#DIV/0!	#DIV/0!	#DIV/0!	#DIV/0!	#DIV/0!	#DIV/0!	#DIV/0!	#DIV/0!	#DIV/0!	#DIV/0!	#DIV/0!	#DIV/0!	#DIV/0!
B	5S_rRNA	NA	NA	NA	NA	NA	NA	#DIV/0!	#DIV/0!	#DIV/0!	#DIV/0!	#DIV/0!	#DIV/0!	#DIV/0!	#DIV/0!	#DIV/0!	#DIV/0!	#DIV/0!	#DIV/0!	#DIV/0!	#DIV/0!	#DIV/0!
B	5S_rRNA	0	0	0	0	0	0	#DIV/0!	#DIV/0!	#DIV/0!	#DIV/0!	#DIV/0!	#DIV/0!	#DIV/0!	#DIV/0!	#DIV/0!	#DIV/0!	#DIV/0!	#DIV/0!	#DIV/0!	#DIV/0!	#DIV/0!
B	5S_rRNA	0	0	0	0	0	0	#DIV/0!	#DIV/0!	#DIV/0!	#DIV/0!	#DIV/0!	#DIV/0!	#DIV/0!	#DIV/0!	#DIV/0!	#DIV/0!	#DIV/0!	#DIV/0!	#DIV/0!	#DIV/0!	#DIV/0!
B	5S_rRNA	NA	NA	NA	NA	NA	NA	#DIV/0!	#DIV/0!	#DIV/0!	#DIV/0!	#DIV/0!	#DIV/0!	#DIV/0!	#DIV/0!	#DIV/0!	#DIV/0!	#DIV/0!	#DIV/0!	#DIV/0!	#DIV/0!	#DIV/0!
B	5S_rRNA	NA	NA	NA	NA	NA	NA	#DIV/0!	#DIV/0!	#DIV/0!	#DIV/0!	#DIV/0!	#DIV/0!	#DIV/0!	#DIV/0!	#DIV/0!	#DIV/0!	#DIV/0!	#DIV/0!	#DIV/0!	#DIV/0!	#DIV/0!
B	5S_rRNA	NA	NA	NA	NA	NA	NA	#DIV/0!	#DIV/0!	#DIV/0!	#DIV/0!	#DIV/0!	#DIV/0!	#DIV/0!	#DIV/0!	#DIV/0!	#DIV/0!	#DIV/0!	#DIV/0!	#DIV/0!	#DIV/0!	#DIV/0!
B	5S_rRNA	0	0	0	0	0	0	#DIV/0!	#DIV/0!	#DIV/0!	#DIV/0!	#DIV/0!	#DIV/0!	#DIV/0!	#DIV/0!	#DIV/0!	#DIV/0!	#DIV/0!	#DIV/0!	#DIV/0!	#DIV/0!	#DIV/0!
B	5S_rRNA	0	0	0	0	0	0	#DIV/0!	#DIV/0!	#DIV/0!	#DIV/0!	#DIV/0!	#DIV/0!	#DIV/0!	#DIV/0!	#DIV/0!	#DIV/0!	#DIV/0!	#DIV/0!	#DIV/0!	#DIV/0!	#DIV/0!
B	5S_rRNA	0	0	0	0	0	0	#DIV/0!	#DIV/0!	#DIV/0!	#DIV/0!	#DIV/0!	#DIV/0!	#DIV/0!	#DIV/0!	#DIV/0!	#DIV/0!	#DIV/0!	#DIV/0!	#DIV/0!	#DIV/0!	#DIV/0!
B	5S_rRNA	NA	NA	NA	NA	NA	NA	#DIV/0!	#DIV/0!	#DIV/0!	#DIV/0!	#DIV/0!	#DIV/0!	#DIV/0!	#DIV/0!	#DIV/0!	#DIV/0!	#DIV/0!	#DIV/0!	#DIV/0!	#DIV/0!	#DIV/0!
B	5S_rRNA	0	0	0	0	0	0	#DIV/0!	#DIV/0!	#DIV/0!	#DIV/0!	#DIV/0!	#DIV/0!	#DIV/0!	#DIV/0!	#DIV/0!	#DIV/0!	#DIV/0!	#DIV/0!	#DIV/0!	#DIV/0!	#DIV/0!
B	5S_rRNA	0	0	0	0	0	0	#DIV/0!	#DIV/0!	#DIV/0!	#DIV/0!	#DIV/0!	#DIV/0!	#DIV/0!	#DIV/0!	#DIV/0!	#DIV/0!	#DIV/0!	#DIV/0!	#DIV/0!	#DIV/0!	#DIV/0!
B	5S_rRNA	0	0	0	0	0	0	#DIV/0!	#DIV/0!	#DIV/0!	#DIV/0!	#DIV/0!	#DIV/0!	#DIV/0!	#DIV/0!	#DIV/0!	#DIV/0!	#DIV/0!	#DIV/0!	#DIV/0!	#DIV/0!	#DIV/0!
B	5S_rRNA	0	0	0	0	0	0	#DIV/0!	#DIV/0!	#DIV/0!	#DIV/0!	#DIV/0!	#DIV/0!	#DIV/0!	#DIV/0!	#DIV/0!	#DIV/0!	#DIV/0!	#DIV/0!	#DIV/0!	#DIV/0!	#DIV/0!
B	5S_rRNA	0	0	0	0	0	0	#DIV/0!	#DIV/0!	#DIV/0!	#DIV/0!	#DIV/0!	#DIV/0!	#DIV/0!	#DIV/0!	#DIV/0!	#DIV/0!	#DIV/0!	#DIV/0!	#DIV/0!	#DIV/0!	#DIV/0!
A	7SK	0	0	0	0	0	0	#DIV/0!	#DIV/0!	#DIV/0!	#DIV/0!	#DIV/0!	#DIV/0!	#DIV/0!	#DIV/0!	#DIV/0!	#DIV/0!	#DIV/0!	#DIV/0!	#DIV/0!	#DIV/0!	#DIV/0!
A	7SK	0	0	0	0	0	0	#DIV/0!	#DIV/0!	#DIV/0!	#DIV/0!	#DIV/0!	#DIV/0!	#DIV/0!	#DIV/0!	#DIV/0!	#DIV/0!	#DIV/0!	#DIV/0!	#DIV/0!	#DIV/0!	#DIV/0!
A	7SK	NA	NA	NA	NA	NA	NA	#DIV/0!	#DIV/0!	#DIV/0!	#DIV/0!	#DIV/0!	#DIV/0!	#DIV/0!	#DIV/0!	#DIV/0!	#DIV/0!	#DIV/0!	#DIV/0!	#DIV/0!	#DIV/0!	#DIV/0!
A	7SK	NA	NA	NA	NA	NA	NA	#DIV/0!	#DIV/0!	#DIV/0!	#DIV/0!	#DIV/0!	#DIV/0!	#DIV/0!	#DIV/0!	#DIV/0!	#DIV/0!	#DIV/0!	#DIV/0!	#DIV/0!	#DIV/0!	#DIV/0!
A	7SK	0	0	0	0	0	0	#DIV/0!	#DIV/0!	#DIV/0!	#DIV/0!	#DIV/0!	#DIV/0!	#DIV/0!	#DIV/0!	#DIV/0!	#DIV/0!	#DIV/0!	#DIV/0!	#DIV/0!	#DIV/0!	#DIV/0!
A	7SK	0	0	0	0	0	0	#DIV/0!	#DIV/0!	#DIV/0!	#DIV/0!	#DIV/0!	#DIV/0!	#DIV/0!	#DIV/0!	#DIV/0!	#DIV/0!	#DIV/0!	#DIV/0!	#DIV/0!	#DIV/0!	#DIV/0!
A	7SK	NA	NA	NA	NA	NA	NA	#DIV/0!	#DIV/0!	#DIV/0!	#DIV/0!	#DIV/0!	#DIV/0!	#DIV/0!	#DIV/0!	#DIV/0!	#DIV/0!	#DIV/0!	#DIV/0!	#DIV/0!	#DIV/0!	#DIV/0!
A	7SK	0	0	0	0	0	0	#DIV/0!	#DIV/0!	#DIV/0!	#DIV/0!	#DIV/0!	#DIV/0!	#DIV/0!	#DIV/0!	#DIV/0!	#DIV/0!	#DIV/0!	#DIV/0!	#DIV/0!	#DIV/0!	#DIV/0!
A	7SK	260.598	271.164	167.37	332.683	799.119	693.563	1	1.04055	0.642254	1.27661	3.06648	2.66143	0	0.0573396	-0.638785	0.352322	1.61658	1.4122	0.352322	1.55924	2.05099
A	7SK	NA	NA	NA	NA	NA	NA	#DIV/0!	#DIV/0!	#DIV/0!	#DIV/0!	#DIV/0!	#DIV/0!	#DIV/0!	#DIV/0!	#DIV/0!	#DIV/0!	#DIV/0!	#DIV/0!	#DIV/0!	#DIV/0!	#DIV/0!
A	7SK	NA	NA	NA	NA	NA	NA	#DIV/0!	#DIV/0!	#DIV/0!	#DIV/0!	#DIV/0!	#DIV/0!	#DIV/0!	#DIV/0!	#DIV/0!	#DIV/0!	#DIV/0!	#DIV/0!	#DIV/0!	#DIV/0!	#DIV/0!
A	7SK	NA	NA	NA	NA	NA	NA	#DIV/0!	#DIV/0!	#DIV/0!	#DIV/0!	#DIV/0!	#DIV/0!	#DIV/0!	#DIV/0!	#DIV/0!	#DIV/0!	#DIV/0!	#DIV/0!	#DIV/0!	#DIV/0!	#DIV/0!
A	7SK	0	0	0	0	0	0	#DIV/0!	#DIV/0!	#DIV/0!	#DIV/0!	#DIV/0!	#DIV/0!	#DIV/0!	#DIV/0!	#DIV/0!	#DIV/0!	#DIV/0!	#DIV/0!	#DIV/0!	#DIV/0!	#DIV/0!
B	7SK	0	0	0	0	0	0	#DIV/0!	#DIV/0!	#DIV/0!	#DIV/0!	#DIV/0!	#DIV/0!	#DIV/0!	#DIV/0!	#DIV/0!	#DIV/0!	#DIV/0!	#DIV/0!	#DIV/0!	#DIV/0!	#DIV/0!
B	7SK	0	0	0	0	0	0	#DIV/0!	#DIV/0!	#DIV/0!	#DIV/0!	#DIV/0!	#DIV/0!	#DIV/0!	#DIV/0!	#DIV/0!	#DIV/0!	#DIV/0!	#DIV/0!	#DIV/0!	#DIV/0!	#DIV/0!
B	7SK	NA	NA	NA	NA	NA	NA	#DIV/0!	#DIV/0!	#DIV/0!	#DIV/0!	#DIV/0!	#DIV/0!	#DIV/0!	#DIV/0!	#DIV/0!	#DIV/0!	#DIV/0!	#DIV/0!	#DIV/0!	#DIV/0!	#DIV/0!
B	7SK	NA	NA	NA	NA	NA	NA	#DIV/0!	#DIV/0!	#DIV/0!	#DIV/0!	#DIV/0!	#DIV/0!	#DIV/0!	#DIV/0!	#DIV/0!	#DIV/0!	#DIV/0!	#DIV/0!	#DIV/0!	#DIV/0!	#DIV/0!
B	7SK	0	0	0	0	0	0	#DIV/0!	#DIV/0!	#DIV/0!	#DIV/0!	#DIV/0!	#DIV/0!	#DIV/0!	#DIV/0!	#DIV/0!	#DIV/0!	#DIV/0!	#DIV/0!	#DIV/0!	#DIV/0!	#DIV/0!
B	7SK	0	0	0	0	0	0	#DIV/0!	#DIV/0!	#DIV/0!	#DIV/0!	#DIV/0!	#DIV/0!	#DIV/0!	#DIV/0!	#DIV/0!	#DIV/0!	#DIV/0!	#DIV/0!	#DIV/0!	#DIV/0!	#DIV/0!
B	7SK	NA	NA	NA	NA	NA	NA	#DIV/0!	#DIV/0!	#DIV/0!	#DIV/0!	#DIV/0!	#DIV/0!	#DIV/0!	#DIV/0!	#DIV/0!	#DIV/0!	#DIV/0!	#DIV/0!	#DIV/0!	#DIV/0!	#DIV/0!
B	7SK	0	0	0	0	0	0	#DIV/0!	#DIV/0!	#DIV/0!	#DIV/0!	#DIV/0!	#DIV/0!	#DIV/0!	#DIV/0!	#DIV/0!	#DIV/0!	#DIV/0!	#DIV/0!	#DIV/0!	#DIV/0!	#DIV/0!
B	7SK	286.005	249.005	123.541	308.525	468.74	637.655	1	0.870632	0.431954	1.07874	1.63892	2.22952	0	-0.199866	-1.21105	0.109347	0.712748	1.15674	0.109347	0.912613	2.36779
B	7SK	NA	NA	NA	NA	NA	NA	#DIV/0!	#DIV/0!	#DIV/0!	#DIV/0!	#DIV/0!	#DIV/0!	#DIV/0!	#DIV/0!	#DIV/0!	#DIV/0!	#DIV/0!	#DIV/0!	#DIV/0!	#DIV/0!	#DIV/0!
B	7SK	NA	NA	NA	NA	NA	NA	#DIV/0!	#DIV/0!	#DIV/0!	#DIV/0!	#DIV/0!	#DIV/0!	#DIV/0!	#DIV/0!	#DIV/0!	#DIV/0!	#DIV/0!	#DIV/0!	#DIV/0!	#DIV/0!	#DIV/0!
B	7SK	NA	NA	NA	NA	NA	NA	#DIV/0!	#DIV/0!	#DIV/0!	#DIV/0!	#DIV/0!	#DIV/0!	#DIV/0!	#DIV/0!	#DIV/0!	#DIV/0!	#DIV/0!	#DIV/0!	#DIV/0!	#DIV/0!	#DIV/0!
B	7SK	0	0	0	0	0	0	#DIV/0!	#DIV/0!	#DIV/0!	#DIV/0!	#DIV/0!	#DIV/0!	#DIV/0!	#DIV/0!	#DIV/0!	#DIV/0!	#DIV/0!	#DIV/0!	#DIV/0!	#DIV/0!	#DIV/0!
A	A1BG	0	0.276985	0	1.32357	0.321193	0.406234	#DIV/0!	#DIV/0!	#DIV/0!	#DIV/0!	#DIV/0!	#DIV/0!	#DIV/0!	#DIV/0!	#DIV/0!	#DIV/0!	#DIV/0!	#DIV/0!	#DIV/0!	#DIV/0!	#DIV/0!
B	A1BG	0	0.756623	0	0.0292246	0.66916	0.486423	#DIV/0!	#DIV/0!	#DIV/0!	#DIV/0!	#DIV/0!	#DIV/0!	#DIV/0!	#DIV/0!	#DIV/0!	#DIV/0!	#DIV/0!	#DIV/0!	#DIV/0!	#DIV/0!	#DIV/0!
A	A1BG-AS1	0	0.611466	0.369455	0.156835	0	0.73584	#DIV/0!	#DIV/0!	#DIV/0!	#DIV/0!	#DIV/0!	#DIV/0!	#DIV/0!	#DIV/0!	#DIV/0!	#DIV/0!	#DIV/0!	#DIV/0!	#DIV/0!	#DIV/0!	#DIV/0!
B	A1BG-AS1	0.285191	0.122209	0.26189	0.708582	0.978077	0.327057	1	0.428516	0.918297	2.48459	3.42955	1.1468	0	-1.22258	-0.122967	1.31301	1.77802	0.197614	1.31301	3.0006	0.320581
A	A1CF	1.47833	0	0	0	0	0	1	0	0	0	0	0	0	#NUM!	#NUM!	#NUM!	#NUM!	#NUM!	#NUM!	#NUM!	#NUM!
B	A1CF	0	3.34168	0	0	0	0.0117595	#DIV/0!	#DIV/0!	#DIV/0!	#DIV/0!	#DIV/0!	#DIV/0!	#DIV/0!	#DIV/0!	#DIV/0!	#DIV/0!	#DIV/0!	#DIV/0!	#DIV/0!	#DIV/0!	#DIV/0!
A	A2M	560.306	594.528	760.865	472.588	346.475	634.837	1	1.06108	1.35794	0.843446	0.618367	1.13302	0	0.0855285	0.441424	-0.245632	-0.693464	0.18017	-0.245632	-0.778993	-0.261254
B	A2M	731.837	637.587	706.842	424.354	510.369	700.487	1	0.871214	0.965847	0.579848	0.697381	0.957163	0	-0.198901	-0.0501338	-0.786254	-0.51998	-0.0631638	-0.786254	-0.321079	-0.0130299
A	A2M-AS1	0.121733	0.180428	0.151015	0.107356	0.206238	0	1	1.48216	1.24054	0.881897	1.69418	0	0	0.567703	0.310972	-0.181317	0.76059	#NUM!	-0.181317	0.192887	#NUM!
B	A2M-AS1	0.299384	0.230376	0.203343	0.107611	0.695267	0.419411	1	0.7695	0.679205	0.359441	2.32233	1.40091	0	-0.378007	-0.558082	-1.47617	1.21557	0.486368	-1.47617	1.59358	1.04445
A	A2ML1	0	0	0.0917284	0.132606	0	0.553916	#DIV/0!	#DIV/0!	#DIV/0!	#DIV/0!	#DIV/0!	#DIV/0!	#DIV/0!	#DIV/0!	#DIV/0!	#DIV/0!	#DIV/0!	#DIV/0!	#DIV/0!	#DIV/0!	#DIV/0!
B	A2ML1	1.07369	0	0	0.0136393	0	0	1	0	0	0.0127032	0	0	0	#NUM!	#NUM!	-6.29867	#NUM!	#NUM!	-6.29867	#NUM!	#NUM!
A	A2ML1-AS1	0	0	0	0	0	0	#DIV/0!	#DIV/0!	#DIV/0!	#DIV/0!	#DIV/0!	#DIV/0!	#DIV/0!	#DIV/0!	#DIV/0!	#DIV/0!	#DIV/0!	#DIV/0!	#DIV/0!	#DIV/0!	#DIV/0!
B	A2ML1-AS1	0	0	0	0	0	0	#DIV/0!	#DIV/0!	#DIV/0!	#DIV/0!	#DIV/0!	#DIV/0!	#DIV/0!	#DIV/0!	#DIV/0!	#DIV/0!	#DIV/0!	#DIV/0!	#DIV/0!	#DIV/0!	#DIV/0!
A	A2ML1-AS2	0	0	0	0	0	0	#DIV/0!	#DIV/0!	#DIV/0!	#DIV/0!	#DIV/0!	#DIV/0!	#DIV/0!	#DIV/0!	#DIV/0!	#DIV/0!	#DIV/0!	#DIV/0!	#DIV/0!	#DIV/0!	#DIV/0!
B	A2ML1-AS2	0	0	0	0	0	0	#DIV/0!	#DIV/0!	#DIV/0!	#DIV/0!	#DIV/0!	#DIV/0!	#DIV/0!	#DIV/0!	#DIV/0!	#DIV/0!	#DIV/0!	#DIV/0!	#DIV/0!	#DIV/0!	#DIV/0!
A	A2MP1	0.0347678	0.0604955	0	0	0	0	1	1.73999	0	0	0	0	0	0.799075	#NUM!	#NUM!	#NUM!	#NUM!	#NUM!	#NUM!	#NUM!
B	A2MP1	0.0479395	0.193071	0.0304695	0	0	0	1	4.02739	0.635582	0	0	0	0	2.00985	-0.653849	#NUM!	#NUM!	#NUM!	#NUM!	#NUM!	#NUM!
A	A3GALT2	0.349826	0.406796	0	0.13404	0.126837	0.351542	1	1.16285	0	0.383162	0.362572	1.00491	0	0.217668	#NUM!	-1.38397	-1.46366	0.00705955	-1.38397	-1.68133	#NUM!
B	A3GALT2	0.121197	0.412993	0.173458	0.104464	0.390659	0	1	3.40762	1.43121	0.861936	3.22334	0	0	1.76876	0.517232	-0.214348	1.68856	#NUM!	-0.214348	-0.0802075	#NUM!
A	A4GALT	26.2322	25.2948	25.8311	27.9137	20.7966	27.9812	1	0.964266	0.984712	1.0641	0.792791	1.06668	0	-0.0524975	-0.022227	0.0896362	-0.334987	0.0931222	0.0896362	-0.282489	0.115349
B	A4GALT	23.1996	23.8917	31.7997	20.7833	12.1861	22.9782	1	1.02983	1.3707	0.895848	0.52527	0.990456	0	0.0424083	0.45491	-0.158675	-0.92887	-0.0138354	-0.158675	-0.971278	-0.468745
A	A4GNT	0	0	0	0	0	0	#DIV/0!	#DIV/0!	#DIV/0!	#DIV/0!	#DIV/0!	#DIV/0!	#DIV/0!	#DIV/0!	#DIV/0!	#DIV/0!	#DIV/0!	#DIV/0!	#DIV/0!	#DIV/0!	#DIV/0!
B	A4GNT	0	0	0	0	0	0	#DIV/0!	#DIV/0!	#DIV/0!	#DIV/0!	#DIV/0!	#DIV/0!	#DIV/0!	#DIV/0!	#DIV/0!	#DIV/0!	#DIV/0!	#DIV/0!	#DIV/0!	#DIV/0!	#DIV/0!
A	AA06	0	0	0	0	0	0	#DIV/0!	#DIV/0!	#DIV/0!	#DIV/0!	#DIV/0!	#DIV/0!	#DIV/0!	#DIV/0!	#DIV/0!	#DIV/0!	#DIV/0!	#DIV/0!	#DIV/0!	#DIV/0!	#DIV/0!
B	AA06	0	0	0	0	0	0	#DIV/0!	#DIV/0!	#DIV/0!	#DIV/0!	#DIV/0!	#DIV/0!	#DIV/0!	#DIV/0!	#DIV/0!	#DIV/0!	#DIV/0!	#DIV/0!	#DIV/0!	#DIV/0!	#DIV/0!
A	AAAS	86.6328	85.7334	103.296	84.2349	81.6243	73.4026	1	0.989619	1.19234	0.972322	0.942188	0.847285	0	-0.015055	0.2538	-0.040494	-0.0859139	-0.239081	-0.040494	-0.0708589	-0.492881
B	AAAS	90.4428	97.1547	85.6056	83.8362	67.7385	70.9519	1	1.07421	0.946516	0.926952	0.748965	0.784494	0	0.103278	-0.0793013	-0.109433	-0.417031	-0.350165	-0.109433	-0.520308	-0.270864
A	AACS	23.5393	26.3569	24.2937	20.905	18.8884	28.3278	1	1.1197	1.03205	0.888087	0.80242	1.20342	0	0.163108	0.0455102	-0.171227	-0.317571	0.267144	-0.171227	-0.480679	0.221634
B	AACS	21.6721	22.8893	30.2776	22.8478	22.7133	28.7474	1	1.05616	1.39708	1.05425	1.04805	1.32647	0	0.078835	0.48241	0.0762176	0.0677009	0.407595	0.0762176	-0.0111341	-0.0748159
A	AACSP1	0	0	0.281134	0	0	6.50752	#DIV/0!	#DIV/0!	#DIV/0!	#DIV/0!	#DIV/0!	#DIV/0!	#DIV/0!	#DIV/0!	#DIV/0!	#DIV/0!	#DIV/0!	#DIV/0!	#DIV/0!	#DIV/0!	#DIV/0!
B	AACSP1	3.64784	0	0.104759	4.10411	0	0.0818564	1	0	0.0287181	1.12508	0	0.0224397	0	#NUM!	-5.1219	0.170027	#NUM!	-5.4778	0.170027	#NUM!	-0.355907
A	AADAC	0	0	0	0	0	0	#DIV/0!	#DIV/0!	#DIV/0!	#DIV/0!	#DIV/0!	#DIV/0!	#DIV/0!	#DIV/0!	#DIV/0!	#DIV/0!	#DIV/0!	#DIV/0!	#DIV/0!	#DIV/0!	#DIV/0!
B	AADAC	0	0	0	0	0	0	#DIV/0!	#DIV/0!	#DIV/0!	#DIV/0!	#DIV/0!	#DIV/0!	#DIV/0!	#DIV/0!	#DIV/0!	#DIV/0!	#DIV/0!	#DIV/0!	#DIV/0!	#DIV/0!	#DIV/0!
A	AADACL2	NA	NA	NA	NA	NA	NA	#DIV/0!	#DIV/0!	#DIV/0!	#DIV/0!	#DIV/0!	#DIV/0!	#DIV/0!	#DIV/0!	#DIV/0!	#DIV/0!	#DIV/0!	#DIV/0!	#DIV/0!	#DIV/0!	#DIV/0!
A	AADACL2	0.0101935	0	0	0	0	0	1	0	0	0	0	0	0	#NUM!	#NUM!	#NUM!	#NUM!	#NUM!	#NUM!	#NUM!	#NUM!
B	AADACL2	NA	NA	NA	NA	NA	NA	#DIV/0!	#DIV/0!	#DIV/0!	#DIV/0!	#DIV/0!	#DIV/0!	#DIV/0!	#DIV/0!	#DIV/0!	#DIV/0!	#DIV/0!	#DIV/0!	#DIV/0!	#DIV/0!	#DIV/0!
B	AADACL2	0	0	0	0	0	0	#DIV/0!	#DIV/0!	#DIV/0!	#DIV/0!	#DIV/0!	#DIV/0!	#DIV/0!	#DIV/0!	#DIV/0!	#DIV/0!	#DIV/0!	#DIV/0!	#DIV/0!	#DIV/0!	#DIV/0!
A	AADACL2-AS1	NA	NA	NA	NA	NA	NA	#DIV/0!	#DIV/0!	#DIV/0!	#DIV/0!	#DIV/0!	#DIV/0!	#DIV/0!	#DIV/0!	#DIV/0!	#DIV/0!	#DIV/0!	#DIV/0!	#DIV/0!	#DIV/0!	#DIV/0!
A	AADACL2-AS1	0	0	0	0	0.225194	0	#DIV/0!	#DIV/0!	#DIV/0!	#DIV/0!	#DIV/0!	#DIV/0!	#DIV/0!	#DIV/0!	#DIV/0!	#DIV/0!	#DIV/0!	#DIV/0!	#DIV/0!	#DIV/0!	#DIV/0!
B	AADACL2-AS1	NA	NA	NA	NA	NA	NA	#DIV/0!	#DIV/0!	#DIV/0!	#DIV/0!	#DIV/0!	#DIV/0!	#DIV/0!	#DIV/0!	#DIV/0!	#DIV/0!	#DIV/0!	#DIV/0!	#DIV/0!	#DIV/0!	#DIV/0!
B	AADACL2-AS1	0	0	0	0	0	0	#DIV/0!	#DIV/0!	#DIV/0!	#DIV/0!	#DIV/0!	#DIV/0!	#DIV/0!	#DIV/0!	#DIV/0!	#DIV/0!	#DIV/0!	#DIV/0!	#DIV/0!	#DIV/0!	#DIV/0!
A	AADACL3	0	0	0	0	0	0	#DIV/0!	#DIV/0!	#DIV/0!	#DIV/0!	#DIV/0!	#DIV/0!	#DIV/0!	#DIV/0!	#DIV/0!	#DIV/0!	#DIV/0!	#DIV/0!	#DIV/0!	#DIV/0!	#DIV/0!
B	AADACL3	0	0	0	0	0	0	#DIV/0!	#DIV/0!	#DIV/0!	#DIV/0!	#DIV/0!	#DIV/0!	#DIV/0!	#DIV/0!	#DIV/0!	#DIV/0!	#DIV/0!	#DIV/0!	#DIV/0!	#DIV/0!	#DIV/0!
A	AADACL4	0	0	0	0	0	0	#DIV/0!	#DIV/0!	#DIV/0!	#DIV/0!	#DIV/0!	#DIV/0!	#DIV/0!	#DIV/0!	#DIV/0!	#DIV/0!	#DIV/0!	#DIV/0!	#DIV/0!	#DIV/0!	#DIV/0!
B	AADACL4	0	0	0	0	0	0	#DIV/0!	#DIV/0!	#DIV/0!	#DIV/0!	#DIV/0!	#DIV/0!	#DIV/0!	#DIV/0!	#DIV/0!	#DIV/0!	#DIV/0!	#DIV/0!	#DIV/0!	#DIV/0!	#DIV/0!
A	AADACP1	0	0.159782	0.250742	0	0	0	#DIV/0!	#DIV/0!	#DIV/0!	#DIV/0!	#DIV/0!	#DIV/0!	#DIV/0!	#DIV/0!	#DIV/0!	#DIV/0!	#DIV/0!	#DIV/0!	#DIV/0!	#DIV/0!	#DIV/0!
B	AADACP1	0	0.0812824	0.0905881	0	0	0	#DIV/0!	#DIV/0!	#DIV/0!	#DIV/0!	#DIV/0!	#DIV/0!	#DIV/0!	#DIV/0!	#DIV/0!	#DIV/0!	#DIV/0!	#DIV/0!	#DIV/0!	#DIV/0!	#DIV/0!
A	AADAT	4.78348	5.56017	3.70901	2.7858	3.54927	2.76917	1	1.16237	0.775379	0.582379	0.741986	0.578903	0	0.217069	-0.367027	-0.779969	-0.430537	-0.788607	-0.779969	-0.647606	-0.42158
B	AADAT	2.7638	4.35408	4.06262	4.22637	2.95244	3.07459	1	1.5754	1.46994	1.52919	1.06825	1.11245	0	0.655716	0.555758	0.612767	0.0952547	0.153741	0.612767	-0.560461	-0.402018
A	AAED1	7.29043	11.7895	15.375	6.71888	13.0872	7.01882	1	1.61712	2.10892	0.921603	1.79512	0.962744	0	0.693427	1.07651	-0.117783	0.844083	-0.0547756	-0.117783	0.150656	-1.13128
B	AAED1	11.3844	8.78818	12.7883	11.055	3.61424	16.9547	1	0.771947	1.12332	0.971064	0.317472	1.48929	0	-0.373426	0.167767	-0.0423617	-1.6553	0.574621	-0.0423617	-1.28187	0.406855
A	AAGAB	88.2524	102.725	110.723	90.7711	98.0881	71.6386	1	1.16399	1.25462	1.02854	1.11145	0.811747	0	0.21908	0.327245	0.0405978	0.152443	-0.300898	0.0405978	-0.0666368	-0.628142
B	AAGAB	90.277	91.5188	107.864	86.1993	58.4227	92.2227	1	1.01376	1.19481	0.954831	0.647149	1.02155	0	0.0197094	0.25678	-0.0666822	-0.62783	0.0307639	-0.0666822	-0.64754	-0.226016
A	AAK1	13.0973	12.3265	9.75296	11.6634	12.4547	10.9631	1	0.941143	0.744652	0.890515	0.950931	0.837049	0	-0.0875135	-0.425361	-0.167288	-0.0725875	-0.256616	-0.167288	0.0149259	0.168745
B	AAK1	14.9919	13.3179	8.56337	15.5268	12.0156	11.3666	1	0.888343	0.5712	1.03568	0.801475	0.758185	0	-0.170812	-0.807932	0.0505751	-0.31927	-0.399379	0.0505751	-0.148458	0.408553
A	AAMDC	40.0649	39.6466	39.5244	36.0568	39.082	42.5443	1	0.989558	0.986508	0.899958	0.975467	1.06188	0	-0.0151443	-0.0195975	-0.152071	-0.0358349	0.0866259	-0.152071	-0.0206907	0.106223
B	AAMDC	36.1805	51.0831	33.3848	41.381	32.5555	39.2227	1	1.4119	0.922729	1.14374	0.899807	1.08408	0	0.497633	-0.116021	0.193756	-0.152313	0.116477	0.193756	-0.649946	0.232498
A	AAMP	212.232	168.262	198.255	213.311	152.436	197.892	1	0.79282	0.934146	1.00509	0.718252	0.932435	0	-0.334936	-0.0982808	0.00731827	-0.477439	-0.100925	0.00731827	-0.142503	-0.00264455
B	AAMP	155.509	209.792	245.97	142.943	132.996	194.43	1	1.34906	1.58171	0.919194	0.855231	1.25028	0	0.431956	0.661482	-0.121559	-0.225614	0.322246	-0.121559	-0.65757	-0.339236
A	AANAT	0.0415952	0	0.133094	0.318428	0	0	1	0	3.19975	7.6554	0	0	0	#NUM!	1.67796	2.93648	#NUM!	#NUM!	2.93648	#NUM!	#NUM!
B	AANAT	0	0	0	0.443867	0	0	#DIV/0!	#DIV/0!	#DIV/0!	#DIV/0!	#DIV/0!	#DIV/0!	#DIV/0!	#DIV/0!	#DIV/0!	#DIV/0!	#DIV/0!	#DIV/0!	#DIV/0!	#DIV/0!	#DIV/0!
A	AAR2	28.0059	25.2735	25.975	23.7351	25.4166	29.8425	1	0.902435	0.927481	0.847504	0.907545	1.06558	0	-0.148105	-0.10861	-0.238708	-0.13996	0.0916375	-0.238708	0.008145	0.200247
B	AAR2	31.0706	35.3648	22.2562	28.4682	31.6542	23.4161	1	1.13821	0.716309	0.916241	1.01878	0.753641	0	0.186764	-0.481345	-0.126201	0.0268477	-0.408051	-0.126201	-0.159916	0.0732936
A	AARD	0	0	0	1.42682	0	0	#DIV/0!	#DIV/0!	#DIV/0!	#DIV/0!	#DIV/0!	#DIV/0!	#DIV/0!	#DIV/0!	#DIV/0!	#DIV/0!	#DIV/0!	#DIV/0!	#DIV/0!	#DIV/0!	#DIV/0!
B	AARD	0	0	0	1.93496	0	0	#DIV/0!	#DIV/0!	#DIV/0!	#DIV/0!	#DIV/0!	#DIV/0!	#DIV/0!	#DIV/0!	#DIV/0!	#DIV/0!	#DIV/0!	#DIV/0!	#DIV/0!	#DIV/0!	#DIV/0!
A	AARS	103.665	118.164	64.9765	92.387	87.4221	93.7651	1	1.13987	0.626795	0.89121	0.843315	0.904503	0	0.188864	-0.673935	-0.166163	-0.245856	-0.144802	-0.166163	-0.43472	0.529133
B	AARS	106.017	94.9404	43.2934	97.8973	118.072	63.8306	1	0.895517	0.408361	0.923407	1.11371	0.602076	0	-0.159208	-1.29208	-0.114961	0.15537	-0.731982	-0.114961	0.314578	0.560101
A	AARS2	5.39109	4.79126	4.58658	4.85224	4.37499	5.59215	1	0.888737	0.85077	0.900048	0.811522	1.03729	0	-0.170172	-0.233158	-0.151926	-0.301297	0.0528261	-0.151926	-0.131125	0.285984
B	AARS2	4.89089	5.06319	3.38581	5.17251	4.02423	4.24236	1	1.03523	0.692269	1.05758	0.822801	0.8674	0	0.0499496	-0.530596	0.0807675	-0.281384	-0.20523	0.0807675	-0.331334	0.325366
A	AARSD1	31.8658	27.8545	31.4529	47.7947	46.4687	38.7633	1	0.874119	0.987041	1.49987	1.45826	1.21645	0	-0.194098	-0.0188176	0.584839	0.54425	0.28268	0.584839	0.738348	0.301498
B	AARSD1	29.579	37.5563	33.7846	42.0798	46.0403	40.6903	1	1.26969	1.14218	1.42262	1.55652	1.37565	0	0.344481	0.191795	0.508555	0.638326	0.460114	0.508555	0.293845	0.268318
A	AARSP1	0	0	0	0	0	0	#DIV/0!	#DIV/0!	#DIV/0!	#DIV/0!	#DIV/0!	#DIV/0!	#DIV/0!	#DIV/0!	#DIV/0!	#DIV/0!	#DIV/0!	#DIV/0!	#DIV/0!	#DIV/0!	#DIV/0!
B	AARSP1	0	0	0	0	0	0	#DIV/0!	#DIV/0!	#DIV/0!	#DIV/0!	#DIV/0!	#DIV/0!	#DIV/0!	#DIV/0!	#DIV/0!	#DIV/0!	#DIV/0!	#DIV/0!	#DIV/0!	#DIV/0!	#DIV/0!
A	AASDH	4.40161	4.27702	4.13908	4.39133	1.57268	6.99268	1	0.971695	0.940356	0.997667	0.357297	1.58867	0	-0.0414253	-0.0887211	-0.00337044	-1.4848	0.667815	-0.00337044	-1.44338	0.756536
B	AASDH	4.03286	4.27171	2.71122	3.35484	1.5407	3.62765	1	1.05923	0.672283	0.831877	0.382038	0.899525	0	0.0830128	-0.572859	-0.265557	-1.38821	-0.152765	-0.265557	-1.47123	0.420094
A	AASDHPPT	237.625	30.1631	27.4005	198.581	313.726	103.039	1	0.126936	0.11531	0.835691	1.32026	0.433619	0	-2.97783	-3.11641	-0.258959	0.400821	-1.2055	-0.258959	3.37865	1.91091
B	AASDHPPT	212.994	249.919	138.956	231.508	153.986	180.697	1	1.17336	0.652395	1.08692	0.722962	0.848368	0	0.230647	-0.616182	0.12025	-0.468008	-0.237237	0.12025	-0.698655	0.378945
A	AASS	3.22533	3.69652	3.33063	3.9412	4.96411	3.68527	1	1.14609	1.03265	1.22195	1.5391	1.1426	0	0.196719	0.0463466	0.289187	0.622088	0.192323	0.289187	0.425369	0.145976
B	AASS	3.95419	3.2869	2.55826	4.78631	27.2961	3.00887	1	0.831246	0.646975	1.21044	6.90307	0.760932	0	-0.266653	-0.628218	0.275532	2.78724	-0.394161	0.275532	3.05389	0.234057
A	AATBC	0	0	0	0	0	0	#DIV/0!	#DIV/0!	#DIV/0!	#DIV/0!	#DIV/0!	#DIV/0!	#DIV/0!	#DIV/0!	#DIV/0!	#DIV/0!	#DIV/0!	#DIV/0!	#DIV/0!	#DIV/0!	#DIV/0!
B	AATBC	0	0	0	0.0400237	0	0	#DIV/0!	#DIV/0!	#DIV/0!	#DIV/0!	#DIV/0!	#DIV/0!	#DIV/0!	#DIV/0!	#DIV/0!	#DIV/0!	#DIV/0!	#DIV/0!	#DIV/0!	#DIV/0!	#DIV/0!
A	AATF	NA	NA	NA	NA	NA	NA	#DIV/0!	#DIV/0!	#DIV/0!	#DIV/0!	#DIV/0!	#DIV/0!	#DIV/0!	#DIV/0!	#DIV/0!	#DIV/0!	#DIV/0!	#DIV/0!	#DIV/0!	#DIV/0!	#DIV/0!
A	AATF	86.2403	53.0211	68.4718	55.2979	40.841	148.598	1	0.614806	0.793965	0.641208	0.473573	1.72307	0	-0.701796	-0.332852	-0.641137	-1.07834	0.784978	-0.641137	-0.376547	1.11783
B	AATF	NA	NA	NA	NA	NA	NA	#DIV/0!	#DIV/0!	#DIV/0!	#DIV/0!	#DIV/0!	#DIV/0!	#DIV/0!	#DIV/0!	#DIV/0!	#DIV/0!	#DIV/0!	#DIV/0!	#DIV/0!	#DIV/0!	#DIV/0!
B	AATF	63.3501	97.5998	42.7417	39.4541	123.292	53.1702	1	1.54064	0.67469	0.622795	1.9462	0.839308	0	0.623531	-0.567703	-0.68317	0.960658	-0.252728	-0.68317	0.337127	0.314974
A	AATK	0.0166169	0	0	0	0.110216	0.111323	1	0	0	0	6.63277	6.69938	0	#NUM!	#NUM!	#NUM!	2.72961	2.74403	#NUM!	#NUM!	#NUM!
B	AATK	0	0.0326884	0.0159429	0.0418076	0	0.0297616	#DIV/0!	#DIV/0!	#DIV/0!	#DIV/0!	#DIV/0!	#DIV/0!	#DIV/0!	#DIV/0!	#DIV/0!	#DIV/0!	#DIV/0!	#DIV/0!	#DIV/0!	#DIV/0!	#DIV/0!
A	AATK-AS1	0	0	0	0	0	0	#DIV/0!	#DIV/0!	#DIV/0!	#DIV/0!	#DIV/0!	#DIV/0!	#DIV/0!	#DIV/0!	#DIV/0!	#DIV/0!	#DIV/0!	#DIV/0!	#DIV/0!	#DIV/0!	#DIV/0!
B	AATK-AS1	0	0	0	0	0	0	#DIV/0!	#DIV/0!	#DIV/0!	#DIV/0!	#DIV/0!	#DIV/0!	#DIV/0!	#DIV/0!	#DIV/0!	#DIV/0!	#DIV/0!	#DIV/0!	#DIV/0!	#DIV/0!	#DIV/0!
A	AB015752.1	0	0	0	0.249102	0	0	#DIV/0!	#DIV/0!	#DIV/0!	#DIV/0!	#DIV/0!	#DIV/0!	#DIV/0!	#DIV/0!	#DIV/0!	#DIV/0!	#DIV/0!	#DIV/0!	#DIV/0!	#DIV/0!	#DIV/0!
B	AB015752.1	0	0	0	0	0	0	#DIV/0!	#DIV/0!	#DIV/0!	#DIV/0!	#DIV/0!	#DIV/0!	#DIV/0!	#DIV/0!	#DIV/0!	#DIV/0!	#DIV/0!	#DIV/0!	#DIV/0!	#DIV/0!	#DIV/0!
A	ABALON	0.382135	0.515615	0.667601	0.605249	0.441459	0.12515	1	1.3493	1.74703	1.58386	1.15524	0.327502	0	0.432212	0.804904	0.663446	0.208197	-1.61042	0.663446	-0.224015	-2.41533
B	ABALON	0.239841	0.594223	0.149998	0.548384	0.994799	0.51362	1	2.47757	0.625406	2.28645	4.14774	2.1415	0	1.30893	-0.677135	1.19311	2.05233	1.09862	1.19311	0.743401	1.77576
A	ABAT	0.0289536	0.245216	0.0437093	0.720763	0.18134	0	1	8.46928	1.50963	24.8937	6.26314	0	0	3.08224	0.594196	4.63771	2.64689	#NUM!	4.63771	-0.435354	#NUM!
B	ABAT	0.265181	3.42584	0	0	10.9184	0.223201	1	12.9189	0	0	41.1735	0.841693	0	3.69141	#NUM!	#NUM!	5.36364	-0.248634	#NUM!	1.67224	#NUM!
A	ABBA01000935.1	NA	NA	NA	NA	NA	NA	#DIV/0!	#DIV/0!	#DIV/0!	#DIV/0!	#DIV/0!	#DIV/0!	#DIV/0!	#DIV/0!	#DIV/0!	#DIV/0!	#DIV/0!	#DIV/0!	#DIV/0!	#DIV/0!	#DIV/0!
B	ABBA01000935.1	NA	NA	NA	NA	NA	NA	#DIV/0!	#DIV/0!	#DIV/0!	#DIV/0!	#DIV/0!	#DIV/0!	#DIV/0!	#DIV/0!	#DIV/0!	#DIV/0!	#DIV/0!	#DIV/0!	#DIV/0!	#DIV/0!	#DIV/0!
A	ABBA01000935.2	NA	NA	NA	NA	NA	NA	#DIV/0!	#DIV/0!	#DIV/0!	#DIV/0!	#DIV/0!	#DIV/0!	#DIV/0!	#DIV/0!	#DIV/0!	#DIV/0!	#DIV/0!	#DIV/0!	#DIV/0!	#DIV/0!	#DIV/0!
B	ABBA01000935.2	NA	NA	NA	NA	NA	NA	#DIV/0!	#DIV/0!	#DIV/0!	#DIV/0!	#DIV/0!	#DIV/0!	#DIV/0!	#DIV/0!	#DIV/0!	#DIV/0!	#DIV/0!	#DIV/0!	#DIV/0!	#DIV/0!	#DIV/0!
A	ABBA01006766.1	0	0	0	0	0	0	#DIV/0!	#DIV/0!	#DIV/0!	#DIV/0!	#DIV/0!	#DIV/0!	#DIV/0!	#DIV/0!	#DIV/0!	#DIV/0!	#DIV/0!	#DIV/0!	#DIV/0!	#DIV/0!	#DIV/0!
B	ABBA01006766.1	0	0	0	0	0	0	#DIV/0!	#DIV/0!	#DIV/0!	#DIV/0!	#DIV/0!	#DIV/0!	#DIV/0!	#DIV/0!	#DIV/0!	#DIV/0!	#DIV/0!	#DIV/0!	#DIV/0!	#DIV/0!	#DIV/0!
A	ABBA01006766.2	0	0	0	0	0	0	#DIV/0!	#DIV/0!	#DIV/0!	#DIV/0!	#DIV/0!	#DIV/0!	#DIV/0!	#DIV/0!	#DIV/0!	#DIV/0!	#DIV/0!	#DIV/0!	#DIV/0!	#DIV/0!	#DIV/0!
B	ABBA01006766.2	0	0	0	0	0	0	#DIV/0!	#DIV/0!	#DIV/0!	#DIV/0!	#DIV/0!	#DIV/0!	#DIV/0!	#DIV/0!	#DIV/0!	#DIV/0!	#DIV/0!	#DIV/0!	#DIV/0!	#DIV/0!	#DIV/0!
A	ABBA01031660.1	0	0	0	0	0	0	#DIV/0!	#DIV/0!	#DIV/0!	#DIV/0!	#DIV/0!	#DIV/0!	#DIV/0!	#DIV/0!	#DIV/0!	#DIV/0!	#DIV/0!	#DIV/0!	#DIV/0!	#DIV/0!	#DIV/0!
B	ABBA01031660.1	0	0	0	0	0	0	#DIV/0!	#DIV/0!	#DIV/0!	#DIV/0!	#DIV/0!	#DIV/0!	#DIV/0!	#DIV/0!	#DIV/0!	#DIV/0!	#DIV/0!	#DIV/0!	#DIV/0!	#DIV/0!	#DIV/0!
A	ABBA01031661.1	0	0	0	0.324295	0	0	#DIV/0!	#DIV/0!	#DIV/0!	#DIV/0!	#DIV/0!	#DIV/0!	#DIV/0!	#DIV/0!	#DIV/0!	#DIV/0!	#DIV/0!	#DIV/0!	#DIV/0!	#DIV/0!	#DIV/0!
B	ABBA01031661.1	0	0	0	0	0	0	#DIV/0!	#DIV/0!	#DIV/0!	#DIV/0!	#DIV/0!	#DIV/0!	#DIV/0!	#DIV/0!	#DIV/0!	#DIV/0!	#DIV/0!	#DIV/0!	#DIV/0!	#DIV/0!	#DIV/0!
A	ABBA01031663.1	0	0	0	0	0	0	#DIV/0!	#DIV/0!	#DIV/0!	#DIV/0!	#DIV/0!	#DIV/0!	#DIV/0!	#DIV/0!	#DIV/0!	#DIV/0!	#DIV/0!	#DIV/0!	#DIV/0!	#DIV/0!	#DIV/0!
B	ABBA01031663.1	0	0	0	0	0	0	#DIV/0!	#DIV/0!	#DIV/0!	#DIV/0!	#DIV/0!	#DIV/0!	#DIV/0!	#DIV/0!	#DIV/0!	#DIV/0!	#DIV/0!	#DIV/0!	#DIV/0!	#DIV/0!	#DIV/0!
A	ABBA01031674.1	0	0	0	0	0	0	#DIV/0!	#DIV/0!	#DIV/0!	#DIV/0!	#DIV/0!	#DIV/0!	#DIV/0!	#DIV/0!	#DIV/0!	#DIV/0!	#DIV/0!	#DIV/0!	#DIV/0!	#DIV/0!	#DIV/0!
B	ABBA01031674.1	0	0	0	0	0	0	#DIV/0!	#DIV/0!	#DIV/0!	#DIV/0!	#DIV/0!	#DIV/0!	#DIV/0!	#DIV/0!	#DIV/0!	#DIV/0!	#DIV/0!	#DIV/0!	#DIV/0!	#DIV/0!	#DIV/0!
A	ABBA01040607.1	NA	NA	NA	NA	NA	NA	#DIV/0!	#DIV/0!	#DIV/0!	#DIV/0!	#DIV/0!	#DIV/0!	#DIV/0!	#DIV/0!	#DIV/0!	#DIV/0!	#DIV/0!	#DIV/0!	#DIV/0!	#DIV/0!	#DIV/0!
B	ABBA01040607.1	NA	NA	NA	NA	NA	NA	#DIV/0!	#DIV/0!	#DIV/0!	#DIV/0!	#DIV/0!	#DIV/0!	#DIV/0!	#DIV/0!	#DIV/0!	#DIV/0!	#DIV/0!	#DIV/0!	#DIV/0!	#DIV/0!	#DIV/0!
A	ABCA1	0.396956	0.762863	0.940174	0.733475	0.455814	0.282786	1	1.92178	2.36846	1.84775	1.14827	0.712387	0	0.942446	1.24395	0.88577	0.199468	-0.489267	0.88577	-0.742979	-1.73322
B	ABCA1	0.396133	0.506239	0.428223	0.661906	0.418653	0.337107	1	1.27795	1.08101	1.67092	1.05685	0.850996	0	0.353833	0.112377	0.740641	0.0797701	-0.232776	0.740641	-0.274063	-0.345153
A	ABCA10	0	0	0	0	0	0	#DIV/0!	#DIV/0!	#DIV/0!	#DIV/0!	#DIV/0!	#DIV/0!	#DIV/0!	#DIV/0!	#DIV/0!	#DIV/0!	#DIV/0!	#DIV/0!	#DIV/0!	#DIV/0!	#DIV/0!
B	ABCA10	0.0331752	4.59468	0	0	0	0	1	138.497	0	0	0	0	0	7.11372	#NUM!	#NUM!	#NUM!	#NUM!	#NUM!	#NUM!	#NUM!
A	ABCA11P	0.31218	0.500033	0.253548	0.38609	0.280685	0	1	1.60175	0.812186	1.23675	0.899113	0	0	0.679645	-0.300118	0.306559	-0.153426	#NUM!	0.306559	-0.833071	#NUM!
B	ABCA11P	0.503513	0.517638	0.509888	2.10066	0.312306	0.354705	1	1.02805	1.01266	4.17201	0.620255	0.704461	0	0.0399159	0.0181528	2.06074	-0.689067	-0.505408	2.06074	-0.728983	-0.523561
A	ABCA12	0	0.109501	0	0	0	0	#DIV/0!	#DIV/0!	#DIV/0!	#DIV/0!	#DIV/0!	#DIV/0!	#DIV/0!	#DIV/0!	#DIV/0!	#DIV/0!	#DIV/0!	#DIV/0!	#DIV/0!	#DIV/0!	#DIV/0!
B	ABCA12	0.0101015	0	0.00267402	0.00914289	0	0.0121301	1	0	0.264715	0.905102	0	1.20082	0	#NUM!	-1.91749	-0.143847	#NUM!	0.264022	-0.143847	#NUM!	2.18151
A	ABCA13	0	0.507434	0	0	0	0	#DIV/0!	#DIV/0!	#DIV/0!	#DIV/0!	#DIV/0!	#DIV/0!	#DIV/0!	#DIV/0!	#DIV/0!	#DIV/0!	#DIV/0!	#DIV/0!	#DIV/0!	#DIV/0!	#DIV/0!
B	ABCA13	0	0	0	0	0	0	#DIV/0!	#DIV/0!	#DIV/0!	#DIV/0!	#DIV/0!	#DIV/0!	#DIV/0!	#DIV/0!	#DIV/0!	#DIV/0!	#DIV/0!	#DIV/0!	#DIV/0!	#DIV/0!	#DIV/0!
A	ABCA17P	0	2.90703	4.0114	0.652045	0.26126	0.306171	#DIV/0!	#DIV/0!	#DIV/0!	#DIV/0!	#DIV/0!	#DIV/0!	#DIV/0!	#DIV/0!	#DIV/0!	#DIV/0!	#DIV/0!	#DIV/0!	#DIV/0!	#DIV/0!	#DIV/0!
B	ABCA17P	6.59562	1.21833	1.66006	0	0	0.501855	1	0.184719	0.251691	0	0	0.0760892	0	-2.4366	-1.99027	#NUM!	#NUM!	-3.71617	#NUM!	#NUM!	-1.72589
A	ABCA2	33.4264	29.1267	21.9661	23.4612	17.5099	21.3926	1	0.871369	0.657147	0.701876	0.523836	0.63999	0	-0.198644	-0.605711	-0.510712	-0.932813	-0.643879	-0.510712	-0.734169	-0.0381683
B	ABCA2	26.6057	36.8589	30.1905	26.8065	35.244	20.3969	1	1.38537	1.13474	1.00754	1.32468	0.766635	0	0.470274	0.182356	0.0108437	0.40564	-0.383388	0.0108437	-0.0646346	-0.565743
A	ABCA3	3.87997	4.26984	3.40575	5.85939	2.51267	3.38541	1	1.10048	0.877777	1.51016	0.647601	0.872535	0	0.138138	-0.188073	0.594705	-0.626824	-0.196716	0.594705	-0.764961	-0.00864266
B	ABCA3	4.82057	5.21965	3.59221	3.79898	2.39698	2.66996	1	1.08279	0.745183	0.788076	0.49724	0.553868	0	0.114748	-0.424333	-0.343593	-1.00798	-0.852386	-0.343593	-1.12273	-0.428053
A	ABCA4	0.888145	0.534652	0.994678	0.578908	0.433955	14.7198	1	0.601988	1.11995	0.651817	0.488608	16.5736	0	-0.732195	0.163434	-0.617461	-1.03325	4.05082	-0.617461	-0.301055	3.88738
B	ABCA4	0.595721	0.300127	0.665854	0.931163	0.748879	1.96287	1	0.503804	1.11773	1.56309	1.2571	3.29495	0	-0.989066	0.160569	0.644397	0.330096	1.72026	0.644397	1.31916	1.55969
A	ABCA5	4.27944	2.46669	1.44582	1.49263	1.60492	0.917882	1	0.576405	0.337854	0.34879	0.375032	0.214487	0	-0.794846	-1.56553	-1.51957	-1.41492	-2.22104	-1.51957	-0.620069	-0.655512
B	ABCA5	6.7329	2.68803	2.61679	4.25348	0.644015	4.12649	1	0.399238	0.388657	0.631745	0.0956519	0.612884	0	-1.32468	-1.36343	-0.662586	-3.38606	-0.706314	-0.662586	-2.06138	0.657115
A	ABCA6	0.0456579	0	0	0	0	0	1	0	0	0	0	0	0	#NUM!	#NUM!	#NUM!	#NUM!	#NUM!	#NUM!	#NUM!	#NUM!
B	ABCA6	0.0381655	0	0	1.75911	8.01e-05	0	1	0	0	46.0916	0.00209875	0	0	#NUM!	#NUM!	5.52643	-8.89625	#NUM!	5.52643	#NUM!	#NUM!
A	ABCA7	19.8369	17.4215	17.3401	24.8547	27.679	32.4273	1	0.878235	0.874133	1.25295	1.39533	1.6347	0	-0.187321	-0.194076	0.325333	0.480603	0.709023	0.325333	0.667924	0.903099
B	ABCA7	18.9961	19.8142	12.785	16.3596	20.5347	21.0764	1	1.04307	0.673034	0.861209	1.081	1.10951	0	0.0608337	-0.571248	-0.215564	0.112361	0.149926	-0.215564	0.051527	0.721174
A	ABCA8	0.624917	0.961329	2.03491	1.68436	3.74409	18.671	1	1.53833	3.25629	2.69534	5.99134	29.8776	0	0.621366	1.70323	1.43047	2.58288	4.90099	1.43047	1.96151	3.19777
B	ABCA8	1.03692	2.0741	2.12778	0.857762	0.874301	2.52767	1	2.00025	2.05201	0.82722	0.843171	2.43767	0	1.00018	1.03704	-0.273657	-0.246104	1.2855	-0.273657	-1.24628	0.248461
A	ABCA9	0	1.45351	0	0	0	0	#DIV/0!	#DIV/0!	#DIV/0!	#DIV/0!	#DIV/0!	#DIV/0!	#DIV/0!	#DIV/0!	#DIV/0!	#DIV/0!	#DIV/0!	#DIV/0!	#DIV/0!	#DIV/0!	#DIV/0!
B	ABCA9	0.0367724	0	0.00976949	2.77163	0	0.736846	1	0	0.265675	75.3726	0	20.038	0	#NUM!	-1.91227	6.23597	#NUM!	4.32467	6.23597	#NUM!	6.23694
A	ABCA9-AS1	0	0.0897811	0	0.230242	0	0	#DIV/0!	#DIV/0!	#DIV/0!	#DIV/0!	#DIV/0!	#DIV/0!	#DIV/0!	#DIV/0!	#DIV/0!	#DIV/0!	#DIV/0!	#DIV/0!	#DIV/0!	#DIV/0!	#DIV/0!
B	ABCA9-AS1	0	0	0	0	0	0	#DIV/0!	#DIV/0!	#DIV/0!	#DIV/0!	#DIV/0!	#DIV/0!	#DIV/0!	#DIV/0!	#DIV/0!	#DIV/0!	#DIV/0!	#DIV/0!	#DIV/0!	#DIV/0!	#DIV/0!
A	ABCB1	2.1454	2.38869	2.44246	1.38794	2.45081	5.7915	1	1.1134	1.13847	0.646939	1.14236	2.6995	0	0.154974	0.187092	-0.628299	0.192012	1.43269	-0.628299	0.0370379	1.2456
B	ABCB1	2.4404	3.31648	1.61989	6.84802	5.08373	2.65376	1	1.35899	0.663779	2.8061	2.08315	1.08743	0	0.442533	-0.591224	1.48857	1.05877	0.120917	1.48857	0.616234	0.712141
A	ABCB10	4.87886	5.65306	4.24546	3.93775	5.64123	22.0797	1	1.15868	0.870175	0.807105	1.15626	4.52558	0	0.212488	-0.200623	-0.309171	0.209466	2.1781	-0.309171	-0.00302225	2.37873
B	ABCB10	3.36983	3.67187	2.70018	7.66429	10.9184	5.20562	1	1.08963	0.80128	2.27439	3.24006	1.54477	0	0.12384	-0.319621	1.18548	1.69602	0.627395	1.18548	1.57218	0.947016
A	ABCB10P1	0	0	0	0	0	0	#DIV/0!	#DIV/0!	#DIV/0!	#DIV/0!	#DIV/0!	#DIV/0!	#DIV/0!	#DIV/0!	#DIV/0!	#DIV/0!	#DIV/0!	#DIV/0!	#DIV/0!	#DIV/0!	#DIV/0!
A	ABCB10P1	NA	NA	NA	NA	NA	NA	#DIV/0!	#DIV/0!	#DIV/0!	#DIV/0!	#DIV/0!	#DIV/0!	#DIV/0!	#DIV/0!	#DIV/0!	#DIV/0!	#DIV/0!	#DIV/0!	#DIV/0!	#DIV/0!	#DIV/0!
A	ABCB10P1	NA	NA	NA	NA	NA	NA	#DIV/0!	#DIV/0!	#DIV/0!	#DIV/0!	#DIV/0!	#DIV/0!	#DIV/0!	#DIV/0!	#DIV/0!	#DIV/0!	#DIV/0!	#DIV/0!	#DIV/0!	#DIV/0!	#DIV/0!
B	ABCB10P1	0	0	0	0	0.568001	0	#DIV/0!	#DIV/0!	#DIV/0!	#DIV/0!	#DIV/0!	#DIV/0!	#DIV/0!	#DIV/0!	#DIV/0!	#DIV/0!	#DIV/0!	#DIV/0!	#DIV/0!	#DIV/0!	#DIV/0!
B	ABCB10P1	NA	NA	NA	NA	NA	NA	#DIV/0!	#DIV/0!	#DIV/0!	#DIV/0!	#DIV/0!	#DIV/0!	#DIV/0!	#DIV/0!	#DIV/0!	#DIV/0!	#DIV/0!	#DIV/0!	#DIV/0!	#DIV/0!	#DIV/0!
B	ABCB10P1	NA	NA	NA	NA	NA	NA	#DIV/0!	#DIV/0!	#DIV/0!	#DIV/0!	#DIV/0!	#DIV/0!	#DIV/0!	#DIV/0!	#DIV/0!	#DIV/0!	#DIV/0!	#DIV/0!	#DIV/0!	#DIV/0!	#DIV/0!
A	ABCB10P3	NA	NA	NA	NA	NA	NA	#DIV/0!	#DIV/0!	#DIV/0!	#DIV/0!	#DIV/0!	#DIV/0!	#DIV/0!	#DIV/0!	#DIV/0!	#DIV/0!	#DIV/0!	#DIV/0!	#DIV/0!	#DIV/0!	#DIV/0!
A	ABCB10P3	0	0	0	0	0	0	#DIV/0!	#DIV/0!	#DIV/0!	#DIV/0!	#DIV/0!	#DIV/0!	#DIV/0!	#DIV/0!	#DIV/0!	#DIV/0!	#DIV/0!	#DIV/0!	#DIV/0!	#DIV/0!	#DIV/0!
B	ABCB10P3	NA	NA	NA	NA	NA	NA	#DIV/0!	#DIV/0!	#DIV/0!	#DIV/0!	#DIV/0!	#DIV/0!	#DIV/0!	#DIV/0!	#DIV/0!	#DIV/0!	#DIV/0!	#DIV/0!	#DIV/0!	#DIV/0!	#DIV/0!
B	ABCB10P3	0	0	0	0	0.610162	0	#DIV/0!	#DIV/0!	#DIV/0!	#DIV/0!	#DIV/0!	#DIV/0!	#DIV/0!	#DIV/0!	#DIV/0!	#DIV/0!	#DIV/0!	#DIV/0!	#DIV/0!	#DIV/0!	#DIV/0!
A	ABCB10P4	NA	NA	NA	NA	NA	NA	#DIV/0!	#DIV/0!	#DIV/0!	#DIV/0!	#DIV/0!	#DIV/0!	#DIV/0!	#DIV/0!	#DIV/0!	#DIV/0!	#DIV/0!	#DIV/0!	#DIV/0!	#DIV/0!	#DIV/0!
A	ABCB10P4	0	0	0	0	0	0	#DIV/0!	#DIV/0!	#DIV/0!	#DIV/0!	#DIV/0!	#DIV/0!	#DIV/0!	#DIV/0!	#DIV/0!	#DIV/0!	#DIV/0!	#DIV/0!	#DIV/0!	#DIV/0!	#DIV/0!
A	ABCB10P4	NA	NA	NA	NA	NA	NA	#DIV/0!	#DIV/0!	#DIV/0!	#DIV/0!	#DIV/0!	#DIV/0!	#DIV/0!	#DIV/0!	#DIV/0!	#DIV/0!	#DIV/0!	#DIV/0!	#DIV/0!	#DIV/0!	#DIV/0!
B	ABCB10P4	NA	NA	NA	NA	NA	NA	#DIV/0!	#DIV/0!	#DIV/0!	#DIV/0!	#DIV/0!	#DIV/0!	#DIV/0!	#DIV/0!	#DIV/0!	#DIV/0!	#DIV/0!	#DIV/0!	#DIV/0!	#DIV/0!	#DIV/0!
B	ABCB10P4	0	0	0	0	0.559959	0	#DIV/0!	#DIV/0!	#DIV/0!	#DIV/0!	#DIV/0!	#DIV/0!	#DIV/0!	#DIV/0!	#DIV/0!	#DIV/0!	#DIV/0!	#DIV/0!	#DIV/0!	#DIV/0!	#DIV/0!
B	ABCB10P4	NA	NA	NA	NA	NA	NA	#DIV/0!	#DIV/0!	#DIV/0!	#DIV/0!	#DIV/0!	#DIV/0!	#DIV/0!	#DIV/0!	#DIV/0!	#DIV/0!	#DIV/0!	#DIV/0!	#DIV/0!	#DIV/0!	#DIV/0!
A	ABCB11	NA	NA	NA	NA	NA	NA	#DIV/0!	#DIV/0!	#DIV/0!	#DIV/0!	#DIV/0!	#DIV/0!	#DIV/0!	#DIV/0!	#DIV/0!	#DIV/0!	#DIV/0!	#DIV/0!	#DIV/0!	#DIV/0!	#DIV/0!
A	ABCB11	0	0.0969294	0.0280765	0	0	0	#DIV/0!	#DIV/0!	#DIV/0!	#DIV/0!	#DIV/0!	#DIV/0!	#DIV/0!	#DIV/0!	#DIV/0!	#DIV/0!	#DIV/0!	#DIV/0!	#DIV/0!	#DIV/0!	#DIV/0!
B	ABCB11	NA	NA	NA	NA	NA	NA	#DIV/0!	#DIV/0!	#DIV/0!	#DIV/0!	#DIV/0!	#DIV/0!	#DIV/0!	#DIV/0!	#DIV/0!	#DIV/0!	#DIV/0!	#DIV/0!	#DIV/0!	#DIV/0!	#DIV/0!
B	ABCB11	0	0.017646	0.0124506	0.0424608	0	0	#DIV/0!	#DIV/0!	#DIV/0!	#DIV/0!	#DIV/0!	#DIV/0!	#DIV/0!	#DIV/0!	#DIV/0!	#DIV/0!	#DIV/0!	#DIV/0!	#DIV/0!	#DIV/0!	#DIV/0!
A	ABCB4	0	0.0135121	0.13033	0	0.158648	0	#DIV/0!	#DIV/0!	#DIV/0!	#DIV/0!	#DIV/0!	#DIV/0!	#DIV/0!	#DIV/0!	#DIV/0!	#DIV/0!	#DIV/0!	#DIV/0!	#DIV/0!	#DIV/0!	#DIV/0!
B	ABCB4	0.0188453	0	0	0	0	3.82766	1	0	0	0	0	203.109	0	#NUM!	#NUM!	#NUM!	#NUM!	7.66611	#NUM!	#NUM!	#NUM!
A	ABCB5	0.0384031	0.024718	0	0	0.102858	0	1	0.643646	0	0	2.67837	0	0	-0.635661	#NUM!	#NUM!	1.42135	#NUM!	#NUM!	2.05701	#NUM!
B	ABCB5	0.0127998	0.0275426	0.0751701	2.10065	0	0.0815841	1	2.1518	5.87276	164.116	0	6.37386	0	1.10554	2.55404	7.35857	#NUM!	2.67217	7.35857	#NUM!	0.118129
A	ABCB6	24.1233	24.6287	23.5293	22.1904	21.3473	19.5212	1	1.02095	0.975375	0.919875	0.884925	0.809224	0	0.0299114	-0.0359707	-0.120491	-0.176373	-0.305388	-0.120491	-0.206284	-0.269418
B	ABCB6	23.7147	28.5519	35.0631	26.966	27.512	30.5571	1	1.20397	1.47854	1.1371	1.16013	1.28853	0	0.267804	0.564171	0.185358	0.214281	0.365724	0.185358	-0.0535221	-0.198447
A	ABCB7	24.6657	27.8467	17.3231	24.0956	32.3317	21.3767	1	1.12896	0.702315	0.976886	1.3108	0.866654	0	0.174998	-0.50981	-0.0337375	0.390443	-0.206471	-0.0337375	0.215445	0.303339
B	ABCB7	25.8318	32.0456	15.217	29.0975	25.7646	21.8312	1	1.24055	0.589081	1.12642	0.997399	0.845132	0	0.310979	-0.763463	0.171748	-0.00375748	-0.242752	0.171748	-0.314736	0.520711
A	ABCB8	16.6264	13.8921	13.2574	17.4725	12.4984	16.9223	1	0.835545	0.797368	1.05089	0.751718	1.01779	0	-0.259211	-0.326682	0.0716126	-0.411736	0.0254464	0.0716126	-0.152526	0.352128
B	ABCB8	14.3109	18.1866	10.6808	13.4985	16.3777	11.5332	1	1.27082	0.746339	0.943229	1.14442	0.805901	0	0.345756	-0.422096	-0.0843205	0.194612	-0.311326	-0.0843205	-0.151144	0.110771
A	ABCB9	2.0949	1.5011	2.27552	1.86276	1.11622	10.1206	1	0.71655	1.08622	0.889191	0.532829	4.83108	0	-0.48086	0.119314	-0.169434	-0.908255	2.27235	-0.169434	-0.427395	2.15303
B	ABCB9	9.52521	2.32212	1.87552	1.95557	1.27446	1.38966	1	0.243787	0.1969	0.205305	0.133799	0.145893	0	-2.03631	-2.34446	-2.28416	-2.90186	-2.77701	-2.28416	-0.865551	-0.432551
A	ABCC1	31.1091	33.6231	28.5397	26.759	24.9268	24.9547	1	1.08081	0.917406	0.860166	0.80127	0.802169	0	0.112117	-0.124368	-0.217314	-0.31964	-0.318022	-0.217314	-0.431758	-0.193654
A	ABCC1	NA	NA	NA	NA	NA	NA	#DIV/0!	#DIV/0!	#DIV/0!	#DIV/0!	#DIV/0!	#DIV/0!	#DIV/0!	#DIV/0!	#DIV/0!	#DIV/0!	#DIV/0!	#DIV/0!	#DIV/0!	#DIV/0!	#DIV/0!
B	ABCC1	29.037	32.7852	26.6976	31.0105	36.8508	24.8383	1	1.12908	0.919436	1.06797	1.2691	0.855401	0	0.175153	-0.121179	0.0948674	0.343805	-0.225327	0.0948674	0.168652	-0.104148
B	ABCC1	NA	NA	NA	NA	NA	NA	#DIV/0!	#DIV/0!	#DIV/0!	#DIV/0!	#DIV/0!	#DIV/0!	#DIV/0!	#DIV/0!	#DIV/0!	#DIV/0!	#DIV/0!	#DIV/0!	#DIV/0!	#DIV/0!	#DIV/0!
A	ABCC10	2.08138	2.90702	2.05898	1.24964	2.69614	8.08623	1	1.39668	0.989236	0.600389	1.29536	3.88503	0	0.481998	-0.0156133	-0.736031	0.373354	1.95792	-0.736031	-0.108643	1.97354
B	ABCC10	1.27973	1.34444	3.81542	2.10066	1.00071	1.81332	1	1.05056	2.98142	1.64148	0.781969	1.41695	0	0.0711647	1.576	0.714997	-0.354817	0.50279	0.714997	-0.425982	-1.07321
A	ABCC11	0	1.45351	0.116433	3.80927	2.97998	0	#DIV/0!	#DIV/0!	#DIV/0!	#DIV/0!	#DIV/0!	#DIV/0!	#DIV/0!	#DIV/0!	#DIV/0!	#DIV/0!	#DIV/0!	#DIV/0!	#DIV/0!	#DIV/0!	#DIV/0!
B	ABCC11	0	0	0.025549	2.10066	0.0550155	0.0777579	#DIV/0!	#DIV/0!	#DIV/0!	#DIV/0!	#DIV/0!	#DIV/0!	#DIV/0!	#DIV/0!	#DIV/0!	#DIV/0!	#DIV/0!	#DIV/0!	#DIV/0!	#DIV/0!	#DIV/0!
A	ABCC12	0	0	0	0	0	0	#DIV/0!	#DIV/0!	#DIV/0!	#DIV/0!	#DIV/0!	#DIV/0!	#DIV/0!	#DIV/0!	#DIV/0!	#DIV/0!	#DIV/0!	#DIV/0!	#DIV/0!	#DIV/0!	#DIV/0!
B	ABCC12	0	0	0	0	0	0	#DIV/0!	#DIV/0!	#DIV/0!	#DIV/0!	#DIV/0!	#DIV/0!	#DIV/0!	#DIV/0!	#DIV/0!	#DIV/0!	#DIV/0!	#DIV/0!	#DIV/0!	#DIV/0!	#DIV/0!
A	ABCC13	0	0	0	0	0	0	#DIV/0!	#DIV/0!	#DIV/0!	#DIV/0!	#DIV/0!	#DIV/0!	#DIV/0!	#DIV/0!	#DIV/0!	#DIV/0!	#DIV/0!	#DIV/0!	#DIV/0!	#DIV/0!	#DIV/0!
B	ABCC13	0	0	1.66006	0	0	0	#DIV/0!	#DIV/0!	#DIV/0!	#DIV/0!	#DIV/0!	#DIV/0!	#DIV/0!	#DIV/0!	#DIV/0!	#DIV/0!	#DIV/0!	#DIV/0!	#DIV/0!	#DIV/0!	#DIV/0!
A	ABCC2	0.105521	0.0735021	0.301045	0.06489	0.109527	0.100523	1	0.696563	2.85293	0.614948	1.03796	0.952634	0	-0.521674	1.51245	-0.701463	0.053755	-0.0700059	-0.701463	0.575429	-1.58245
B	ABCC2	0.252365	0.118772	0.564689	2.10065	0.0733769	0.0992831	1	0.470636	2.23759	8.32385	0.290757	0.393411	0	-1.08732	1.16194	3.05725	-1.78211	-1.34589	3.05725	-0.694797	-2.50784
A	ABCC3	55.759	65.4733	56.5006	41.3983	40.179	46.2196	1	1.17422	1.0133	0.742451	0.720583	0.828918	0	0.231702	0.0190615	-0.429633	-0.472764	-0.270699	-0.429633	-0.704466	-0.289761
B	ABCC3	52.3985	57.568	66.2157	58.2527	65.7503	41.7241	1	1.09866	1.26369	1.11173	1.25481	0.796284	0	0.13574	0.337647	0.1528	0.327473	-0.328646	0.1528	0.191733	-0.666293
A	ABCC4	9.93987	7.5868	8.24457	6.32835	9.58115	5.16694	1	0.76327	0.829445	0.636664	0.963911	0.51982	0	-0.389735	-0.269782	-0.651397	-0.0530282	-0.943917	-0.651397	0.336707	-0.674135
B	ABCC4	10.2296	9.3193	10.3198	6.30846	5.72741	8.53096	1	0.91101	1.00882	0.616684	0.559884	0.833945	0	-0.134462	0.0126652	-0.697396	-0.836801	-0.261976	-0.697396	-0.702339	-0.274641
A	ABCC5	8.83695	9.35563	7.18893	14.4228	7.89514	6.45145	1	1.05869	0.813508	1.6321	0.893423	0.730053	0	0.082286	-0.297772	0.706729	-0.162585	-0.453927	0.706729	-0.244871	-0.156155
B	ABCC5	10.5041	10.3249	6.82569	9.68923	11.8444	7.17246	1	0.982943	0.649813	0.922425	1.1276	0.682826	0	-0.0248205	-0.621904	-0.116497	0.173253	-0.55041	-0.116497	0.198073	0.0714932
A	ABCC5-AS1	0	0	0.133593	0	0	0	#DIV/0!	#DIV/0!	#DIV/0!	#DIV/0!	#DIV/0!	#DIV/0!	#DIV/0!	#DIV/0!	#DIV/0!	#DIV/0!	#DIV/0!	#DIV/0!	#DIV/0!	#DIV/0!	#DIV/0!
B	ABCC5-AS1	0	0	0	0	0	0	#DIV/0!	#DIV/0!	#DIV/0!	#DIV/0!	#DIV/0!	#DIV/0!	#DIV/0!	#DIV/0!	#DIV/0!	#DIV/0!	#DIV/0!	#DIV/0!	#DIV/0!	#DIV/0!	#DIV/0!
A	ABCC6	NA	NA	NA	NA	NA	NA	#DIV/0!	#DIV/0!	#DIV/0!	#DIV/0!	#DIV/0!	#DIV/0!	#DIV/0!	#DIV/0!	#DIV/0!	#DIV/0!	#DIV/0!	#DIV/0!	#DIV/0!	#DIV/0!	#DIV/0!
A	ABCC6	0.416407	0.0985568	4.01141	3.65767	0.14775	0.162179	1	0.236684	9.63337	8.78388	0.354821	0.389472	0	-2.07897	3.26804	3.13486	-1.49484	-1.36041	3.13486	0.584131	-4.62845
B	ABCC6	NA	NA	NA	NA	NA	NA	#DIV/0!	#DIV/0!	#DIV/0!	#DIV/0!	#DIV/0!	#DIV/0!	#DIV/0!	#DIV/0!	#DIV/0!	#DIV/0!	#DIV/0!	#DIV/0!	#DIV/0!	#DIV/0!	#DIV/0!
B	ABCC6	2.23749	0.0470508	0.0686591	2.10065	0.781026	0.304874	1	0.0210284	0.0306858	0.938844	0.349064	0.136257	0	-5.57152	-5.02629	-0.0910424	-1.51844	-2.8756	-0.0910424	4.05308	2.15069
A	ABCC6P1	0	0	0	0	0	0	#DIV/0!	#DIV/0!	#DIV/0!	#DIV/0!	#DIV/0!	#DIV/0!	#DIV/0!	#DIV/0!	#DIV/0!	#DIV/0!	#DIV/0!	#DIV/0!	#DIV/0!	#DIV/0!	#DIV/0!
B	ABCC6P1	0	0	0	0	0	0	#DIV/0!	#DIV/0!	#DIV/0!	#DIV/0!	#DIV/0!	#DIV/0!	#DIV/0!	#DIV/0!	#DIV/0!	#DIV/0!	#DIV/0!	#DIV/0!	#DIV/0!	#DIV/0!	#DIV/0!
A	ABCC6P2	NA	NA	NA	NA	NA	NA	#DIV/0!	#DIV/0!	#DIV/0!	#DIV/0!	#DIV/0!	#DIV/0!	#DIV/0!	#DIV/0!	#DIV/0!	#DIV/0!	#DIV/0!	#DIV/0!	#DIV/0!	#DIV/0!	#DIV/0!
A	ABCC6P2	0	0.0758178	0	0	0	0	#DIV/0!	#DIV/0!	#DIV/0!	#DIV/0!	#DIV/0!	#DIV/0!	#DIV/0!	#DIV/0!	#DIV/0!	#DIV/0!	#DIV/0!	#DIV/0!	#DIV/0!	#DIV/0!	#DIV/0!
B	ABCC6P2	NA	NA	NA	NA	NA	NA	#DIV/0!	#DIV/0!	#DIV/0!	#DIV/0!	#DIV/0!	#DIV/0!	#DIV/0!	#DIV/0!	#DIV/0!	#DIV/0!	#DIV/0!	#DIV/0!	#DIV/0!	#DIV/0!	#DIV/0!
B	ABCC6P2	0.154207	0.231903	0.151366	0	0	0	1	1.50384	0.981577	0	0	0	0	0.588655	-0.0268271	#NUM!	#NUM!	#NUM!	#NUM!	#NUM!	#NUM!
A	ABCC8	0.0396995	0	0.0472095	0.4931	0	0	1	0	1.18917	12.4208	0	0	0	#NUM!	0.249956	3.63469	#NUM!	#NUM!	3.63469	#NUM!	#NUM!
B	ABCC8	0.225885	0	0.0561294	0.159468	0	0.0478528	1	0	0.248486	0.705967	0	0.211845	0	#NUM!	-2.00876	-0.502328	#NUM!	-2.23892	-0.502328	#NUM!	-0.230153
A	ABCC9	0	0	0	0.0915823	0	0	#DIV/0!	#DIV/0!	#DIV/0!	#DIV/0!	#DIV/0!	#DIV/0!	#DIV/0!	#DIV/0!	#DIV/0!	#DIV/0!	#DIV/0!	#DIV/0!	#DIV/0!	#DIV/0!	#DIV/0!
B	ABCC9	0.0193462	0	0	0	0	4.09942	1	0	0	0	0	211.898	0	#NUM!	#NUM!	#NUM!	#NUM!	7.72723	#NUM!	#NUM!	#NUM!
A	ABCD1	12.169	13.1004	16.1169	13.2634	13.2669	17.1324	1	1.07653	1.32442	1.08993	1.09022	1.40787	0	0.106393	0.405361	0.124241	0.12462	0.493515	0.124241	0.018227	0.0881547
B	ABCD1	11.4983	14.0022	14.5292	13.0516	13.2554	14.0365	1	1.21777	1.2636	1.1351	1.15282	1.22075	0	0.284239	0.337545	0.182815	0.205164	0.287768	0.182815	-0.0790756	-0.049777
A	ABCD1P2	0	0	0	0	0	0	#DIV/0!	#DIV/0!	#DIV/0!	#DIV/0!	#DIV/0!	#DIV/0!	#DIV/0!	#DIV/0!	#DIV/0!	#DIV/0!	#DIV/0!	#DIV/0!	#DIV/0!	#DIV/0!	#DIV/0!
B	ABCD1P2	0	0	0	0	0	0	#DIV/0!	#DIV/0!	#DIV/0!	#DIV/0!	#DIV/0!	#DIV/0!	#DIV/0!	#DIV/0!	#DIV/0!	#DIV/0!	#DIV/0!	#DIV/0!	#DIV/0!	#DIV/0!	#DIV/0!
A	ABCD1P3	0	0	0	0	0	0	#DIV/0!	#DIV/0!	#DIV/0!	#DIV/0!	#DIV/0!	#DIV/0!	#DIV/0!	#DIV/0!	#DIV/0!	#DIV/0!	#DIV/0!	#DIV/0!	#DIV/0!	#DIV/0!	#DIV/0!
B	ABCD1P3	0	0	0	0	0	0	#DIV/0!	#DIV/0!	#DIV/0!	#DIV/0!	#DIV/0!	#DIV/0!	#DIV/0!	#DIV/0!	#DIV/0!	#DIV/0!	#DIV/0!	#DIV/0!	#DIV/0!	#DIV/0!	#DIV/0!
A	ABCD1P4	0	0	0	0	0	0	#DIV/0!	#DIV/0!	#DIV/0!	#DIV/0!	#DIV/0!	#DIV/0!	#DIV/0!	#DIV/0!	#DIV/0!	#DIV/0!	#DIV/0!	#DIV/0!	#DIV/0!	#DIV/0!	#DIV/0!
B	ABCD1P4	0	0	0	0	0	0	#DIV/0!	#DIV/0!	#DIV/0!	#DIV/0!	#DIV/0!	#DIV/0!	#DIV/0!	#DIV/0!	#DIV/0!	#DIV/0!	#DIV/0!	#DIV/0!	#DIV/0!	#DIV/0!	#DIV/0!
A	ABCD1P5	0	0	0	0	0	0	#DIV/0!	#DIV/0!	#DIV/0!	#DIV/0!	#DIV/0!	#DIV/0!	#DIV/0!	#DIV/0!	#DIV/0!	#DIV/0!	#DIV/0!	#DIV/0!	#DIV/0!	#DIV/0!	#DIV/0!
B	ABCD1P5	0	0	0	0	0	0	#DIV/0!	#DIV/0!	#DIV/0!	#DIV/0!	#DIV/0!	#DIV/0!	#DIV/0!	#DIV/0!	#DIV/0!	#DIV/0!	#DIV/0!	#DIV/0!	#DIV/0!	#DIV/0!	#DIV/0!
A	ABCD2	0.01024	0.0167935	0.0318389	0	0.0365029	0.158194	1	1.63999	3.10927	0	3.56474	15.4486	0	0.713687	1.63657	#NUM!	1.8338	3.94941	#NUM!	1.12011	2.31283
B	ABCD2	0	0.00970295	0.0288076	0	0	0	#DIV/0!	#DIV/0!	#DIV/0!	#DIV/0!	#DIV/0!	#DIV/0!	#DIV/0!	#DIV/0!	#DIV/0!	#DIV/0!	#DIV/0!	#DIV/0!	#DIV/0!	#DIV/0!	#DIV/0!
A	ABCD3	199.666	274	186.956	144.53	247.64	83.0347	1	1.37229	0.936346	0.723859	1.24027	0.415868	0	0.456586	-0.0948856	-0.46622	0.310659	-1.2658	-0.46622	-0.145927	-1.17092
B	ABCD3	262.66	217.454	92.2574	226.267	102.981	175.232	1	0.82789	0.351242	0.861442	0.392068	0.667142	0	-0.272489	-1.50946	-0.215175	-1.35083	-0.583933	-0.215175	-1.07834	0.925529
A	ABCD4	30.2203	8.21642	22.2819	29.0837	27.7132	19.3562	1	0.271884	0.737317	0.962391	0.91704	0.640502	0	-1.87894	-0.439643	-0.0553051	-0.124944	-0.642725	-0.0553051	1.75399	-0.203081
B	ABCD4	18.7816	23.6619	12.8225	19.5169	13.8583	22.7616	1	1.25985	0.682718	1.03915	0.737865	1.21191	0	0.333248	-0.550639	0.0554083	-0.438571	0.277284	0.0554083	-0.77182	0.827923
A	ABCE1	232.87	55.811	48.4584	158.152	198.054	36.4881	1	0.239666	0.208092	0.679141	0.85049	0.156689	0	-2.06091	-2.26471	-0.558216	-0.233634	-2.67403	-0.558216	1.82727	-0.409319
B	ABCE1	44.9353	193.764	98.28	208.528	156.325	118.234	1	4.31207	2.18714	4.64062	3.47889	2.6312	0	2.10838	1.12905	2.21432	1.79863	1.39572	2.21432	-0.309756	0.266673
A	ABCF1	NA	NA	NA	NA	NA	NA	#DIV/0!	#DIV/0!	#DIV/0!	#DIV/0!	#DIV/0!	#DIV/0!	#DIV/0!	#DIV/0!	#DIV/0!	#DIV/0!	#DIV/0!	#DIV/0!	#DIV/0!	#DIV/0!	#DIV/0!
A	ABCF1	NA	NA	NA	NA	NA	NA	#DIV/0!	#DIV/0!	#DIV/0!	#DIV/0!	#DIV/0!	#DIV/0!	#DIV/0!	#DIV/0!	#DIV/0!	#DIV/0!	#DIV/0!	#DIV/0!	#DIV/0!	#DIV/0!	#DIV/0!
A	ABCF1	NA	NA	NA	NA	NA	NA	#DIV/0!	#DIV/0!	#DIV/0!	#DIV/0!	#DIV/0!	#DIV/0!	#DIV/0!	#DIV/0!	#DIV/0!	#DIV/0!	#DIV/0!	#DIV/0!	#DIV/0!	#DIV/0!	#DIV/0!
A	ABCF1	NA	NA	NA	NA	NA	NA	#DIV/0!	#DIV/0!	#DIV/0!	#DIV/0!	#DIV/0!	#DIV/0!	#DIV/0!	#DIV/0!	#DIV/0!	#DIV/0!	#DIV/0!	#DIV/0!	#DIV/0!	#DIV/0!	#DIV/0!
A	ABCF1	NA	NA	NA	NA	NA	NA	#DIV/0!	#DIV/0!	#DIV/0!	#DIV/0!	#DIV/0!	#DIV/0!	#DIV/0!	#DIV/0!	#DIV/0!	#DIV/0!	#DIV/0!	#DIV/0!	#DIV/0!	#DIV/0!	#DIV/0!
A	ABCF1	NA	NA	NA	NA	NA	NA	#DIV/0!	#DIV/0!	#DIV/0!	#DIV/0!	#DIV/0!	#DIV/0!	#DIV/0!	#DIV/0!	#DIV/0!	#DIV/0!	#DIV/0!	#DIV/0!	#DIV/0!	#DIV/0!	#DIV/0!
A	ABCF1	87.9404	79.2873	84.1032	65.1305	74.0639	80.763	1	0.901602	0.956365	0.740621	0.842205	0.918382	0	-0.149437	-0.0643661	-0.433193	-0.247756	-0.122833	-0.433193	-0.0983187	-0.0584669
B	ABCF1	NA	NA	NA	NA	NA	NA	#DIV/0!	#DIV/0!	#DIV/0!	#DIV/0!	#DIV/0!	#DIV/0!	#DIV/0!	#DIV/0!	#DIV/0!	#DIV/0!	#DIV/0!	#DIV/0!	#DIV/0!	#DIV/0!	#DIV/0!
B	ABCF1	NA	NA	NA	NA	NA	NA	#DIV/0!	#DIV/0!	#DIV/0!	#DIV/0!	#DIV/0!	#DIV/0!	#DIV/0!	#DIV/0!	#DIV/0!	#DIV/0!	#DIV/0!	#DIV/0!	#DIV/0!	#DIV/0!	#DIV/0!
B	ABCF1	NA	NA	NA	NA	NA	NA	#DIV/0!	#DIV/0!	#DIV/0!	#DIV/0!	#DIV/0!	#DIV/0!	#DIV/0!	#DIV/0!	#DIV/0!	#DIV/0!	#DIV/0!	#DIV/0!	#DIV/0!	#DIV/0!	#DIV/0!
B	ABCF1	NA	NA	NA	NA	NA	NA	#DIV/0!	#DIV/0!	#DIV/0!	#DIV/0!	#DIV/0!	#DIV/0!	#DIV/0!	#DIV/0!	#DIV/0!	#DIV/0!	#DIV/0!	#DIV/0!	#DIV/0!	#DIV/0!	#DIV/0!
B	ABCF1	NA	NA	NA	NA	NA	NA	#DIV/0!	#DIV/0!	#DIV/0!	#DIV/0!	#DIV/0!	#DIV/0!	#DIV/0!	#DIV/0!	#DIV/0!	#DIV/0!	#DIV/0!	#DIV/0!	#DIV/0!	#DIV/0!	#DIV/0!
B	ABCF1	NA	NA	NA	NA	NA	NA	#DIV/0!	#DIV/0!	#DIV/0!	#DIV/0!	#DIV/0!	#DIV/0!	#DIV/0!	#DIV/0!	#DIV/0!	#DIV/0!	#DIV/0!	#DIV/0!	#DIV/0!	#DIV/0!	#DIV/0!
B	ABCF1	64.6651	71.4352	68.5129	66.9635	54.2303	64.6253	1	1.1047	1.0595	1.03554	0.838634	0.999385	0	0.143649	0.0833901	0.0503894	-0.253887	-0.000887329	0.0503894	-0.397536	-0.0842774
A	ABCF2	70.3025	67.2682	62.1765	50.0916	59.9841	54.4743	1	0.956839	0.884414	0.712515	0.853229	0.774856	0	-0.063652	-0.177207	-0.489008	-0.228996	-0.368	-0.489008	-0.165344	-0.190794
B	ABCF2	62.809	54.8362	64.3062	69.2705	46.1551	53.2695	1	0.873064	1.02384	1.10288	0.734848	0.848118	0	-0.195841	0.0339877	0.14127	-0.444482	-0.237662	0.14127	-0.248641	-0.27165
A	ABCF2P1	0	0.0265859	0.0439677	0	0	0	#DIV/0!	#DIV/0!	#DIV/0!	#DIV/0!	#DIV/0!	#DIV/0!	#DIV/0!	#DIV/0!	#DIV/0!	#DIV/0!	#DIV/0!	#DIV/0!	#DIV/0!	#DIV/0!	#DIV/0!
B	ABCF2P1	0	0	0.113003	0.0771064	0.223834	0	#DIV/0!	#DIV/0!	#DIV/0!	#DIV/0!	#DIV/0!	#DIV/0!	#DIV/0!	#DIV/0!	#DIV/0!	#DIV/0!	#DIV/0!	#DIV/0!	#DIV/0!	#DIV/0!	#DIV/0!
A	ABCF2P2	0	0	0	0	0	0	#DIV/0!	#DIV/0!	#DIV/0!	#DIV/0!	#DIV/0!	#DIV/0!	#DIV/0!	#DIV/0!	#DIV/0!	#DIV/0!	#DIV/0!	#DIV/0!	#DIV/0!	#DIV/0!	#DIV/0!
B	ABCF2P2	0	0	0	0	0	0	#DIV/0!	#DIV/0!	#DIV/0!	#DIV/0!	#DIV/0!	#DIV/0!	#DIV/0!	#DIV/0!	#DIV/0!	#DIV/0!	#DIV/0!	#DIV/0!	#DIV/0!	#DIV/0!	#DIV/0!
A	ABCF3	27.1586	19.1606	20.4625	37.3531	23.8476	36.3454	1	0.705508	0.753444	1.37537	0.878086	1.33826	0	-0.503265	-0.408428	0.459819	-0.187566	0.420363	0.459819	0.3157	0.828791
B	ABCF3	25.0687	22.1378	19.4224	25.6579	28.7387	26.382	1	0.883086	0.774769	1.0235	1.1464	1.05239	0	-0.179374	-0.368161	0.0335154	0.197108	0.073669	0.0335154	0.376481	0.44183
A	ABCG1	7.07034	8.76806	5.34067	4.00855	6.04424	5.72872	1	1.24012	0.755363	0.566953	0.854873	0.810248	0	0.310479	-0.404758	-0.8187	-0.226218	-0.303565	-0.8187	-0.536696	0.101193
B	ABCG1	5.31142	10.0068	7.45144	6.2595	6.37335	6.53418	1	1.88402	1.40291	1.1785	1.19993	1.23021	0	0.913817	0.488422	0.23695	0.262955	0.298909	0.23695	-0.650862	-0.189513
A	ABCG2	0.491289	0.527102	0.832785	0	0.021831	7.3599	1	1.0729	1.6951	0	0.0444362	14.9808	0	0.10151	0.761372	#NUM!	-4.49212	3.90504	#NUM!	-4.59363	3.14367
B	ABCG2	0.812324	0.139386	0.641863	0.854721	0.145514	0.0401071	1	0.171589	0.790156	1.05219	0.179133	0.0493733	0	-2.54297	-0.33979	0.0733973	-2.4809	-4.34013	0.0733973	0.0620723	-4.00034
A	ABCG4	0	0	0	0	0	0.0633831	#DIV/0!	#DIV/0!	#DIV/0!	#DIV/0!	#DIV/0!	#DIV/0!	#DIV/0!	#DIV/0!	#DIV/0!	#DIV/0!	#DIV/0!	#DIV/0!	#DIV/0!	#DIV/0!	#DIV/0!
B	ABCG4	0	0	0	0	10.9184	0	#DIV/0!	#DIV/0!	#DIV/0!	#DIV/0!	#DIV/0!	#DIV/0!	#DIV/0!	#DIV/0!	#DIV/0!	#DIV/0!	#DIV/0!	#DIV/0!	#DIV/0!	#DIV/0!	#DIV/0!
A	ABCG5	0	0.0212641	0	0	0	0	#DIV/0!	#DIV/0!	#DIV/0!	#DIV/0!	#DIV/0!	#DIV/0!	#DIV/0!	#DIV/0!	#DIV/0!	#DIV/0!	#DIV/0!	#DIV/0!	#DIV/0!	#DIV/0!	#DIV/0!
B	ABCG5	0	0	0	0	0	0	#DIV/0!	#DIV/0!	#DIV/0!	#DIV/0!	#DIV/0!	#DIV/0!	#DIV/0!	#DIV/0!	#DIV/0!	#DIV/0!	#DIV/0!	#DIV/0!	#DIV/0!	#DIV/0!	#DIV/0!
A	ABCG8	0	0	0	0	0	0	#DIV/0!	#DIV/0!	#DIV/0!	#DIV/0!	#DIV/0!	#DIV/0!	#DIV/0!	#DIV/0!	#DIV/0!	#DIV/0!	#DIV/0!	#DIV/0!	#DIV/0!	#DIV/0!	#DIV/0!
B	ABCG8	0	0	0	0	0	0	#DIV/0!	#DIV/0!	#DIV/0!	#DIV/0!	#DIV/0!	#DIV/0!	#DIV/0!	#DIV/0!	#DIV/0!	#DIV/0!	#DIV/0!	#DIV/0!	#DIV/0!	#DIV/0!	#DIV/0!
A	ABHD1	0.0267325	0	0	0.204235	0	0	1	0	0	7.63995	0	0	0	#NUM!	#NUM!	2.93356	#NUM!	#NUM!	2.93356	#NUM!	#NUM!
B	ABHD1	0.135932	0.0958964	0.118953	0	0.0756349	0.033458	1	0.705473	0.875092	0	0.556417	0.246138	0	-0.503337	-0.192493	#NUM!	-0.845761	-2.02246	#NUM!	-0.342425	-1.82997
A	ABHD10	26.5891	32.1588	32.5167	21.262	28.229	10.8232	1	1.20947	1.22293	0.79965	1.06168	0.407055	0	0.274379	0.290346	-0.322559	0.086346	-1.2967	-0.322559	-0.188033	-1.58705
B	ABHD10	31.8193	33.7904	25.2465	29.7433	20.3199	26.3873	1	1.06195	0.793436	0.934758	0.638603	0.829286	0	0.086714	-0.333815	-0.0973356	-0.64701	-0.270058	-0.0973356	-0.733724	0.0637573
A	ABHD11	19.9906	18.7809	19.8639	15.4541	15.7387	13.9661	1	0.939483	0.99366	0.773064	0.787304	0.698631	0	-0.0900611	-0.00917568	-0.371339	-0.345008	-0.517397	-0.371339	-0.254947	-0.508222
B	ABHD11	17.9058	22.0741	22.274	16.4986	21.8369	17.0577	1	1.23279	1.24395	0.921413	1.21954	0.952637	0	0.301926	0.314933	-0.11808	0.28634	-0.0700022	-0.11808	-0.0155861	-0.384936
A	ABHD11-AS1	0	0	0	0	0	0	#DIV/0!	#DIV/0!	#DIV/0!	#DIV/0!	#DIV/0!	#DIV/0!	#DIV/0!	#DIV/0!	#DIV/0!	#DIV/0!	#DIV/0!	#DIV/0!	#DIV/0!	#DIV/0!	#DIV/0!
B	ABHD11-AS1	0	0	0	0	0	0	#DIV/0!	#DIV/0!	#DIV/0!	#DIV/0!	#DIV/0!	#DIV/0!	#DIV/0!	#DIV/0!	#DIV/0!	#DIV/0!	#DIV/0!	#DIV/0!	#DIV/0!	#DIV/0!	#DIV/0!
A	ABHD12	30.9711	27.5068	26.2933	22.6294	27.3309	26.3621	1	0.888143	0.848964	0.730661	0.882465	0.851185	0	-0.171136	-0.236226	-0.452725	-0.180389	-0.232455	-0.452725	-0.00925331	0.00377017
B	ABHD12	29.2701	25.752	25.213	24.2241	18.9872	27.2052	1	0.879806	0.861389	0.827604	0.648689	0.929451	0	-0.184742	-0.215263	-0.272988	-0.624401	-0.105549	-0.272988	-0.439659	0.109714
A	ABHD12B	0	0	1.0155	0	0.542907	0.100645	#DIV/0!	#DIV/0!	#DIV/0!	#DIV/0!	#DIV/0!	#DIV/0!	#DIV/0!	#DIV/0!	#DIV/0!	#DIV/0!	#DIV/0!	#DIV/0!	#DIV/0!	#DIV/0!	#DIV/0!
B	ABHD12B	0.222568	0	0.0228313	3.24758	0	0.201814	1	0	0.102581	14.5914	0	0.906752	0	#NUM!	-3.28516	3.86705	#NUM!	-0.14122	3.86705	#NUM!	3.14394
A	ABHD13	1.43004	1.72729	2.32803	1.85032	1.76393	2.07597	1	1.20786	1.62795	1.29389	1.23348	1.45169	0	0.272455	0.703054	0.371719	0.302738	0.53773	0.371719	0.030283	-0.165324
B	ABHD13	1.65178	1.79526	2.22813	1.95701	2.01168	2.36953	1	1.08686	1.34893	1.18479	1.21789	1.43453	0	0.120171	0.431812	0.24463	0.284379	0.520579	0.24463	0.164208	0.0887675
A	ABHD14A	28.227	24.7014	20.9185	21.7343	26.2021	17.234	1	0.875097	0.741081	0.769985	0.928263	0.610551	0	-0.192485	-0.432297	-0.377098	-0.107394	-0.711815	-0.377098	0.0850904	-0.279519
B	ABHD14A	20.6088	37.7246	32.3839	19.9882	33.3513	21.3302	1	1.83051	1.57136	0.969884	1.6183	1.035	0	0.872246	0.652015	-0.0441165	0.694482	0.049634	-0.0441165	-0.177764	-0.602381
A	ABHD14A-ACY1	11.1878	12.4426	14.3628	10.4201	0.000168365	14.5865	1	1.11216	1.28379	0.931378	1.5049e-05	1.30379	0	0.153361	0.360411	-0.102562	-16.02	0.382707	-0.102562	-16.1733	0.0222967
B	ABHD14A-ACY1	9.2889	10.5485	8.2234	7.48899	2.70793	12.593	1	1.1356	0.885293	0.80623	0.291523	1.35571	0	0.183455	-0.175773	-0.310736	-1.77832	0.439045	-0.310736	-1.96177	0.614819
A	ABHD14B	24.8144	29.7958	18.3121	21.1905	24.8823	20.3196	1	1.20075	0.737963	0.853961	1.00274	0.818863	0	0.263932	-0.438379	-0.227758	0.0039443	-0.288307	-0.227758	-0.259988	0.150072
B	ABHD14B	30.8274	30.0844	11.3162	23.3262	26.6328	24.0522	1	0.975897	0.367084	0.756673	0.863931	0.780221	0	-0.0351996	-1.44582	-0.402259	-0.211011	-0.358046	-0.402259	-0.175812	1.08777
A	ABHD15	2.58438	1.77916	1.59923	2.70416	1.69435	3.12674	1	0.688428	0.618806	1.04635	0.655612	1.20986	0	-0.538622	-0.692441	0.0653623	-0.609086	0.274841	0.0653623	-0.0704643	0.967282
B	ABHD15	1.89979	2.68846	1.3104	2.0358	3.01216	2.247	1	1.41514	0.68976	1.07159	1.58552	1.18276	0	0.50094	-0.535833	0.0997559	0.664958	0.24216	0.0997559	0.164018	0.777993
A	ABHD15-AS1	0	0	0	0	0	0	#DIV/0!	#DIV/0!	#DIV/0!	#DIV/0!	#DIV/0!	#DIV/0!	#DIV/0!	#DIV/0!	#DIV/0!	#DIV/0!	#DIV/0!	#DIV/0!	#DIV/0!	#DIV/0!	#DIV/0!
B	ABHD15-AS1	0	0	0	0	0	0	#DIV/0!	#DIV/0!	#DIV/0!	#DIV/0!	#DIV/0!	#DIV/0!	#DIV/0!	#DIV/0!	#DIV/0!	#DIV/0!	#DIV/0!	#DIV/0!	#DIV/0!	#DIV/0!	#DIV/0!
A	ABHD16A	NA	NA	NA	NA	NA	NA	#DIV/0!	#DIV/0!	#DIV/0!	#DIV/0!	#DIV/0!	#DIV/0!	#DIV/0!	#DIV/0!	#DIV/0!	#DIV/0!	#DIV/0!	#DIV/0!	#DIV/0!	#DIV/0!	#DIV/0!
A	ABHD16A	NA	NA	NA	NA	NA	NA	#DIV/0!	#DIV/0!	#DIV/0!	#DIV/0!	#DIV/0!	#DIV/0!	#DIV/0!	#DIV/0!	#DIV/0!	#DIV/0!	#DIV/0!	#DIV/0!	#DIV/0!	#DIV/0!	#DIV/0!
A	ABHD16A	14.7143	13.54	12.412	11.4181	10.4287	14.443	1	0.920193	0.843535	0.775985	0.708749	0.981564	0	-0.119991	-0.24548	-0.365899	-0.496653	-0.0268451	-0.365899	-0.376662	0.218635
A	ABHD16A	NA	NA	NA	NA	NA	NA	#DIV/0!	#DIV/0!	#DIV/0!	#DIV/0!	#DIV/0!	#DIV/0!	#DIV/0!	#DIV/0!	#DIV/0!	#DIV/0!	#DIV/0!	#DIV/0!	#DIV/0!	#DIV/0!	#DIV/0!
A	ABHD16A	NA	NA	NA	NA	NA	NA	#DIV/0!	#DIV/0!	#DIV/0!	#DIV/0!	#DIV/0!	#DIV/0!	#DIV/0!	#DIV/0!	#DIV/0!	#DIV/0!	#DIV/0!	#DIV/0!	#DIV/0!	#DIV/0!	#DIV/0!
A	ABHD16A	NA	NA	NA	NA	NA	NA	#DIV/0!	#DIV/0!	#DIV/0!	#DIV/0!	#DIV/0!	#DIV/0!	#DIV/0!	#DIV/0!	#DIV/0!	#DIV/0!	#DIV/0!	#DIV/0!	#DIV/0!	#DIV/0!	#DIV/0!
A	ABHD16A	NA	NA	NA	NA	NA	NA	#DIV/0!	#DIV/0!	#DIV/0!	#DIV/0!	#DIV/0!	#DIV/0!	#DIV/0!	#DIV/0!	#DIV/0!	#DIV/0!	#DIV/0!	#DIV/0!	#DIV/0!	#DIV/0!	#DIV/0!
B	ABHD16A	NA	NA	NA	NA	NA	NA	#DIV/0!	#DIV/0!	#DIV/0!	#DIV/0!	#DIV/0!	#DIV/0!	#DIV/0!	#DIV/0!	#DIV/0!	#DIV/0!	#DIV/0!	#DIV/0!	#DIV/0!	#DIV/0!	#DIV/0!
B	ABHD16A	NA	NA	NA	NA	NA	NA	#DIV/0!	#DIV/0!	#DIV/0!	#DIV/0!	#DIV/0!	#DIV/0!	#DIV/0!	#DIV/0!	#DIV/0!	#DIV/0!	#DIV/0!	#DIV/0!	#DIV/0!	#DIV/0!	#DIV/0!
B	ABHD16A	10.56	12.8463	11.3849	10.5311	11.1725	13.5929	1	1.21651	1.07812	0.997262	1.058	1.2872	0	0.282746	0.108513	-0.00395517	0.0813357	0.364238	-0.00395517	-0.201411	0.255725
B	ABHD16A	NA	NA	NA	NA	NA	NA	#DIV/0!	#DIV/0!	#DIV/0!	#DIV/0!	#DIV/0!	#DIV/0!	#DIV/0!	#DIV/0!	#DIV/0!	#DIV/0!	#DIV/0!	#DIV/0!	#DIV/0!	#DIV/0!	#DIV/0!
B	ABHD16A	NA	NA	NA	NA	NA	NA	#DIV/0!	#DIV/0!	#DIV/0!	#DIV/0!	#DIV/0!	#DIV/0!	#DIV/0!	#DIV/0!	#DIV/0!	#DIV/0!	#DIV/0!	#DIV/0!	#DIV/0!	#DIV/0!	#DIV/0!
B	ABHD16A	NA	NA	NA	NA	NA	NA	#DIV/0!	#DIV/0!	#DIV/0!	#DIV/0!	#DIV/0!	#DIV/0!	#DIV/0!	#DIV/0!	#DIV/0!	#DIV/0!	#DIV/0!	#DIV/0!	#DIV/0!	#DIV/0!	#DIV/0!
B	ABHD16A	NA	NA	NA	NA	NA	NA	#DIV/0!	#DIV/0!	#DIV/0!	#DIV/0!	#DIV/0!	#DIV/0!	#DIV/0!	#DIV/0!	#DIV/0!	#DIV/0!	#DIV/0!	#DIV/0!	#DIV/0!	#DIV/0!	#DIV/0!
A	ABHD16B	0	0	0	0	0	0	#DIV/0!	#DIV/0!	#DIV/0!	#DIV/0!	#DIV/0!	#DIV/0!	#DIV/0!	#DIV/0!	#DIV/0!	#DIV/0!	#DIV/0!	#DIV/0!	#DIV/0!	#DIV/0!	#DIV/0!
B	ABHD16B	0	0	0	0	0	0	#DIV/0!	#DIV/0!	#DIV/0!	#DIV/0!	#DIV/0!	#DIV/0!	#DIV/0!	#DIV/0!	#DIV/0!	#DIV/0!	#DIV/0!	#DIV/0!	#DIV/0!	#DIV/0!	#DIV/0!
A	ABHD17A	3.58782	0.0556057	2.0057	3.65767	2.97998	0.118778	1	0.0154985	0.559031	1.01947	0.830584	0.0331059	0	-6.01173	-0.839	0.0278188	-0.267803	-4.91677	0.0278188	5.74393	-4.07777
B	ABHD17A	0.229416	8.56458	0.149933	0.0781597	0.252596	0.219923	1	37.3321	0.653542	0.34069	1.10104	0.95862	0	5.22234	-0.613648	-1.55347	0.138866	-0.0609688	-1.55347	-5.08348	0.552679
A	ABHD17AP1	0	0	0	0	0	0	#DIV/0!	#DIV/0!	#DIV/0!	#DIV/0!	#DIV/0!	#DIV/0!	#DIV/0!	#DIV/0!	#DIV/0!	#DIV/0!	#DIV/0!	#DIV/0!	#DIV/0!	#DIV/0!	#DIV/0!
B	ABHD17AP1	0	0	0	0	0	0	#DIV/0!	#DIV/0!	#DIV/0!	#DIV/0!	#DIV/0!	#DIV/0!	#DIV/0!	#DIV/0!	#DIV/0!	#DIV/0!	#DIV/0!	#DIV/0!	#DIV/0!	#DIV/0!	#DIV/0!
A	ABHD17AP3	0	0	0	0	0	0	#DIV/0!	#DIV/0!	#DIV/0!	#DIV/0!	#DIV/0!	#DIV/0!	#DIV/0!	#DIV/0!	#DIV/0!	#DIV/0!	#DIV/0!	#DIV/0!	#DIV/0!	#DIV/0!	#DIV/0!
B	ABHD17AP3	0	0	0	0	0	0	#DIV/0!	#DIV/0!	#DIV/0!	#DIV/0!	#DIV/0!	#DIV/0!	#DIV/0!	#DIV/0!	#DIV/0!	#DIV/0!	#DIV/0!	#DIV/0!	#DIV/0!	#DIV/0!	#DIV/0!
A	ABHD17AP4	0	0	0	0	0	0	#DIV/0!	#DIV/0!	#DIV/0!	#DIV/0!	#DIV/0!	#DIV/0!	#DIV/0!	#DIV/0!	#DIV/0!	#DIV/0!	#DIV/0!	#DIV/0!	#DIV/0!	#DIV/0!	#DIV/0!
B	ABHD17AP4	0	0	0	0	0	0	#DIV/0!	#DIV/0!	#DIV/0!	#DIV/0!	#DIV/0!	#DIV/0!	#DIV/0!	#DIV/0!	#DIV/0!	#DIV/0!	#DIV/0!	#DIV/0!	#DIV/0!	#DIV/0!	#DIV/0!
A	ABHD17AP5	0	0	0	0	0	0	#DIV/0!	#DIV/0!	#DIV/0!	#DIV/0!	#DIV/0!	#DIV/0!	#DIV/0!	#DIV/0!	#DIV/0!	#DIV/0!	#DIV/0!	#DIV/0!	#DIV/0!	#DIV/0!	#DIV/0!
B	ABHD17AP5	0	0	0	0	0	0	#DIV/0!	#DIV/0!	#DIV/0!	#DIV/0!	#DIV/0!	#DIV/0!	#DIV/0!	#DIV/0!	#DIV/0!	#DIV/0!	#DIV/0!	#DIV/0!	#DIV/0!	#DIV/0!	#DIV/0!
A	ABHD17AP6	0	0	0	0	0	0	#DIV/0!	#DIV/0!	#DIV/0!	#DIV/0!	#DIV/0!	#DIV/0!	#DIV/0!	#DIV/0!	#DIV/0!	#DIV/0!	#DIV/0!	#DIV/0!	#DIV/0!	#DIV/0!	#DIV/0!
B	ABHD17AP6	0	0	0	0	0	0	#DIV/0!	#DIV/0!	#DIV/0!	#DIV/0!	#DIV/0!	#DIV/0!	#DIV/0!	#DIV/0!	#DIV/0!	#DIV/0!	#DIV/0!	#DIV/0!	#DIV/0!	#DIV/0!	#DIV/0!
A	ABHD17AP7	0	0	0	0	0	0	#DIV/0!	#DIV/0!	#DIV/0!	#DIV/0!	#DIV/0!	#DIV/0!	#DIV/0!	#DIV/0!	#DIV/0!	#DIV/0!	#DIV/0!	#DIV/0!	#DIV/0!	#DIV/0!	#DIV/0!
B	ABHD17AP7	0	0	0	0	0	0	#DIV/0!	#DIV/0!	#DIV/0!	#DIV/0!	#DIV/0!	#DIV/0!	#DIV/0!	#DIV/0!	#DIV/0!	#DIV/0!	#DIV/0!	#DIV/0!	#DIV/0!	#DIV/0!	#DIV/0!
A	ABHD17AP8	0	0	0	0	0	0	#DIV/0!	#DIV/0!	#DIV/0!	#DIV/0!	#DIV/0!	#DIV/0!	#DIV/0!	#DIV/0!	#DIV/0!	#DIV/0!	#DIV/0!	#DIV/0!	#DIV/0!	#DIV/0!	#DIV/0!
B	ABHD17AP8	0	0	0	0	0	0	#DIV/0!	#DIV/0!	#DIV/0!	#DIV/0!	#DIV/0!	#DIV/0!	#DIV/0!	#DIV/0!	#DIV/0!	#DIV/0!	#DIV/0!	#DIV/0!	#DIV/0!	#DIV/0!	#DIV/0!
A	ABHD17AP9	0	0	0	0	0	0	#DIV/0!	#DIV/0!	#DIV/0!	#DIV/0!	#DIV/0!	#DIV/0!	#DIV/0!	#DIV/0!	#DIV/0!	#DIV/0!	#DIV/0!	#DIV/0!	#DIV/0!	#DIV/0!	#DIV/0!
B	ABHD17AP9	0	0	0	0	0	0	#DIV/0!	#DIV/0!	#DIV/0!	#DIV/0!	#DIV/0!	#DIV/0!	#DIV/0!	#DIV/0!	#DIV/0!	#DIV/0!	#DIV/0!	#DIV/0!	#DIV/0!	#DIV/0!	#DIV/0!
A	ABHD17B	17.8079	23.926	20.7137	19.7026	23.6101	12.3228	1	1.34356	1.16317	1.10639	1.32582	0.691984	0	0.426063	0.218065	0.145864	0.406888	-0.531189	0.145864	-0.0191749	-0.749254
B	ABHD17B	21.0867	21.6653	15.0799	23.4256	14.0191	16.0299	1	1.02743	0.715135	1.11092	0.66483	0.760189	0	0.0390467	-0.483713	0.151751	-0.588943	-0.395571	0.151751	-0.627989	0.0881417
A	ABHD17C	5.70423	5.22915	5.44446	6.77506	6.92669	5.57023	1	0.916714	0.95446	1.18773	1.21431	0.976509	0	-0.125456	-0.0672429	0.248202	0.280134	-0.0342953	0.248202	0.40559	0.0329477
B	ABHD17C	5.45599	7.46963	6.90094	6.34259	5.69511	3.29373	1	1.36907	1.26484	1.1625	1.04383	0.603691	0	0.453196	0.338951	0.217231	0.0618827	-0.728118	0.217231	-0.391313	-1.06707
A	ABHD18	6.84743	9.2271	5.81253	7.58567	11.5025	9.41415	1	1.34753	0.848864	1.10781	1.67983	1.37484	0	0.430316	-0.236395	0.147715	0.748316	0.459268	0.147715	0.318	0.695663
B	ABHD18	7.70472	6.85974	4.36753	10.6888	5.73482	5.9301	1	0.890329	0.566864	1.38731	0.744325	0.769671	0	-0.167589	-0.818925	0.472289	-0.425995	-0.377687	0.472289	-0.258406	0.441238
A	ABHD2	37.3334	43.9152	43.7238	39.4355	34.3522	26.9352	1	1.1763	1.17117	1.05631	0.920147	0.721479	0	0.234253	0.227954	0.0790293	-0.120064	-0.470971	0.0790293	-0.354317	-0.698926
B	ABHD2	47.7613	41.3395	62.14	52.0352	14.9822	47.8122	1	0.865544	1.30105	1.08949	0.31369	1.00106	0	-0.208321	0.37968	0.123647	-1.67259	0.00153546	0.123647	-1.46427	-0.378145
A	ABHD3	32.6924	26.8013	30.0482	25.016	29.0262	19.5479	1	0.819802	0.919119	0.765193	0.887858	0.597933	0	-0.286653	-0.121676	-0.386105	-0.1716	-0.741944	-0.386105	0.115053	-0.620268
B	ABHD3	33.5865	30.0782	33.1465	28.2047	19.8512	24.8064	1	0.895543	0.9869	0.839763	0.591046	0.738583	0	-0.159165	-0.0190242	-0.251945	-0.758657	-0.437168	-0.251945	-0.599492	-0.418144
A	ABHD4	81.4491	99.6631	115.819	69.5079	71.0604	63.19	1	1.22363	1.42198	0.85339	0.872452	0.775821	0	0.291162	0.507899	-0.228723	-0.196852	-0.366203	-0.228723	-0.488014	-0.874102
B	ABHD4	94.0442	115.523	87.3303	77.6961	55.808	73.6153	1	1.22839	0.928609	0.826166	0.593423	0.782774	0	0.296768	-0.106857	-0.275497	-0.752866	-0.353333	-0.275497	-1.04963	-0.246476
A	ABHD5	50.3856	52.1903	53.9263	50.0046	56.7007	38.8407	1	1.03582	1.07027	0.992439	1.12534	0.770869	0	0.0507728	0.0979803	-0.0109501	0.170356	-0.375442	-0.0109501	0.119583	-0.473423
B	ABHD5	63.1119	48.7837	50.0121	61.6499	43.5687	57.6713	1	0.772972	0.792436	0.976835	0.69034	0.913794	0	-0.371513	-0.335634	-0.0338126	-0.53462	-0.130059	-0.0338126	-0.163108	0.205575
A	ABHD6	6.34907	11.4677	7.12903	8.44449	6.31472	5.60132	1	1.8062	1.12285	1.33004	0.99459	0.882227	0	0.852959	0.16716	0.411465	-0.00782688	-0.180779	0.411465	-0.860786	-0.347939
B	ABHD6	5.33642	6.39296	5.78399	5.425	11.8022	4.3759	1	1.19799	1.08387	1.0166	2.21163	0.820007	0	0.260611	0.116191	0.0237504	1.14511	-0.286293	0.0237504	0.884499	-0.402484
A	ABHD8	7.77739	7.431	5.58374	4.80993	5.2641	2.63097	1	0.955462	0.717945	0.61845	0.676847	0.338284	0	-0.065729	-0.478054	-0.693271	-0.563098	-1.56369	-0.693271	-0.497369	-1.08564
B	ABHD8	3.32124	8.93668	4.14077	5.5047	4.43839	3.64076	1	2.69077	1.24676	1.65742	1.33637	1.09621	0	1.42802	0.318178	0.728942	0.418314	0.132518	0.728942	-1.0097	-0.18566
A	ABI1	9.80042	10.2291	11.1187	11.0397	13.7225	9.44168	1	1.04374	1.13451	1.12645	1.4002	0.963396	0	0.0617674	0.182067	0.171788	0.48563	-0.0537997	0.171788	0.423863	-0.235866
B	ABI1	10.472	11.3765	6.96111	13.6465	11.8932	9.41419	1	1.08638	0.664738	1.30314	1.13572	0.89899	0	0.119522	-0.589142	0.381995	0.183604	-0.153623	0.381995	0.0640816	0.435519
A	ABI1P1	0	0	0	0	0	0	#DIV/0!	#DIV/0!	#DIV/0!	#DIV/0!	#DIV/0!	#DIV/0!	#DIV/0!	#DIV/0!	#DIV/0!	#DIV/0!	#DIV/0!	#DIV/0!	#DIV/0!	#DIV/0!	#DIV/0!
B	ABI1P1	0	0	0	0	0	0	#DIV/0!	#DIV/0!	#DIV/0!	#DIV/0!	#DIV/0!	#DIV/0!	#DIV/0!	#DIV/0!	#DIV/0!	#DIV/0!	#DIV/0!	#DIV/0!	#DIV/0!	#DIV/0!	#DIV/0!
A	ABI2	34.6688	49.3477	32.216	34.273	43.3071	658.409	1	1.4234	0.929251	0.988582	1.24917	18.9914	0	0.509344	-0.10586	-0.0165667	0.320967	4.24727	-0.0165667	-0.188377	4.35313
B	ABI2	41.9549	45.9353	31.5506	643.972	415.852	36.7581	1	1.09487	0.752012	15.3491	9.91188	0.876133	0	0.130763	-0.411173	3.94009	3.30916	-0.190778	3.94009	3.1784	0.220395
A	ABI3	0.0427502	0	0	0.0674945	0.0749308	0	1	0	0	1.57881	1.75276	0	0	#NUM!	#NUM!	0.658839	0.809628	#NUM!	0.658839	#NUM!	#NUM!
B	ABI3	0	0	0	0	0.0991742	0	#DIV/0!	#DIV/0!	#DIV/0!	#DIV/0!	#DIV/0!	#DIV/0!	#DIV/0!	#DIV/0!	#DIV/0!	#DIV/0!	#DIV/0!	#DIV/0!	#DIV/0!	#DIV/0!	#DIV/0!
A	ABI3BP	3.59589	2.00533	4.0114	3.75317	8.93994	0	1	0.557671	1.11555	1.04374	2.48615	0	0	-0.842514	0.157755	0.0617588	1.31391	#NUM!	0.0617588	2.15643	#NUM!
B	ABI3BP	2.19854	0	0.188357	0	0	0.176216	1	0	0.0856738	0	0	0.0801512	0	#NUM!	-3.545	#NUM!	#NUM!	-3.64113	#NUM!	#NUM!	-0.0961295
A	ABL1	28.1551	20.3004	20.395	23.3849	26.4259	37.111	1	0.721019	0.72438	0.830574	0.938582	1.31809	0	-0.471891	-0.465181	-0.26782	-0.0914452	0.398449	-0.26782	0.380445	0.863629
B	ABL1	23.4874	24.3994	18.6067	23.8798	32.6697	22.7614	1	1.03883	0.7922	1.01671	1.39095	0.969091	0	0.054961	-0.336064	0.0239055	0.476069	-0.045296	0.0239055	0.421108	0.290768
A	ABL2	8.36467	11.0271	16.0621	9.31755	16.125	17.7003	1	1.3183	1.92023	1.11392	1.92775	2.11608	0	0.398676	0.941281	0.155642	0.946918	1.08139	0.155642	0.548242	0.140111
B	ABL2	8.22862	9.58263	9.4513	8.15323	11.5125	28.416	1	1.16455	1.14859	0.990838	1.39908	3.45331	0	0.21977	0.199862	-0.0132795	0.484478	1.78798	-0.0132795	0.264708	1.58812
A	ABLIM1	102.258	139.173	99.0404	63.7858	107.628	67.5478	1	1.361	0.968534	0.623773	1.05251	0.660562	0	0.444664	-0.0461253	-0.680907	0.0738374	-0.598234	-0.680907	-0.370827	-0.552109
B	ABLIM1	112.763	132.908	64.7425	95.5386	71.3135	95.9146	1	1.17866	0.574148	0.847254	0.632421	0.850588	0	0.237143	-0.800506	-0.239134	-0.661042	-0.233467	-0.239134	-0.898186	0.567038
A	ABLIM2	4.72407	1.44653	4.99771	0.953692	5.25896	3.94781	1	0.306204	1.05793	0.201879	1.11323	0.83568	0	-1.70744	0.0812386	-2.30843	0.154748	-0.258977	-2.30843	1.86218	-0.340215
B	ABLIM2	15.1958	7.21406	1.97545	6.6953	8.04919	4.88788	1	0.474742	0.13	0.440603	0.5297	0.321661	0	-1.07479	-2.94341	-1.18245	-0.916753	-1.63639	-1.18245	0.158033	1.30703
A	ABLIM3	0.968495	0.713876	0.790917	0.943673	1.14535	0	1	0.737098	0.816645	0.974371	1.18261	0	0	-0.440072	-0.292218	-0.0374576	0.241973	#NUM!	-0.0374576	0.682045	#NUM!
B	ABLIM3	0.992058	1.27927	0.533927	1.19322	0.932738	0.319275	1	1.28951	0.538201	1.20277	0.940206	0.321831	0	0.366826	-0.893783	0.266361	-0.0889518	-1.63562	0.266361	-0.455778	-0.741842
A	ABO	0.0117103	0	0	0	0	0	1	0	0	0	0	0	0	#NUM!	#NUM!	#NUM!	#NUM!	#NUM!	#NUM!	#NUM!	#NUM!
A	ABO	NA	NA	NA	NA	NA	NA	#DIV/0!	#DIV/0!	#DIV/0!	#DIV/0!	#DIV/0!	#DIV/0!	#DIV/0!	#DIV/0!	#DIV/0!	#DIV/0!	#DIV/0!	#DIV/0!	#DIV/0!	#DIV/0!	#DIV/0!
B	ABO	0	0.010696	0	0	0	0	#DIV/0!	#DIV/0!	#DIV/0!	#DIV/0!	#DIV/0!	#DIV/0!	#DIV/0!	#DIV/0!	#DIV/0!	#DIV/0!	#DIV/0!	#DIV/0!	#DIV/0!	#DIV/0!	#DIV/0!
B	ABO	NA	NA	NA	NA	NA	NA	#DIV/0!	#DIV/0!	#DIV/0!	#DIV/0!	#DIV/0!	#DIV/0!	#DIV/0!	#DIV/0!	#DIV/0!	#DIV/0!	#DIV/0!	#DIV/0!	#DIV/0!	#DIV/0!	#DIV/0!
A	ABR	33.3596	22.1269	29.6561	172.074	27.8965	18.2555	1	0.663285	0.888981	5.15815	0.836236	0.547233	0	-0.592299	-0.169776	2.36685	-0.258018	-0.869772	2.36685	0.334281	-0.699996
A	ABR	NA	NA	NA	NA	NA	NA	#DIV/0!	#DIV/0!	#DIV/0!	#DIV/0!	#DIV/0!	#DIV/0!	#DIV/0!	#DIV/0!	#DIV/0!	#DIV/0!	#DIV/0!	#DIV/0!	#DIV/0!	#DIV/0!	#DIV/0!
A	ABR	NA	NA	NA	NA	NA	NA	#DIV/0!	#DIV/0!	#DIV/0!	#DIV/0!	#DIV/0!	#DIV/0!	#DIV/0!	#DIV/0!	#DIV/0!	#DIV/0!	#DIV/0!	#DIV/0!	#DIV/0!	#DIV/0!	#DIV/0!
B	ABR	23.6499	23.7621	26.6851	27.0824	20.9395	27.8972	1	1.00474	1.12834	1.14514	0.885395	1.17959	0	0.00682633	0.1742	0.195521	-0.175606	0.238284	0.195521	-0.182433	0.0640832
B	ABR	NA	NA	NA	NA	NA	NA	#DIV/0!	#DIV/0!	#DIV/0!	#DIV/0!	#DIV/0!	#DIV/0!	#DIV/0!	#DIV/0!	#DIV/0!	#DIV/0!	#DIV/0!	#DIV/0!	#DIV/0!	#DIV/0!	#DIV/0!
B	ABR	NA	NA	NA	NA	NA	NA	#DIV/0!	#DIV/0!	#DIV/0!	#DIV/0!	#DIV/0!	#DIV/0!	#DIV/0!	#DIV/0!	#DIV/0!	#DIV/0!	#DIV/0!	#DIV/0!	#DIV/0!	#DIV/0!	#DIV/0!
A	ABRA	0	0	0	0	0	0	#DIV/0!	#DIV/0!	#DIV/0!	#DIV/0!	#DIV/0!	#DIV/0!	#DIV/0!	#DIV/0!	#DIV/0!	#DIV/0!	#DIV/0!	#DIV/0!	#DIV/0!	#DIV/0!	#DIV/0!
B	ABRA	0	0	0	0.076302	0	0	#DIV/0!	#DIV/0!	#DIV/0!	#DIV/0!	#DIV/0!	#DIV/0!	#DIV/0!	#DIV/0!	#DIV/0!	#DIV/0!	#DIV/0!	#DIV/0!	#DIV/0!	#DIV/0!	#DIV/0!
A	ABRACL	13.5473	21.403	18.4902	21.6074	25.2203	25.591	1	1.57987	1.36486	1.59496	1.86165	1.88901	0	0.659808	0.448755	0.67352	0.89658	0.917631	0.67352	0.236772	0.468876
B	ABRACL	16.8098	13.1135	10.0345	14.7882	12.3829	20.3483	1	0.78011	0.596943	0.879737	0.736648	1.2105	0	-0.35825	-0.744334	-0.184856	-0.440953	0.275606	-0.184856	-0.0827036	1.01994
A	ABT1	6.75275	5.37979	6.52222	6.75484	4.95998	8.80919	1	0.796681	0.965861	1.00031	0.734513	1.30453	0	-0.327925	-0.050112	0.00044645	-0.445141	0.383534	0.00044645	-0.117216	0.433646
B	ABT1	5.28486	5.93175	5.55963	5.48379	8.79371	7.74991	1	1.1224	1.05199	1.03764	1.66394	1.46644	0	0.166593	0.0731236	0.0533081	0.734607	0.552314	0.0533081	0.568014	0.479191
A	ABT1P1	0	0	0	0	0	0	#DIV/0!	#DIV/0!	#DIV/0!	#DIV/0!	#DIV/0!	#DIV/0!	#DIV/0!	#DIV/0!	#DIV/0!	#DIV/0!	#DIV/0!	#DIV/0!	#DIV/0!	#DIV/0!	#DIV/0!
B	ABT1P1	0	0	0	0	0	0	#DIV/0!	#DIV/0!	#DIV/0!	#DIV/0!	#DIV/0!	#DIV/0!	#DIV/0!	#DIV/0!	#DIV/0!	#DIV/0!	#DIV/0!	#DIV/0!	#DIV/0!	#DIV/0!	#DIV/0!
A	ABTB1	23.034	18.7402	14.2334	15.214	16.3842	14.4163	1	0.813588	0.617931	0.660502	0.711304	0.62587	0	-0.297629	-0.694482	-0.598364	-0.491461	-0.676065	-0.598364	-0.193832	0.0184165
B	ABTB1	24.4078	16.6738	15.658	18.1858	27.6237	14.9989	1	0.683135	0.641519	0.745081	1.13176	0.614514	0	-0.549758	-0.640437	-0.424531	0.178568	-0.702482	-0.424531	0.728326	-0.0620451
A	ABTB2	6.16301	5.16387	4.55102	6.39253	4.69313	10.8935	1	0.837881	0.738441	1.03724	0.761499	1.76755	0	-0.255183	-0.437446	0.0527512	-0.393085	0.821755	0.0527512	-0.137902	1.2592
B	ABTB2	4.8684	5.35096	4.65944	5.10681	6.10311	4.6985	1	1.09912	0.957078	1.04897	1.25362	0.965102	0	0.136349	-0.063292	0.0689738	0.326096	-0.0512471	0.0689738	0.189747	0.0120449
A	AC000032.1	0	0	0	0	0	0	#DIV/0!	#DIV/0!	#DIV/0!	#DIV/0!	#DIV/0!	#DIV/0!	#DIV/0!	#DIV/0!	#DIV/0!	#DIV/0!	#DIV/0!	#DIV/0!	#DIV/0!	#DIV/0!	#DIV/0!
B	AC000032.1	0	0	0	0	0	0	#DIV/0!	#DIV/0!	#DIV/0!	#DIV/0!	#DIV/0!	#DIV/0!	#DIV/0!	#DIV/0!	#DIV/0!	#DIV/0!	#DIV/0!	#DIV/0!	#DIV/0!	#DIV/0!	#DIV/0!
A	AC000035.1	0	0	0	0	0	0	#DIV/0!	#DIV/0!	#DIV/0!	#DIV/0!	#DIV/0!	#DIV/0!	#DIV/0!	#DIV/0!	#DIV/0!	#DIV/0!	#DIV/0!	#DIV/0!	#DIV/0!	#DIV/0!	#DIV/0!
B	AC000035.1	0	0	0	0	0	0	#DIV/0!	#DIV/0!	#DIV/0!	#DIV/0!	#DIV/0!	#DIV/0!	#DIV/0!	#DIV/0!	#DIV/0!	#DIV/0!	#DIV/0!	#DIV/0!	#DIV/0!	#DIV/0!	#DIV/0!
A	AC000036.1	0	0.0308682	0	0	0	0	#DIV/0!	#DIV/0!	#DIV/0!	#DIV/0!	#DIV/0!	#DIV/0!	#DIV/0!	#DIV/0!	#DIV/0!	#DIV/0!	#DIV/0!	#DIV/0!	#DIV/0!	#DIV/0!	#DIV/0!
B	AC000036.1	0	0.0311806	0	0.0401068	0	0	#DIV/0!	#DIV/0!	#DIV/0!	#DIV/0!	#DIV/0!	#DIV/0!	#DIV/0!	#DIV/0!	#DIV/0!	#DIV/0!	#DIV/0!	#DIV/0!	#DIV/0!	#DIV/0!	#DIV/0!
A	AC000041.1	0	0	0	0	0	0	#DIV/0!	#DIV/0!	#DIV/0!	#DIV/0!	#DIV/0!	#DIV/0!	#DIV/0!	#DIV/0!	#DIV/0!	#DIV/0!	#DIV/0!	#DIV/0!	#DIV/0!	#DIV/0!	#DIV/0!
B	AC000041.1	0	0	0	0	0	0	#DIV/0!	#DIV/0!	#DIV/0!	#DIV/0!	#DIV/0!	#DIV/0!	#DIV/0!	#DIV/0!	#DIV/0!	#DIV/0!	#DIV/0!	#DIV/0!	#DIV/0!	#DIV/0!	#DIV/0!
A	AC000041.2	0	0	0	0	0	0	#DIV/0!	#DIV/0!	#DIV/0!	#DIV/0!	#DIV/0!	#DIV/0!	#DIV/0!	#DIV/0!	#DIV/0!	#DIV/0!	#DIV/0!	#DIV/0!	#DIV/0!	#DIV/0!	#DIV/0!
B	AC000041.2	0	0	0	0	0	0	#DIV/0!	#DIV/0!	#DIV/0!	#DIV/0!	#DIV/0!	#DIV/0!	#DIV/0!	#DIV/0!	#DIV/0!	#DIV/0!	#DIV/0!	#DIV/0!	#DIV/0!	#DIV/0!	#DIV/0!
A	AC000058.1	0	0	0	0	0	0	#DIV/0!	#DIV/0!	#DIV/0!	#DIV/0!	#DIV/0!	#DIV/0!	#DIV/0!	#DIV/0!	#DIV/0!	#DIV/0!	#DIV/0!	#DIV/0!	#DIV/0!	#DIV/0!	#DIV/0!
B	AC000058.1	0	0	0	0	0	0	#DIV/0!	#DIV/0!	#DIV/0!	#DIV/0!	#DIV/0!	#DIV/0!	#DIV/0!	#DIV/0!	#DIV/0!	#DIV/0!	#DIV/0!	#DIV/0!	#DIV/0!	#DIV/0!	#DIV/0!
A	AC000061.1	0	0	0	0	0	0	#DIV/0!	#DIV/0!	#DIV/0!	#DIV/0!	#DIV/0!	#DIV/0!	#DIV/0!	#DIV/0!	#DIV/0!	#DIV/0!	#DIV/0!	#DIV/0!	#DIV/0!	#DIV/0!	#DIV/0!
B	AC000061.1	0	0	0	0	0	0	#DIV/0!	#DIV/0!	#DIV/0!	#DIV/0!	#DIV/0!	#DIV/0!	#DIV/0!	#DIV/0!	#DIV/0!	#DIV/0!	#DIV/0!	#DIV/0!	#DIV/0!	#DIV/0!	#DIV/0!
A	AC000067.1	0	0	0	0	0	0	#DIV/0!	#DIV/0!	#DIV/0!	#DIV/0!	#DIV/0!	#DIV/0!	#DIV/0!	#DIV/0!	#DIV/0!	#DIV/0!	#DIV/0!	#DIV/0!	#DIV/0!	#DIV/0!	#DIV/0!
B	AC000067.1	0	0	0	0	0	0	#DIV/0!	#DIV/0!	#DIV/0!	#DIV/0!	#DIV/0!	#DIV/0!	#DIV/0!	#DIV/0!	#DIV/0!	#DIV/0!	#DIV/0!	#DIV/0!	#DIV/0!	#DIV/0!	#DIV/0!
A	AC000068.1	0.157799	0.166018	0.251862	0	0	0.152736	1	1.05209	1.59609	0	0	0.967915	0	0.0732516	0.674545	#NUM!	#NUM!	-0.0470479	#NUM!	#NUM!	-0.721593
B	AC000068.1	0.114343	0.211414	0.139362	0.0977831	0.106434	0.0877621	1	1.84895	1.21881	0.855173	0.930831	0.767534	0	0.886703	0.285469	-0.225711	-0.103409	-0.381698	-0.225711	-0.990112	-0.667167
A	AC000068.2	0.0975974	0	0.101116	0	0	0	1	0	1.03605	0	0	0	0	#NUM!	0.0510967	#NUM!	#NUM!	#NUM!	#NUM!	#NUM!	#NUM!
B	AC000068.2	0	0	0	0	0	0	#DIV/0!	#DIV/0!	#DIV/0!	#DIV/0!	#DIV/0!	#DIV/0!	#DIV/0!	#DIV/0!	#DIV/0!	#DIV/0!	#DIV/0!	#DIV/0!	#DIV/0!	#DIV/0!	#DIV/0!
A	AC000068.3	0	0	0	0.265088	0	0	#DIV/0!	#DIV/0!	#DIV/0!	#DIV/0!	#DIV/0!	#DIV/0!	#DIV/0!	#DIV/0!	#DIV/0!	#DIV/0!	#DIV/0!	#DIV/0!	#DIV/0!	#DIV/0!	#DIV/0!
B	AC000068.3	0	0	0	0	0	0	#DIV/0!	#DIV/0!	#DIV/0!	#DIV/0!	#DIV/0!	#DIV/0!	#DIV/0!	#DIV/0!	#DIV/0!	#DIV/0!	#DIV/0!	#DIV/0!	#DIV/0!	#DIV/0!	#DIV/0!
A	AC000077.1	0	0	0	0	0	0	#DIV/0!	#DIV/0!	#DIV/0!	#DIV/0!	#DIV/0!	#DIV/0!	#DIV/0!	#DIV/0!	#DIV/0!	#DIV/0!	#DIV/0!	#DIV/0!	#DIV/0!	#DIV/0!	#DIV/0!
B	AC000077.1	0	0	0	0	0	0	#DIV/0!	#DIV/0!	#DIV/0!	#DIV/0!	#DIV/0!	#DIV/0!	#DIV/0!	#DIV/0!	#DIV/0!	#DIV/0!	#DIV/0!	#DIV/0!	#DIV/0!	#DIV/0!	#DIV/0!
A	AC000078.1	0.124384	0	0	0	0	0	1	0	0	0	0	0	0	#NUM!	#NUM!	#NUM!	#NUM!	#NUM!	#NUM!	#NUM!	#NUM!
B	AC000078.1	0	0.377368	0.141298	0.132338	0	0	#DIV/0!	#DIV/0!	#DIV/0!	#DIV/0!	#DIV/0!	#DIV/0!	#DIV/0!	#DIV/0!	#DIV/0!	#DIV/0!	#DIV/0!	#DIV/0!	#DIV/0!	#DIV/0!	#DIV/0!
[truncated: 127,292 more rows]

## Sheet: Translational Efficiency
Gene	TE Values						Log(EGF) - Log(PBS)
	PBS 30	PBS 60	PBS 90	EGF 30	EGF 60	EGF 90	E-P 30	E-P 60	E-P 90
[truncated: 63,898 more rows]

## Sheet: P-Values
Gene	RNA Sequencing			Ribosome Footprting			Translational Efficiency
[truncated: 63,899 more rows]
