# Supplementary material for: A Proteomics Approach to Profiling the Temporal Translational Response to Stress and Growth
Source: iScience. 2018 Nov 5;9:367–81. doi: 10.1016/j.isci.2018.11.004 (PMC6249402; doi:10.1016/j.isci.2018.11.004)
Supplement: Table S6. Codon Bias, Related to Figure 6 [file mmc7.xlsx]

## Sheet: Codon Usage Frequency
Gene	AlaGCA	AlaGCC	AlaGCG	AlaGCT	ArgAGA	ArgAGG	ArgCGA	ArgCGC	ArgCGG	ArgCGT	AsnAAC	AsnAAT	AspGAC	AspGAT	CysTGC	CysTGT	GlnCAA	GlnCAG	GluGAA	GluGAG	GlyGGA	GlyGGC	GlyGGG	GlyGGT	HisCAC	HisCAT	IleATA	IleATC	IleATT	LeuCTA	LeuTTA	LeuCTC	LeuTTG	LeuCTG	LeuCTT	LysAAA	LysAAG	PheTTC	PheTTT	ProCCA	ProCCC	ProCCG	ProCCT	SerTCA	SerAGC	SerTCC	SerTCG	SerAGT	SerTCT
ATF3	0.142857	0.357143	0.0714286	0.428571	0.230769	0.307692	0.230769	0	0.230769	0	0.666667	0.333333	0.25	0.75	0.8	0.2	0.2	0.8	0.5	0.5	0.2	0.2	0.6	0	0.6	0.4	0.222222	0.444444	0.333333	0	0	0.294118	0.117647	0.470588	0.117647	0.235294	0.764706	0	1	0.222222	0.444444	0	0.333333	0.142857	0.142857	0.214286	0.142857	0.142857	0.214286
BHLHE40	0.208333	0.458333	0.0833333	0.25	0.2	0.15	0	0.1	0.5	0.05	0.888889	0.111111	0.789474	0.210526	0.875	0.125	0.272727	0.727273	0.428571	0.571429	0.259259	0.259259	0.148148	0.333333	0.733333	0.266667	0.0666667	0.666667	0.266667	0.106383	0.0638298	0.191489	0.170213	0.340426	0.12766	0.466667	0.533333	1	0	0.309524	0.380952	0.142857	0.166667	0.153846	0.230769	0.102564	0.179487	0.153846	0.179487
CTGF	0.0454545	0.590909	0.181818	0.181818	0.0909091	0.227273	0.136364	0.318182	0.136364	0.0909091	0.777778	0.222222	0.95	0.05	0.794872	0.205128	0.142857	0.857143	0.235294	0.764706	0.142857	0.571429	0.178571	0.107143	0.666667	0.333333	0	0.8	0.2	0.047619	0	0.285714	0	0.619048	0.047619	0.208333	0.791667	0.75	0.25	0.0714286	0.392857	0.357143	0.178571	0	0.55	0.3	0.05	0.05	0.05
CYR61	0.105263	0.421053	0.263158	0.210526	0.173913	0.26087	0.0869565	0.173913	0.304348	0	0.764706	0.235294	0.733333	0.266667	0.684211	0.315789	0.25	0.75	0.391304	0.608696	0.25	0.464286	0.214286	0.0714286	0.666667	0.333333	0	0.538462	0.461538	0.0645161	0.0645161	0.225806	0.16129	0.387097	0.0967742	0.413793	0.586207	0.545455	0.454545	0.08	0.56	0.08	0.28	0.153846	0.269231	0.423077	0	0.115385	0.0384615
DUSP1	0.0681818	0.477273	0.25	0.204545	0	0.142857	0.190476	0.47619	0.190476	0	0.769231	0.230769	0.866667	0.133333	0.833333	0.166667	0.181818	0.818182	0.235294	0.764706	0.178571	0.607143	0.142857	0.0714286	0.9	0.1	0.117647	0.705882	0.176471	0	0	0.157895	0.0789474	0.657895	0.105263	0.2	0.8	0.631579	0.368421	0.0588235	0.588235	0.176471	0.176471	0.0512821	0.358974	0.282051	0.0769231	0.128205	0.102564
EGR1	0.186047	0.581395	0.116279	0.116279	0.0454545	0.136364	0.0454545	0.681818	0.0909091	0	0.9375	0.0625	0.833333	0.166667	0.75	0.25	0.0769231	0.923077	0.210526	0.789474	0.0882353	0.647059	0.205882	0.0588235	0.909091	0.0909091	0	0.6875	0.3125	0.0645161	0	0.258065	0.0967742	0.548387	0.0322581	0.157895	0.842105	0.72	0.28	0.185714	0.4	0.185714	0.228571	0.0421053	0.347368	0.315789	0.0947368	0.0631579	0.136842
EIF4B	0.216216	0.135135	0.0540541	0.594595	0.25752	0.141636	0.154512	0.047175	0.25752	0.141636	0.285714	0.714286	0.324675	0.675325	1	0	0.422658	0.577342	0.612245	0.387755	0.306122	0.22449	0.244898	0.22449	1	0	0.111111	0.555556	0.333333	0.337436	0.0779487	0.155897	0.0779487	0.272821	0.0779487	0.435897	0.564103	0.166667	0.833333	0.446809	0.234043	0	0.319149	0.102941	0.191176	0.176471	0.0588235	0.205882	0.264706
IER2	0.0645161	0.580645	0.290323	0.0645161	0	0.05	0.1	0.6	0.2	0.05	1	0	0.857143	0.142857	0.8	0.2	0.125	0.875	0.304348	0.695652	0.222222	0.444444	0.111111	0.222222	1	0	0	1	0	0	0	0.318182	0.0454545	0.636364	0	0.444444	0.555556	0.5	0.5	0.04	0.4	0.44	0.12	0.047619	0.428571	0.238095	0.190476	0.047619	0.047619
JUN	0.151515	0.454545	0.30303	0.0909091	0.0714286	0.285714	0.0714286	0.357143	0.214286	0	1	0	0.714286	0.285714	1	0	0.115385	0.884615	0.190476	0.809524	0.0454545	0.636364	0.318182	0	1	0	0.125	0.875	0	0.0285714	0	0.257143	0.0571429	0.628571	0.0285714	0.388889	0.611111	0.777778	0.222222	0.0666667	0.533333	0.333333	0.0666667	0	0.466667	0.233333	0.233333	0.0666667	0
JUNB	0.0493167	0.505051	0.297089	0.148544	0	0	0	0.5	0.5	0	1	0	0.909091	0.0909091	0.666667	0.333333	0.0909091	0.909091	0.222222	0.777778	0.114659	0.503145	0.248428	0.133769	1	0	0	0.833333	0.166667	0.0333333	0	0.366667	0.0333333	0.533333	0.0333333	0.368421	0.631579	0.625	0.375	0.125	0.40625	0.34375	0.125	0.0357143	0.357143	0.178571	0.178571	0.0714286	0.178571
KLF10	0.357345	0.34515	0.059274	0.23823	0.384615	0.346154	0.0384615	0.0384615	0.115385	0.0769231	0.656863	0.343137	0.333333	0.666667	0.4	0.6	0.177083	0.822917	0.56	0.44	0.320513	0.320513	0.160256	0.198718	0.625	0.375	0.153846	0.384615	0.461538	0.261364	0	0.215909	0.174242	0.174242	0.174242	0.516129	0.483871	0.313725	0.686275	0.327586	0.224138	0.0689655	0.37931	0.238552	0.183502	0.128451	0	0.183502	0.265993
NR4A1	0.14	0.62	0.08	0.16	0	0.103448	0.0689655	0.310345	0.37931	0.137931	0.833333	0.166667	0.758621	0.241379	0.75	0.25	0.0714286	0.928571	0.142857	0.857143	0.111111	0.533333	0.266667	0.0888889	0.818182	0.181818	0.0625	0.8125	0.125	0.0307692	0	0.169231	0.0923077	0.661538	0.0461538	0.185185	0.814815	0.878788	0.121212	0.203125	0.53125	0.09375	0.171875	0.15942	0.26087	0.289855	0.101449	0.0724638	0.115942
RHOB	0	0.666667	0.333333	0	0	0	0	0.916667	0.0833333	0	0.833333	0.166667	0.9375	0.0625	0.75	0.25	0.166667	0.833333	0.125	0.875	0	1	0	0	0.5	0.5	0	0.777778	0.222222	0.0666667	0	0.2	0	0.733333	0	0.142857	0.857143	1	0	0	0.7	0.3	0	0	0.25	0.25	0.25	0.125	0.125
RPL11	0.0666667	0.666667	0	0.266667	0.0952381	0.0952381	0.142857	0.333333	0.190476	0.142857	0.8	0.2	0.5	0.5	0.25	0.75	0.166667	0.833333	0.5	0.5	0.166667	0.277778	0.166667	0.388889	0.444444	0.555556	0	0.666667	0.333333	0	0	0.333333	0.25	0.333333	0.0833333	0.227273	0.772727	0.545455	0.454545	0.272727	0.363636	0.0909091	0.272727	0.1	0	0.3	0	0.2	0.4
RPL7A	0.142857	0.392857	0.0357143	0.428571	0.304348	0.173913	0.0434783	0.173913	0.130435	0.173913	0.444444	0.555556	0.777778	0.222222	0.666667	0.333333	0.153846	0.846154	0.333333	0.666667	0.4	0.266667	0.133333	0.2	1	0	0	0.666667	0.333333	0.04	0	0.12	0.2	0.52	0.12	0.307692	0.692308	0.5	0.5	0.235294	0.235294	0.117647	0.411765	0	0	0	0.5	0	0.5
TOB1	0.222222	0.5	0	0.277778	0.333333	0.111111	0	0	0.111111	0.444444	0.36	0.64	0.428571	0.571429	0	1	0.266667	0.733333	0.588235	0.411765	0.208333	0.291667	0.166667	0.333333	1	0	0.2	0.333333	0.466667	0.037037	0.0740741	0.185185	0.259259	0.0740741	0.37037	0.396825	0.603175	0.210526	0.789474	0.515152	0.151515	0.0606061	0.272727	0.0833333	0.194444	0.111111	0.0833333	0.222222	0.305556
ZFPL361	0.227273	0.363636	0.181818	0.227273	0.191489	0.212766	0.148936	0.106383	0.255319	0.0851064	0.4	0.6	0.321429	0.678571	0.333333	0.666667	0.291667	0.708333	0.462687	0.537313	0.342105	0.263158	0.236842	0.157895	0.5	0.5	0.142857	0.428571	0.428571	0.0540541	0.135135	0.162162	0.135135	0.297297	0.216216	0.425532	0.574468	0.5	0.5	0.266667	0.311111	0.133333	0.288889	0.18	0.26	0.16	0	0.18	0.22
Set Average	0.140827	0.477439	0.15298	0.228754	0.139942	0.161473	0.0858035	0.301972	0.228826	0.0819836	0.730498	0.269502	0.663837	0.336163	0.667887	0.332113	0.186606	0.813394	0.355435	0.644565	0.197418	0.441808	0.2084	0.152374	0.786081	0.213919	0.0706971	0.657469	0.271834	0.0689568	0.0244414	0.229223	0.114688	0.46402	0.09867	0.324772	0.675228	0.568528	0.431472	0.201573	0.403356	0.172028	0.223043	0.0877363	0.26421	0.217862	0.125882	0.119308	0.185002
Set Std Dev	0.0896362	0.137127	0.11597	0.146482	0.129839	0.10133	0.0717165	0.263802	0.128957	0.111645	0.23081	0.23081	0.245491	0.245491	0.270045	0.270045	0.0908298	0.0908298	0.16166	0.16166	0.108638	0.211264	0.123928	0.120905	0.205545	0.205545	0.0785232	0.187039	0.147571	0.0923512	0.0417624	0.071394	0.0791342	0.191	0.0915647	0.122491	0.122491	0.281556	0.281556	0.145778	0.146808	0.133902	0.111344	0.0737794	0.147191	0.100917	0.1266	0.0656051	0.133541
Genome Average	0.22941	0.397956	0.104142	0.268493	0.21969	0.210454	0.108929	0.187549	0.191512	0.081866	0.572942	0.427058	0.558824	0.441176	0.551104	0.448896	0.25498	0.74502	0.402769	0.597231	0.253679	0.340327	0.242491	0.163502	0.597715	0.402285	0.147711	0.519366	0.332923	0.069628	0.072705	0.196882	0.129346	0.400447	0.130992	0.386859	0.613141	0.560069	0.439931	0.274339	0.327323	0.1151	0.283238	0.139573	0.248555	0.226575	0.061449	0.143818	0.18003
Genome Std Dev	0.136036	0.171	0.105572	0.138067	0.180185	0.129465	0.090713	0.1623	0.136808	0.08182	0.236644	0.236644	0.221895	0.221895	0.266399	0.266399	0.190722	0.190722	0.2249	0.2249	0.160691	0.174029	0.125936	0.110078	0.255973	0.255973	0.138704	0.255751	0.193536	0.060916	0.084682	0.102246	0.086393	0.182523	0.097566	0.208364	0.208364	0.234829	0.234829	0.159194	0.173779	0.120012	0.152646	0.098433	0.130979	0.121647	0.071335	0.098352	0.112751
[truncated: 10 more columns]

## Sheet: Codon Usage Deviation
Gene	AlaGCA	AlaGCC	AlaGCG	AlaGCT	ArgAGA	ArgAGG	ArgCGA	ArgCGC	ArgCGG	ArgCGT	AsnAAC	AsnAAT	AspGAC	AspGAT	CysTGC	CysTGT	GlnCAA	GlnCAG	GluGAA	GluGAG	GlyGGA	GlyGGC	GlyGGG	GlyGGT	HisCAC	HisCAT	IleATA	IleATC	IleATT	LeuCTA	LeuTTA	LeuCTC	LeuTTG	LeuCTG	LeuCTT	LysAAA	LysAAG	PheTTC	PheTTT	ProCCA	ProCCC	ProCCG	ProCCT	SerTCA	SerAGC	SerTCC	SerTCG	SerAGT	SerTCT
ATF3	-0.0865529	-0.0408131	-0.0327134	0.160078	0.0110792	0.0972383	0.12184	-0.187549	0.0392572	-0.081866	0.0937247	-0.0937247	-0.308824	0.308824	0.248896	-0.248896	-0.05498	0.05498	0.097231	-0.097231	-0.053679	-0.140327	0.357509	-0.163502	0.002285	-0.002285	0.0745112	-0.0749216	0.000410333	-0.069628	-0.072705	0.0972356	-0.0116989	0.0701412	-0.0133449	-0.151565	0.151565	-0.560069	0.560069	-0.0521168	0.117121	-0.1151	0.0500953	0.00328414	-0.105698	-0.0122893	0.0814081	-0.000960857	0.0342557
BHLHE40	-0.0210767	0.0603773	-0.0208087	-0.018493	-0.01969	-0.060454	-0.108929	-0.087549	0.308488	-0.031866	0.315947	-0.315947	0.23065	-0.23065	0.323896	-0.323896	0.0177473	-0.0177473	0.0258024	-0.0258024	0.00558026	-0.0810677	-0.0943429	0.169831	0.135618	-0.135618	-0.0810443	0.147301	-0.0662563	0.036755	-0.00887521	-0.00539264	0.0408668	-0.0600215	-0.00333243	0.0798077	-0.0798077	0.439931	-0.439931	0.0351848	0.0536294	0.0277571	-0.116571	0.0142732	-0.0177858	-0.124011	0.118038	0.0100282	-0.000542821
CTGF	-0.183955	0.192953	0.0776762	-0.0866748	-0.128781	0.0168187	0.0274346	0.130633	-0.0551484	0.00904309	0.204836	-0.204836	0.391176	-0.391176	0.243768	-0.243768	-0.112123	0.112123	-0.167475	0.167475	-0.110822	0.231102	-0.0639196	-0.0563591	0.0689517	-0.0689517	-0.147711	0.280634	-0.132923	-0.022009	-0.072705	0.0888323	-0.129346	0.218601	-0.083373	-0.178526	0.178526	0.189931	-0.189931	-0.20291	0.0655341	0.242043	-0.104667	-0.139573	0.301445	0.073425	-0.011449	-0.093818	-0.13003
CYR61	-0.124147	0.0230966	0.159016	-0.0579667	-0.045777	0.0504156	-0.0219725	-0.013636	0.112836	-0.081866	0.191764	-0.191764	0.174509	-0.174509	0.133107	-0.133107	-0.00498	0.00498	-0.0114647	0.0114647	-0.003679	0.123959	-0.0282053	-0.0920734	0.0689517	-0.0689517	-0.147711	0.0190955	0.128615	-0.00511187	-0.00818887	0.0289245	0.0319443	-0.0133502	-0.0342178	0.0269341	-0.0269341	-0.0146145	0.0146145	-0.194339	0.232677	-0.0351	-0.003238	0.0142732	0.0206758	0.196502	-0.061449	-0.0284334	-0.141568
DUSP1	-0.161228	0.0793167	0.145858	-0.0639475	-0.21969	-0.0675969	0.0815472	0.288641	-0.00103581	-0.081866	0.196289	-0.196289	0.307843	-0.307843	0.282229	-0.282229	-0.0731618	0.0731618	-0.167475	0.167475	-0.0751076	0.266816	-0.0996339	-0.0920734	0.302285	-0.302285	-0.0300639	0.186516	-0.156452	-0.069628	-0.072705	-0.0389873	-0.0503986	0.257448	-0.0257288	-0.186859	0.186859	0.0715099	-0.0715099	-0.215515	0.260912	0.0613706	-0.106767	-0.0882909	0.110419	0.0554763	0.0154741	-0.0156129	-0.0774659
EGR1	-0.0433635	0.183439	0.0121371	-0.152214	-0.174235	-0.0740904	-0.0634745	0.494269	-0.100603	-0.081866	0.364558	-0.364558	0.274509	-0.274509	0.198896	-0.198896	-0.178057	0.178057	-0.192243	0.192243	-0.165444	0.306732	-0.0366086	-0.104678	0.311376	-0.311376	-0.147711	0.168134	-0.020423	-0.00511187	-0.072705	0.0611825	-0.0325718	0.14794	-0.0987339	-0.228964	0.228964	0.159931	-0.159931	-0.0886247	0.072677	0.0706143	-0.0546666	-0.0974677	0.0988134	0.0892145	0.0332878	-0.0806601	-0.0431879
EIF4B	-0.0131938	-0.262821	-0.0500879	0.326102	0.0378303	-0.0688179	0.0455832	-0.140374	0.0660083	0.0597701	-0.287228	0.287228	-0.234149	0.234149	0.448896	-0.448896	0.167678	-0.167678	0.209476	-0.209476	0.0524434	-0.115837	0.00240696	0.0609878	0.402285	-0.402285	-0.0365999	0.0361896	0.000410333	0.267808	0.00524372	-0.0409846	-0.0513973	-0.127626	-0.0530433	0.0490384	-0.0490384	-0.393402	0.393402	0.17247	-0.0932804	-0.1151	0.0359109	-0.0366318	-0.0573785	-0.0501044	-0.00262547	0.0620644	0.0846759
IER2	-0.164894	0.182689	0.186181	-0.203977	-0.21969	-0.160454	-0.008929	0.412451	0.008488	-0.031866	0.427058	-0.427058	0.298319	-0.298319	0.248896	-0.248896	-0.12998	0.12998	-0.0984212	0.0984212	-0.0314568	0.104117	-0.13138	0.0587202	0.402285	-0.402285	-0.147711	0.480634	-0.332923	-0.069628	-0.072705	0.1213	-0.0838915	0.235917	-0.130992	0.0575854	-0.0575854	-0.060069	0.060069	-0.234339	0.072677	0.3249	-0.163238	-0.091954	0.180016	0.0115202	0.129027	-0.096199	-0.132411
JUN	-0.0778948	0.0565895	0.198888	-0.177584	-0.148261	0.0752603	-0.0375004	0.169594	0.0227737	-0.081866	0.427058	-0.427058	0.155462	-0.155462	0.448896	-0.448896	-0.139595	0.139595	-0.212293	0.212293	-0.208224	0.296037	0.0756908	-0.163502	0.402285	-0.402285	-0.022711	0.355634	-0.332923	-0.0410566	-0.072705	0.0602609	-0.0722031	0.228124	-0.102421	0.00202989	-0.00202989	0.217709	-0.217709	-0.207672	0.20601	0.218233	-0.216571	-0.139573	0.218112	0.00675833	0.171884	-0.0771513	-0.18003
JUNB	-0.180093	0.107095	0.192947	-0.119949	-0.21969	-0.210454	-0.108929	0.312451	0.308488	-0.081866	0.427058	-0.427058	0.350267	-0.350267	0.115563	-0.115563	-0.164071	0.164071	-0.180547	0.180547	-0.13902	0.162818	0.00593667	-0.0297333	0.402285	-0.402285	-0.147711	0.313967	-0.166256	-0.0362947	-0.072705	0.169785	-0.0960127	0.132886	-0.0976587	-0.0184379	0.0184379	0.064931	-0.064931	-0.149339	0.078927	0.22865	-0.158238	-0.103859	0.108588	-0.0480036	0.117122	-0.0723894	-0.00145857
KLF10	0.127935	-0.0528057	-0.044868	-0.0302627	0.164925	0.1357	-0.0704675	-0.149087	-0.0761274	-0.00494292	0.0839207	-0.0839207	-0.225491	0.225491	-0.151104	0.151104	-0.0778967	0.0778967	0.157231	-0.157231	0.0668338	-0.0198142	-0.0822346	0.0352159	0.027285	-0.027285	0.00613515	-0.134751	0.128615	0.191736	-0.072705	0.0190271	0.0448964	-0.226205	0.0432504	0.12927	-0.12927	-0.246344	0.246344	0.0532472	-0.103185	-0.0461345	0.0960723	0.0989792	-0.0650533	-0.0981238	-0.061449	0.0396837	0.0859633
NR4A1	-0.08941	0.222044	-0.024142	-0.108493	-0.21969	-0.107006	-0.0399635	0.122796	0.187798	0.056065	0.260391	-0.260391	0.199797	-0.199797	0.198896	-0.198896	-0.183551	0.183551	-0.259912	0.259912	-0.142568	0.193006	0.0241757	-0.0746131	0.220467	-0.220467	-0.085211	0.293134	-0.207923	-0.0388588	-0.072705	-0.0276512	-0.0370383	0.261091	-0.0848382	-0.201674	0.201674	0.318719	-0.318719	-0.071214	0.203927	-0.02135	-0.111363	0.0198473	0.0123146	0.0632801	0.0400003	-0.0713542	-0.064088
RHOB	-0.22941	0.268711	0.229191	-0.268493	-0.21969	-0.210454	-0.108929	0.729118	-0.108179	-0.081866	0.260391	-0.260391	0.378676	-0.378676	0.198896	-0.198896	-0.0883133	0.0883133	-0.277769	0.277769	-0.253679	0.659673	-0.242491	-0.163502	-0.097715	0.097715	-0.147711	0.258412	-0.110701	-0.00296133	-0.072705	0.003118	-0.129346	0.332886	-0.130992	-0.244002	0.244002	0.439931	-0.439931	-0.274339	0.372677	0.1849	-0.283238	-0.139573	0.001445	0.023425	0.188551	-0.018818	-0.05503
RPL11	-0.162743	0.268711	-0.104142	-0.00182633	-0.124452	-0.115216	0.0339281	0.145784	-0.00103581	0.0609911	0.227058	-0.227058	-0.058824	0.058824	-0.301104	0.301104	-0.0883133	0.0883133	0.097231	-0.097231	-0.0870123	-0.0625492	-0.0758243	0.225387	-0.153271	0.153271	-0.147711	0.147301	0.000410333	-0.069628	-0.072705	0.136451	0.120654	-0.0671137	-0.0476587	-0.159586	0.159586	-0.0146145	0.0146145	-0.00161173	0.0363134	-0.0241909	-0.0105107	-0.039573	-0.248555	0.073425	-0.061449	0.056182	0.21997
RPL7A	-0.0865529	-0.00509886	-0.0684277	0.160078	0.0846578	-0.036541	-0.0654507	-0.013636	-0.0610772	0.092047	-0.128498	0.128498	0.218954	-0.218954	0.115563	-0.115563	-0.101134	0.101134	-0.0694357	0.0694357	0.146321	-0.0736603	-0.109158	0.036498	0.402285	-0.402285	-0.147711	0.147301	0.000410333	-0.029628	-0.072705	-0.076882	0.070654	0.119553	-0.010992	-0.0791667	0.0791667	-0.060069	0.060069	-0.0390449	-0.0920289	0.00254706	0.128527	-0.139573	-0.248555	-0.226575	0.438551	-0.143818	0.31997
TOB1	-0.00718778	0.102044	-0.104142	0.00928478	0.113643	-0.0993429	-0.108929	-0.187549	-0.0804009	0.362578	-0.212942	0.212942	-0.130253	0.130253	-0.551104	0.551104	0.0116867	-0.0116867	0.185466	-0.185466	-0.0453457	-0.0486603	-0.0758243	0.169831	0.402285	-0.402285	0.052289	-0.186033	0.133744	-0.032591	0.00136907	-0.0116968	0.129913	-0.326373	0.239378	0.0099664	-0.0099664	-0.349543	0.349543	0.240813	-0.175808	-0.0544939	-0.0105107	-0.0562397	-0.0541106	-0.115464	0.0218843	0.0784042	0.125526
ZFP36L1	-0.00213727	-0.0343196	0.0776762	-0.0412203	-0.0282006	0.00231196	0.0400072	-0.081166	0.0638071	0.00324038	-0.172942	0.172942	-0.237395	0.237395	-0.217771	0.217771	0.0366867	-0.0366867	0.0599176	-0.0599176	0.0884263	-0.0771691	-0.00564889	-0.00560726	-0.097715	0.097715	-0.00485386	-0.0907946	0.0956484	-0.0155739	0.0624301	-0.0347198	0.00578914	-0.10315	0.0852242	0.0386729	-0.0386729	-0.060069	0.060069	-0.00767233	-0.0162119	0.0182333	0.00565089	0.040427	0.011445	-0.066575	-0.061449	0.036182	0.03997
Set Average	-0.0885827	0.0794828	0.0488375	-0.0397387	-0.0797477	-0.0489813	-0.0231255	0.114423	0.037314	0.00011755	0.157556	-0.157556	0.105013	-0.105013	0.116783	-0.116783	-0.068374	0.068374	-0.0473341	0.0473341	-0.0562607	0.101481	-0.0340913	-0.0111278	0.188366	-0.188366	-0.0770139	0.138103	-0.0610892	-0.000671202	-0.0482636	0.0323413	-0.014658	0.0635735	-0.032322	-0.0620868	0.0620868	0.00845877	-0.00845877	-0.0727662	0.0760335	0.0569282	-0.0601955	-0.0518367	0.0156552	-0.00871291	0.0644328	-0.02451	0.00497164
Set Std Dev	0.0896362	0.137127	0.11597	0.146482	0.129839	0.10133	0.0717165	0.263802	0.128957	0.111645	0.23081	0.23081	0.245491	0.245491	0.270045	0.270045	0.0908298	0.0908298	0.16166	0.16166	0.108638	0.211264	0.123928	0.120905	0.205545	0.205545	0.0785232	0.187039	0.147571	0.0923512	0.0417624	0.071394	0.0791342	0.191	0.0915647	0.122491	0.122491	0.281556	0.281556	0.145778	0.146808	0.133902	0.111344	0.0737794	0.147191	0.100917	0.1266	0.0656051	0.133541
Genome Average	0	0	0	0	0	0	0	0	0	0	0	0	0	0	0	0	0	0	0	0	0	0	0	0	0	0	0	0	0	0	0	0	0	0	0	0	0	0	0	0	0	0	0	0	0	0	0	0	0
Genome Std Dev	0.136036	0.171	0.105572	0.138067	0.180185	0.129465	0.090713	0.1623	0.136808	0.08182	0.236644	0.236644	0.221895	0.221895	0.266399	0.266399	0.190722	0.190722	0.2249	0.2249	0.160691	0.174029	0.125936	0.110078	0.255973	0.255973	0.138704	0.255751	0.193536	0.060916	0.084682	0.102246	0.086393	0.182523	0.097566	0.208364	0.208364	0.234829	0.234829	0.159194	0.173779	0.120012	0.152646	0.098433	0.130979	0.121647	0.071335	0.098352	0.112751
[truncated: 10 more columns]
